# Supplementary material for: Multiomic analysis of the Arabian camel (Camelus dromedarius) kidney reveals a role for cholesterol in water conservation
Source: Commun Biol. 2021 Jun 23;4:779. doi: 10.1038/s42003-021-02327-3 (PMC8222267; doi:10.1038/s42003-021-02327-3)
Supplement: Supplementary file 4 — Supplementary Data 1 [file 42003_2021_2327_MOESM4_ESM.xlsx]

## Sheet: DESeq2_Control_Cor Vs Med
DESeq2 data: Control_Cortex Vs Medulla
Comparison of all expressed genes (regardless of significance levels) between the cortex and the medulla in the control animals.
ensembl_gene_id	baseMean	log2FoldChange	lfcSE	stat	pvalue	padj
ENSCDRG00005000002	4.12918	1.97255	1.03304	1.90945	0.0562035	0.0903733
ENSCDRG00005000006	28.3194	1.55532	0.418513	3.71629	0.000202168	0.000631095
ENSCDRG00005000007	2.35812	-0.176589	0.871904	-0.202533	0.8395	0.875593
ENSCDRG00005000010	23.82	1.23156	0.400205	3.07733	0.00208863	0.00503863
ENSCDRG00005000012	2110.52	-0.680295	0.11709	-5.81001	6.24698e-09	5.51859e-08
ENSCDRG00005000013	0.0242284	-0.258117	5.16123	-0.0500108	0.960114	NA
ENSCDRG00005000015	393.212	-0.547422	0.332497	-1.6464	0.0996821	0.148408
ENSCDRG00005000023	51.0128	0.656915	0.424242	1.54844	0.121516	0.176094
ENSCDRG00005000027	583.576	-0.758662	0.159678	-4.7512	2.02211e-06	1.04376e-05
ENSCDRG00005000079	4211.46	0.00332805	0.148133	0.0224667	0.982076	0.987098
ENSCDRG00005000341	488.469	-0.0772216	0.12991	-0.594424	0.552229	0.62763
ENSCDRG00005000408	1.3597	1.62824	1.27243	1.27963	0.200675	0.270333
ENSCDRG00005000458	0.154259	-1.41224	5.16123	-0.273624	0.784374	NA
ENSCDRG00005000604	251.682	1.12699	0.488645	2.30636	0.0210905	0.038388
ENSCDRG00005001146	764.669	-0.218386	0.117079	-1.86528	0.0621418	0.0984761
ENSCDRG00005001218	673.579	0.594296	0.118974	4.99516	5.87876e-07	3.43866e-06
ENSCDRG00005001289	316.008	1.22134	0.391914	3.11635	0.00183103	0.00446955
ENSCDRG00005001323	8.2667	-1.03278	0.652474	-1.58286	0.113453	0.166052
ENSCDRG00005001449	683.591	-1.20453	0.181274	-6.64479	3.03655e-11	4.29111e-10
ENSCDRG00005001581	471.017	-0.698947	0.152432	-4.5853	4.5333e-06	2.1477e-05
ENSCDRG00005001643	426.418	0.261825	0.192327	1.36135	0.173403	0.238688
ENSCDRG00005001875	710.338	1.96512	0.288741	6.80582	1.00477e-11	1.57566e-10
ENSCDRG00005001898	0.0475079	-0.258125	5.16123	-0.0500123	0.960113	NA
ENSCDRG00005001905	388.073	0.419215	0.172751	2.4267	0.0152368	0.0289329
ENSCDRG00005001933	1224.52	-1.01065	0.151642	-6.66473	2.65146e-11	3.81233e-10
ENSCDRG00005002002	272.269	0.514184	0.185368	2.77386	0.0055396	0.0118353
ENSCDRG00005002032	294.241	-1.26412	0.253615	-4.98442	6.21493e-07	3.61404e-06
ENSCDRG00005002049	786.346	-0.0633891	0.107091	-0.591915	0.553907	0.629207
ENSCDRG00005002109	0.478365	-1.41228	2.03474	-0.694083	0.48763	NA
ENSCDRG00005002118	34.1303	-0.103669	0.378225	-0.274095	0.784012	0.829067
ENSCDRG00005002136	42.0131	1.15654	0.443817	2.60589	0.00916365	0.0184435
ENSCDRG00005002155	3.10486	2.41355	1.21668	1.98373	0.0472865	0.0776968
ENSCDRG00005002193	0.796815	0.82734	1.72809	0.478761	0.632109	0.700781
ENSCDRG00005002235	1358.79	0.591454	0.16587	3.56578	0.000362775	0.00106373
ENSCDRG00005002250	9.94162	1.61934	0.60481	2.67744	0.00741877	0.0153111
ENSCDRG00005002364	2501.08	0.00144966	0.141079	0.0102755	0.991801	0.99387
ENSCDRG00005003293	0.68783	0.418856	1.90702	0.219639	0.826152	NA
ENSCDRG00005003324	5.14594	1.43252	0.712978	2.00921	0.0445151	0.0737314
ENSCDRG00005003374	664.649	-0.116056	0.200879	-0.577741	0.563439	0.638232
ENSCDRG00005003446	1262.63	0.255218	0.126888	2.01137	0.0442862	0.0734226
ENSCDRG00005003487	291.501	-0.360296	0.106266	-3.39051	0.000697616	0.00190297
ENSCDRG00005003520	4458.97	-0.451937	0.120078	-3.76371	0.000167414	0.000533583
ENSCDRG00005003553	256.745	2.68899	0.582103	4.61943	3.84788e-06	1.8659e-05
ENSCDRG00005003618	142.146	2.02169	0.506703	3.98989	6.61045e-05	0.000233539
ENSCDRG00005003736	318.725	2.01979	0.510616	3.95559	7.63461e-05	0.000265813
ENSCDRG00005003802	3745.14	0.132677	0.125604	1.05631	0.290826	0.369802
ENSCDRG00005004096	1118.28	0.0118655	0.182753	0.0649265	0.948233	0.961236
ENSCDRG00005004312	412.988	-0.541238	0.117519	-4.60553	4.11412e-06	1.97727e-05
ENSCDRG00005004351	9.61606	1.28662	0.645016	1.9947	0.0460751	0.0760024
ENSCDRG00005004369	16.9426	1.82049	0.593454	3.06761	0.00215777	0.00518806
ENSCDRG00005004447	1736.29	-0.675404	0.144694	-4.66782	3.04408e-06	1.51477e-05
ENSCDRG00005004906	1101.4	-0.955653	0.387973	-2.46319	0.0137705	0.0264919
ENSCDRG00005004955	307.516	-0.193168	0.41314	-0.467561	0.640099	0.707643
ENSCDRG00005004976	1059.24	-0.692812	0.0912148	-7.59539	3.06872e-14	7.84042e-13
ENSCDRG00005005225	304.063	0.445561	0.210141	2.12029	0.0339814	0.0581957
ENSCDRG00005005300	12.0967	0.95776	0.476438	2.01025	0.0444045	0.0735765
ENSCDRG00005005340	6.81993	0.470751	0.829495	0.567516	0.570364	0.644616
ENSCDRG00005005372	15.7555	0.633732	0.552066	1.14793	0.250999	0.327144
ENSCDRG00005005385	245.327	1.22753	0.406545	3.01942	0.00253262	0.00597228
ENSCDRG00005005471	579.837	0.131553	0.181475	0.724912	0.468506	0.550265
ENSCDRG00005005698	278.044	5.45254	0.664501	8.20546	2.29701e-16	8.52606e-15
ENSCDRG00005011482	418.545	-1.50922	0.357856	-4.2174	2.47139e-05	9.73527e-05
ENSCDRG00005011694	616.229	-0.156652	0.177409	-0.882995	0.377239	0.459158
ENSCDRG00005011741	20.0922	2.55113	0.594413	4.29185	1.77193e-05	7.23709e-05
ENSCDRG00005011971	357.981	1.24572	0.267399	4.65867	3.18259e-06	1.57464e-05
ENSCDRG00005012210	766.351	0.451453	0.119573	3.77552	0.000159671	0.000512305
ENSCDRG00005012594	1356.81	1.58137	0.265523	5.95569	2.5897e-09	2.47722e-08
ENSCDRG00005012648	3733.58	-0.810187	0.172678	-4.6919	2.70674e-06	1.35956e-05
ENSCDRG00005012718	744.818	-0.146975	0.14835	-0.99073	0.321818	0.40258
ENSCDRG00005013051	5.48681	-5.68301	1.58944	-3.57547	0.000349595	0.00102962
ENSCDRG00005013104	18.6111	1.60328	0.562743	2.84905	0.00438506	0.00963598
ENSCDRG00005013264	716.654	1.32952	0.287908	4.61788	3.87673e-06	1.87884e-05
ENSCDRG00005013580	325.055	1.03327	0.297284	3.4757	0.00050952	0.00143912
ENSCDRG00005013666	3536.55	-1.27328	0.16734	-7.60897	2.76296e-14	7.16507e-13
ENSCDRG00005014423	84.5118	-0.76055	0.337201	-2.25548	0.0241033	0.0431903
ENSCDRG00005014466	414.386	1.06635	0.232811	4.58033	4.64239e-06	2.19397e-05
ENSCDRG00005014894	52.4915	-0.566533	0.274759	-2.06193	0.0392148	0.0659375
ENSCDRG00005014906	398.809	0.960017	0.248016	3.87079	0.000108484	0.000364287
ENSCDRG00005014994	0.347022	2.01062	3.13051	0.642267	0.5207	NA
ENSCDRG00005015214	1354.01	0.191326	0.207341	0.922762	0.356131	0.438192
ENSCDRG00005006264	3.97284	1.40739	1.59524	0.882243	0.377645	0.459588
ENSCDRG00005006286	308.587	-0.273385	0.146586	-1.86502	0.0621784	0.098498
ENSCDRG00005006350	195.097	0.757286	0.303555	2.49473	0.0126054	0.0244819
ENSCDRG00005007084	86.9897	0.71479	0.319987	2.23381	0.0254954	0.0453651
ENSCDRG00005007126	267.514	-0.0246083	0.193564	-0.127133	0.898835	0.922078
ENSCDRG00005007177	101.414	2.57437	0.435045	5.91748	3.26908e-09	3.08149e-08
ENSCDRG00005007301	475.83	-1.07082	0.141094	-7.58939	3.21405e-14	8.1635e-13
ENSCDRG00005007514	382.452	-0.565639	0.193418	-2.92443	0.00345084	0.00780966
ENSCDRG00005007566	1197.45	0.184058	0.230906	0.797109	0.425388	0.507829
ENSCDRG00005007675	1020.91	-0.79666	0.156434	-5.09261	3.5316e-07	2.16081e-06
ENSCDRG00005007752	0.0224448	0	5.16123	0	1	NA
ENSCDRG00005007910	0.023316	-0.258117	5.16123	-0.0500108	0.960114	NA
ENSCDRG00005007928	2032.8	-1.01459	0.109987	-9.22463	2.84537e-20	2.03374e-18
ENSCDRG00005007972	1923.76	0.148446	0.14554	1.01996	0.307745	0.388205
ENSCDRG00005008064	33.0553	-1.90468	0.735662	-2.58907	0.00962344	0.0192658
ENSCDRG00005008110	735.355	-1.68195	0.364987	-4.60825	4.06081e-06	1.95709e-05
ENSCDRG00005008148	110.622	-0.274204	0.190782	-1.43727	0.150642	0.21124
ENSCDRG00005008241	13.9291	2.84595	0.671673	4.2371	2.26422e-05	8.99708e-05
ENSCDRG00005008438	0.0413812	0	5.16123	0	1	NA
ENSCDRG00005008462	454.224	1.17562	0.234602	5.01113	5.41115e-07	3.19816e-06
ENSCDRG00005008558	3.71138	2.99928	1.04939	2.85812	0.00426155	0.00940443
ENSCDRG00005008608	44.0976	0.344153	0.303685	1.13326	0.257107	0.333647
ENSCDRG00005008935	10.7336	1.27658	0.579693	2.20217	0.027653	0.0486586
ENSCDRG00005008946	220.373	3.97226	0.642952	6.17815	6.4857e-10	7.02023e-09
ENSCDRG00005008964	355.05	0.7021	0.17001	4.12975	3.63159e-05	0.000137272
ENSCDRG00005009202	776.679	-0.367533	0.108673	-3.38202	0.000719555	0.00195663
ENSCDRG00005009268	0.146382	0.318923	5.16123	0.0617919	0.950729	NA
ENSCDRG00005009339	2393.19	0.30093	0.156776	1.91949	0.0549224	0.0886022
ENSCDRG00005009411	231.19	-0.3444	0.228305	-1.50851	0.131425	0.188012
ENSCDRG00005009684	0.809544	-0.258135	1.89933	-0.135909	0.891893	0.917405
ENSCDRG00005009714	32.114	1.81319	0.566223	3.20226	0.00136355	0.0034496
ENSCDRG00005009918	93.8793	1.66553	0.511912	3.25356	0.00113969	0.0029397
ENSCDRG00005010671	481.09	-0.0439523	0.119772	-0.366965	0.713645	0.770387
ENSCDRG00005010969	2693.12	0.952972	0.213003	4.47399	7.67726e-06	3.43936e-05
ENSCDRG00005011182	46.5652	2.11987	0.431474	4.91309	8.96514e-07	5.02333e-06
ENSCDRG00005011354	74.3376	0.794844	0.443352	1.7928	0.0730043	0.113262
ENSCDRG00005011892	1.98757	0.551602	1.22966	0.448582	0.653733	0.719131
ENSCDRG00005011942	0.394699	-0.698339	3.61566	-0.193143	0.846847	NA
ENSCDRG00005012054	1543.19	0.140847	0.125626	1.12116	0.262219	0.339313
ENSCDRG00005012377	21.3173	0.100306	0.524252	0.191331	0.848266	0.882979
ENSCDRG00005012431	144.765	0.473771	0.271458	1.74528	0.0809354	0.123943
ENSCDRG00005012670	102.523	0.746116	0.277708	2.6867	0.00721628	0.0149503
ENSCDRG00005012746	0.0238466	0	5.16123	0	1	NA
ENSCDRG00005012833	690.936	2.04553	0.2729	7.49553	6.60308e-14	1.57536e-12
ENSCDRG00005013103	67.2153	2.18478	0.544306	4.01388	5.97281e-05	0.000214162
ENSCDRG00005013144	0.030863	-0.258117	5.16123	-0.0500108	0.960114	NA
ENSCDRG00005013196	0.128999	-0.258148	5.16123	-0.0500168	0.960109	NA
ENSCDRG00005013279	0.0764019	0	5.16123	0	1	NA
ENSCDRG00005013564	814.852	1.99425	0.308618	6.46188	1.03413e-10	1.31235e-09
ENSCDRG00005013709	11.5421	1.74211	0.623423	2.79443	0.00519915	0.011195
ENSCDRG00005013834	0.046632	0.318945	5.16123	0.0617963	0.950725	NA
ENSCDRG00005013859	228.818	0.616353	0.23261	2.64972	0.00805575	0.0164355
ENSCDRG00005013895	0.23769	0.930578	4.56187	0.203991	0.838361	NA
ENSCDRG00005013995	0.0239796	0	5.16123	0	1	NA
ENSCDRG00005014113	685.621	0.251509	0.128642	1.9551	0.0505708	0.0824822
ENSCDRG00005014355	154.862	1.34721	0.475839	2.83123	0.00463693	0.0101225
ENSCDRG00005014522	208.976	0.370874	0.300252	1.23521	0.216753	0.288354
ENSCDRG00005014857	5236.41	-2.06574	0.212169	-9.7363	2.11111e-22	2.14799e-20
ENSCDRG00005014976	432.494	-0.432666	0.259783	-1.66549	0.0958154	0.143541
ENSCDRG00005015022	2352.09	1.25691	0.16873	7.44923	9.38878e-14	2.17525e-12
ENSCDRG00005015100	22.1473	2.93394	0.500756	5.85903	4.65585e-09	4.23631e-08
ENSCDRG00005015125	35.5537	-1.58594	0.527708	-3.00533	0.00265291	0.00620687
ENSCDRG00005015171	187.201	0.695052	0.22478	3.09214	0.00198719	0.00481609
ENSCDRG00005015220	121.689	-0.276755	0.233906	-1.18319	0.236735	0.310919
ENSCDRG00005015260	1752.74	0.0972653	0.150559	0.646026	0.518262	0.596274
ENSCDRG00005015333	0.504552	0.889304	2.80128	0.317463	0.750892	NA
ENSCDRG00005015432	3395.36	0.303165	0.159215	1.90412	0.0568943	0.0913234
ENSCDRG00005015639	0.0224448	0	5.16123	0	1	NA
ENSCDRG00005015647	136.213	0.547636	0.268727	2.03789	0.0415612	0.0694642
ENSCDRG00005015673	473.301	-0.594056	0.227653	-2.60948	0.00906787	0.0182805
ENSCDRG00005015757	1863.51	-0.0803645	0.105418	-0.762339	0.445858	0.527497
ENSCDRG00005015914	1073.86	-0.00370815	0.24187	-0.0153312	0.987768	0.991091
ENSCDRG00005015942	0.370362	0.212628	3.1515	0.0674688	0.946208	NA
ENSCDRG00005016119	257.573	-0.483135	0.106285	-4.54568	5.47594e-06	2.54207e-05
ENSCDRG00005016302	19.0454	4.33791	0.94407	4.5949	4.3295e-06	2.06871e-05
ENSCDRG00005016723	14.74	1.05815	0.804099	1.31594	0.188193	0.25591
ENSCDRG00005016738	43.0436	7.48709	1.0047	7.45209	9.18719e-14	2.14166e-12
ENSCDRG00005016755	1.92858	3.646	1.44631	2.52089	0.0117058	0.0229278
ENSCDRG00005016786	6.12543	0.763121	0.692112	1.1026	0.270202	0.347926
ENSCDRG00005016800	12.8293	0.981022	0.548673	1.78799	0.0737777	0.114318
ENSCDRG00005016817	24.7124	2.69335	0.67468	3.99203	6.55091e-05	0.000231815
ENSCDRG00005016844	6.63001	0.787609	0.559895	1.40671	0.159514	0.222043
ENSCDRG00005016866	0.226322	1.83972	4.60341	0.399643	0.689419	NA
ENSCDRG00005016968	0.0413812	0	5.16123	0	1	NA
ENSCDRG00005000004	30.9922	-1.56993	0.66837	-2.3489	0.018829	0.034788
ENSCDRG00005000008	3.82333	5.42613	1.19327	4.54728	5.43442e-06	2.52754e-05
ENSCDRG00005000024	416.484	1.61398	0.431819	3.73763	0.000185764	0.000585277
ENSCDRG00005000045	19.797	-0.450861	0.465847	-0.967829	0.33313	0.414334
ENSCDRG00005000053	20.6845	0.524444	0.408793	1.28291	0.199524	0.268991
ENSCDRG00005000067	32.7106	1.52222	0.584619	2.60378	0.00922017	0.0185465
ENSCDRG00005000096	909.553	0.340786	0.181188	1.88085	0.0599929	0.0955347
ENSCDRG00005000270	1660.44	-3.25904	0.68709	-4.74324	2.10323e-06	1.08048e-05
ENSCDRG00005000324	0.601151	-2.40638	3.18865	-0.75467	0.450447	NA
ENSCDRG00005000373	49.2983	1.12146	0.38574	2.9073	0.0036456	0.00820212
ENSCDRG00005000461	50.7545	-0.237115	0.310835	-0.76283	0.445565	0.527186
ENSCDRG00005000479	574.91	0.390271	0.193819	2.01359	0.0440531	0.0731273
ENSCDRG00005000518	791.412	0.200924	0.120165	1.67207	0.09451	0.141831
ENSCDRG00005000580	4.94052	2.08025	0.964019	2.15789	0.0309361	0.0536014
ENSCDRG00005000711	90.826	3.13051	0.384403	8.14384	3.82939e-16	1.3629e-14
ENSCDRG00005001758	5536.26	-1.14351	0.164242	-6.96233	3.34696e-12	5.83004e-11
ENSCDRG00005001771	523.913	0.272604	0.148682	1.83347	0.0667331	0.104725
ENSCDRG00005001799	26.043	1.43673	0.481318	2.98498	0.00283592	0.00658164
ENSCDRG00005001866	1959.02	0.137713	0.105468	1.30574	0.191642	0.259722
ENSCDRG00005001946	3323.69	0.319248	0.188593	1.69279	0.0904964	0.136661
ENSCDRG00005002003	1.12122	-1.26972	1.77762	-0.714279	0.475055	0.556558
ENSCDRG00005002009	26.1664	-1.15323	0.87448	-1.31876	0.187249	0.254786
ENSCDRG00005002041	0.269754	0.168772	3.769	0.0447789	0.964284	NA
ENSCDRG00005002140	422.743	0.419405	0.190824	2.19786	0.0279588	0.0491018
ENSCDRG00005002182	526.625	1.04219	0.217877	4.78339	1.72366e-06	9.02364e-06
ENSCDRG00005002271	1495.01	0.212095	0.268115	0.791059	0.42891	0.511236
ENSCDRG00005002303	719.312	-1.2961	0.238791	-5.42776	5.70663e-08	4.12159e-07
ENSCDRG00005002318	201.761	0.0912845	0.244265	0.373711	0.70862	0.765779
ENSCDRG00005002341	1271.61	-0.463926	0.129441	-3.58406	0.000338295	0.000999059
ENSCDRG00005002586	1.08187	2.69494	1.80761	1.49088	0.135993	0.193507
ENSCDRG00005002633	458.475	1.24098	0.168411	7.36876	1.72227e-13	3.82905e-12
ENSCDRG00005002981	0.0998494	-0.258133	5.16123	-0.0500138	0.960111	NA
ENSCDRG00005003063	192.285	1.1007	0.242188	4.54481	5.49836e-06	2.55179e-05
ENSCDRG00005003086	0.0284682	-0.258117	5.16123	-0.0500108	0.960114	NA
ENSCDRG00005003106	567.343	0.228146	0.224888	1.01449	0.310349	0.390778
ENSCDRG00005003148	407.386	-0.0595186	0.187028	-0.318234	0.750308	0.801215
ENSCDRG00005003195	31.8104	1.96479	0.437343	4.49257	7.03697e-06	3.17885e-05
ENSCDRG00005003206	514.564	0.80519	0.238878	3.37072	0.000749722	0.00203132
ENSCDRG00005003223	38.5293	-1.03867	0.365423	-2.84237	0.00447797	0.00982066
ENSCDRG00005003239	27.5303	2.38588	0.814664	2.92867	0.00340411	0.00771602
ENSCDRG00005003251	84.3547	0.0679656	0.252575	0.269091	0.78786	0.832119
ENSCDRG00005003265	1064.04	-0.309421	0.138432	-2.23518	0.0254057	0.0452473
ENSCDRG00005003298	48.8254	7.21904	0.961058	7.51155	5.84303e-14	1.41352e-12
ENSCDRG00005003306	218.399	-0.781042	0.224886	-3.47306	0.000514564	0.00145265
ENSCDRG00005003315	0.872617	-4.26943	4.29778	-0.993402	0.320514	0.401298
ENSCDRG00005003353	25.6653	-3.65778	0.611045	-5.98611	2.1492e-09	2.09553e-08
ENSCDRG00005003673	5.81933	1.87957	0.882992	2.12864	0.0332843	0.0571035
ENSCDRG00005003729	30.0752	0.876304	0.430103	2.03743	0.0416071	0.0695274
ENSCDRG00005003827	5.254	2.41474	0.876378	2.75536	0.00586276	0.0124397
ENSCDRG00005003862	3.08132	1.90308	0.870174	2.18701	0.0287418	0.0502473
ENSCDRG00005003976	1734.32	-0.248767	0.109469	-2.27248	0.0230576	0.0415272
ENSCDRG00005004029	1433.71	0.779826	0.209483	3.72262	0.000197163	0.000617255
ENSCDRG00005004056	7.1989	2.28762	0.759895	3.01044	0.0026087	0.00612496
ENSCDRG00005004108	1403.32	1.37035	0.396228	3.4585	0.000543194	0.00152304
ENSCDRG00005004370	1301.65	1.66966	0.219002	7.62396	2.46001e-14	6.40824e-13
ENSCDRG00005005151	15.6981	0.546563	0.539328	1.01341	0.310862	0.391281
ENSCDRG00005005165	362.398	0.839008	0.292551	2.86791	0.004132	0.00915944
ENSCDRG00005005192	13.8309	-0.708448	0.482677	-1.46775	0.142172	0.20083
ENSCDRG00005005229	0.119748	0.754698	5.153	0.146458	0.88356	NA
ENSCDRG00005005257	7416.5	-0.813544	0.174291	-4.66773	3.04542e-06	1.515e-05
ENSCDRG00005005273	17.7456	3.39412	0.787755	4.30859	1.64295e-05	6.76576e-05
ENSCDRG00005005298	66.675	1.3871	0.414961	3.34273	0.000829596	0.00222129
ENSCDRG00005005494	0.260245	1.47749	4.6126	0.320315	0.74873	NA
ENSCDRG00005005504	392.878	1.1494	0.273685	4.19971	2.67255e-05	0.000104492
ENSCDRG00005005548	175.051	0.758198	0.242583	3.12552	0.00177489	0.00434972
ENSCDRG00005005584	48.0306	4.41463	0.483833	9.1243	7.22032e-20	4.67752e-18
ENSCDRG00005005598	0.0899852	0.318938	5.16123	0.0617948	0.950726	NA
ENSCDRG00005005631	448.754	0.386482	0.216376	1.78616	0.0740735	0.114674
ENSCDRG00005005686	91.1169	-0.227535	0.344321	-0.660824	0.508725	0.588158
ENSCDRG00005005723	63.1937	-2.36201	0.704166	-3.35433	0.000795574	0.00213946
ENSCDRG00005005860	123.166	2.00233	0.361659	5.53652	3.08542e-08	2.34144e-07
ENSCDRG00005008849	665.611	-0.123043	0.305257	-0.40308	0.68689	0.747617
ENSCDRG00005009492	0.609286	-4.25702	4.55135	-0.935332	0.349617	NA
ENSCDRG00005009531	4.69293	2.69205	1.11733	2.40935	0.0159809	0.0301474
ENSCDRG00005009638	512.894	0.591815	0.207577	2.85106	0.00435742	0.00958667
ENSCDRG00005011607	1.74236	1.70604	1.37296	1.2426	0.214014	0.285303
ENSCDRG00005011611	1286.15	2.13627	0.583444	3.66149	0.000250755	0.000765767
ENSCDRG00005000005	66.9843	2.37507	0.518816	4.57787	4.69731e-06	2.2169e-05
ENSCDRG00005000011	125.458	0.120424	0.285198	0.422245	0.672846	0.735851
ENSCDRG00005000025	6.35176	-1.14985	0.905899	-1.2693	0.204336	0.274282
ENSCDRG00005000026	5.37027	0.35419	0.59578	0.594498	0.552179	0.627615
ENSCDRG00005000032	171.442	1.64076	0.315034	5.20821	1.90671e-07	1.23153e-06
ENSCDRG00005000048	2.46623	1.58283	1.04142	1.51989	0.12854	0.18451
ENSCDRG00005000072	121.613	1.71013	0.444835	3.84441	0.000120844	0.000400506
ENSCDRG00005000101	30.3795	-2.12197	0.705403	-3.00817	0.00262827	0.00616236
ENSCDRG00005000141	0.632812	0.341813	1.52884	0.223577	0.823086	NA
ENSCDRG00005000152	38.8972	0.702752	0.471634	1.49004	0.136215	0.193743
ENSCDRG00005000192	271.741	0.545131	0.334766	1.62839	0.103442	0.153253
ENSCDRG00005000278	55.4335	-0.232703	0.259045	-0.898312	0.369019	0.451158
ENSCDRG00005000287	23.8263	0.0429897	0.366035	0.117447	0.906506	0.928221
ENSCDRG00005000309	310.675	0.383391	0.216512	1.77076	0.0766006	0.118121
ENSCDRG00005000323	1470.77	0.443117	0.228483	1.93939	0.0524541	0.0851588
ENSCDRG00005000360	50.8984	3.46527	0.643561	5.38453	7.26325e-08	5.14255e-07
ENSCDRG00005000384	714.931	0.141595	0.135701	1.04343	0.296747	0.376142
ENSCDRG00005000409	1001.91	0.100636	0.147862	0.680607	0.49612	0.576125
ENSCDRG00005000428	979.198	-1.23055	0.201287	-6.11344	9.75069e-10	1.02155e-08
ENSCDRG00005000451	5416.01	-1.16748	0.227642	-5.12857	2.91952e-07	1.80935e-06
ENSCDRG00005000482	80.6396	-0.197211	0.561595	-0.351162	0.725467	0.780059
ENSCDRG00005000524	2.48859	4.36824	1.34779	3.24103	0.00119098	0.00305689
ENSCDRG00005000654	22.2872	2.15331	0.465884	4.62198	3.80101e-06	1.84479e-05
ENSCDRG00005001332	928.676	0.331304	0.272675	1.21502	0.22436	0.297217
ENSCDRG00005001364	13.5833	2.49874	0.702013	3.5594	0.000371707	0.00108623
ENSCDRG00005001390	1.62547	-2.2237	1.19884	-1.85488	0.0636134	0.100514
ENSCDRG00005001445	2046.64	-0.143325	0.163771	-0.875156	0.381489	0.463581
ENSCDRG00005001633	3572.43	-1.96355	0.195619	-10.0376	1.04152e-23	1.36478e-21
ENSCDRG00005001652	3.43424	1.64185	0.98589	1.66535	0.0958431	0.14357
ENSCDRG00005001656	2.2271	1.66964	1.25432	1.33111	0.183152	0.250078
ENSCDRG00005001739	202.679	0.870321	0.361307	2.40881	0.0160044	0.0301795
ENSCDRG00005001947	226.114	0.144629	0.243144	0.594827	0.551959	0.627447
ENSCDRG00005001977	2499.98	-0.817523	0.184335	-4.43499	9.20761e-06	4.03903e-05
ENSCDRG00005002021	6.28187	1.24603	0.637367	1.95497	0.0505872	0.0824891
ENSCDRG00005002052	21.9625	2.17744	0.472555	4.60781	4.06936e-06	1.96011e-05
ENSCDRG00005002144	35.6932	0.443272	0.321999	1.37663	0.168628	0.232931
ENSCDRG00005002149	0.121766	-0.258141	5.16123	-0.0500153	0.96011	NA
ENSCDRG00005002151	0.983486	3.4364	1.86893	1.8387	0.0659596	0.103653
ENSCDRG00005002156	1.30675	2.22394	1.37054	1.62268	0.104658	0.15475
ENSCDRG00005002158	28.043	-0.264886	0.438705	-0.60379	0.545984	0.621512
ENSCDRG00005002173	185.324	1.59524	0.461582	3.45602	0.000548213	0.00153537
ENSCDRG00005002196	171.895	2.23318	0.565143	3.95153	7.76524e-05	0.000269667
ENSCDRG00005002239	2.95902	1.0402	1.01069	1.0292	0.303387	0.38349
ENSCDRG00005002270	1164.07	-0.658614	0.133847	-4.92063	8.62649e-07	4.84782e-06
ENSCDRG00005002355	2296.1	0.0635099	0.16996	0.373675	0.708646	0.765779
ENSCDRG00005002476	0.026941	-0.258117	5.16123	-0.0500108	0.960114	NA
ENSCDRG00005002686	1600.24	-0.267734	0.128072	-2.09049	0.0365742	0.0620646
ENSCDRG00005002717	1.11566	0.472073	1.30477	0.361804	0.717498	0.773823
ENSCDRG00005002731	858.477	-0.110044	0.0791841	-1.38973	0.164612	0.228112
ENSCDRG00005002765	7279.41	-0.2919	0.0933565	-3.12672	0.00176768	0.00433389
ENSCDRG00005002817	575.87	0.0345371	0.103414	0.333969	0.738403	0.790552
ENSCDRG00005002872	1.38206	2.97949	1.46841	2.02906	0.0424526	0.0707693
ENSCDRG00005002897	357.78	-1.07103	0.134673	-7.95285	1.82271e-15	5.72186e-14
ENSCDRG00005002912	86.7016	-1.39983	0.238287	-5.87456	4.23979e-09	3.90083e-08
ENSCDRG00005002924	0.65643	-0.835216	2.14403	-0.389554	0.696867	NA
ENSCDRG00005002940	3.06989	1.41797	1.21431	1.16772	0.24292	0.317908
ENSCDRG00005003015	5155.99	-0.757381	0.0807773	-9.37616	6.84194e-21	5.30695e-19
ENSCDRG00005003100	4438.86	-0.133448	0.105963	-1.25939	0.207891	0.278449
ENSCDRG00005003187	0.478301	1.96158	2.39239	0.819926	0.412258	NA
ENSCDRG00005003200	250.97	-0.459055	0.151144	-3.03719	0.00238792	0.00568064
ENSCDRG00005003238	123.438	-0.834474	0.262777	-3.1756	0.00149526	0.00374314
ENSCDRG00005003368	1021.67	-1.13887	0.154062	-7.39227	1.4434e-13	3.24662e-12
ENSCDRG00005003414	5.83845	0.361124	0.714584	0.505362	0.613304	0.683746
ENSCDRG00005003469	59.6886	0.0386502	0.284752	0.135733	0.892033	0.917493
ENSCDRG00005003491	28.8492	0.108542	0.301287	0.36026	0.718653	0.77473
ENSCDRG00005003581	146.973	1.11277	0.291814	3.81327	0.000137138	0.000447648
ENSCDRG00005003733	734.232	0.338343	0.17952	1.88471	0.0594696	0.0948148
ENSCDRG00005003894	8.46181	0.348459	0.750318	0.464415	0.64235	0.70977
ENSCDRG00005003915	3476.4	-0.148975	0.53099	-0.28056	0.779048	0.824776
ENSCDRG00005003966	83.348	1.56613	0.304539	5.14261	2.70945e-07	1.69189e-06
ENSCDRG00005004179	410.24	0.360916	0.163526	2.20708	0.0273084	0.0481257
ENSCDRG00005004226	362.339	0.0682769	0.249632	0.27351	0.784461	0.829339
ENSCDRG00005004280	989.841	-0.0518519	0.142668	-0.363444	0.716274	0.772743
ENSCDRG00005004356	133.155	0.221686	0.562516	0.394098	0.693509	0.753115
ENSCDRG00005004579	1779.7	0.689381	0.172239	4.00246	6.2688e-05	0.000222972
ENSCDRG00005004634	0.0394179	-1.4122	5.16123	-0.273618	0.784379	NA
ENSCDRG00005004646	1201.98	-1.51958	0.373538	-4.06808	4.74024e-05	0.000174266
ENSCDRG00005004703	13.0072	-0.032765	0.52667	-0.0622115	0.950394	0.963137
ENSCDRG00005004952	92.0965	-1.19631	0.276274	-4.33014	1.49016e-05	6.21242e-05
ENSCDRG00005004966	337.087	0.24399	0.122678	1.98887	0.0467158	0.0768832
ENSCDRG00005005033	911.548	-0.441879	0.182896	-2.41602	0.0156913	0.0296821
ENSCDRG00005005076	0.139836	1.67618	5.11905	0.327439	0.743336	NA
ENSCDRG00005006527	10.3121	-0.845909	0.90744	-0.932193	0.351237	0.433365
ENSCDRG00005006578	768.149	-3.50093	0.423993	-8.25703	1.49346e-16	5.76617e-15
ENSCDRG00005006739	16986.4	0.246731	0.115403	2.13799	0.0325175	0.0559601
ENSCDRG00005006975	4.76327	2.38813	0.918649	2.59961	0.00933303	0.0187408
ENSCDRG00005006983	2.74967	2.48392	1.26351	1.96589	0.0493114	0.0806756
ENSCDRG00005006993	2.34578	3.63142	1.35677	2.67653	0.0074389	0.015349
ENSCDRG00005007003	3.30991	-0.789892	0.831867	-0.949541	0.342346	0.42418
ENSCDRG00005007014	2.99466	0.976765	0.966067	1.01107	0.311981	0.392321
ENSCDRG00005007030	260.49	-0.451588	0.159032	-2.8396	0.00451696	0.00989486
ENSCDRG00005007154	1.79548	1.07518	2.37034	0.453596	0.65012	0.716295
ENSCDRG00005007197	983.12	1.19304	0.191029	6.24534	4.22889e-10	4.75599e-09
ENSCDRG00005007247	1.38763	-0.62122	1.18951	-0.522249	0.601497	0.672708
ENSCDRG00005007254	0.0256381	0	5.16123	0	1	NA
ENSCDRG00005007277	68.1529	0.00881111	0.259472	0.0339579	0.972911	0.979822
ENSCDRG00005007382	198.625	1.4661	0.565205	2.59392	0.00948886	0.0190294
ENSCDRG00005007384	0.0256381	0	5.16123	0	1	NA
ENSCDRG00005007418	453.774	1.73376	0.350156	4.9514	7.3683e-07	4.20626e-06
ENSCDRG00005007543	29.1573	-0.124644	0.473225	-0.263393	0.792248	0.835733
ENSCDRG00005007649	0.961569	1.81384	1.70588	1.06328	0.287654	0.366307
ENSCDRG00005007787	3.86691	3.83849	1.24477	3.0837	0.00204445	0.0049424
ENSCDRG00005010783	3250.84	0.25615	0.221393	1.15699	0.247275	0.322753
ENSCDRG00005010844	2.43495	0.0387083	0.859969	0.0450113	0.964098	0.973043
ENSCDRG00005010879	207.933	1.74352	0.248753	7.00902	2.39994e-12	4.25325e-11
ENSCDRG00005010916	535.662	-2.05672	0.305029	-6.74269	1.55481e-11	2.36085e-10
ENSCDRG00005010976	203.504	3.21417	0.341773	9.40438	5.23385e-21	4.17189e-19
ENSCDRG00005011046	49.0994	1.12237	0.296369	3.78706	0.000152441	0.000491386
ENSCDRG00005011210	5.80915	0.248714	0.835852	0.297557	0.766041	0.814129
ENSCDRG00005011267	2.3284	-2.29347	2.09629	-1.09406	0.273928	0.351999
ENSCDRG00005011361	0.230211	0.962596	5.14391	0.187133	0.851556	NA
ENSCDRG00005011408	498.604	0.175685	0.160193	1.09671	0.272769	0.350787
ENSCDRG00005011577	27.5824	0.707185	0.387685	1.82412	0.0681333	0.106652
ENSCDRG00005011736	116.383	0.845481	0.346347	2.44114	0.0146409	0.0279581
ENSCDRG00005011770	542.759	-0.534224	0.228867	-2.33421	0.0195848	0.036019
ENSCDRG00005011790	1707.73	-1.63984	0.328688	-4.98904	6.06813e-07	3.53402e-06
ENSCDRG00005011840	8.39885	0.720244	0.725674	0.992517	0.320945	0.401634
ENSCDRG00005012102	50.5356	6.80121	0.903251	7.5297	5.08564e-14	1.24775e-12
ENSCDRG00005012481	230.876	0.573966	0.32401	1.77144	0.0764868	0.117977
ENSCDRG00005013252	719.15	0.750075	0.264596	2.83479	0.00458555	0.0100261
ENSCDRG00005013322	7.29991	1.23916	0.71374	1.73615	0.0825364	0.126049
ENSCDRG00005013331	253.116	-5.0445	0.809337	-6.23288	4.57941e-10	5.10046e-09
ENSCDRG00005013342	0.0917753	0	5.16123	0	1	NA
ENSCDRG00005013363	0.616703	1.20398	2.12547	0.566453	0.571086	NA
ENSCDRG00005013410	172.145	1.52677	0.581044	2.62764	0.00859803	0.0174186
ENSCDRG00005014017	46.8998	0.880895	0.367599	2.39635	0.0165594	0.0311133
ENSCDRG00005014151	933.703	0.513147	0.221668	2.31493	0.0206168	0.0376686
ENSCDRG00005014198	177.066	0.522806	0.215923	2.42126	0.0154666	0.0293115
ENSCDRG00005014247	84.2817	1.79261	0.493906	3.62945	0.000284027	0.000854107
ENSCDRG00005014511	0.585592	1.53946	2.26209	0.680549	0.496157	NA
ENSCDRG00005014529	623.61	1.51816	0.238632	6.36193	1.99238e-10	2.40155e-09
ENSCDRG00005014585	1739.22	-0.356259	0.298008	-1.19547	0.231905	0.305434
ENSCDRG00005014615	1363.57	0.66027	0.195377	3.37947	0.000726248	0.00197297
ENSCDRG00005014907	667.401	1.56626	0.409192	3.8277	0.000129344	0.000424689
ENSCDRG00005019670	122.776	1.07362	0.332452	3.22941	0.00124047	0.00317215
ENSCDRG00005019735	146.322	1.09386	0.215848	5.06772	4.02618e-07	2.43414e-06
ENSCDRG00005019745	94.6161	-1.3106	0.51847	-2.52782	0.0114772	0.0225336
ENSCDRG00005019755	893.059	0.434089	0.181242	2.39508	0.0166168	0.0312056
ENSCDRG00005019773	110.943	1.22736	0.433521	2.83115	0.00463817	0.0101232
ENSCDRG00005019813	263.654	1.41998	0.384816	3.69001	0.000224244	0.000692016
ENSCDRG00005019832	64.604	0.540179	0.349187	1.54696	0.121873	0.176464
ENSCDRG00005019853	260.381	-0.0835156	0.148111	-0.563872	0.572841	0.646807
ENSCDRG00005019869	272.462	1.16872	0.197414	5.92014	3.21665e-09	3.03537e-08
ENSCDRG00005019884	264.382	-0.46749	0.160558	-2.91165	0.00359523	0.00809512
ENSCDRG00005019896	13.4754	-0.620367	0.566601	-1.09489	0.273564	0.3516
ENSCDRG00005019907	404.748	-0.0920108	0.185119	-0.497035	0.619165	0.688795
ENSCDRG00005019920	135.187	1.4217	0.357229	3.97981	6.897e-05	0.000242573
ENSCDRG00005019950	0.974295	0.670083	2.05637	0.325858	0.744532	0.795931
ENSCDRG00005019975	753.75	-1.24928	0.222437	-5.61633	1.95057e-08	1.56055e-07
ENSCDRG00005019996	74.6011	1.43162	0.538329	2.65938	0.00782839	0.0160341
ENSCDRG00005020009	525.023	-3.20358	0.561667	-5.7037	1.17232e-08	9.77705e-08
ENSCDRG00005020021	0.196991	-0.835179	4.77347	-0.174963	0.861109	NA
ENSCDRG00005020031	1.40902	0.794536	1.2531	0.634059	0.526042	0.603481
ENSCDRG00005020067	257.663	1.71857	0.537156	3.19939	0.00137721	0.00347861
ENSCDRG00005020108	855.465	-0.823746	0.244224	-3.37292	0.000743762	0.00201675
ENSCDRG00005020261	11.1698	2.07041	1.08298	1.91176	0.0559066	0.0899939
ENSCDRG00005020316	172.641	0.142359	0.485207	0.293399	0.769218	0.816718
ENSCDRG00005020386	549.16	0.422217	0.125363	3.36796	0.000757275	0.00204857
ENSCDRG00005020474	402.239	1.3056	0.233203	5.59854	2.16165e-08	1.71043e-07
ENSCDRG00005020528	150.223	2.0778	0.566707	3.66645	0.000245945	0.000752539
ENSCDRG00005020682	106.265	0.267166	0.295016	0.9056	0.365148	0.447337
ENSCDRG00005020695	3608.93	-1.0414	0.324478	-3.20946	0.00132986	0.00337132
ENSCDRG00005020718	53.4736	1.3873	0.393545	3.52513	0.000423278	0.00121862
ENSCDRG00005020837	320.571	1.14356	0.241733	4.73067	2.23782e-06	1.14384e-05
ENSCDRG00005020865	380.665	1.0066	0.501567	2.00692	0.0447583	0.0740917
ENSCDRG00005020895	2.26063	0.35439	1.17874	0.30065	0.763681	0.812036
ENSCDRG00005020903	206.366	1.87077	0.447379	4.18161	2.89451e-05	0.000112332
ENSCDRG00005020915	94.0584	0.225169	0.324978	0.692874	0.488389	0.569163
ENSCDRG00005020932	278.497	3.43982	0.597186	5.76004	8.40936e-09	7.22587e-08
ENSCDRG00005020949	3389.05	-0.173893	0.139373	-1.24768	0.212147	0.283266
ENSCDRG00005020963	1560.23	-0.498117	0.13676	-3.64226	0.000270251	0.000817796
ENSCDRG00005020989	403.826	0.443858	0.206671	2.14765	0.0317415	0.0547992
ENSCDRG00005021133	3.08865	-0.726722	1.44475	-0.50301	0.614957	0.685192
ENSCDRG00005006060	221.689	-0.157628	0.245991	-0.640787	0.521661	0.599546
ENSCDRG00005006122	1714.68	1.19816	0.307147	3.90093	9.58258e-05	0.000326023
ENSCDRG00005006227	263.498	-0.740847	0.211657	-3.50022	0.000464869	0.00132731
ENSCDRG00005006267	148.798	-0.304453	0.284708	-1.06935	0.28491	0.36359
ENSCDRG00005006400	94.9483	0.689393	0.289166	2.38408	0.0171221	0.0320069
ENSCDRG00005006466	0.0332872	0	5.16123	0	1	NA
ENSCDRG00005006477	912.676	0.0843975	0.248035	0.340265	0.733657	0.786396
ENSCDRG00005006541	177.195	0.813839	0.252423	3.22411	0.00126363	0.00322469
ENSCDRG00005006626	370.69	-0.475639	0.200063	-2.37745	0.0174328	0.0325246
ENSCDRG00005006680	172.069	-0.397053	0.171803	-2.31109	0.0208279	0.0380101
ENSCDRG00005006749	429.49	1.67324	0.4528	3.69532	0.000219614	0.000679304
ENSCDRG00005006821	358.541	2.48382	0.514509	4.82755	1.38224e-06	7.40662e-06
ENSCDRG00005006932	941.568	0.96838	0.310229	3.1215	0.00179932	0.00440273
ENSCDRG00005006961	383.562	0.922117	0.359615	2.56418	0.010342	0.0205426
ENSCDRG00005007033	84.7217	0.579399	0.329067	1.76073	0.078284	0.120395
ENSCDRG00005007051	3817.09	-1.25433	0.265247	-4.72891	2.25724e-06	1.15275e-05
ENSCDRG00005007105	683.418	-1.09754	0.190492	-5.76158	8.33301e-09	7.17452e-08
ENSCDRG00005007175	1.07893	-0.616369	1.33477	-0.46178	0.644239	0.71122
ENSCDRG00005007199	177.662	-0.854139	0.187323	-4.55971	5.12233e-06	2.39333e-05
ENSCDRG00005007236	105.259	1.58409	0.466384	3.39654	0.000682446	0.00186572
ENSCDRG00005007380	68.2286	0.680392	0.432269	1.574	0.115487	0.168516
ENSCDRG00005007584	421.134	0.276542	0.187144	1.4777	0.139489	0.197523
ENSCDRG00005007797	583.476	2.06558	0.534888	3.8617	0.000112601	0.000376431
ENSCDRG00005007901	158.941	0.414806	0.216689	1.9143	0.0555822	0.0895581
ENSCDRG00005008000	464.631	0.468771	0.108447	4.32259	1.5421e-05	6.39659e-05
ENSCDRG00005008124	5913.01	0.121092	0.137895	0.878149	0.379863	0.461767
ENSCDRG00005008645	186.332	0.594283	0.359808	1.65167	0.0986023	0.147142
ENSCDRG00005008889	125.095	0.327864	0.580554	0.564743	0.572249	0.646265
ENSCDRG00005009042	79.5207	-0.0957658	0.445774	-0.214831	0.829899	0.86762
ENSCDRG00005009380	123.842	1.44137	0.417788	3.45	0.000560586	0.0015647
ENSCDRG00005009907	149.576	1.14515	0.285319	4.01357	5.98071e-05	0.000214268
ENSCDRG00005009963	690.382	-0.369114	0.142634	-2.58784	0.00965786	0.0193303
ENSCDRG00005010063	14312.3	-1.93142	0.397672	-4.85682	1.19285e-06	6.48422e-06
ENSCDRG00005010214	3759.12	-1.45691	0.201342	-7.23601	4.62084e-13	9.42532e-12
ENSCDRG00005010274	0.0981501	-0.258133	5.16123	-0.0500138	0.960111	NA
ENSCDRG00005010316	264.245	2.81208	0.502556	5.59555	2.19924e-08	1.73699e-07
ENSCDRG00005010565	25.86	1.59556	0.51881	3.07543	0.00210202	0.00506671
ENSCDRG00005010598	1.77077	1.5204	1.038	1.46475	0.14299	0.201836
ENSCDRG00005010672	374.892	-0.0972892	0.145938	-0.666649	0.504996	0.584863
ENSCDRG00005010792	136.745	-1.73633	0.392374	-4.42519	9.63588e-06	4.21163e-05
ENSCDRG00005011002	21.847	1.35091	0.473074	2.8556	0.0042955	0.0094697
ENSCDRG00005011051	6625.46	-0.644115	0.405649	-1.58786	0.112317	0.164598
ENSCDRG00005011064	9.8855	1.935	0.657461	2.94314	0.00324905	0.00740334
ENSCDRG00005011207	588.244	1.3698	0.183472	7.46601	8.26621e-14	1.94531e-12
ENSCDRG00005011426	795.495	0.456514	0.112021	4.07527	4.5961e-05	0.000169543
ENSCDRG00005011472	23.8557	0.784475	0.407672	1.92428	0.0543197	0.0877445
ENSCDRG00005011523	444.516	-0.660654	0.186243	-3.54727	0.000389244	0.00113251
ENSCDRG00005011693	511.95	0.0795029	0.192828	0.4123	0.68012	0.742023
ENSCDRG00005011763	281.579	0.138345	0.147745	0.936379	0.349078	0.431163
ENSCDRG00005011828	554.769	1.78124	0.229969	7.74558	9.51493e-15	2.65024e-13
ENSCDRG00005011906	1070.87	1.48236	0.188974	7.84429	4.35395e-15	1.27644e-13
ENSCDRG00005011994	28.2889	6.56757	1.119	5.86912	4.38123e-09	4.00964e-08
ENSCDRG00005012085	0.023316	-0.258117	5.16123	-0.0500108	0.960114	NA
ENSCDRG00005012126	157.71	-1.64262	0.321447	-5.11009	3.22005e-07	1.98352e-06
ENSCDRG00005012348	240.19	0.465097	0.301863	1.54075	0.123377	0.178268
ENSCDRG00005012412	158.386	1.57457	0.521557	3.01897	0.00253634	0.00597699
ENSCDRG00005012676	6.95414	4.75443	1.12564	4.22376	2.40261e-05	9.49029e-05
ENSCDRG00005012780	0.046632	0.318945	5.16123	0.0617963	0.950725	NA
ENSCDRG00005012806	1.14895	3.49339	1.28345	2.72187	0.00649133	0.0136348
ENSCDRG00005012830	20.3629	-1.62772	0.490432	-3.31895	0.00090357	0.00239636
ENSCDRG00005012850	1.66929	0.0254356	1.28232	0.0198356	0.984175	0.988366
ENSCDRG00005012883	0.142275	0	5.16123	0	1	NA
ENSCDRG00005012896	8.10798	5.75936	1.33546	4.31264	1.6132e-05	6.65797e-05
ENSCDRG00005012988	117.55	0.238335	0.355518	0.670388	0.50261	0.582411
ENSCDRG00005013152	371.832	1.16707	0.34152	3.41729	0.000632482	0.00174399
ENSCDRG00005013352	27.4237	2.1146	0.598876	3.53095	0.000414073	0.00119488
ENSCDRG00005013399	430.547	0.10415	0.307446	0.338759	0.734791	0.787221
ENSCDRG00005013582	0.164544	0.710729	5.15475	0.137878	0.890337	NA
ENSCDRG00005013604	1218.31	0.828803	0.391534	2.11681	0.0342757	0.0586185
ENSCDRG00005013698	337.177	0.230908	0.207734	1.11156	0.266329	0.343809
ENSCDRG00005013897	120.43	1.35678	0.478272	2.83684	0.0045563	0.00996715
ENSCDRG00005013959	75.167	0.796592	0.38692	2.0588	0.0395133	0.0663748
ENSCDRG00005014108	721.282	0.32429	0.159107	2.03819	0.0415311	0.0694205
ENSCDRG00005014372	109.337	-0.379545	0.28597	-1.32722	0.184436	0.251493
ENSCDRG00005014463	0.364123	1.82701	2.38192	0.767035	0.443061	NA
ENSCDRG00005014474	443.177	-0.24273	0.144473	-1.68011	0.0929365	0.139785
ENSCDRG00005014530	125.038	-0.584191	0.171029	-3.41573	0.000636107	0.00175342
ENSCDRG00005014629	18.9377	0.580075	0.478348	1.21266	0.225259	0.298288
ENSCDRG00005014741	1.03842	-0.464923	1.86856	-0.248813	0.803505	0.845237
ENSCDRG00005014786	1.31762	-0.834819	2.04813	-0.407602	0.683566	0.744987
ENSCDRG00005014833	1000.39	2.8486	0.207131	13.7526	4.91006e-43	7.07744e-40
ENSCDRG00005014902	574.299	0.365088	0.18994	1.92213	0.0545898	0.0881396
ENSCDRG00005014963	1683.23	-0.333454	0.119229	-2.79676	0.00516179	0.0111257
ENSCDRG00005015031	123.181	3.03961	0.280509	10.8361	2.32245e-27	4.95944e-25
ENSCDRG00005015069	62.9682	-1.34866	0.468533	-2.87847	0.0039961	0.00889352
ENSCDRG00005015077	99.6761	-0.0301498	0.367258	-0.0820943	0.934572	0.950452
ENSCDRG00005015121	1.70792	-3.17411	1.7275	-1.8374	0.066151	0.103897
ENSCDRG00005015275	12.8784	2.20124	0.739124	2.97818	0.00289968	0.0067125
ENSCDRG00005015392	38.6624	0.463076	0.618449	0.748769	0.453996	0.535623
ENSCDRG00005015483	1.03438	-1.38659	1.92286	-0.721109	0.470842	0.552446
ENSCDRG00005015729	1146.86	-1.79239	0.33311	-5.38076	7.41734e-08	5.24104e-07
ENSCDRG00005015773	914.864	-1.33537	0.132944	-10.0446	9.70778e-24	1.2818e-21
ENSCDRG00005015885	3327.54	0.477215	0.272289	1.7526	0.0796707	0.122277
ENSCDRG00005016964	24.6669	1.12606	0.525215	2.14401	0.0320323	0.0552241
ENSCDRG00005017049	6.59462	0.730164	0.726319	1.00529	0.314755	0.395318
ENSCDRG00005000108	257.968	-0.0441837	0.233155	-0.189503	0.849698	0.884092
ENSCDRG00005000188	0.0636463	-0.835142	5.16123	-0.16181	0.871455	NA
ENSCDRG00005000221	0.0309503	0	5.16123	0	1	NA
ENSCDRG00005000251	5064.5	-2.77495	1.20279	-2.3071	0.0210491	0.0383289
ENSCDRG00005000297	54.6424	-2.11794	0.599933	-3.5303	0.00041509	0.00119684
ENSCDRG00005000331	6.43092	0.500846	0.690292	0.725556	0.468111	0.54995
ENSCDRG00005000402	133.993	1.93175	0.387688	4.98276	6.26834e-07	3.64082e-06
ENSCDRG00005000477	15.3952	3.11168	1.12411	2.76812	0.00563811	0.012022
ENSCDRG00005000531	13.236	3.2979	1.15154	2.86391	0.00418452	0.00926045
ENSCDRG00005000559	582.514	0.580514	0.182188	3.18635	0.00144083	0.00362448
ENSCDRG00005000602	1354.1	-0.958129	0.197363	-4.85466	1.20594e-06	6.54507e-06
ENSCDRG00005000736	312.023	0.80389	0.376273	2.13645	0.0326426	0.056153
ENSCDRG00005000856	69.8231	0.91616	0.320139	2.86176	0.00421295	0.00931446
ENSCDRG00005001017	385.047	2.51267	0.45309	5.54562	2.9292e-08	2.23989e-07
ENSCDRG00005001093	52.4761	0.697679	0.581006	1.20081	0.229825	0.303086
ENSCDRG00005001162	222.92	1.35733	0.271523	4.99894	5.76458e-07	3.38115e-06
ENSCDRG00005001200	312.059	0.759253	0.173087	4.38655	1.15165e-05	4.93684e-05
ENSCDRG00005001223	59.5394	1.11709	0.349647	3.19491	0.00139875	0.00352838
ENSCDRG00005001256	17461.8	-0.698113	0.260694	-2.6779	0.00740851	0.0152954
ENSCDRG00005001346	247.214	1.87439	0.393408	4.76448	1.89337e-06	9.82292e-06
ENSCDRG00005001371	1062.06	-0.194299	0.139157	-1.39626	0.162637	0.225809
ENSCDRG00005001385	280.455	-0.449099	0.134164	-3.34738	0.000815802	0.00218867
ENSCDRG00005001480	224.172	1.57809	0.367741	4.29132	1.77618e-05	7.25274e-05
ENSCDRG00005001893	95.1085	0.206096	0.234602	0.878489	0.379679	0.461576
ENSCDRG00005001913	4.7232	1.49494	0.905357	1.65122	0.0986939	0.147241
ENSCDRG00005001958	53.7212	-0.77779	0.611737	-1.27145	0.20357	0.273488
ENSCDRG00005002012	1605.11	-0.329547	0.122116	-2.69864	0.0069623	0.0144808
ENSCDRG00005002047	0.484183	1.17961	2.72943	0.432183	0.665608	NA
ENSCDRG00005002081	56.5468	1.68087	0.316677	5.30783	1.10941e-07	7.60279e-07
ENSCDRG00005002098	0.584772	-0.258139	2.14448	-0.120374	0.904187	NA
ENSCDRG00005002105	24.3473	0.0945377	0.401899	0.235227	0.814032	0.854077
ENSCDRG00005002112	1899.16	-0.32285	0.13881	-2.32585	0.0200267	0.0367108
ENSCDRG00005002133	560.04	-0.0078763	0.444118	-0.0177347	0.98585	0.989569
ENSCDRG00005002160	354.096	0.803026	0.259277	3.09717	0.00195378	0.00474176
ENSCDRG00005002251	5.33264	1.71717	0.787348	2.18096	0.0291864	0.0509166
ENSCDRG00005002292	386.766	-0.665969	0.169402	-3.93129	8.44911e-05	0.000291414
ENSCDRG00005002356	417.479	2.02463	0.355963	5.68775	1.28722e-08	1.0643e-07
ENSCDRG00005002381	107.052	4.00749	0.446386	8.97763	2.76663e-19	1.64448e-17
ENSCDRG00005002414	93.5586	1.15314	0.393822	2.92806	0.00341079	0.00772812
ENSCDRG00005002547	1256.02	0.0313188	0.126252	0.248066	0.804084	0.845691
ENSCDRG00005002565	227.562	0.571493	0.352644	1.62059	0.105105	0.155318
ENSCDRG00005002584	0.0524479	-0.258125	5.16123	-0.0500123	0.960113	NA
ENSCDRG00005002598	346.069	0.780367	0.241807	3.22723	0.00124993	0.00319493
ENSCDRG00005002777	0.0860499	-0.258079	5.16123	-0.0500034	0.96012	NA
ENSCDRG00005002797	142.28	0.847112	0.25307	3.34735	0.000815895	0.00218867
ENSCDRG00005002847	724.251	1.0883	0.362547	3.00182	0.0026837	0.00627127
ENSCDRG00005002946	82.5437	0.622438	0.381552	1.63133	0.10282	0.152515
ENSCDRG00005002980	2.02427	-0.181091	1.16055	-0.156038	0.876003	0.904603
ENSCDRG00005003033	37.3684	2.20848	0.447002	4.94065	7.78607e-07	4.42302e-06
ENSCDRG00005003050	131.351	2.18724	0.372819	5.86675	4.4442e-09	4.06082e-08
ENSCDRG00005003075	103.102	0.842309	0.301894	2.79008	0.00526946	0.0113253
ENSCDRG00005003101	1824.06	0.476689	0.188452	2.5295	0.0114225	0.022439
ENSCDRG00005003207	245.324	0.313049	0.192326	1.6277	0.103589	0.153455
ENSCDRG00005003214	33.5136	3.51517	0.624845	5.62567	1.84794e-08	1.4853e-07
ENSCDRG00005003241	0.126659	0.31893	5.16123	0.0617933	0.950727	NA
ENSCDRG00005003245	144.744	0.234325	0.213825	1.09587	0.273134	0.351152
ENSCDRG00005003253	167.122	1.01665	0.369902	2.74843	0.00598818	0.0126779
ENSCDRG00005003263	762.251	-1.6281	0.215991	-7.5378	4.77963e-14	1.18613e-12
ENSCDRG00005003267	42.2028	0.355928	0.410894	0.866226	0.386366	0.468277
ENSCDRG00005003294	456.541	0.058636	0.163928	0.357694	0.720572	0.776266
ENSCDRG00005003327	9.07885	1.38182	0.601121	2.29873	0.02152	0.0390958
ENSCDRG00005003365	47.5967	0.741801	0.434152	1.70862	0.0875212	0.132806
ENSCDRG00005003468	302.449	1.54344	0.51907	2.97348	0.00294443	0.00680243
ENSCDRG00005003514	810.152	0.0194598	0.17756	0.109596	0.91273	0.933012
ENSCDRG00005003786	32.3788	1.63379	0.554906	2.94427	0.00323716	0.00738208
ENSCDRG00005004387	9.58784	-1.83407	0.632327	-2.90051	0.0037255	0.00836015
ENSCDRG00005004423	114.792	0.940518	0.322736	2.9142	0.00356597	0.00803761
ENSCDRG00005004780	1.80099	0.207767	0.892395	0.23282	0.815901	0.85583
ENSCDRG00005004895	63.2988	-0.136625	0.273444	-0.499647	0.617324	0.687253
ENSCDRG00005004946	19.8543	1.54802	0.482079	3.21113	0.00132215	0.00335375
ENSCDRG00005005358	259.599	2.51826	0.587763	4.28449	1.8316e-05	7.45089e-05
ENSCDRG00005005402	49.1819	0.564769	0.493289	1.14491	0.252248	0.328409
ENSCDRG00005005514	120.276	2.93487	0.673461	4.35789	1.31325e-05	5.56065e-05
ENSCDRG00005005566	522.111	0.280551	0.291958	0.960928	0.336588	0.418155
ENSCDRG00005000014	0.0238466	0	5.16123	0	1	NA
ENSCDRG00005000016	0.245448	2.34746	5.10454	0.459877	0.645604	NA
ENSCDRG00005000017	0.666912	1.23406	1.865	0.661694	0.508168	NA
ENSCDRG00005000028	130.094	0.413766	0.417878	0.99016	0.322096	0.402812
ENSCDRG00005000031	700.369	-0.204834	0.185291	-1.10547	0.268955	0.346655
ENSCDRG00005000034	0.360103	-0.835206	2.20914	-0.378069	0.705379	NA
ENSCDRG00005000049	44.6175	3.10347	0.567269	5.47089	4.47773e-08	3.2944e-07
ENSCDRG00005000071	0.463734	0.524543	3.17409	0.165258	0.868741	NA
ENSCDRG00005000242	2.56461	4.38547	1.27792	3.43173	0.000599747	0.00166194
ENSCDRG00005000318	1154.39	-0.965811	0.134335	-7.18959	6.49852e-13	1.29731e-11
ENSCDRG00005000358	968.039	1.49593	0.136361	10.9703	5.30808e-28	1.25772e-25
ENSCDRG00005000398	9235.34	-0.873542	0.166589	-5.24368	1.57403e-07	1.03325e-06
ENSCDRG00005000423	207.087	0.819179	0.293851	2.78773	0.00530781	0.0113936
ENSCDRG00005000511	25551.5	1.39728	0.129025	10.8295	2.49543e-27	5.26384e-25
ENSCDRG00005000815	124.779	2.0968	0.410735	5.10498	3.30822e-07	2.03348e-06
ENSCDRG00005000833	3558.08	0.951526	0.180173	5.28117	1.28363e-07	8.66287e-07
ENSCDRG00005000852	45.3429	0.770734	0.426871	1.80554	0.0709897	0.110563
ENSCDRG00005000877	130.054	-0.417199	0.172477	-2.41886	0.0155691	0.0294832
ENSCDRG00005000905	241.009	1.35963	0.395888	3.43437	0.000593935	0.00164795
ENSCDRG00005000948	496.253	-0.86034	0.136345	-6.31004	2.78967e-10	3.26917e-09
ENSCDRG00005000998	995.618	0.296529	0.126655	2.34125	0.0192195	0.0354149
ENSCDRG00005001109	4574.37	-0.497408	0.133226	-3.73358	0.00018878	0.000594129
ENSCDRG00005001222	8.15609	-0.767297	0.853101	-0.899421	0.368428	0.450559
ENSCDRG00005001237	96.889	2.39133	0.741313	3.2258	0.00125621	0.00320909
ENSCDRG00005001554	505.425	1.15297	0.382872	3.01138	0.00260063	0.00610934
ENSCDRG00005001669	0.0238466	0	5.16123	0	1	NA
ENSCDRG00005001724	106.472	2.24968	0.562371	4.00034	6.32523e-05	0.000224654
ENSCDRG00005001811	9548.35	-0.564769	0.122014	-4.62875	3.67888e-06	1.7925e-05
ENSCDRG00005001828	597.934	0.140714	0.101369	1.38814	0.165095	0.228689
ENSCDRG00005001856	84.9343	1.99778	0.486007	4.11059	3.94652e-05	0.000147755
ENSCDRG00005001867	191.961	-0.479839	0.159587	-3.00676	0.00264045	0.0061844
ENSCDRG00005001872	1.25033	0.866276	1.3112	0.660676	0.50882	0.58819
ENSCDRG00005001883	341.999	0.113165	0.153417	0.737627	0.460741	0.542582
ENSCDRG00005001957	181.163	1.81309	0.380243	4.76824	1.85841e-06	9.65602e-06
ENSCDRG00005002011	924.139	-0.516426	0.151298	-3.4133	0.000641807	0.00176688
ENSCDRG00005002057	288.474	0.881682	0.311386	2.83148	0.00463336	0.0101165
ENSCDRG00005002369	0.0618627	-1.41221	5.16123	-0.273619	0.784377	NA
ENSCDRG00005002383	660.146	-0.341651	0.156104	-2.18861	0.0286251	0.0500674
ENSCDRG00005002400	81.643	0.425063	0.398774	1.06593	0.286457	0.364972
ENSCDRG00005002416	0.0242284	-0.258117	5.16123	-0.0500108	0.960114	NA
ENSCDRG00005002424	337.938	0.442417	0.205395	2.15398	0.0312419	0.0540715
ENSCDRG00005002438	249.911	0.151964	0.19006	0.799555	0.423969	0.506345
ENSCDRG00005002453	1214.16	1.21998	0.160725	7.59044	3.18813e-14	8.10958e-13
ENSCDRG00005002471	953.334	0.50664	0.134518	3.76634	0.000165661	0.000528776
ENSCDRG00005002487	1204.63	-0.300772	0.153077	-1.96484	0.0494326	0.0808391
ENSCDRG00005002507	159.624	-0.06837	0.294346	-0.232278	0.816322	0.85622
ENSCDRG00005002522	418.346	0.62898	0.297688	2.11288	0.0346108	0.0591265
ENSCDRG00005002558	7109.32	-0.0440365	0.139304	-0.316118	0.751913	0.802639
ENSCDRG00005002585	142.311	0.0313907	0.294304	0.106661	0.915058	0.934758
ENSCDRG00005002635	577.483	-0.19969	0.118281	-1.68826	0.0913608	0.13781
ENSCDRG00005002725	280.133	1.33803	0.391917	3.41407	0.00064	0.00176302
ENSCDRG00005002800	8678.5	-0.658177	0.175262	-3.75538	0.00017308	0.00054982
ENSCDRG00005002819	10212.8	2.36985	0.211333	11.2138	3.48834e-29	9.42779e-27
ENSCDRG00005002833	1.66517	-4.49646	1.88494	-2.38546	0.0170576	0.031907
ENSCDRG00005002839	856.614	-0.752811	0.178514	-4.21709	2.47478e-05	9.7442e-05
ENSCDRG00005002856	0.0394179	-1.4122	5.16123	-0.273618	0.784379	NA
ENSCDRG00005002867	17.0306	-2.24254	0.74746	-3.00021	0.00269791	0.00629767
ENSCDRG00005002874	648.392	-7.5815	0.771338	-9.82902	8.44368e-23	9.3622e-21
ENSCDRG00005002885	4423.3	-1.4923	0.372764	-4.00334	6.24543e-05	0.00022237
ENSCDRG00005002909	0.568686	-1.15561	1.98273	-0.582836	0.560004	NA
ENSCDRG00005002943	10.0024	0.195715	0.575974	0.339799	0.734008	0.786679
ENSCDRG00005003030	688.818	-1.09966	0.165329	-6.65134	2.90445e-11	4.12804e-10
ENSCDRG00005003062	690.796	-2.82749	0.262492	-10.7717	4.68257e-27	9.6422e-25
ENSCDRG00005003078	0.964718	-1.30152	2.00146	-0.650285	0.515508	0.594093
ENSCDRG00005003119	31.7352	0.782801	0.474744	1.64889	0.09917	0.147823
ENSCDRG00005003137	794.634	-1.02288	0.367753	-2.78144	0.00541187	0.0115853
ENSCDRG00005003156	222.064	1.76222	0.47509	3.70923	0.000207889	0.000645924
ENSCDRG00005003178	46.307	0.916125	0.288429	3.17626	0.00149189	0.00373609
ENSCDRG00005003192	24.4837	0.520581	0.532953	0.976786	0.328675	0.409622
ENSCDRG00005006306	192.311	5.03946	0.395059	12.7562	2.87862e-37	1.99166e-34
ENSCDRG00005006543	331.884	0.464089	0.201905	2.29855	0.0215304	0.0391106
ENSCDRG00005006597	134.612	0.450453	0.265614	1.69589	0.0899064	0.135913
ENSCDRG00005006635	815.778	-1.14208	0.207216	-5.51154	3.55705e-08	2.66463e-07
ENSCDRG00005006786	1004.25	2.15203	0.4394	4.89766	9.69851e-07	5.38886e-06
ENSCDRG00005006994	174.243	0.524984	0.180744	2.90458	0.0036775	0.00826637
ENSCDRG00005007271	194.656	2.49745	0.492164	5.07443	3.88664e-07	2.35637e-06
ENSCDRG00005007336	0.0551422	0	5.16123	0	1	NA
ENSCDRG00005007361	85.1808	-0.00679426	0.707091	-0.00960874	0.992333	0.994107
ENSCDRG00005007389	187.303	2.25962	0.294382	7.67583	1.64346e-14	4.42097e-13
ENSCDRG00005007775	564.148	0.643988	0.246346	2.61416	0.0089447	0.0180638
ENSCDRG00005007842	1269.59	-1.23784	0.19095	-6.48253	9.01951e-11	1.15907e-09
ENSCDRG00005007896	468.521	0.756499	0.217249	3.48217	0.000497361	0.00140872
ENSCDRG00005008049	8.1586	0.71181	0.61923	1.14951	0.250347	0.326442
ENSCDRG00005008082	662.654	0.0573815	0.137799	0.416416	0.677106	0.739481
ENSCDRG00005008195	1253.04	-0.668436	0.21257	-3.14455	0.00166343	0.00411679
ENSCDRG00005008281	9.85722	-0.442891	0.522356	-0.847871	0.39651	0.478473
ENSCDRG00005008380	354.159	-3.25486	0.341109	-9.54199	1.4012e-21	1.21792e-19
ENSCDRG00005008464	2.50882	0.709627	0.98036	0.723843	0.469162	0.550848
ENSCDRG00005008490	1020.21	0.117563	0.137032	0.857921	0.390936	0.472977
ENSCDRG00005008560	38.43	-2.69699	0.895739	-3.01091	0.00260468	0.00611803
ENSCDRG00005008610	16.3699	-3.05121	0.684692	-4.45632	8.33792e-06	3.69418e-05
ENSCDRG00005008744	426.308	-1.6216	0.239842	-6.76111	1.36938e-11	2.09534e-10
ENSCDRG00005008840	75.4281	-1.95694	1.1671	-1.67675	0.0935906	0.140646
ENSCDRG00005009009	607.018	1.22933	0.830799	1.4797	0.138955	0.196863
ENSCDRG00005009188	2.12725	1.20767	1.69388	0.712961	0.47587	0.5574
ENSCDRG00005009225	527.468	2.91791	0.928468	3.14271	0.00167393	0.00413805
ENSCDRG00005009289	41.4023	1.70147	1.19365	1.42544	0.15403	0.215381
ENSCDRG00005009347	313.143	1.62148	0.78294	2.07102	0.0383573	0.0646969
ENSCDRG00005009423	8375.05	-1.00417	0.170952	-5.87395	4.25524e-09	3.91089e-08
ENSCDRG00005009625	450.629	0.428418	0.175283	2.44415	0.0145196	0.0277477
ENSCDRG00005009685	106.157	-0.26983	0.193041	-1.39779	0.162178	0.22528
ENSCDRG00005009991	131.849	0.763379	0.227276	3.35882	0.00078275	0.00210826
ENSCDRG00005010047	18.3156	0.941072	0.487088	1.93204	0.053355	0.0864202
ENSCDRG00005010088	22.2601	3.20246	0.529418	6.04902	1.45729e-09	1.46466e-08
ENSCDRG00005010367	184.034	0.341209	0.264068	1.29213	0.196313	0.265325
ENSCDRG00005010551	0.0332872	0	5.16123	0	1	NA
ENSCDRG00005010588	0.030863	-0.258117	5.16123	-0.0500108	0.960114	NA
ENSCDRG00005010635	0.0238466	0	5.16123	0	1	NA
ENSCDRG00005010667	2.11185	1.22912	2.38247	0.515903	0.605922	0.677044
ENSCDRG00005010719	1.00342	4.00494	2.35073	1.7037	0.0884371	0.133996
ENSCDRG00005010989	6.91044	-0.904502	0.71453	-1.26587	0.20556	0.275711
ENSCDRG00005011160	165.837	0.660835	0.335932	1.96717	0.0491641	0.0804837
ENSCDRG00005011323	1.79626	3.12138	1.36226	2.29132	0.0219447	0.0397631
ENSCDRG00005011351	646.809	0.735521	0.191355	3.84375	0.000121168	0.000401282
ENSCDRG00005011646	1188.87	-1.45145	0.274543	-5.28681	1.24469e-07	8.42965e-07
ENSCDRG00005012149	26.826	-0.209182	0.380721	-0.549437	0.582706	0.655719
ENSCDRG00005012280	1462.53	-0.708923	0.143329	-4.94612	7.57092e-07	4.30912e-06
ENSCDRG00005012370	224.864	0.923717	0.190002	4.86162	1.16427e-06	6.34083e-06
ENSCDRG00005012447	265.408	1.08536	0.285575	3.80063	0.000144329	0.000468205
ENSCDRG00005012625	2172.93	-0.665437	0.206696	-3.21939	0.00128462	0.00327198
ENSCDRG00005012871	0.264194	-1.98926	5.16123	-0.385423	0.699924	NA
ENSCDRG00005012900	497.991	1.31135	0.293634	4.46595	7.97142e-06	3.55273e-05
ENSCDRG00005013018	136.971	-0.264983	0.207402	-1.27763	0.20138	0.271071
ENSCDRG00005013083	1151.16	-1.29609	0.172604	-7.50899	5.95839e-14	1.43541e-12
ENSCDRG00005013153	1443.56	-0.93379	0.238524	-3.91488	9.04508e-05	0.000309685
ENSCDRG00005013250	1187.16	-2.42659	0.449771	-5.39518	6.84554e-08	4.86872e-07
ENSCDRG00005013286	580.417	-0.661413	0.228528	-2.89423	0.00380086	0.00850279
ENSCDRG00005013354	0.030863	-0.258117	5.16123	-0.0500108	0.960114	NA
ENSCDRG00005013408	594.448	-0.989602	0.332151	-2.97937	0.00288841	0.00669267
ENSCDRG00005013577	451.657	-0.0653033	0.168094	-0.388492	0.697652	0.756427
ENSCDRG00005013718	937.67	-0.698557	0.165544	-4.21976	2.44564e-05	9.64264e-05
ENSCDRG00005013830	6886.29	-2.41439	0.265314	-9.10013	9.02249e-20	5.73757e-18
ENSCDRG00005014322	114.624	1.421	0.295876	4.80267	1.56562e-06	8.27646e-06
ENSCDRG00005014671	25.3572	-0.633678	0.426017	-1.48745	0.136897	0.194484
ENSCDRG00005015587	1508.73	-0.299753	0.258031	-1.16169	0.24536	0.320665
ENSCDRG00005021870	428.144	-1.96152	0.438839	-4.4698	7.8294e-06	3.49575e-05
ENSCDRG00005021872	298.761	-1.66722	0.340398	-4.89786	9.68878e-07	5.38518e-06
ENSCDRG00005021874	3.06467	3.34228	1.06765	3.1305	0.00174506	0.00428876
ENSCDRG00005021875	0.894617	0.318927	2.01152	0.15855	0.874023	0.902951
ENSCDRG00005021879	0.544784	-0.258135	1.83149	-0.140942	0.887915	NA
ENSCDRG00005021880	739.455	0.00176128	0.121701	0.0144722	0.988453	0.991472
ENSCDRG00005021881	173.476	1.372	0.346431	3.96037	7.48336e-05	0.000261178
ENSCDRG00005021882	551.38	0.89409	0.281552	3.17558	0.00149535	0.00374314
ENSCDRG00005021886	177.531	0.514233	0.279801	1.83785	0.0660838	0.103801
ENSCDRG00005021887	284.823	-1.45972	0.486589	-2.99991	0.00270059	0.00630308
ENSCDRG00005021888	183.224	0.0964692	0.320568	0.300932	0.763466	0.8119
ENSCDRG00005021889	521.113	-0.217856	0.342572	-0.635943	0.524814	0.602369
ENSCDRG00005021890	1074.11	-0.801372	0.521909	-1.53546	0.12467	0.179956
ENSCDRG00005021892	315.259	-1.59713	0.401399	-3.9789	6.92335e-05	0.000243401
ENSCDRG00005021894	12.5315	1.19328	0.682264	1.74901	0.0802897	0.123096
ENSCDRG00005021895	630.902	0.290598	0.286201	1.01536	0.309933	0.390396
ENSCDRG00005021902	592.233	0.387894	0.300217	1.29205	0.196341	0.265342
ENSCDRG00005021903	892.126	-1.90275	0.412093	-4.61729	3.88778e-06	1.88261e-05
ENSCDRG00005021904	0.023316	-0.258117	5.16123	-0.0500108	0.960114	NA
ENSCDRG00005021905	683.295	1.49134	0.303045	4.92117	8.60274e-07	4.8375e-06
ENSCDRG00005021907	1448.09	-0.36885	0.133688	-2.75904	0.00579712	0.0123185
ENSCDRG00005000062	1655.15	-1.23326	0.256681	-4.80464	1.55029e-06	8.20041e-06
ENSCDRG00005000084	0.398398	0	5.16123	0	1	NA
ENSCDRG00005000201	440.967	-0.17473	0.190504	-0.917202	0.359037	0.441193
ENSCDRG00005000971	628.02	-0.336321	0.106043	-3.17155	0.00151628	0.00378784
ENSCDRG00005006127	1131.8	-0.961738	0.231532	-4.1538	3.26995e-05	0.000125161
ENSCDRG00005006135	0.0503062	-1.4122	5.16123	-0.273618	0.784379	NA
ENSCDRG00005006179	601.668	-0.759113	0.188784	-4.02107	5.79349e-05	0.000208164
ENSCDRG00005006200	9.06088	-3.59737	0.77547	-4.63895	3.50177e-06	1.71635e-05
ENSCDRG00005006207	0.0757519	0	5.16123	0	1	NA
ENSCDRG00005006222	6.02227	-1.6296	0.783134	-2.08086	0.0374465	0.0633397
ENSCDRG00005006236	5.98069	2.27895	0.879339	2.59167	0.00955125	0.019139
ENSCDRG00005006240	349.954	1.5323	0.187047	8.19208	2.56754e-16	9.46923e-15
ENSCDRG00005006271	609.237	1.40374	0.171901	8.16601	3.1876e-16	1.15589e-14
ENSCDRG00005006473	0.056231	0	5.16123	0	1	NA
ENSCDRG00005006564	560.736	0.279267	0.12172	2.29435	0.0217704	0.0394802
ENSCDRG00005006653	494.763	0.332369	0.238548	1.3933	0.16353	0.226903
ENSCDRG00005006708	14.3774	6.10006	1.01089	6.03438	1.59578e-09	1.59366e-08
ENSCDRG00005006784	1.36836	2.96277	1.30617	2.26829	0.0233118	0.0419501
ENSCDRG00005006916	194.408	0.0883859	0.302443	0.29224	0.770103	0.817337
ENSCDRG00005006957	59.6612	-1.99132	0.346306	-5.75017	8.91519e-09	7.63396e-08
ENSCDRG00005007052	0.524546	-1.99776	2.12072	-0.942021	0.346182	NA
ENSCDRG00005007322	21.6999	0.638523	0.375401	1.70091	0.08896	0.13467
ENSCDRG00005007367	3598.4	-1.56553	0.163562	-9.57144	1.05423e-21	9.39953e-20
ENSCDRG00005007652	839.408	-0.839966	0.160656	-5.22834	1.71036e-07	1.11344e-06
ENSCDRG00005007801	193.722	2.50266	0.443545	5.6424	1.67694e-08	1.35669e-07
ENSCDRG00005009263	1219.87	-0.573463	0.175997	-3.25837	0.00112056	0.00289591
ENSCDRG00005010139	0.0229438	0	5.16123	0	1	NA
ENSCDRG00005010155	0.18564	1.37313	4.80674	0.285667	0.775133	NA
ENSCDRG00005010192	0.231593	-1.4122	5.16123	-0.273616	0.784379	NA
ENSCDRG00005010693	311.863	-0.103397	0.15134	-0.68321	0.494474	0.574948
ENSCDRG00005010732	212.569	1.86352	0.354506	5.25666	1.46694e-07	9.71466e-07
ENSCDRG00005010760	14.8118	4.4458	0.845635	5.25735	1.46146e-07	9.69279e-07
ENSCDRG00005010777	0.0793199	0.860495	5.14857	0.167133	0.867265	NA
ENSCDRG00005010797	243.065	0.636502	0.188239	3.38136	0.000721284	0.00196072
ENSCDRG00005011016	13.4745	0.644401	0.516023	1.24878	0.211745	0.28287
ENSCDRG00005011156	27.5017	-2.52759	0.590002	-4.28403	1.83537e-05	7.46094e-05
ENSCDRG00005011198	0.255088	-1.41226	5.16123	-0.273628	0.784371	NA
ENSCDRG00005011396	234.529	-0.34326	0.168602	-2.03592	0.0417584	0.0697247
ENSCDRG00005011503	564.334	0.327989	0.140541	2.33376	0.0196081	0.036058
ENSCDRG00005011836	1010.11	1.68505	0.354951	4.74728	2.06169e-06	1.06134e-05
ENSCDRG00005011907	1075.25	0.613205	0.192006	3.19367	0.00140476	0.00354148
ENSCDRG00005012137	21.7312	2.21423	0.74335	2.97872	0.00289457	0.00670595
ENSCDRG00005015866	19.1279	-1.36988	0.806307	-1.69895	0.0893285	0.135133
ENSCDRG00005015891	0.227779	0.774862	3.36873	0.230016	0.818079	NA
ENSCDRG00005015964	2.70001	3.27607	1.22748	2.66893	0.00760932	0.0156539
ENSCDRG00005015999	11545.1	-2.44728	0.527258	-4.64153	3.45842e-06	1.69799e-05
ENSCDRG00005016051	2252.88	-2.09969	0.734155	-2.86001	0.00423625	0.00935816
ENSCDRG00005016102	3323.86	0.574152	0.714487	0.803587	0.421635	0.503941
ENSCDRG00005016205	497.195	0.0807741	0.19397	0.416426	0.677099	0.739481
ENSCDRG00005016484	45.1026	-0.191294	0.558955	-0.342235	0.732174	0.78566
ENSCDRG00005016510	427.438	-0.74012	0.41549	-1.78132	0.0748606	0.115747
ENSCDRG00005016552	551.789	0.628793	0.23623	2.66178	0.00777281	0.0159278
ENSCDRG00005016677	396.605	1.41956	0.168401	8.42966	3.46663e-17	1.46128e-15
ENSCDRG00005018329	4.82511	-1.03267	0.738952	-1.39749	0.162268	0.225387
ENSCDRG00005018429	149.736	3.77627	0.531956	7.09883	1.25819e-12	2.3681e-11
ENSCDRG00005018522	485.709	-1.20263	0.250631	-4.79839	1.59946e-06	8.42643e-06
ENSCDRG00005018580	869.227	0.382241	0.130109	2.93784	0.00330509	0.00751422
ENSCDRG00005018659	46.4027	1.97859	0.332528	5.95014	2.67912e-09	2.55603e-08
ENSCDRG00005018674	21.1917	1.64613	0.57567	2.8595	0.00424308	0.00936966
ENSCDRG00005018704	256.076	-0.0587596	0.17267	-0.340301	0.73363	0.786396
ENSCDRG00005018830	279.979	0.350202	0.215996	1.62134	0.104945	0.155135
ENSCDRG00005018885	86.1746	1.64201	0.426995	3.8455	0.000120308	0.000399112
ENSCDRG00005018930	2.76061	-2.9759	1.1431	-2.60336	0.00923157	0.0185651
ENSCDRG00005018965	613.647	-0.551262	0.311896	-1.76746	0.0771517	0.118886
ENSCDRG00005019167	45357.5	-0.730019	0.250494	-2.91431	0.0035647	0.0080358
ENSCDRG00005019187	25.0046	-0.503429	0.494911	-1.01721	0.309053	0.389486
ENSCDRG00005019189	3.83538	1.01897	0.893544	1.14037	0.254133	0.330532
ENSCDRG00005019229	2811.15	0.684004	0.217901	3.13906	0.00169491	0.00418214
ENSCDRG00005019587	0.0906963	0	5.16123	0	1	NA
ENSCDRG00005019609	49.8075	1.07473	0.312384	3.4404	0.000580845	0.00161551
ENSCDRG00005019699	176.318	2.56778	0.618316	4.15286	3.28348e-05	0.000125596
ENSCDRG00005019732	775.122	-1.02844	0.185678	-5.53881	3.04541e-08	2.31443e-07
ENSCDRG00005019766	622.36	0.00269355	0.141917	0.0189797	0.984857	0.988859
ENSCDRG00005019797	683.166	0.464042	0.216346	2.14491	0.0319601	0.0551106
ENSCDRG00005019808	332.669	0.941762	0.207241	4.54429	5.51206e-06	2.55714e-05
ENSCDRG00005019850	6.5894	-0.50297	0.667769	-0.753209	0.451324	0.532944
ENSCDRG00005020015	92.9294	0.829065	0.423357	1.95831	0.0501934	0.0819438
ENSCDRG00005020097	1222.13	-0.449318	0.191501	-2.3463	0.018961	0.0350095
ENSCDRG00005020126	277.019	-0.467838	0.27542	-1.69864	0.0893878	0.135211
ENSCDRG00005020225	3.12722	-1.35781	0.764816	-1.77534	0.0758411	0.117096
ENSCDRG00005020233	836.352	-1.19645	0.139783	-8.55931	1.13545e-17	5.16838e-16
ENSCDRG00005000018	341.66	1.11247	0.157828	7.04863	1.80691e-12	3.28299e-11
ENSCDRG00005000022	156.492	1.98097	0.491965	4.02664	5.65803e-05	0.000203932
ENSCDRG00005000029	797.942	0.476184	0.212062	2.2455	0.0247362	0.0441824
ENSCDRG00005000035	212.097	-0.614533	0.157726	-3.89621	9.77084e-05	0.00033158
ENSCDRG00005000052	25.4681	0.896968	0.490146	1.83	0.0672497	0.10545
ENSCDRG00005000076	5.48467	4.26357	1.19073	3.58064	0.000342756	0.00101068
ENSCDRG00005000105	2108.7	0.645172	0.122519	5.26591	1.395e-07	9.31276e-07
ENSCDRG00005000246	605.239	-1.09698	0.372999	-2.94096	0.00327199	0.0074517
ENSCDRG00005000265	349.006	2.19149	0.553956	3.95608	7.61906e-05	0.000265325
ENSCDRG00005000298	446.731	-0.0253604	0.147641	-0.171771	0.863618	0.89417
ENSCDRG00005000327	8.91419	5.10947	1.22347	4.17622	2.96397e-05	0.00011477
ENSCDRG00005000441	156.053	2.97369	0.307917	9.65741	4.57256e-22	4.41853e-20
ENSCDRG00005000841	319.564	-0.13053	0.169393	-0.770574	0.440959	0.522846
ENSCDRG00005000859	737.936	0.344183	0.146399	2.35099	0.0187236	0.0346265
ENSCDRG00005000887	9.80897	3.98547	0.932959	4.27186	1.93851e-05	7.83788e-05
ENSCDRG00005000929	1168.2	1.99844	0.216797	9.21803	3.02616e-20	2.15405e-18
ENSCDRG00005001035	113.533	0.493655	0.387007	1.27557	0.202107	0.271839
ENSCDRG00005001056	0.755159	3.56972	2.02227	1.76521	0.077529	0.119425
ENSCDRG00005001082	38.6422	1.40726	0.49489	2.84357	0.00446106	0.00978481
ENSCDRG00005001126	3.20234	-0.918158	0.828798	-1.10782	0.26794	0.345579
ENSCDRG00005001251	8.03356	1.80162	0.739057	2.43773	0.0147796	0.0281949
ENSCDRG00005001274	1651.18	-0.791171	0.225501	-3.5085	0.000450641	0.00128966
ENSCDRG00005001298	33.0457	1.35656	0.541429	2.50551	0.0122274	0.023841
ENSCDRG00005001316	1797.1	-2.9466	0.448817	-6.56526	5.19434e-11	6.98108e-10
ENSCDRG00005001339	26.687	3.576	0.641625	5.57335	2.4989e-08	1.9435e-07
ENSCDRG00005001357	312.555	0.209544	0.135686	1.54432	0.12251	0.177237
ENSCDRG00005001374	56.9129	1.963	0.40892	4.80046	1.58303e-06	8.35316e-06
ENSCDRG00005001394	487.113	0.513702	0.228261	2.25051	0.0244169	0.0436661
ENSCDRG00005001426	1.48918	0.795873	1.1197	0.710789	0.477215	0.558597
ENSCDRG00005001437	6.86395	-1.08813	0.576223	-1.88838	0.0589746	0.094208
ENSCDRG00005001444	2432.44	-0.94544	0.170582	-5.54244	2.98285e-08	2.27589e-07
ENSCDRG00005001454	200.679	-0.649949	0.263688	-2.46484	0.0137075	0.0263794
ENSCDRG00005001499	466.551	1.44478	0.372648	3.87707	0.000105723	0.00035647
ENSCDRG00005001564	0.118094	-0.258146	5.16123	-0.0500164	0.960109	NA
ENSCDRG00005001577	265.985	-1.94986	0.428848	-4.54675	5.44819e-06	2.5319e-05
ENSCDRG00005001594	1.3134	2.67633	1.55136	1.72515	0.0845013	0.128732
ENSCDRG00005001616	105.963	0.599293	0.215056	2.78668	0.00532509	0.0114264
ENSCDRG00005001630	93.6816	0.722491	0.260399	2.77456	0.00552767	0.0118142
ENSCDRG00005001675	15.2001	1.87141	0.814772	2.29685	0.021627	0.0392656
ENSCDRG00005001687	40.3819	-0.454139	0.382461	-1.18741	0.235064	0.30903
ENSCDRG00005001708	234	-0.213014	0.206527	-1.03141	0.302349	0.382402
ENSCDRG00005001764	207.812	0.238878	0.220148	1.08508	0.277887	0.356045
ENSCDRG00005002006	183.897	2.50886	0.57179	4.38773	1.14538e-05	4.91604e-05
ENSCDRG00005002033	0.920802	-1.07161	1.207	-0.887827	0.374634	0.456756
ENSCDRG00005002044	1682.49	-0.416033	0.174007	-2.3909	0.0168072	0.0315104
ENSCDRG00005002062	178.009	-0.147257	0.289778	-0.50817	0.611334	0.681945
ENSCDRG00005002119	63.3596	2.50739	0.530486	4.72659	2.28321e-06	1.16498e-05
ENSCDRG00005002132	1.47166	2.50736	1.85471	1.35188	0.176412	0.242137
ENSCDRG00005002172	246.581	0.688033	0.418155	1.6454	0.0998867	0.148674
ENSCDRG00005002326	11.5639	1.72281	0.635949	2.70904	0.00674774	0.0140927
ENSCDRG00005002513	0.161231	-0.258148	5.16123	-0.0500168	0.960109	NA
ENSCDRG00005002544	149.06	0.846395	0.306979	2.75718	0.00583026	0.0123783
ENSCDRG00005002617	0.919599	-0.258157	2.95795	-0.0872755	0.930453	0.946875
ENSCDRG00005002628	52.7008	1.21308	0.388433	3.123	0.00179017	0.00438281
ENSCDRG00005002656	81.3079	1.44331	0.37191	3.8808	0.000104115	0.000351459
ENSCDRG00005002705	127.844	1.68953	0.407779	4.14326	3.42409e-05	0.00013014
ENSCDRG00005002718	340.534	2.68841	0.471819	5.69797	1.21241e-08	1.0087e-07
ENSCDRG00005002741	119.961	0.61258	0.31199	1.96346	0.0495932	0.0810634
ENSCDRG00005002809	421.411	-0.672467	0.141588	-4.74945	2.03969e-06	1.05221e-05
ENSCDRG00005002828	21.7009	2.28258	0.709478	3.21727	0.00129415	0.00329142
ENSCDRG00005002842	113.118	-0.300582	0.24527	-1.22552	0.220381	0.292595
ENSCDRG00005002864	0.0679946	0	5.16123	0	1	NA
ENSCDRG00005002894	94.1936	-3.25145	0.498791	-6.51865	7.09449e-11	9.27539e-10
ENSCDRG00005002907	0.538767	0.310557	1.74943	0.177519	0.859101	NA
ENSCDRG00005002954	729.849	1.2141	0.264599	4.58845	4.46556e-06	2.12084e-05
ENSCDRG00005003132	6.00844	5.33118	1.15881	4.60057	4.21338e-06	2.01713e-05
ENSCDRG00005003165	89.5201	0.639946	0.311071	2.05723	0.0396638	0.0665952
ENSCDRG00005003183	202.295	-0.346654	0.172701	-2.00725	0.0447226	0.0740401
ENSCDRG00005003201	814.769	-0.688031	0.124273	-5.53647	3.08637e-08	2.34144e-07
ENSCDRG00005003220	0.046632	0.318945	5.16123	0.0617963	0.950725	NA
ENSCDRG00005003231	4.45302	1.55978	0.75599	2.06323	0.0390907	0.0657671
ENSCDRG00005003256	3889.1	0.74794	0.139853	5.34805	8.89051e-08	6.19328e-07
ENSCDRG00005003320	0.0453887	0	5.16123	0	1	NA
ENSCDRG00005003330	0.115838	-1.41217	5.16123	-0.27361	0.784384	NA
ENSCDRG00005003358	14.4321	6.41929	1.06435	6.03117	1.62773e-09	1.62089e-08
ENSCDRG00005003398	6.42192	0.782496	0.942766	0.83	0.406539	0.4887
ENSCDRG00005003482	133.078	-0.955819	0.404053	-2.36558	0.0180018	0.0334491
ENSCDRG00005003544	63.153	0.942061	0.24633	3.82438	0.000131099	0.000429718
ENSCDRG00005003818	34.0617	0.0403036	0.424533	0.0949363	0.924365	0.942288
ENSCDRG00005003851	159.614	1.70006	0.295124	5.76052	8.38556e-09	7.21258e-08
ENSCDRG00005003970	0.349481	0	5.16123	0	1	NA
ENSCDRG00005004009	2714.66	-0.381347	0.15758	-2.42003	0.0155193	0.0293953
ENSCDRG00005004038	282.58	3.56372	0.778954	4.575	4.76216e-06	2.24261e-05
ENSCDRG00005004113	0.235035	0.845393	3.3581	0.251747	0.801237	NA
ENSCDRG00005004165	49.4867	3.9162	0.621453	6.30167	2.94448e-10	3.43198e-09
ENSCDRG00005004247	721.322	-0.224399	0.196372	-1.14273	0.253153	0.329405
ENSCDRG00005004354	254.401	0.1047	0.23027	0.454684	0.649336	0.715615
ENSCDRG00005004405	41.0542	0.625808	0.386749	1.61812	0.105636	0.155983
ENSCDRG00005004417	30.1477	-0.850312	0.339381	-2.50548	0.0122285	0.023841
ENSCDRG00005004436	8.04367	4.67467	1.2439	3.75809	0.000171218	0.000544505
ENSCDRG00005004454	0.126901	0	5.16123	0	1	NA
ENSCDRG00005004464	0.030863	-0.258117	5.16123	-0.0500108	0.960114	NA
ENSCDRG00005004475	955.201	3.29815	0.270185	12.207	2.85175e-34	1.45078e-31
ENSCDRG00005004557	16.2496	6.38323	1.05258	6.06438	1.32461e-09	1.34537e-08
ENSCDRG00005004623	194.322	1.70671	0.447091	3.81737	0.000134882	0.000441116
ENSCDRG00005005796	4248.79	1.08722	0.246096	4.41786	9.96837e-06	4.33768e-05
ENSCDRG00005007588	0.0242284	-0.258117	5.16123	-0.0500108	0.960114	NA
ENSCDRG00005007603	2166.66	-0.42434	0.16281	-2.60635	0.00915117	0.0184206
ENSCDRG00005007625	1225.05	0.0199891	0.137433	0.145445	0.884359	0.911172
ENSCDRG00005007686	1.05652	2.2609	1.94896	1.16005	0.246027	0.321439
ENSCDRG00005007817	348.418	-0.0825981	0.186348	-0.443247	0.657587	0.72259
ENSCDRG00005007893	4.21649	0.461272	0.785093	0.587538	0.556842	0.63196
ENSCDRG00005007933	113.542	0.574192	0.271762	2.11285	0.0346138	0.0591265
ENSCDRG00005008057	30.476	1.73943	0.432233	4.02428	5.7149e-05	0.000205639
ENSCDRG00005008074	360.491	0.465795	0.24281	1.91836	0.055066	0.0888007
ENSCDRG00005008182	32.7487	0.915413	0.450035	2.03409	0.0419421	0.0699924
ENSCDRG00005008214	4.37045	2.1011	1.01988	2.06014	0.0393849	0.0661785
ENSCDRG00005008309	166.843	0.0234407	0.433973	0.0540143	0.956924	0.967926
ENSCDRG00005008426	2516.88	-1.7138	0.407448	-4.20618	2.59722e-05	0.000101707
ENSCDRG00005008640	0.116187	0	5.16123	0	1	NA
ENSCDRG00005008682	197.079	1.07172	0.306442	3.49729	0.000470002	0.0013402
ENSCDRG00005008742	31216.6	1.83874	0.331811	5.54154	2.99829e-08	2.28364e-07
ENSCDRG00005009270	4.34119	4.15833	1.24548	3.33874	0.000841599	0.00224994
ENSCDRG00005009398	227.383	-0.988024	0.290846	-3.39707	0.000681111	0.00186293
ENSCDRG00005009538	146.639	-0.351719	0.180871	-1.94458	0.0518256	0.0842508
ENSCDRG00005009663	8311.5	-2.20681	0.304935	-7.237	4.58731e-13	9.36798e-12
ENSCDRG00005009961	823.743	-0.546594	0.102759	-5.31919	1.04232e-07	7.17715e-07
ENSCDRG00005010019	588.454	0.221649	0.162766	1.36176	0.173273	0.238566
ENSCDRG00005010226	113.913	1.00834	0.272386	3.70188	0.000214005	0.000663616
ENSCDRG00005010364	1220.83	0.134245	0.137251	0.978099	0.328025	0.408897
ENSCDRG00005010697	1.5008	0.674258	1.30118	0.518189	0.604326	0.675522
ENSCDRG00005011685	204.8	-1.75026	0.58072	-3.01394	0.00257879	0.00606463
ENSCDRG00005011891	1038.9	-0.901671	0.16159	-5.58001	2.40506e-08	1.87897e-07
ENSCDRG00005011976	8065.13	-0.797448	0.198989	-4.00749	6.13666e-05	0.000219163
ENSCDRG00005012022	0.936982	-1.89146	1.43976	-1.31373	0.188936	0.256758
ENSCDRG00005012067	253.481	4.33335	0.443696	9.76649	1.56792e-22	1.62397e-20
ENSCDRG00005012655	32520.6	-2.29373	0.29794	-7.69863	1.37538e-14	3.74644e-13
ENSCDRG00005012785	148.417	1.10723	0.442818	2.50041	0.0124049	0.024144
ENSCDRG00005012842	201.174	0.142928	0.302031	0.473223	0.636054	0.704162
ENSCDRG00005012902	2827.95	2.15105	0.200358	10.7361	6.89297e-27	1.38637e-24
ENSCDRG00005012999	4.12955	1.92967	0.982816	1.96341	0.0495985	0.0810645
ENSCDRG00005013046	0.0462612	-1.4122	5.16123	-0.273618	0.784379	NA
ENSCDRG00005013076	1555.09	-0.888271	0.153211	-5.7977	6.72294e-09	5.90288e-08
ENSCDRG00005013156	151.592	0.520546	0.424501	1.22625	0.220103	0.292272
ENSCDRG00005013395	4606.74	0.795054	0.166932	4.76274	1.90986e-06	9.89957e-06
ENSCDRG00005014076	49.0768	0.843047	0.263073	3.20461	0.00135246	0.00342412
ENSCDRG00005014189	251.179	-0.135195	0.136642	-0.989409	0.322463	0.403184
ENSCDRG00005014226	1.92581	1.9177	1.11583	1.71862	0.085683	0.130314
ENSCDRG00005014335	7.62871	-0.944732	0.653375	-1.44593	0.148198	0.20832
ENSCDRG00005014375	1607.69	-0.756956	0.167443	-4.52068	6.1642e-06	2.82592e-05
ENSCDRG00005014470	0.0732008	0.318938	5.16123	0.0617948	0.950726	NA
ENSCDRG00005014485	200.892	2.55839	0.484845	5.27671	1.31521e-07	8.84495e-07
ENSCDRG00005014613	2.48242	0.759165	1.05053	0.722649	0.469896	0.551635
ENSCDRG00005014652	1.11806	-0.773588	1.76686	-0.437832	0.661508	0.726001
ENSCDRG00005014722	12.3601	1.43171	0.76271	1.87713	0.0605001	0.0962272
ENSCDRG00005015643	2511.13	-1.75003	0.209922	-8.3366	7.64563e-17	3.06836e-15
ENSCDRG00005015736	155.936	-0.671003	0.267824	-2.50539	0.0122316	0.0238442
ENSCDRG00005016066	13.9944	-1.41661	0.548821	-2.58119	0.00984608	0.0196524
ENSCDRG00005016130	393.673	-0.0840486	0.214235	-0.39232	0.694822	0.754115
ENSCDRG00005016164	1226.87	0.136614	0.167574	0.815242	0.414934	0.497443
ENSCDRG00005016346	387.219	-0.30175	0.317617	-0.950045	0.342089	0.423893
ENSCDRG00005016500	705.034	0.168145	0.0901748	1.86465	0.0622301	0.0985708
ENSCDRG00005016965	460.762	1.19229	0.414265	2.87809	0.00400086	0.00890183
ENSCDRG00005017012	123.928	2.32634	0.284825	8.16763	3.14496e-16	1.14282e-14
ENSCDRG00005017194	112.89	1.82971	0.378216	4.83774	1.31327e-06	7.07652e-06
ENSCDRG00005017624	36.4688	0.118009	0.322706	0.365686	0.714599	0.771225
ENSCDRG00005017637	3045.84	0.139959	0.14704	0.951848	0.341174	0.422971
ENSCDRG00005017702	0.0673345	0	5.16123	0	1	NA
ENSCDRG00005017713	136.061	-0.088508	0.485003	-0.18249	0.855198	0.88811
ENSCDRG00005017732	2.97946	-2.14806	1.19938	-1.79097	0.0732985	0.113637
ENSCDRG00005017764	1265.29	-0.458064	0.119924	-3.81963	0.000133655	0.000437597
ENSCDRG00005017876	221.454	-0.428996	0.259552	-1.65283	0.098365	0.146826
ENSCDRG00005017934	1519.43	-0.6733	0.104105	-6.46749	9.96436e-11	1.26926e-09
ENSCDRG00005017979	17.1947	0.578136	0.670553	0.862178	0.388589	0.470688
ENSCDRG00005018047	0.0960911	-1.41222	5.16123	-0.273621	0.784376	NA
ENSCDRG00005018066	268.805	-1.29929	0.595704	-2.18109	0.0291766	0.0509148
ENSCDRG00005018130	73.7427	1.63232	0.362371	4.50456	6.65118e-06	3.02195e-05
ENSCDRG00005018162	6.76445	0.242705	0.674006	0.360093	0.718778	0.774804
ENSCDRG00005018187	2.37709	0.939342	1.98611	0.472954	0.636246	0.704329
ENSCDRG00005018374	0.696711	0.902024	1.861	0.484699	0.62789	NA
ENSCDRG00005006348	0.0476932	0	5.16123	0	1	NA
ENSCDRG00005006442	2589.93	-0.157147	0.120534	-1.30376	0.192314	0.260551
ENSCDRG00005006507	209.978	1.13031	0.377043	2.99783	0.00271913	0.00633352
ENSCDRG00005006550	452.001	0.786414	0.307356	2.55865	0.0105081	0.0208224
ENSCDRG00005006719	214.468	1.34375	0.275572	4.87621	1.08143e-06	5.94012e-06
ENSCDRG00005006817	141.993	1.21932	0.280191	4.35175	1.35055e-05	5.69904e-05
ENSCDRG00005008261	9.07829	0.742487	0.61709	1.20321	0.228896	0.302
ENSCDRG00005008544	76.2047	0.259458	0.641568	0.404412	0.68591	0.746926
ENSCDRG00005008550	1.27795	1.15336	1.14603	1.0064	0.314223	0.394821
ENSCDRG00005008588	26.0302	3.66682	0.73387	4.99655	5.83643e-07	3.4175e-06
ENSCDRG00005008779	1.62756	-1.73234	0.941481	-1.84001	0.0657661	0.103367
ENSCDRG00005008805	140.003	0.880894	0.361351	2.43778	0.0147777	0.0281946
ENSCDRG00005008903	0.11566	0	5.16123	0	1	NA
ENSCDRG00005008970	400.18	1.8241	0.295118	6.18094	6.3721e-10	6.91891e-09
ENSCDRG00005009472	1.92783	0.474734	1.26842	0.374273	0.708201	0.765418
ENSCDRG00005009588	143.303	1.77797	0.44353	4.00868	6.10593e-05	0.000218121
ENSCDRG00005009873	450.704	0.269316	0.171714	1.5684	0.116789	0.17017
ENSCDRG00005009950	11.6111	6.53481	1.07033	6.1054	1.02542e-09	1.06526e-08
ENSCDRG00005010381	0.435254	1.30458	2.79466	0.466812	0.640634	NA
ENSCDRG00005010408	96.643	-0.598251	0.301332	-1.98536	0.0471047	0.0774349
ENSCDRG00005010415	108.241	0.098364	0.197172	0.498874	0.617868	0.687638
ENSCDRG00005010484	117.905	-0.0866077	0.200629	-0.431681	0.665973	0.729857
ENSCDRG00005010505	72.2198	-0.489112	0.575017	-0.850604	0.39499	0.477004
ENSCDRG00005010544	1069.19	1.20495	0.176005	6.84612	7.58785e-12	1.21638e-10
ENSCDRG00005010708	126.894	2.48472	0.467805	5.31144	1.08762e-07	7.46232e-07
ENSCDRG00005010793	757.595	-0.808227	0.112177	-7.20491	5.80804e-13	1.16275e-11
ENSCDRG00005010929	2619.35	0.284157	0.124469	2.28296	0.0224328	0.040554
ENSCDRG00005011222	28313.1	-0.535304	0.197159	-2.71509	0.00662577	0.0138799
ENSCDRG00005011241	0.0256381	0	5.16123	0	1	NA
ENSCDRG00005011298	669.35	-2.02523	0.309449	-6.54461	5.96498e-11	7.92444e-10
ENSCDRG00005011461	144.056	0.00727355	0.284306	0.0255835	0.97959	0.985114
ENSCDRG00005016248	0.0224448	0	5.16123	0	1	NA
ENSCDRG00005016258	0.0284682	-0.258117	5.16123	-0.0500108	0.960114	NA
ENSCDRG00005016353	25.6193	-3.85536	0.609972	-6.32055	2.60631e-10	3.07303e-09
ENSCDRG00005016777	0.864412	0.409661	1.4196	0.288575	0.772907	0.81983
ENSCDRG00005016837	522.326	0.930609	0.157319	5.91542	3.31037e-09	3.11531e-08
ENSCDRG00005016912	103.354	-4.54312	0.490439	-9.26338	1.98055e-20	1.43939e-18
ENSCDRG00005016966	994.169	0.274554	0.281513	0.97528	0.329421	0.410371
ENSCDRG00005017245	0.165525	0	5.16123	0	1	NA
ENSCDRG00005017298	0.19863	1.72466	5.11777	0.336994	0.736121	NA
ENSCDRG00005017352	2.3451	3.04687	1.46271	2.08303	0.0372484	0.0630416
ENSCDRG00005017583	1.61082	3.02253	1.44039	2.09841	0.0358692	0.0609879
ENSCDRG00005017652	2894.46	0.21388	0.108524	1.9708	0.0487468	0.0798762
ENSCDRG00005017897	2044.08	-3.52515	0.892924	-3.94788	7.88465e-05	0.000273253
ENSCDRG00005017957	2.38726	-5.40227	1.27015	-4.25325	2.10694e-05	8.43409e-05
ENSCDRG00005018152	8.57972	-3.19583	1.0281	-3.10848	0.00188053	0.00457811
ENSCDRG00005018210	5.94608	0.57571	0.959926	0.599744	0.548677	0.624249
ENSCDRG00005018262	240.25	-0.214419	0.655783	-0.326966	0.743693	0.795281
ENSCDRG00005018282	1026.45	-1.55579	0.396675	-3.92209	8.77846e-05	0.000301691
ENSCDRG00005018328	0.026941	-0.258117	5.16123	-0.0500108	0.960114	NA
ENSCDRG00005018724	305.489	-2.30564	0.668082	-3.45113	0.00055824	0.00155916
ENSCDRG00005018761	0.890739	-3.1454	1.90193	-1.65379	0.0981699	0.146598
ENSCDRG00005018929	16805.4	-1.8367	0.44917	-4.0891	4.33049e-05	0.000160498
ENSCDRG00005019015	15.4672	2.4842	1.7439	1.42451	0.1543	0.215723
ENSCDRG00005019121	0.149757	-0.258154	5.16123	-0.050018	0.960108	NA
ENSCDRG00005019225	1332.06	-0.382398	0.273957	-1.39583	0.162765	0.225933
ENSCDRG00005019252	263.194	0.45486	0.185935	2.44634	0.0144314	0.0276036
ENSCDRG00005019274	716.704	-0.323285	0.221298	-1.46086	0.144054	0.203106
ENSCDRG00005019349	733.701	0.366173	0.173665	2.1085	0.0349875	0.059664
ENSCDRG00005019392	29.167	1.08279	0.598734	1.80846	0.0705344	0.109913
ENSCDRG00005019420	179.333	-0.921224	0.263351	-3.49808	0.00046862	0.0013367
ENSCDRG00005019477	848.321	-0.0535265	0.608205	-0.0880073	0.929871	0.946339
ENSCDRG00005019679	2006.49	6.10007	0.870356	7.00871	2.40526e-12	4.25832e-11
ENSCDRG00005019701	8.23124	5.1645	1.02334	5.0467	4.49517e-07	2.69695e-06
ENSCDRG00005019712	6.98306	-0.760609	0.614065	-1.23865	0.215477	0.286943
ENSCDRG00005019724	207.288	-0.636576	0.178124	-3.57378	0.000351869	0.00103543
ENSCDRG00005019751	1623.78	0.209157	0.194253	1.07673	0.281602	0.360139
ENSCDRG00005019825	0.860416	-0.312042	2.08364	-0.149758	0.880955	0.908578
ENSCDRG00005019828	1053.3	-2.30295	0.321838	-7.15562	8.32943e-13	1.62246e-11
ENSCDRG00005019852	473.881	0.10103	0.192048	0.526067	0.598842	0.670301
ENSCDRG00005019887	168.42	-0.00832183	0.513763	-0.0161978	0.987077	0.990664
ENSCDRG00005019959	1.54338	1.79241	1.77223	1.01139	0.31183	0.392228
ENSCDRG00005019985	172.023	0.10877	0.272303	0.399443	0.689567	0.749823
ENSCDRG00005020011	7.38526	0.945828	0.804443	1.17575	0.239693	0.314327
ENSCDRG00005000030	4.72871	1.09906	0.953155	1.15308	0.248878	0.324722
ENSCDRG00005000033	0.287885	-0.258173	4.56076	-0.0566074	0.954858	NA
ENSCDRG00005000041	2.35684	1.52858	1.36691	1.11828	0.263448	0.340674
ENSCDRG00005000050	2.15456	2.6569	1.52312	1.74438	0.0810933	0.12413
ENSCDRG00005000069	192.049	-1.00009	0.496965	-2.01239	0.0441785	0.0733004
ENSCDRG00005000100	104.343	-0.516098	0.249714	-2.06676	0.0387571	0.0652731
ENSCDRG00005000181	0.570935	1.31667	1.91022	0.689278	0.490649	NA
ENSCDRG00005000291	1.99135	2.11336	1.46194	1.44559	0.148293	0.208412
ENSCDRG00005000308	19.4344	1.68445	0.588868	2.86049	0.00422984	0.0093452
ENSCDRG00005000328	189.178	0.929345	0.24095	3.857	0.000114788	0.000382782
ENSCDRG00005000354	1796.04	-2.26935	0.363284	-6.24677	4.19033e-10	4.72491e-09
ENSCDRG00005000410	384.634	-0.260227	0.126432	-2.05824	0.0395675	0.066457
ENSCDRG00005000540	60.3653	1.0241	0.289415	3.53852	0.000402375	0.00116581
ENSCDRG00005000588	2.66575	0.247617	1.15737	0.213948	0.830588	0.868182
ENSCDRG00005000615	985.429	1.76591	0.164259	10.7507	5.87914e-27	1.19637e-24
ENSCDRG00005000673	402.365	1.41084	0.396548	3.55779	0.000373983	0.00109233
ENSCDRG00005000744	1302.28	-0.269146	0.15557	-1.73007	0.0836176	0.127531
ENSCDRG00005000812	7.61888	-3.11942	1.04002	-2.99938	0.0027053	0.00631203
ENSCDRG00005000822	82.5291	-0.321616	0.250185	-1.28551	0.198612	0.268014
ENSCDRG00005000847	898.356	-1.9031	0.234062	-8.13077	4.26559e-16	1.49054e-14
ENSCDRG00005000884	408.988	0.19936	0.177142	1.12543	0.260409	0.3374
ENSCDRG00005000940	287.153	-0.596457	1.19222	-0.50029	0.616871	0.68697
ENSCDRG00005000959	353.78	0.383432	0.851647	0.450225	0.652548	0.718148
ENSCDRG00005000983	6.39648	-0.645015	1.35415	-0.476325	0.633843	0.702073
ENSCDRG00005001040	2.50402	0.538004	0.941715	0.571303	0.567794	0.642282
ENSCDRG00005001150	426.351	0.273915	0.22039	1.24286	0.213918	0.285196
ENSCDRG00005001322	1302.72	0.28796	0.182599	1.57701	0.114794	0.167673
ENSCDRG00005001906	3.9922	0.371767	0.882101	0.421456	0.673422	0.736089
ENSCDRG00005001922	404.542	0.48342	0.299536	1.6139	0.10655	0.157171
ENSCDRG00005001945	71.3149	0.610686	0.248724	2.45528	0.0140776	0.0270166
ENSCDRG00005001979	716.763	0.322623	0.132476	2.43532	0.0148784	0.0283303
ENSCDRG00005002004	0.0242284	-0.258117	5.16123	-0.0500108	0.960114	NA
ENSCDRG00005002018	96.2414	1.05564	0.288911	3.65386	0.000258328	0.000786395
ENSCDRG00005002036	149.332	0.741529	0.259164	2.86124	0.0042199	0.009328
ENSCDRG00005002079	1595.42	0.559658	0.347749	1.60937	0.107535	0.158476
ENSCDRG00005002086	225.67	1.60456	0.441226	3.6366	0.000276257	0.000833493
ENSCDRG00005002096	0.0242284	-0.258117	5.16123	-0.0500108	0.960114	NA
ENSCDRG00005002099	2.12222	-0.0623026	1.48589	-0.0419296	0.966555	0.97501
ENSCDRG00005002116	75.4634	2.28182	0.679454	3.35831	0.000784213	0.00211121
ENSCDRG00005002153	736.765	-1.29958	0.160383	-8.10298	5.3631e-16	1.84058e-14
ENSCDRG00005002175	205.24	1.80585	0.629145	2.87032	0.00410056	0.00909676
ENSCDRG00005002209	1305.05	1.49502	0.170833	8.75131	2.1089e-18	1.07603e-16
ENSCDRG00005002238	136.097	-0.121142	0.281995	-0.429588	0.667495	0.730969
ENSCDRG00005002297	24.1448	2.10732	0.580681	3.62905	0.000284467	0.00085513
ENSCDRG00005002308	0.174053	-0.258153	4.91513	-0.0525222	0.958113	NA
ENSCDRG00005002316	0.787313	-0.83521	1.82447	-0.457782	0.647109	0.713615
ENSCDRG00005002333	133.725	0.962562	0.442866	2.17348	0.0297439	0.0517742
ENSCDRG00005002363	5.12147	1.55799	0.678752	2.29537	0.0217119	0.0393949
ENSCDRG00005002389	8.46541	0.357002	0.581301	0.614142	0.539121	0.615361
ENSCDRG00005002412	11.932	6.28582	1.12082	5.60823	2.04411e-08	1.62636e-07
ENSCDRG00005002430	0.764706	2.02246	2.14964	0.940838	0.346788	0.428732
ENSCDRG00005002503	710.994	-0.577657	0.203388	-2.84017	0.00450898	0.0098824
ENSCDRG00005002738	3967.97	-0.0802121	0.117435	-0.683033	0.494586	0.575022
ENSCDRG00005002963	3208.47	0.625355	0.119067	5.25214	1.50345e-07	9.92187e-07
ENSCDRG00005003055	524.283	0.105755	0.135425	0.780916	0.434852	0.516844
ENSCDRG00005003088	231.905	1.65775	0.254073	6.52472	6.81287e-11	8.93421e-10
ENSCDRG00005003107	30.2952	0.607585	0.49637	1.22406	0.220931	0.29319
ENSCDRG00005003191	2614.76	-0.2495	0.114001	-2.18858	0.0286273	0.0500674
ENSCDRG00005003500	479.624	-0.461058	0.174958	-2.63526	0.00840735	0.0170803
ENSCDRG00005003557	90.8719	1.52459	0.426963	3.57078	0.000355925	0.00104559
ENSCDRG00005003685	1300.23	-0.504534	0.124823	-4.04199	5.29997e-05	0.000192551
ENSCDRG00005003743	856.518	-1.05986	0.320624	-3.3056	0.000947721	0.0025008
ENSCDRG00005003768	0.11797	0	5.16123	0	1	NA
ENSCDRG00005003781	1025.8	-2.11433	0.251867	-8.39463	4.67369e-17	1.92478e-15
ENSCDRG00005003800	498.273	-0.0926678	0.19949	-0.464524	0.642272	0.709729
ENSCDRG00005003833	128.586	2.17197	0.308243	7.04631	1.8372e-12	3.33452e-11
ENSCDRG00005003992	0.0238466	0	5.16123	0	1	NA
ENSCDRG00005004047	283.034	-0.50465	0.138968	-3.6314	0.000281885	0.000848551
ENSCDRG00005004460	597.483	-0.934797	0.168277	-5.5551	2.77454e-08	2.13361e-07
ENSCDRG00005004488	411.445	0.340486	0.163479	2.08275	0.0372739	0.0630786
ENSCDRG00005004508	296.548	-1.73442	0.372759	-4.65291	3.27275e-06	1.61649e-05
ENSCDRG00005004562	118.155	1.42477	0.373855	3.81101	0.0001384	0.000451169
ENSCDRG00005004624	1504.8	-1.15685	0.252725	-4.57753	4.705e-06	2.21993e-05
ENSCDRG00005005261	2693.99	0.159491	0.121972	1.3076	0.191008	0.259026
ENSCDRG00005005394	290.347	1.2927	0.349868	3.69484	0.000220029	0.000680416
ENSCDRG00005005925	3.96033	-3.23153	1.23807	-2.61013	0.00905087	0.0182526
ENSCDRG00005005955	3524.94	1.30117	0.323518	4.02193	5.77237e-05	0.000207534
ENSCDRG00005006322	1514.89	-1.01445	0.202799	-5.00221	5.66756e-07	3.32875e-06
ENSCDRG00005006339	18.0277	5.89104	1.00569	5.8577	4.69319e-09	4.26283e-08
ENSCDRG00005006366	4.85662	5.18595	1.10881	4.67706	2.91018e-06	1.45232e-05
ENSCDRG00005006432	121.998	1.86666	0.518261	3.60177	0.000316057	0.000938675
ENSCDRG00005006939	56.002	1.11916	0.38544	2.90359	0.00368908	0.00828917
ENSCDRG00005007167	17.1627	-0.880449	0.5534	-1.59098	0.111614	0.163694
ENSCDRG00005007280	1316.05	-1.78666	0.232448	-7.68627	1.51482e-14	4.09404e-13
ENSCDRG00005007374	173.43	0.603092	0.347337	1.73633	0.0825053	0.126013
ENSCDRG00005007410	1462.41	0.469831	0.26744	1.75677	0.0789564	0.121306
ENSCDRG00005007492	0.724343	1.60956	1.64706	0.977236	0.328452	NA
ENSCDRG00005007545	3.66415	2.56824	1.00804	2.54776	0.0108416	0.0214169
ENSCDRG00005007598	0.32415	-0.258131	3.25237	-0.0793669	0.936741	NA
ENSCDRG00005007644	1.21101	0.589319	1.78683	0.329813	0.741541	0.79347
ENSCDRG00005007782	66839.4	2.21388	0.246478	8.98208	2.65698e-19	1.59024e-17
ENSCDRG00005000091	731.805	1.98288	0.327557	6.05353	1.41709e-09	1.4284e-08
ENSCDRG00005000132	704.657	2.37865	0.291576	8.15791	3.40868e-16	1.22833e-14
ENSCDRG00005000180	3646.1	-0.198773	0.262136	-0.758281	0.448283	0.529967
ENSCDRG00005000240	505.377	1.87009	0.447214	4.18164	2.89418e-05	0.000112332
ENSCDRG00005000439	376.159	1.56116	0.471194	3.31321	0.000922333	0.00244051
ENSCDRG00005000542	1645.68	-0.600081	0.134433	-4.4638	8.05198e-06	3.58402e-05
ENSCDRG00005000548	7.61366	-0.125927	0.606106	-0.207764	0.835413	0.872067
ENSCDRG00005000574	368.69	1.8032	0.392586	4.59314	4.36622e-06	2.08166e-05
ENSCDRG00005000636	119.213	2.0691	0.431738	4.79248	1.64729e-06	8.65793e-06
ENSCDRG00005000724	1283.43	0.733705	0.348901	2.10291	0.035474	0.0604109
ENSCDRG00005001330	273.173	-0.931989	0.234635	-3.97208	7.12464e-05	0.000249919
ENSCDRG00005001337	12.1452	1.46455	0.476569	3.0731	0.00211844	0.00510131
ENSCDRG00005001343	264.224	-0.411731	0.236132	-1.74365	0.0812202	0.124302
ENSCDRG00005001370	106.989	1.84106	0.416984	4.41517	1.00929e-05	4.38415e-05
ENSCDRG00005001407	2.06658	-0.0487901	1.51941	-0.0321113	0.974383	0.980905
ENSCDRG00005001424	52.9615	1.3009	0.382844	3.39799	0.00067883	0.00185728
ENSCDRG00005001451	15.8314	-1.21265	0.486351	-2.49337	0.0126536	0.0245644
ENSCDRG00005001502	22.6583	-0.0990185	0.439429	-0.225335	0.821719	0.860579
ENSCDRG00005001516	293.043	-0.592912	0.268574	-2.20763	0.0272703	0.0480732
ENSCDRG00005001530	6.1899	2.22056	1.00809	2.20274	0.0276134	0.0486087
ENSCDRG00005001539	5.72562	2.43048	1.05	2.31473	0.0206277	0.0376845
ENSCDRG00005001547	223.766	0.114238	0.205917	0.554778	0.579046	0.652663
ENSCDRG00005001601	78.2226	-0.0602991	0.539434	-0.111782	0.910996	0.931625
ENSCDRG00005001786	0.0929674	0.318938	5.16123	0.0617948	0.950726	NA
ENSCDRG00005001801	34.9549	1.54613	0.61331	2.52097	0.0117033	0.0229255
ENSCDRG00005001838	1411.18	-0.00575029	0.107063	-0.0537095	0.957167	0.968024
ENSCDRG00005001974	9.53296	0.819782	0.703997	1.16447	0.244235	0.319411
ENSCDRG00005001989	0.0877995	1.00046	5.14226	0.194556	0.845741	NA
ENSCDRG00005002007	34.6834	1.56833	0.779503	2.01196	0.044224	0.0733357
ENSCDRG00005002035	78.6508	-1.02571	0.293891	-3.49011	0.000482814	0.00137333
ENSCDRG00005002040	512.418	0.680454	0.110765	6.14321	8.08687e-10	8.59733e-09
ENSCDRG00005002056	326.923	-0.641616	0.201261	-3.18798	0.00143273	0.00360726
ENSCDRG00005002066	2444.37	0.260443	0.201499	1.29253	0.196174	0.265179
ENSCDRG00005002087	0.46387	1.31168	3.045	0.430765	0.666639	NA
ENSCDRG00005002100	159.696	0.733615	0.561997	1.30537	0.191766	0.25985
ENSCDRG00005002143	209.971	3.33031	0.543413	6.12851	8.87075e-10	9.37882e-09
ENSCDRG00005002178	0.123569	0.796595	5.15138	0.154637	0.877107	NA
ENSCDRG00005002192	167.428	0.373932	0.169399	2.2074	0.0272859	0.0480909
ENSCDRG00005002225	316.299	1.62648	0.17691	9.19387	3.78966e-20	2.65384e-18
ENSCDRG00005002298	682.139	-0.337977	0.101495	-3.32999	0.000868503	0.00231543
ENSCDRG00005002450	238.231	-0.0470426	0.217938	-0.215853	0.829102	0.866996
ENSCDRG00005002505	514.939	-0.20921	0.233363	-0.896499	0.369987	0.452113
ENSCDRG00005002515	1.25247	-1.3032	1.21905	-1.06903	0.285055	0.36372
ENSCDRG00005002521	2.45225	1.46129	1.18121	1.23711	0.216044	0.2875
ENSCDRG00005002550	133.239	2.14697	0.475033	4.51962	6.19495e-06	2.83852e-05
ENSCDRG00005002631	3.50457	3.01662	1.39017	2.16996	0.03001	0.0521747
ENSCDRG00005002679	80.1443	2.04524	0.503903	4.05879	4.93277e-05	0.000180423
ENSCDRG00005002703	236.622	2.40247	0.239051	10.05	9.18522e-24	1.22213e-21
ENSCDRG00005002732	96.2614	1.03155	0.329122	3.13425	0.00172296	0.0042435
ENSCDRG00005002773	233.508	0.992214	0.344258	2.88218	0.00394935	0.00879967
ENSCDRG00005002794	3498.13	-1.1489	0.145544	-7.89386	2.92987e-15	8.79825e-14
ENSCDRG00005002829	4958.39	-0.448188	0.14487	-3.09372	0.00197662	0.00479383
ENSCDRG00005002927	795.506	1.25411	0.252375	4.96924	6.72173e-07	3.87682e-06
ENSCDRG00005002960	0.269814	0.25337	3.29512	0.0768924	0.938709	NA
ENSCDRG00005003027	6.79919	2.30932	0.787238	2.93344	0.00335227	0.00760749
ENSCDRG00005003049	563.887	0.0436298	0.140273	0.311035	0.755774	0.805814
ENSCDRG00005003076	820.233	-0.0673994	0.1561	-0.43177	0.665909	0.729833
ENSCDRG00005003102	6.39358	0.142394	0.660634	0.215541	0.829346	0.867198
ENSCDRG00005003127	241.299	2.15233	0.472273	4.55738	5.17951e-06	2.41678e-05
ENSCDRG00005003141	18.1426	-1.86481	0.412758	-4.51793	6.24481e-06	2.85607e-05
ENSCDRG00005003159	128.78	1.20056	0.327311	3.66794	0.000244515	0.00074877
ENSCDRG00005003215	26.5497	3.69137	0.578169	6.38459	1.71857e-10	2.08898e-09
ENSCDRG00005003361	1570.45	0.135185	0.220641	0.612689	0.540082	0.616254
ENSCDRG00005003397	219.895	-0.103313	0.208672	-0.495096	0.620532	0.69007
ENSCDRG00005003421	11.7025	2.33338	0.642927	3.62932	0.000284174	0.000854398
ENSCDRG00005003459	16.3863	5.38412	1.11705	4.81997	1.4358e-06	7.67221e-06
ENSCDRG00005003492	34.2047	-2.38038	0.562313	-4.23319	2.30395e-05	9.14024e-05
ENSCDRG00005003538	2.86153	-3.85984	1.47787	-2.61176	0.00900773	0.0181699
ENSCDRG00005003619	3.02423	0.369143	1.20892	0.305349	0.7601	0.809323
ENSCDRG00005003665	176.74	-0.0873222	0.159974	-0.545853	0.585167	0.658146
ENSCDRG00005003805	739.199	-1.16515	0.15774	-7.3865	1.5075e-13	3.37324e-12
ENSCDRG00005004022	0.89721	-1.99849	2.50008	-0.799369	0.424076	0.506421
ENSCDRG00005004097	1.32118	1.36989	1.50646	0.909343	0.363169	0.445324
ENSCDRG00005004110	35.9048	-0.654696	0.346173	-1.89124	0.0585926	0.0937291
ENSCDRG00005004178	226.468	0.686996	0.202264	3.39653	0.000682454	0.00186572
ENSCDRG00005004304	45.5517	-3.0963	0.456853	-6.77744	1.22326e-11	1.88581e-10
ENSCDRG00005004359	2450.46	-0.799063	0.135408	-5.90114	3.60989e-09	3.37332e-08
ENSCDRG00005004415	87.0829	1.17944	0.500534	2.35637	0.0184545	0.0341727
ENSCDRG00005004629	528.653	1.07341	0.293943	3.65175	0.000260461	0.000792054
ENSCDRG00005008827	1662.18	1.57346	0.295671	5.32165	1.02833e-07	7.08925e-07
ENSCDRG00005009084	5.3865	3.11935	1.14913	2.71453	0.00663691	0.0138948
ENSCDRG00005009106	346.387	1.93068	0.389597	4.95557	7.21199e-07	4.12656e-06
ENSCDRG00005009315	33.1779	1.3334	0.775652	1.71906	0.0856027	0.130215
ENSCDRG00005009436	264.894	1.78331	0.469657	3.79704	0.000146432	0.000474667
ENSCDRG00005009587	5.04149	0.0568494	1.02463	0.0554828	0.955754	0.967047
ENSCDRG00005009658	4.66713	1.02926	0.771028	1.33492	0.181904	0.248628
ENSCDRG00005006332	116.763	2.40185	0.744655	3.22545	0.00125774	0.00321207
ENSCDRG00005006436	525.632	0.782517	0.310732	2.5183	0.0117922	0.0230839
ENSCDRG00005006762	746.51	-0.582836	0.120698	-4.82887	1.37312e-06	7.36689e-06
ENSCDRG00005006861	277.228	0.592664	0.28186	2.10269	0.0354931	0.0604374
ENSCDRG00005006935	854.576	-0.106471	0.231233	-0.46045	0.645193	0.71195
ENSCDRG00005007094	697.373	-0.472968	0.133112	-3.55317	0.000380625	0.00110998
ENSCDRG00005008206	19291.7	-0.62982	0.203876	-3.08924	0.00200672	0.00485933
ENSCDRG00005008301	0.0224448	0	5.16123	0	1	NA
ENSCDRG00005008364	538.939	0.879889	0.212425	4.14211	3.44121e-05	0.000130704
ENSCDRG00005008446	433.498	0.389444	0.157658	2.47019	0.0135042	0.0260434
ENSCDRG00005008784	1.45415	1.46116	1.49375	0.978181	0.327985	0.408876
ENSCDRG00005008835	742.85	0.468883	0.244417	1.91838	0.0550633	0.0888007
ENSCDRG00005010059	3.82497	-0.767714	0.972521	-0.789406	0.429875	0.512161
ENSCDRG00005010142	207.393	1.39049	0.210655	6.60079	4.08968e-11	5.63659e-10
ENSCDRG00005010208	137.388	0.519469	0.236231	2.19899	0.0278785	0.0489858
ENSCDRG00005010224	4.24764	0.135285	0.825691	0.163845	0.869854	0.899441
ENSCDRG00005010240	53.9851	1.00935	0.281399	3.58691	0.000334624	0.000989061
ENSCDRG00005010254	6.26454	1.62942	0.807401	2.0181	0.0435808	0.0724684
ENSCDRG00005010269	60.1615	0.946459	0.320761	2.95067	0.00317087	0.00726059
ENSCDRG00005010297	169.289	1.59866	0.275651	5.79958	6.64823e-09	5.84619e-08
ENSCDRG00005010383	4476.12	-1.06919	0.162785	-6.56812	5.09544e-11	6.85882e-10
ENSCDRG00005010550	382.102	0.518138	0.244138	2.12232	0.0338109	0.057938
ENSCDRG00005010670	127.596	-0.458744	0.204028	-2.24844	0.0245481	0.0438826
ENSCDRG00005010713	524.142	2.06781	0.291581	7.09169	1.32484e-12	2.4747e-11
ENSCDRG00005010758	1786.24	-1.10326	0.184806	-5.9698	2.37545e-09	2.29159e-08
ENSCDRG00005010804	1.37934	2.92397	1.62996	1.7939	0.0728295	0.113011
ENSCDRG00005010874	0.501851	-2.77919	2.30766	-1.20434	0.22846	NA
ENSCDRG00005011185	27.9705	2.58738	0.718335	3.60191	0.000315889	0.000938336
ENSCDRG00005011781	15.4279	1.59938	0.646551	2.47371	0.0133719	0.0258198
ENSCDRG00005011898	297.117	1.03758	0.160333	6.47141	9.70939e-11	1.23943e-09
ENSCDRG00005012784	377.206	-0.598655	0.138958	-4.30818	1.64605e-05	6.77414e-05
ENSCDRG00005013202	0.364878	-1.41225	3.67494	-0.384292	0.700762	NA
ENSCDRG00005013306	56.3536	3.26454	0.701611	4.65291	3.27278e-06	1.61649e-05
ENSCDRG00005014579	736.78	-0.728071	0.145287	-5.01125	5.40769e-07	3.19788e-06
ENSCDRG00005014618	289.507	-0.520359	0.303675	-1.71354	0.0866131	0.131566
ENSCDRG00005014773	1626.15	3.99545	0.479785	8.32759	8.25043e-17	3.30342e-15
ENSCDRG00005014928	575.024	-0.234876	0.124081	-1.89293	0.0583666	0.0934012
ENSCDRG00005015096	164.794	0.0766055	0.21772	0.351854	0.724948	0.779718
ENSCDRG00005015238	93.8913	1.64369	0.526879	3.11966	0.00181058	0.00442589
ENSCDRG00005015323	81.6398	1.33879	0.43539	3.07493	0.00210552	0.00507442
ENSCDRG00005015363	104.801	4.57241	0.465691	9.81855	9.36809e-23	1.01275e-20
ENSCDRG00005015468	400.348	-0.0106163	0.13253	-0.0801052	0.936154	0.951781
ENSCDRG00005015739	235.702	-1.6951	0.416449	-4.07038	4.69374e-05	0.00017263
ENSCDRG00005015802	1837.05	0.199985	0.165802	1.20616	0.227754	0.300952
ENSCDRG00005015905	1011.36	2.32233	0.319686	7.26441	3.74673e-13	7.82696e-12
ENSCDRG00005016157	474.281	-0.699525	0.35925	-1.94718	0.0515128	0.0837895
ENSCDRG00005016284	670.126	0.25383	0.149781	1.69468	0.0901362	0.136224
ENSCDRG00005017078	9.31209	0.266971	0.753331	0.354388	0.723048	0.778256
ENSCDRG00005017336	115.001	-0.331565	0.248143	-1.33618	0.181489	0.24812
ENSCDRG00005017665	44.9345	0.918495	0.494701	1.85667	0.0633587	0.100148
ENSCDRG00005019406	53.9986	1.08002	0.387573	2.78663	0.005326	0.0114269
ENSCDRG00005019484	0.0883047	0	5.16123	0	1	NA
ENSCDRG00005019491	165.519	-1.29753	0.298032	-4.35365	1.33887e-05	5.65807e-05
ENSCDRG00005019507	0.0256381	0	5.16123	0	1	NA
ENSCDRG00005019512	85.9842	1.50971	0.570513	2.64623	0.00813954	0.0165928
ENSCDRG00005019521	0.0411548	0	5.16123	0	1	NA
ENSCDRG00005019524	5.01266	2.79207	1.20089	2.325	0.0200721	0.0367831
ENSCDRG00005019543	140.799	1.22365	0.385715	3.17241	0.00151179	0.00377827
ENSCDRG00005019557	6073.58	-1.12353	0.180346	-6.22987	4.6683e-10	5.18944e-09
ENSCDRG00005019615	0.319031	0.713661	4.39941	0.162218	0.871134	NA
ENSCDRG00005019647	1422.96	-0.529913	0.143582	-3.69068	0.00022366	0.000690459
ENSCDRG00005019698	532.245	1.30118	0.248663	5.23269	1.67059e-07	1.09001e-06
ENSCDRG00005019761	116.146	1.64889	0.369374	4.46402	8.04375e-06	3.58128e-05
ENSCDRG00005020057	174.025	1.47007	0.307111	4.78676	1.69492e-06	8.88128e-06
ENSCDRG00005020296	4.32583	4.42591	1.29263	3.42396	0.000617146	0.00170578
ENSCDRG00005020299	139.579	3.43312	0.378101	9.0799	1.08676e-19	6.83554e-18
ENSCDRG00005020313	461.134	1.48791	0.246527	6.03546	1.58511e-09	1.58483e-08
ENSCDRG00005020335	2047.86	-0.732612	0.168252	-4.35425	1.33523e-05	5.64406e-05
ENSCDRG00005020371	307.861	0.913664	0.167235	5.46337	4.67184e-08	3.43137e-07
ENSCDRG00005020471	18.4999	1.33056	0.446212	2.98191	0.00286456	0.00664275
ENSCDRG00005020539	80.3403	1.54557	0.399065	3.87299	0.00010751	0.000361719
ENSCDRG00005020797	26.3258	0.134644	0.412491	0.326417	0.744109	0.795627
ENSCDRG00005020805	468.424	1.00465	0.358223	2.80454	0.00503877	0.0108904
ENSCDRG00005020832	420.254	0.341709	0.224065	1.52504	0.127248	0.182954
ENSCDRG00005020849	0.116558	0	5.16123	0	1	NA
ENSCDRG00005020854	12.4265	1.58577	0.677296	2.34133	0.0192151	0.0354105
ENSCDRG00005020860	251.585	-0.0808948	0.237353	-0.340821	0.733239	0.786256
ENSCDRG00005020871	2.43339	-2.51728	1.33124	-1.89093	0.0586339	0.0937832
ENSCDRG00005020898	44.1582	2.66681	0.594298	4.48732	7.2125e-06	3.25221e-05
ENSCDRG00005020909	2622.3	0.516407	0.137403	3.75835	0.000171038	0.000544154
ENSCDRG00005020936	0.030863	-0.258117	5.16123	-0.0500108	0.960114	NA
ENSCDRG00005020966	0.188758	-1.41224	5.16123	-0.273625	0.784373	NA
ENSCDRG00005000056	2.5466	1.31702	1.06819	1.23295	0.217596	0.289275
ENSCDRG00005000070	972.533	0.437764	0.194815	2.24707	0.0246353	0.0440295
ENSCDRG00005000087	324.688	0.166018	0.177162	0.9371	0.348707	0.430735
ENSCDRG00005000134	81.8829	-0.221226	0.209289	-1.05704	0.290493	0.36946
ENSCDRG00005000160	60.131	0.0357849	0.650493	0.055012	0.956129	0.96737
ENSCDRG00005000222	1240.78	0.158721	0.158024	1.00441	0.315181	0.395796
ENSCDRG00005000274	27.8895	1.9457	0.492537	3.95035	7.80368e-05	0.000270773
ENSCDRG00005000290	0.727621	-3.75216	3.21078	-1.16861	0.242559	NA
ENSCDRG00005000325	339.251	2.88781	0.322169	8.96364	3.14146e-19	1.84196e-17
ENSCDRG00005000381	3.57138	-0.956665	0.738812	-1.29487	0.195365	0.264188
ENSCDRG00005000401	485.349	0.300928	0.158002	1.90458	0.0568343	0.0912356
ENSCDRG00005000517	6037.71	-0.2198	0.213295	-1.0305	0.302777	0.382859
ENSCDRG00005000897	2.5599	4.53861	1.19777	3.78921	0.00015113	0.000487614
ENSCDRG00005000970	0.0604642	0	5.16123	0	1	NA
ENSCDRG00005001045	10.0294	-0.582287	0.606228	-0.960508	0.336799	0.418267
ENSCDRG00005001375	535.855	-0.0317616	0.344196	-0.0922776	0.926477	0.943925
ENSCDRG00005001398	4.04943	2.51522	1.17894	2.13346	0.0328871	0.0565006
ENSCDRG00005001434	0.0224448	0	5.16123	0	1	NA
ENSCDRG00005001505	1.04169	1.91667	1.59081	1.20483	0.228267	0.301492
ENSCDRG00005001519	1359.15	0.671717	0.204541	3.28402	0.00102339	0.00267396
ENSCDRG00005001523	0.132787	0	5.16123	0	1	NA
ENSCDRG00005001531	139.375	0.525512	0.206747	2.54181	0.0110279	0.0217503
ENSCDRG00005001541	240.354	-0.520137	0.193354	-2.69008	0.00714341	0.0148153
ENSCDRG00005001561	606.351	1.64097	0.449939	3.64709	0.00026523	0.000804433
ENSCDRG00005001604	1075.08	1.66044	0.29791	5.57365	2.49461e-08	1.94104e-07
ENSCDRG00005001798	18.8311	0.264731	0.474362	0.558079	0.576791	0.650587
ENSCDRG00005001800	63.0832	0.804022	0.376832	2.13364	0.0328725	0.0564924
ENSCDRG00005001815	1875.56	-0.927172	0.112132	-8.26859	1.35556e-16	5.30477e-15
ENSCDRG00005001824	39.8818	-0.491606	0.452592	-1.0862	0.277391	0.355515
ENSCDRG00005001874	118.511	1.0927	0.214542	5.09318	3.52113e-07	2.15516e-06
ENSCDRG00005001968	46.6451	3.06093	0.388022	7.88854	3.05731e-15	9.14919e-14
ENSCDRG00005002064	829.377	-0.798365	0.342721	-2.32949	0.0198331	0.0364137
ENSCDRG00005002125	20.4271	4.15369	0.728489	5.70179	1.18555e-08	9.88264e-08
ENSCDRG00005002157	1428.26	-1.10242	0.151562	-7.27373	3.497e-13	7.37654e-12
ENSCDRG00005002204	277.779	-0.877259	0.188739	-4.64801	3.35153e-06	1.6502e-05
ENSCDRG00005002249	6.38276	1.32608	1.05328	1.259	0.208031	0.278615
ENSCDRG00005002446	30.5628	1.00747	0.414128	2.43275	0.0149847	0.0285107
ENSCDRG00005002510	2613.94	-1.0068	0.198022	-5.08429	3.69001e-07	2.24266e-06
ENSCDRG00005002538	11.6367	-0.0435167	0.639179	-0.0680822	0.94572	0.959364
ENSCDRG00005002564	8.83565	1.76603	1.30002	1.35846	0.174317	0.239717
ENSCDRG00005002591	91.2526	1.26765	0.27623	4.58912	4.45118e-06	2.11459e-05
ENSCDRG00005002625	1.40964	-1.87453	1.50574	-1.24493	0.213159	0.284382
ENSCDRG00005002844	939.598	-0.469305	0.193433	-2.42619	0.0152583	0.0289643
ENSCDRG00005003589	331.21	-1.17972	0.222072	-5.31235	1.08222e-07	7.43118e-07
ENSCDRG00005003889	1058.44	-0.868689	0.131222	-6.61997	3.59264e-11	4.99533e-10
ENSCDRG00005003971	200.506	0.109127	0.301734	0.361667	0.717601	0.773885
ENSCDRG00005004116	1724.16	0.961746	0.205376	4.68286	2.829e-06	1.41589e-05
ENSCDRG00005004400	676.538	1.41855	0.310595	4.5672	4.94291e-06	2.31737e-05
ENSCDRG00005004514	197.032	-0.872397	0.337698	-2.58336	0.00978429	0.0195539
ENSCDRG00005004529	310.895	0.0537991	0.15731	0.341995	0.732355	0.785736
ENSCDRG00005004592	228.428	1.74968	0.462573	3.7825	0.000155259	0.000499445
ENSCDRG00005004620	72.1146	-1.29328	0.389864	-3.31727	0.000909019	0.00240862
ENSCDRG00005004685	0.382837	-0.25816	3.60957	-0.0715209	0.942983	NA
ENSCDRG00005004698	8.36245	-1.43146	0.665881	-2.14973	0.0315766	0.0545689
ENSCDRG00005004719	185.703	-0.128437	0.34875	-0.368279	0.712665	0.76957
ENSCDRG00005004806	117.086	0.838086	0.39916	2.09962	0.0357619	0.0608413
ENSCDRG00005004833	31.897	0.0407058	0.416165	0.0978117	0.922082	0.940293
ENSCDRG00005004858	14.6447	4.13298	0.855428	4.83148	1.35522e-06	7.27988e-06
ENSCDRG00005004867	100.267	-0.478668	0.719947	-0.664865	0.506137	0.585948
ENSCDRG00005004890	243.439	0.0877359	0.241226	0.363708	0.716076	0.772578
ENSCDRG00005004993	76.4361	-0.990323	0.319728	-3.09739	0.00195235	0.00473895
ENSCDRG00005005005	0.787062	1.30318	1.42646	0.91357	0.360943	0.44316
ENSCDRG00005005023	54.228	1.26609	0.358629	3.53037	0.000414986	0.00119684
ENSCDRG00005005053	670.946	0.477641	0.207564	2.30117	0.0213818	0.0388734
ENSCDRG00005005092	1949.34	-1.40788	0.317165	-4.43896	9.03954e-06	3.9745e-05
ENSCDRG00005005231	77.1646	-0.29372	0.336293	-0.873405	0.382442	0.464479
ENSCDRG00005005274	1246.5	-0.162797	0.146922	-1.10805	0.267842	0.345479
ENSCDRG00005005313	886.654	-0.0733789	0.143715	-0.510586	0.609641	0.680452
ENSCDRG00005005400	24.1472	2.86618	0.570446	5.02445	5.04872e-07	3.00062e-06
ENSCDRG00005005461	840.219	-0.228902	0.136107	-1.68178	0.0926113	0.13938
ENSCDRG00005005616	911.074	-0.879011	0.330877	-2.65661	0.00789296	0.0161411
ENSCDRG00005005679	239.635	-1.7601	0.544124	-3.23474	0.00121753	0.00311901
ENSCDRG00005005690	2.73587	-4.1712	1.53442	-2.71842	0.00655946	0.0137626
ENSCDRG00005005715	12.1474	-0.954581	0.429386	-2.22313	0.0262071	0.0464357
ENSCDRG00005005719	24.6708	-0.950461	0.619272	-1.5348	0.124832	0.18016
ENSCDRG00005005733	509.763	-1.65968	0.289908	-5.72487	1.03515e-08	8.74692e-08
ENSCDRG00005005765	514.935	-0.813245	0.289729	-2.80691	0.0050019	0.0108201
ENSCDRG00005005838	520.492	-1.52645	0.558872	-2.73131	0.00630823	0.0132968
ENSCDRG00005005859	136.064	0.392862	0.343618	1.14331	0.252909	0.329162
ENSCDRG00005005998	200.423	-1.19435	0.326973	-3.65274	0.000259455	0.00078941
ENSCDRG00005006048	639.555	-0.372667	0.293234	-1.27088	0.20377	0.273692
ENSCDRG00005006266	3.56417	0.563412	0.916792	0.614547	0.538854	0.615218
ENSCDRG00005006297	154.867	-0.273352	0.202304	-1.3512	0.176633	0.24242
ENSCDRG00005006389	799.173	-1.58338	0.278215	-5.69122	1.26136e-08	1.04491e-07
ENSCDRG00005006426	0.0302321	0	5.16123	0	1	NA
ENSCDRG00005006486	8627.03	-1.33873	0.275421	-4.86067	1.16987e-06	6.36611e-06
ENSCDRG00005006524	17.7186	-0.24261	0.58471	-0.414924	0.678198	0.740393
ENSCDRG00005006940	450.569	0.113048	0.199526	0.566581	0.570999	0.645106
ENSCDRG00005016880	14.8288	0.386123	0.764402	0.505131	0.613467	0.683883
ENSCDRG00005016904	205.689	0.371468	0.265592	1.39864	0.16192	0.224976
ENSCDRG00005016942	99.3873	0.00486934	0.212789	0.0228835	0.981743	0.986936
ENSCDRG00005017169	1.52095	0.617344	1.34733	0.458199	0.64681	0.713376
ENSCDRG00005017196	5.79515	3.87058	1.10019	3.5181	0.000434645	0.00124698
ENSCDRG00005017253	51.8719	-0.475929	0.464818	-1.0239	0.305881	0.386135
ENSCDRG00005017286	11.5772	1.60349	0.587109	2.73117	0.00631105	0.0132995
ENSCDRG00005017309	6.18697	-0.467642	0.840302	-0.556517	0.577858	0.651663
ENSCDRG00005017377	15072.1	-0.0473467	0.319766	-0.148067	0.88229	0.90942
ENSCDRG00005017407	151.928	-0.108112	0.276889	-0.390453	0.696202	0.755423
ENSCDRG00005017513	0.114596	-0.835157	5.16123	-0.161813	0.871453	NA
ENSCDRG00005017676	66.8587	0.885002	0.367201	2.41013	0.0159467	0.0300961
ENSCDRG00005017704	2.712	-1.91077	1.31862	-1.44907	0.147318	0.207201
ENSCDRG00005017758	9.29606	0.892138	0.547282	1.63012	0.103075	0.152841
ENSCDRG00005017788	0.0479593	0	5.16123	0	1	NA
ENSCDRG00005017803	291.546	-2.16342	0.297262	-7.27783	3.39222e-13	7.173e-12
ENSCDRG00005017840	88.6021	-0.119673	0.446532	-0.268006	0.788695	0.832719
ENSCDRG00005017911	19.6178	1.30989	0.435614	3.007	0.00263842	0.00618216
ENSCDRG00005018612	137.691	1.73169	0.301786	5.73815	9.57168e-09	8.15975e-08
ENSCDRG00005018666	8408.34	-1.8745	0.307681	-6.09234	1.11272e-09	1.14632e-08
ENSCDRG00005018696	253.327	-0.773578	0.485942	-1.59191	0.111404	0.163426
ENSCDRG00005018835	40.2217	1.18793	0.582125	2.04068	0.0412824	0.0690849
ENSCDRG00005018859	59.1156	2.37222	0.357896	6.62825	3.39688e-11	4.73074e-10
ENSCDRG00005019077	0.702008	-3.15004	3.87569	-0.812769	0.41635	NA
ENSCDRG00005019099	14.733	1.39713	0.506063	2.76078	0.00576627	0.012262
ENSCDRG00005019149	294.329	-1.4259	0.231582	-6.1572	7.40437e-10	7.93024e-09
ENSCDRG00005019178	3.31995	1.43135	0.938576	1.52502	0.127254	0.182954
ENSCDRG00005019233	94.5372	0.398955	0.250495	1.59267	0.111235	0.163247
ENSCDRG00005019314	65.1442	2.8927	0.576514	5.01757	5.23286e-07	3.10188e-06
ENSCDRG00005019358	319.278	2.01683	0.456713	4.41597	1.00558e-05	4.37132e-05
ENSCDRG00005019461	15.7692	-1.3629	0.366974	-3.71389	0.0002041	0.000636095
ENSCDRG00005019562	606.621	0.120032	0.109237	1.09882	0.271847	0.349783
ENSCDRG00005019574	9.95422	0.358694	0.901544	0.397866	0.690729	0.750945
ENSCDRG00005019584	78.1317	1.44791	0.409688	3.53417	0.00040905	0.00118178
ENSCDRG00005019632	125.999	-0.380399	0.205443	-1.85161	0.0640825	0.101153
ENSCDRG00005019668	58.5088	2.94194	0.4749	6.19485	5.83419e-10	6.37083e-09
ENSCDRG00005019692	629.175	-0.156431	0.156805	-0.99762	0.318464	0.399193
ENSCDRG00005008483	125.908	2.8343	0.486578	5.82497	5.71212e-09	5.09817e-08
ENSCDRG00005008628	0.279519	-0.258155	3.79386	-0.0680456	0.945749	NA
ENSCDRG00005008775	952.999	0.0281835	0.0761712	0.370002	0.711381	0.768375
ENSCDRG00005009509	31.4584	3.29037	0.493379	6.66905	2.57469e-11	3.70811e-10
ENSCDRG00005010248	272.53	0.548377	0.296405	1.85009	0.0643	0.101413
ENSCDRG00005010320	49.5083	1.01285	0.438511	2.30974	0.0209025	0.0381084
ENSCDRG00005010375	35.0413	1.94993	0.523843	3.72236	0.000197372	0.000617798
ENSCDRG00005010405	12973.6	0.493273	0.2061	2.39337	0.0166944	0.0313193
ENSCDRG00005010428	26.0818	1.58528	0.373538	4.24397	2.19598e-05	8.75205e-05
ENSCDRG00005010488	1.36381	0.513825	1.15409	0.445222	0.656159	0.721479
ENSCDRG00005010502	1.90205	-1.67665	1.18515	-1.41472	0.157151	0.219171
ENSCDRG00005010545	47.3514	4.38188	0.533738	8.20979	2.21567e-16	8.25959e-15
ENSCDRG00005010735	1137.74	0.961521	0.15787	6.09058	1.125e-09	1.15828e-08
ENSCDRG00005010752	578.561	-0.629769	0.143525	-4.38788	1.14461e-05	4.91394e-05
ENSCDRG00005010858	813.395	0.353325	0.164964	2.14184	0.0322065	0.0554911
ENSCDRG00005011951	30.3782	3.75374	0.660949	5.67932	1.35233e-08	1.11578e-07
ENSCDRG00005012138	253.892	-1.09315	0.26085	-4.1907	2.7809e-05	0.000108287
ENSCDRG00005012284	311.498	2.73554	0.374735	7.29995	2.87884e-13	6.15518e-12
ENSCDRG00005012379	2038.28	-0.752802	0.176963	-4.25401	2.09973e-05	8.40915e-05
ENSCDRG00005012439	31.1912	-1.2904	0.480104	-2.68775	0.00719346	0.0149066
ENSCDRG00005012637	161.671	0.497505	0.214306	2.32147	0.0202613	0.0370739
ENSCDRG00005012929	12.6769	-0.0593347	0.562697	-0.105447	0.916021	0.935246
ENSCDRG00005013007	1037.25	-2.23445	0.343456	-6.50578	7.7291e-11	1.00218e-09
ENSCDRG00005013111	137.253	-1.23434	0.273346	-4.51568	6.31135e-06	2.88193e-05
ENSCDRG00005013210	4714.56	-1.32891	0.397777	-3.34084	0.000835249	0.00223539
ENSCDRG00005013302	3529.2	-1.81013	0.328777	-5.50566	3.67785e-08	2.7468e-07
ENSCDRG00005013388	78.5671	1.63423	0.313194	5.21796	1.80908e-07	1.17285e-06
ENSCDRG00005013541	0.130228	0	5.16123	0	1	NA
ENSCDRG00005013548	164.023	0.340255	0.173883	1.9568	0.050371	0.0821872
ENSCDRG00005013631	78.6358	1.67491	0.405845	4.12697	3.67577e-05	0.000138704
ENSCDRG00005013733	82.4338	-1.66417	0.405649	-4.1025	4.08718e-05	0.000152428
ENSCDRG00005013764	8.35411	1.99101	0.693876	2.8694	0.00411249	0.00912087
ENSCDRG00005013797	446.398	-0.481767	0.129201	-3.72881	0.000192389	0.000603619
ENSCDRG00005013884	1.68139	-0.87476	2.44501	-0.357774	0.720512	0.776266
ENSCDRG00005013928	726.287	-0.143119	0.247618	-0.577984	0.563275	0.638129
ENSCDRG00005014038	2572.8	-0.495689	0.248845	-1.99196	0.0463752	0.07641
ENSCDRG00005014067	42.2878	1.42545	0.492781	2.89268	0.00381976	0.00853953
ENSCDRG00005014158	2862.83	-0.946937	0.111649	-8.48139	2.2251e-17	9.55028e-16
ENSCDRG00005014399	357.758	-0.367151	0.174112	-2.10871	0.0349697	0.0596461
ENSCDRG00005014939	67.5949	1.81767	0.582958	3.11801	0.00182076	0.00444712
ENSCDRG00005015136	46.9202	1.63855	0.520081	3.15056	0.00162959	0.00403873
ENSCDRG00005015229	57.9658	1.09756	0.308547	3.55718	0.000374852	0.00109468
ENSCDRG00005015356	6.10984	1.40204	0.920917	1.52244	0.127899	0.183667
ENSCDRG00005015479	13.9982	2.67092	0.716663	3.72688	0.000193863	0.000607803
ENSCDRG00005015576	1106.06	-0.170184	0.250773	-0.678638	0.497367	0.57738
ENSCDRG00005015683	75.0562	-0.406606	0.212791	-1.91082	0.0560273	0.0901324
ENSCDRG00005015770	36.2854	0.911969	0.370727	2.45995	0.0138957	0.0267
ENSCDRG00005016282	11.1152	2.48232	0.89164	2.78399	0.00536946	0.0115087
ENSCDRG00005021482	4548.92	-0.118122	0.21101	-0.559793	0.575621	0.649479
ENSCDRG00005021507	52.9942	1.42145	0.43586	3.26125	0.00110921	0.00287088
ENSCDRG00005021531	75.7599	-0.197123	0.253297	-0.77823	0.436433	0.518403
ENSCDRG00005021538	105.928	1.11086	0.303846	3.65601	0.000256175	0.000780805
ENSCDRG00005021545	166.162	0.0512713	0.363363	0.141102	0.887789	0.914138
ENSCDRG00005021559	245.318	0.16973	0.176104	0.963803	0.335145	0.41663
ENSCDRG00005021577	264.072	1.58069	0.37436	4.22239	2.41728e-05	9.53804e-05
ENSCDRG00005021599	72.5271	5.20745	0.556806	9.35236	8.57138e-21	6.56014e-19
ENSCDRG00005021612	1.44276	3.55208	1.23297	2.88092	0.00396511	0.00883138
ENSCDRG00005021613	0.386573	1.49099	5.12438	0.290959	0.771083	NA
ENSCDRG00005021614	3.37585	0.49165	0.841862	0.584004	0.559218	0.634365
ENSCDRG00005021615	497.816	-0.31756	0.149287	-2.12717	0.0334057	0.0572891
ENSCDRG00005021616	1.36508	-2.26638	1.24747	-1.81678	0.0692508	0.108186
ENSCDRG00005021617	3292.53	-1.25846	0.155833	-8.07575	6.70655e-16	2.26127e-14
ENSCDRG00005021620	1.18768	-2.34991	1.56097	-1.50542	0.132216	0.188956
ENSCDRG00005021631	0.239872	-2.37148	5.13147	-0.462144	0.643978	NA
ENSCDRG00005021635	0.631536	0.318927	2.42303	0.131623	0.895282	NA
ENSCDRG00005021636	81.3894	0.591942	0.398102	1.48691	0.137038	0.194546
ENSCDRG00005021642	701.404	-0.706377	0.217564	-3.24676	0.00116726	0.00300358
ENSCDRG00005021651	1035.92	-0.463183	0.155139	-2.9856	0.00283027	0.0065694
ENSCDRG00005021657	10338.3	-0.243083	0.21109	-1.15156	0.249501	0.325462
ENSCDRG00005021660	24.9285	0.367146	0.275003	1.33506	0.181855	0.248582
ENSCDRG00005021662	1.19293	-1.14616	1.62257	-0.706386	0.479948	0.561226
ENSCDRG00005021665	73.0332	1.35005	0.422309	3.19683	0.00138945	0.00350645
ENSCDRG00005021667	2966.59	-0.406389	0.151434	-2.68361	0.00728325	0.015062
ENSCDRG00005021670	234.53	2.05758	0.51355	4.00659	6.1602e-05	0.000219787
ENSCDRG00005021680	0.168008	-1.41218	5.16123	-0.273613	0.784382	NA
ENSCDRG00005021688	2451.66	-1.19376	0.17029	-7.01015	2.3807e-12	4.22349e-11
ENSCDRG00005021697	1.38876	1.20402	1.50131	0.801977	0.422566	0.504844
ENSCDRG00005021708	299.7	0.911998	0.184569	4.94123	7.76301e-07	4.41264e-06
ENSCDRG00005021717	0.0238466	0	5.16123	0	1	NA
ENSCDRG00005021718	0.0238466	0	5.16123	0	1	NA
ENSCDRG00005008930	0.0224448	0	5.16123	0	1	NA
ENSCDRG00005009000	0.0239796	0	5.16123	0	1	NA
ENSCDRG00005009046	0.0869623	-0.258079	5.16123	-0.0500034	0.96012	NA
ENSCDRG00005009133	1.69738	0.765349	1.20087	0.637327	0.523912	0.601654
ENSCDRG00005009432	9835.51	-2.42476	0.370237	-6.5492	5.7848e-11	7.72661e-10
ENSCDRG00005009455	0.314757	1.10262	5.13803	0.2146	0.830079	NA
ENSCDRG00005009490	0.498366	-1.41225	4.12226	-0.342591	0.731906	NA
ENSCDRG00005009494	0.189784	1.10265	5.13803	0.214605	0.830075	NA
ENSCDRG00005009532	13.5986	5.35035	0.981084	5.45351	4.93856e-08	3.61194e-07
ENSCDRG00005009584	34.449	-0.670072	0.390043	-1.71794	0.0858073	0.130468
ENSCDRG00005009593	0.0647204	0	5.16123	0	1	NA
ENSCDRG00005009607	12.3083	0.145163	0.701901	0.206814	0.836155	0.872736
ENSCDRG00005009670	576.174	-1.44503	0.340618	-4.24236	2.21178e-05	8.80488e-05
ENSCDRG00005011481	65.4329	1.20087	0.575114	2.08806	0.0367927	0.0623803
ENSCDRG00005011539	1024.9	0.408828	0.170394	2.3993	0.0164262	0.0308831
ENSCDRG00005011582	0.283868	0.824928	4.51574	0.182678	0.85505	NA
ENSCDRG00005011880	398.64	1.89296	0.264432	7.15859	8.15135e-13	1.59135e-11
ENSCDRG00005018780	0.0615169	-0.258125	5.16123	-0.0500123	0.960113	NA
ENSCDRG00005018793	81.8177	2.11703	0.558887	3.78793	0.000151908	0.00048994
ENSCDRG00005018862	0.0843109	0	5.16123	0	1	NA
ENSCDRG00005018975	0.496674	2.18684	2.38679	0.916225	0.359549	NA
ENSCDRG00005019029	225.89	-1.57126	0.328916	-4.77709	1.77853e-06	9.26881e-06
ENSCDRG00005019051	0.79682	-1.25163	1.7924	-0.698299	0.48499	0.565784
ENSCDRG00005019070	479.488	0.83424	0.192564	4.33227	1.47583e-05	6.16009e-05
ENSCDRG00005019108	0.267418	-2.53376	5.1485	-0.492136	0.622624	NA
ENSCDRG00005019124	0.402336	0.235423	2.77476	0.0848446	0.932385	NA
ENSCDRG00005019150	0.743162	0	2.79365	0	1	NA
ENSCDRG00005019168	3.2375	1.87408	0.919314	2.03856	0.0414935	0.0693778
ENSCDRG00005019184	4.81086	0.107173	0.90369	0.118595	0.905596	0.927583
ENSCDRG00005019198	47.138	1.6765	0.757155	2.21421	0.0268146	0.0473615
ENSCDRG00005019230	41.9587	1.48492	0.541036	2.74459	0.00605864	0.0128176
ENSCDRG00005019261	11.9424	1.8791	0.759083	2.47549	0.0133054	0.0257005
ENSCDRG00005019328	0.0332872	0	5.16123	0	1	NA
ENSCDRG00005019346	108.184	0.729423	0.19937	3.65863	0.000253562	0.000773765
ENSCDRG00005019467	92.4278	0.595215	0.229327	2.59548	0.00944576	0.0189518
ENSCDRG00005019934	103.911	-2.52263	0.686082	-3.67687	0.000236116	0.000724772
ENSCDRG00005019956	2517.42	-0.488868	0.154676	-3.16059	0.00157448	0.00391854
ENSCDRG00005019974	149.854	0.78237	0.313635	2.49452	0.0126127	0.0244906
ENSCDRG00005019988	305.69	1.11738	0.213372	5.23676	1.6342e-07	1.06909e-06
ENSCDRG00005020026	0.063335	-0.258125	5.16123	-0.0500123	0.960113	NA
ENSCDRG00005020065	1721.89	0.2325	0.140117	1.65932	0.0970507	0.14514
ENSCDRG00005020200	0.611622	1.23523	2.38636	0.517623	0.604721	NA
ENSCDRG00005020221	348.466	-0.114581	0.225368	-0.508417	0.611161	0.681828
ENSCDRG00005020243	522.593	0.592315	0.184376	3.21255	0.00131564	0.00333919
ENSCDRG00005020300	917.845	0.488435	0.286494	1.70487	0.088219	0.1337
ENSCDRG00005020330	1709.22	2.31042	0.400962	5.76219	8.3031e-09	7.15589e-08
ENSCDRG00005020425	377.617	0.0454681	0.365831	0.124287	0.901088	0.924005
ENSCDRG00005020516	55.83	-0.236968	0.443415	-0.534416	0.593054	0.665286
ENSCDRG00005020521	0.623955	1.8646	2.51369	0.741778	0.458222	NA
ENSCDRG00005020530	0.0256381	0	5.16123	0	1	NA
ENSCDRG00005020544	1894.23	-1.07736	0.212472	-5.07058	3.96608e-07	2.40032e-06
ENSCDRG00005020569	3685.31	-0.317879	0.3249	-0.978391	0.327881	0.408789
ENSCDRG00005020582	6.92967	5.23675	1.00397	5.21606	1.82772e-07	1.18316e-06
ENSCDRG00005020588	70.5577	-0.499056	0.231441	-2.1563	0.0310602	0.0537854
ENSCDRG00005020594	0.0688315	0	5.16123	0	1	NA
ENSCDRG00005020600	406.375	0.102971	0.135881	0.757806	0.448567	0.530231
ENSCDRG00005020633	551.098	0.93055	0.272662	3.41283	0.000642921	0.00176882
ENSCDRG00005020807	380.566	-0.0957471	0.219524	-0.436158	0.662722	0.726985
ENSCDRG00005020818	15828.1	-0.511609	0.262786	-1.94686	0.0515512	0.0838441
ENSCDRG00005020823	2.25992	0.669631	0.887636	0.754399	0.45061	0.532245
ENSCDRG00005020827	122.165	0.329787	0.216104	1.52606	0.126995	0.182657
ENSCDRG00005020835	22.0011	-1.85008	0.824618	-2.24356	0.0248607	0.0443818
ENSCDRG00005020859	47.7773	2.52062	0.47897	5.26259	1.42043e-07	9.45331e-07
ENSCDRG00005020882	97.9636	1.07935	0.302971	3.56255	0.000367271	0.00107527
ENSCDRG00005020995	47.6234	1.55946	0.603837	2.58258	0.00980648	0.0195869
ENSCDRG00005020999	147.259	0.659276	0.267807	2.46176	0.0138258	0.0265835
ENSCDRG00005008042	1734.71	-2.65266	0.267657	-9.91067	3.74136e-23	4.43249e-21
ENSCDRG00005008112	1952.82	-0.892184	0.216194	-4.12677	3.67893e-05	0.000138758
ENSCDRG00005008222	1594.37	-0.31471	0.153842	-2.04568	0.0407882	0.068324
ENSCDRG00005008450	3502.39	-0.429338	0.101579	-4.22663	2.37219e-05	9.38941e-05
ENSCDRG00005009201	521.608	0.128405	0.18107	0.709147	0.478233	0.559486
ENSCDRG00005010058	2233.51	0.415955	0.112105	3.7104	0.000206929	0.000643173
ENSCDRG00005015734	5.88882	1.78612	0.782028	2.28396	0.0223739	0.0404728
ENSCDRG00005015786	82.806	1.26931	0.258795	4.90468	9.35784e-07	5.22137e-06
ENSCDRG00005015814	601.106	-0.0594537	0.159451	-0.372864	0.70925	0.766264
ENSCDRG00005015880	9.3015	1.61178	0.749108	2.1516	0.0314286	0.0543512
ENSCDRG00005015961	437.999	1.11136	0.410458	2.7076	0.00677712	0.0141489
ENSCDRG00005016016	21.0342	0.766353	0.679584	1.12768	0.259455	0.336315
ENSCDRG00005016075	357.595	-0.19384	0.154196	-1.2571	0.208717	0.279405
ENSCDRG00005016167	1134.24	-1.02223	0.199014	-5.13645	2.79973e-07	1.7426e-06
ENSCDRG00005016197	0.814825	-2.54887	1.85975	-1.37055	0.170516	0.235295
ENSCDRG00005016226	24.6878	1.92727	0.52719	3.65574	0.000256445	0.000781488
ENSCDRG00005016242	112.554	0.875243	0.464127	1.88578	0.0593244	0.0946125
ENSCDRG00005016290	50.1088	0.5127	0.459997	1.11457	0.265034	0.342393
ENSCDRG00005016431	8.18222	2.58863	0.799347	3.23843	0.00120189	0.00308352
ENSCDRG00005016527	170.173	1.29744	0.345736	3.7527	0.000174939	0.000555214
ENSCDRG00005016745	22.7889	2.02089	0.440765	4.58497	4.54055e-06	2.15055e-05
ENSCDRG00005017019	1834.88	-1.02764	0.218656	-4.69979	2.60428e-06	1.31292e-05
ENSCDRG00005017043	172.83	-0.058236	0.217368	-0.267914	0.788765	0.832719
ENSCDRG00005017079	2255.32	0.724807	0.207019	3.50116	0.000463245	0.00132333
ENSCDRG00005017129	1311.4	-0.873531	0.233931	-3.73414	0.000188357	0.000593121
ENSCDRG00005017181	28.5406	0.267541	0.580839	0.460612	0.645077	0.711927
ENSCDRG00005017272	126.51	-0.682187	0.235698	-2.89433	0.00379968	0.00850124
ENSCDRG00005017341	257.507	-1.03197	0.463484	-2.22654	0.0259777	0.0460811
ENSCDRG00005017373	0.329576	-1.41225	3.6935	-0.38236	0.702194	NA
ENSCDRG00005017433	1589.28	-1.14396	0.146395	-7.8142	5.53139e-15	1.60801e-13
ENSCDRG00005017547	9.85774	-1.84224	0.740618	-2.48744	0.0128666	0.0249472
ENSCDRG00005017560	3.44644	-2.26787	1.46274	-1.55043	0.121038	0.175475
ENSCDRG00005017597	592.556	-0.360079	0.130272	-2.76405	0.00570889	0.0121564
ENSCDRG00005017618	745.844	-0.449607	0.15832	-2.83986	0.00451338	0.00988954
ENSCDRG00005017693	412.728	0.0566655	0.119072	0.475893	0.634151	0.70237
ENSCDRG00005017861	302.302	0.440111	0.206818	2.12801	0.0333361	0.0571755
ENSCDRG00005017909	1458.28	-0.472701	0.107103	-4.41351	1.01706e-05	4.41459e-05
ENSCDRG00005017937	36.6669	-0.485728	0.506202	-0.959553	0.33728	0.418744
ENSCDRG00005018016	1225.55	-0.197058	0.11572	-1.70289	0.0885883	0.134213
ENSCDRG00005018293	880.394	-0.0330915	0.101146	-0.327164	0.743544	0.795219
ENSCDRG00005018336	344.117	-0.655702	0.223816	-2.92965	0.00339345	0.00769405
ENSCDRG00005018493	1074.29	-0.687822	0.239116	-2.87652	0.00402085	0.00894057
ENSCDRG00005018532	494.917	0.28331	0.133041	2.1295	0.0332132	0.0569986
ENSCDRG00005018640	567.146	-0.506789	0.149019	-3.40084	0.000671789	0.00183976
ENSCDRG00005018665	658.756	-1.34619	0.333787	-4.03309	5.50476e-05	0.000199071
ENSCDRG00005018731	805.345	0.828207	0.143075	5.78862	7.09682e-09	6.19968e-08
ENSCDRG00005018774	47.2021	-0.0532229	0.236744	-0.224812	0.822126	0.860898
ENSCDRG00005018826	293.893	0.266217	0.192302	1.38437	0.166246	0.230081
ENSCDRG00005018881	42.9343	0.999595	0.302415	3.30538	0.000948473	0.0025024
ENSCDRG00005019276	518.003	-0.901818	0.178859	-5.04208	4.60509e-07	2.76098e-06
ENSCDRG00005019325	1.03603	1.30723	1.55048	0.843116	0.399163	0.481205
ENSCDRG00005019810	271.819	-0.569161	0.180277	-3.15714	0.00159323	0.00395722
ENSCDRG00005019824	243.038	2.07016	0.336178	6.15793	7.37028e-10	7.89862e-09
ENSCDRG00005019837	461.739	0.434843	0.343923	1.26436	0.206101	0.276265
ENSCDRG00005019872	2.50991	2.62222	1.04418	2.51127	0.0120298	0.0234959
ENSCDRG00005019894	48.9593	0.38728	0.311295	1.2441	0.213465	0.284724
ENSCDRG00005019917	11.7845	2.71096	1.11562	2.42999	0.015099	0.0287017
ENSCDRG00005020003	780.184	1.20888	0.333964	3.61979	0.000294848	0.00088296
ENSCDRG00005020080	29.3463	2.06475	0.498974	4.13799	3.50357e-05	0.000132927
ENSCDRG00005020086	1.54998	2.60749	1.25878	2.07144	0.0383175	0.0646424
ENSCDRG00005020098	89.9856	1.59362	0.435641	3.6581	0.000254091	0.000775135
ENSCDRG00005020105	0.516456	1.35019	2.025	0.666761	0.504925	NA
ENSCDRG00005020114	813.014	1.7415	0.175824	9.9048	3.96775e-23	4.63718e-21
ENSCDRG00005020123	2565.16	0.347948	0.1429	2.4349	0.0148958	0.0283571
ENSCDRG00005020165	829.19	1.47285	0.206216	7.14227	9.1805e-13	1.77425e-11
ENSCDRG00005020177	3.55004	3.1044	1.23013	2.52364	0.0116148	0.0227778
ENSCDRG00005020185	2.05342	1.18039	1.89175	0.62397	0.532647	0.609773
ENSCDRG00005020195	2.03545	3.4332	1.18851	2.88866	0.00386888	0.008631
ENSCDRG00005020210	1155.64	0.438247	0.148119	2.95876	0.00308881	0.00709996
ENSCDRG00005020229	0.137219	0.590952	5.13547	0.115073	0.908388	NA
ENSCDRG00005020258	1242.71	0.292423	0.116624	2.5074	0.0121623	0.0237332
ENSCDRG00005020361	772.154	-2.04774	0.203646	-10.0554	8.69987e-24	1.1849e-21
ENSCDRG00005020402	344.204	1.79742	0.399874	4.49497	6.95797e-06	3.14563e-05
ENSCDRG00005020442	14.5392	0.859204	0.499398	1.72048	0.0853453	0.129857
ENSCDRG00005020487	7446.71	-1.01246	0.160982	-6.28928	3.18946e-10	3.69017e-09
ENSCDRG00005020527	1946.98	0.930318	0.265176	3.50831	0.00045097	0.00129018
ENSCDRG00005020654	100.931	-0.205032	0.22216	-0.922904	0.356057	0.438192
ENSCDRG00005020670	164.782	0.954746	0.264573	3.60863	0.000307818	0.000917198
ENSCDRG00005008927	0.172049	0.318922	4.13256	0.077173	0.938486	NA
ENSCDRG00005008991	49.5348	1.52687	0.572325	2.66784	0.00763405	0.0156955
ENSCDRG00005009083	11.3279	1.78345	0.664485	2.68395	0.00727572	0.0150518
ENSCDRG00005009240	0.193923	-1.98926	5.16123	-0.385423	0.699924	NA
ENSCDRG00005009269	601.833	0.0737751	0.18989	0.388515	0.697635	0.756427
ENSCDRG00005009349	64.7388	0.157141	0.243401	0.645607	0.518534	0.596468
ENSCDRG00005009469	316.737	1.65366	0.360756	4.58386	4.56472e-06	2.16081e-05
ENSCDRG00005009639	57.686	-1.47999	0.431562	-3.42937	0.000604984	0.00167484
ENSCDRG00005009671	11.066	-0.790892	0.461911	-1.71222	0.0868569	0.131879
ENSCDRG00005009732	4433.37	-0.12891	0.10637	-1.21191	0.225548	0.298557
ENSCDRG00005010011	2.62766	2.4201	1.19875	2.01885	0.0435026	0.0723454
ENSCDRG00005010042	35.728	0.277064	0.344405	0.80447	0.421125	0.503366
ENSCDRG00005010422	0.110586	-1.41222	5.16123	-0.273621	0.784376	NA
ENSCDRG00005010443	0.485199	-0.29649	3.11328	-0.0952338	0.924129	NA
ENSCDRG00005010743	157.935	0.404503	0.203397	1.98873	0.0467307	0.0769005
ENSCDRG00005010822	0.523901	1.27421	2.67289	0.476717	0.633564	NA
ENSCDRG00005011003	1.2719	-0.645749	1.16773	-0.552995	0.580267	0.653635
ENSCDRG00005011062	0.0479593	0	5.16123	0	1	NA
ENSCDRG00005011079	38.4071	0.162764	0.321131	0.506844	0.612264	0.682675
ENSCDRG00005011093	641.657	-0.112276	0.196608	-0.571068	0.567953	0.64242
ENSCDRG00005011140	563.9	0.673388	0.12893	5.22291	1.76129e-07	1.14461e-06
ENSCDRG00005011290	5.78479	1.40924	0.976552	1.44308	0.148998	0.209206
ENSCDRG00005011422	342.434	1.73969	0.481189	3.6154	0.000299886	0.000895876
ENSCDRG00005011436	94.8699	-0.269558	0.391689	-0.688193	0.491331	0.571884
ENSCDRG00005011513	34.0386	1.06245	0.282065	3.76667	0.00016544	0.000528365
ENSCDRG00005011527	15.1429	1.87122	0.603692	3.09962	0.00193769	0.00470734
ENSCDRG00005011568	4.68849	0.450731	0.691681	0.651646	0.51463	0.593437
ENSCDRG00005011599	68.0773	-0.540894	0.398972	-1.35572	0.175188	0.240762
ENSCDRG00005011750	273.075	-0.171014	0.138689	-1.23307	0.217548	0.289234
ENSCDRG00005011832	55.1265	1.34251	0.474972	2.82651	0.00470586	0.0102503
ENSCDRG00005011865	26.517	1.40636	0.360787	3.89803	9.69803e-05	0.000329432
ENSCDRG00005011881	11.5673	0.299608	0.472261	0.634412	0.525812	0.603315
ENSCDRG00005011887	0.147848	-0.258154	5.10158	-0.0506027	0.959642	NA
ENSCDRG00005011908	0.187014	0.891722	4.05391	0.219966	0.825898	NA
ENSCDRG00005012008	85.5593	1.22455	0.253506	4.83045	1.36222e-06	7.31067e-06
ENSCDRG00005012630	13.3448	2.71105	0.793307	3.4174	0.000632225	0.00174356
ENSCDRG00005012714	0.342241	2.01139	3.5811	0.561667	0.574343	NA
ENSCDRG00005012961	124.452	0.280594	0.15909	1.76375	0.0777748	0.119729
ENSCDRG00005013035	0.310869	1.28852	2.79006	0.461826	0.644206	NA
ENSCDRG00005013044	2.91561	2.89973	1.31074	2.21228	0.0269473	0.0475717
ENSCDRG00005013086	921.371	-0.0151005	0.0952463	-0.158541	0.87403	0.902951
ENSCDRG00005013163	113.647	2.85783	0.58715	4.86729	1.13137e-06	6.17719e-06
ENSCDRG00005013180	163.622	0.0567916	0.487425	0.116514	0.907246	0.928652
ENSCDRG00005013323	79.8825	1.52439	0.243327	6.26477	3.73367e-10	4.25437e-09
ENSCDRG00005013728	0.246138	0.159772	4.57486	0.0349239	0.97214	NA
ENSCDRG00005013777	0.0239796	0	5.16123	0	1	NA
ENSCDRG00005013801	4.76866	0.819716	1.25515	0.653083	0.513703	0.592684
ENSCDRG00005014282	197.49	0.364133	0.219372	1.65989	0.0969367	0.144994
ENSCDRG00005014453	530.596	0.677182	0.205219	3.2998	0.000967526	0.00254841
ENSCDRG00005014577	1713.75	1.64751	0.253119	6.50881	7.57474e-11	9.82898e-10
ENSCDRG00005014695	591.62	-0.153563	0.121353	-1.26542	0.20572	0.27584
ENSCDRG00005014746	1058.75	0.361465	0.101259	3.56971	0.000357379	0.00104933
ENSCDRG00005014800	188.035	0.610235	0.365402	1.67003	0.0949125	0.142361
ENSCDRG00005014849	23.8806	0.7128	0.49187	1.44916	0.147292	0.207198
ENSCDRG00005014987	13.0338	0.104312	0.575086	0.181385	0.856066	0.888535
ENSCDRG00005015071	1136.42	-0.702249	0.126279	-5.56109	2.68088e-08	2.0683e-07
ENSCDRG00005015145	1.42235	0.690804	1.44457	0.478206	0.632504	0.701129
ENSCDRG00005015264	1.33798	2.6899	1.54507	1.74095	0.0816918	0.124914
ENSCDRG00005015506	715.805	-0.296331	0.123487	-2.3997	0.0164083	0.0308527
ENSCDRG00005015536	9.98042	0.194041	0.670773	0.289279	0.772368	0.819409
ENSCDRG00005015607	2.22152	-0.644109	1.12663	-0.571715	0.567515	0.642135
ENSCDRG00005015796	683.506	0.531974	0.122353	4.34786	1.37474e-05	5.78562e-05
ENSCDRG00005015952	2.80194	1.40063	1.2095	1.15803	0.246852	0.322346
ENSCDRG00005016266	3.3322	2.33493	1.15737	2.01744	0.0436494	0.0725616
ENSCDRG00005016312	235.797	1.17853	0.433574	2.71818	0.00656429	0.0137701
ENSCDRG00005016475	1029.22	-0.44699	0.104203	-4.2896	1.78997e-05	7.30732e-05
ENSCDRG00005016579	0.183143	0	5.16123	0	1	NA
ENSCDRG00005016638	50.8288	0.332867	0.48853	0.681363	0.495642	0.575802
ENSCDRG00005016792	715.638	0.313162	0.180503	1.73495	0.0827505	0.126331
ENSCDRG00005016916	1.71023	2.46016	1.17929	2.08614	0.0369655	0.0626364
ENSCDRG00005017017	0.150202	-1.41223	5.16123	-0.273622	0.784375	NA
ENSCDRG00005017034	0.642138	-1.98933	3.22887	-0.616108	0.537823	NA
ENSCDRG00005017053	1122.62	-1.56887	0.386577	-4.05837	4.9417e-05	0.000180635
ENSCDRG00005017134	779.329	0.0919631	0.141516	0.649842	0.515794	0.594225
ENSCDRG00005017354	3917.79	0.103975	0.0704424	1.47604	0.139934	0.198073
ENSCDRG00005017480	2.6754	0.434875	1.31007	0.331949	0.739928	0.79189
ENSCDRG00005017566	47.3477	2.08898	0.509373	4.10109	4.11215e-05	0.000153227
ENSCDRG00005017651	256.047	2.26058	0.518911	4.35639	1.32222e-05	5.59454e-05
ENSCDRG00005017831	2538.63	0.40908	0.203662	2.00862	0.0445775	0.0738225
ENSCDRG00005009075	6.28426	-1.07572	0.870478	-1.23578	0.21654	0.288115
ENSCDRG00005009119	0.671535	-2.39035	2.74264	-0.871551	0.383453	NA
ENSCDRG00005009238	0.196858	-0.835187	3.9832	-0.209677	0.83392	NA
ENSCDRG00005009260	0.123452	1.49105	5.12438	0.290971	0.771073	NA
ENSCDRG00005009450	15.707	3.31956	0.80789	4.10893	3.97495e-05	0.000148691
ENSCDRG00005009605	82.3559	1.64341	0.33963	4.83883	1.30608e-06	7.04435e-06
ENSCDRG00005009624	1117.27	-0.369127	0.0968538	-3.81118	0.000138305	0.000450946
ENSCDRG00005009654	14.6598	0.104546	0.503865	0.207489	0.835628	0.872238
ENSCDRG00005009701	30576.1	-0.842776	0.246246	-3.42249	0.000620507	0.00171425
ENSCDRG00005009756	862.866	-2.60032	0.53475	-4.86269	1.15801e-06	6.31268e-06
ENSCDRG00005010238	207.114	-0.957342	0.156295	-6.12522	9.05592e-10	9.55707e-09
ENSCDRG00005020606	276.657	-0.107286	0.185762	-0.577545	0.563571	0.638299
ENSCDRG00005020647	0.0786435	0	5.16123	0	1	NA
ENSCDRG00005020694	0.929084	2.5977	1.62574	1.59786	0.110074	0.161722
ENSCDRG00005020706	223.497	1.10662	0.236604	4.67712	2.90936e-06	1.45232e-05
ENSCDRG00005020710	89.4428	2.48405	0.452215	5.49306	3.95033e-08	2.93551e-07
ENSCDRG00005020715	65.8904	-3.65314	0.467602	-7.8125	5.60655e-15	1.62712e-13
ENSCDRG00005020723	47.8994	-0.688411	0.243742	-2.82434	0.00473778	0.0103112
ENSCDRG00005020728	17.286	-0.694493	0.387534	-1.79208	0.0731195	0.11342
ENSCDRG00005020732	1.50112	-0.835217	1.56934	-0.532209	0.594581	0.666395
ENSCDRG00005020736	2.64994	1.22784	0.896567	1.36949	0.170846	0.235674
ENSCDRG00005020740	2.02872	3.36444	1.87784	1.79165	0.0731886	0.113517
ENSCDRG00005020750	1292.14	-2.19877	0.379309	-5.79678	6.76002e-09	5.92941e-08
ENSCDRG00005020761	133.649	2.76701	0.509357	5.43236	5.56141e-08	4.03167e-07
ENSCDRG00005020765	3.23676	-0.390311	0.991278	-0.393746	0.693769	0.75335
ENSCDRG00005020791	970.247	-0.56094	0.175094	-3.20366	0.00135695	0.00343496
ENSCDRG00005020970	132.717	0.603679	0.406637	1.48456	0.13766	0.195284
ENSCDRG00005020979	28.4362	0.462011	0.314336	1.4698	0.141616	0.200125
ENSCDRG00005020988	65.4501	0.542168	0.26722	2.02891	0.042467	0.0707865
ENSCDRG00005020992	554.152	-0.929442	0.186608	-4.98072	6.33474e-07	3.67445e-06
ENSCDRG00005020998	0.440067	1.31564	2.36494	0.556311	0.577999	NA
ENSCDRG00005021010	493.687	1.29141	0.324168	3.98375	6.78351e-05	0.000239019
ENSCDRG00005021046	5.1515	0.316934	0.603395	0.525251	0.599408	0.670719
ENSCDRG00005021053	493.014	1.10379	0.380371	2.90188	0.00370926	0.00832695
ENSCDRG00005021062	7939.98	-1.07846	0.204184	-5.28181	1.27916e-07	8.63945e-07
ENSCDRG00005021074	85.4578	2.34216	0.764556	3.06342	0.00218822	0.00524887
ENSCDRG00005021108	8576.08	0.317974	0.141123	2.25316	0.0242489	0.0434016
ENSCDRG00005021113	319.53	-0.236756	0.19019	-1.24484	0.21319	0.284401
ENSCDRG00005021119	0.387799	1.18434	3.10878	0.380966	0.703228	NA
ENSCDRG00005021121	0.0332872	0	5.16123	0	1	NA
ENSCDRG00005021124	0.144631	-0.258095	5.1049	-0.0505583	0.959677	NA
ENSCDRG00005021126	5.72723	0.836023	0.820867	1.01846	0.308458	0.388913
ENSCDRG00005021132	0.0332872	0	5.16123	0	1	NA
ENSCDRG00005021134	1.48911	-0.602182	1.42519	-0.422526	0.672641	0.735673
ENSCDRG00005021142	40.3007	2.21387	0.418976	5.28401	1.26384e-07	8.54265e-07
ENSCDRG00005021148	0.819827	2.06619	1.58713	1.30184	0.19297	0.261378
ENSCDRG00005021154	299.356	-0.268806	0.132614	-2.02698	0.0426641	0.0710808
ENSCDRG00005021171	86.3662	1.39244	0.405958	3.43002	0.000603535	0.0016711
ENSCDRG00005021186	78.582	0.893227	0.367991	2.42731	0.0152114	0.0288943
ENSCDRG00005021189	1221.57	0.78201	0.153454	5.09605	3.46805e-07	2.12418e-06
ENSCDRG00005021194	0.840818	3.20645	2.4135	1.32855	0.183997	0.251032
ENSCDRG00005021199	1.36928	1.99018	1.42417	1.39743	0.162283	0.22539
ENSCDRG00005021204	0.0925223	-1.98923	5.16123	-0.385417	0.699928	NA
ENSCDRG00005021206	6.46363	3.07088	1.01573	3.02333	0.00250012	0.00590693
ENSCDRG00005021214	61.2363	0.809306	0.381117	2.12351	0.0337111	0.0577786
ENSCDRG00005021225	7.10393	-0.108713	0.615168	-0.176721	0.859727	0.891369
ENSCDRG00005021233	0.0665744	0	5.16123	0	1	NA
ENSCDRG00005021234	210.632	0.42578	0.321197	1.3256	0.184972	0.252124
ENSCDRG00005021240	2004.88	-1.5102	0.126652	-11.9241	8.86504e-33	3.48497e-30
ENSCDRG00005021246	0.0413812	0	5.16123	0	1	NA
ENSCDRG00005021249	5.72711	-2.25942	0.728147	-3.10297	0.00191589	0.00465897
ENSCDRG00005021254	14.5664	2.41327	0.76026	3.17426	0.00150217	0.00375802
ENSCDRG00005021270	22.3913	7.13663	1.156	6.17355	6.67752e-10	7.20081e-09
ENSCDRG00005021282	62.7954	1.79539	0.465649	3.85568	0.000115409	0.00038463
ENSCDRG00005021299	0.350818	-0.92981	2.79023	-0.333237	0.738955	NA
ENSCDRG00005021364	76.7702	2.60255	0.495253	5.25499	1.48035e-07	9.7881e-07
ENSCDRG00005021374	0.0707437	-0.258125	5.16123	-0.0500123	0.960113	NA
ENSCDRG00005021383	1.19799	-3.27725	1.47813	-2.21716	0.0266124	0.0470766
ENSCDRG00005021393	14.3333	0.937996	0.469126	1.99946	0.045559	0.07523
ENSCDRG00005021397	1037.66	-1.44914	0.298462	-4.85537	1.20165e-06	6.52586e-06
ENSCDRG00005021401	0.0571338	0	5.16123	0	1	NA
ENSCDRG00005021402	0.476177	-0.258136	2.49031	-0.103656	0.917442	NA
ENSCDRG00005021408	7.71747	2.05997	0.781942	2.63443	0.00842786	0.017114
ENSCDRG00005021420	3.54122	-1.06197	0.783888	-1.35475	0.175497	0.241109
ENSCDRG00005021432	9.7183	-0.693087	0.533038	-1.30026	0.193513	0.262051
ENSCDRG00005021437	0.145935	0	5.09381	0	1	NA
ENSCDRG00005021442	38.7891	2.9097	0.529949	5.49053	4.00737e-08	2.97364e-07
ENSCDRG00005021444	2.20132	3.00336	1.27662	2.3526	0.0186427	0.0344918
ENSCDRG00005009082	1.45446	0.641564	1.16264	0.551818	0.581073	0.654265
ENSCDRG00005009124	1.69806	-0.0995319	0.937063	-0.106217	0.91541	0.934868
ENSCDRG00005009173	0.210295	-1.98927	5.16123	-0.385425	0.699923	NA
ENSCDRG00005009284	1.23005	-2.4636	2.41687	-1.01933	0.308044	0.388515
ENSCDRG00005009586	87.7076	1.16602	0.391318	2.97971	0.00288521	0.00668615
ENSCDRG00005009934	1.91591	3.54473	1.26097	2.81112	0.00493689	0.0106969
ENSCDRG00005009983	2.72028	3.12533	1.5786	1.97982	0.0477243	0.0783754
ENSCDRG00005010872	114.519	4.20724	0.347742	12.0987	1.07233e-33	4.88109e-31
ENSCDRG00005010925	1554.94	-0.20958	0.146701	-1.42862	0.153114	0.214203
ENSCDRG00005011008	28.4324	2.67782	0.523489	5.11534	3.13174e-07	1.9305e-06
ENSCDRG00005011078	87.4123	1.95735	0.406425	4.81602	1.46453e-06	7.80408e-06
ENSCDRG00005011209	283.409	-0.337584	0.125626	-2.68722	0.007205	0.0149287
ENSCDRG00005011421	98.4951	-1.6811	0.252336	-6.66214	2.69875e-11	3.87388e-10
ENSCDRG00005011525	14.4037	0.551432	0.532721	1.03512	0.300612	0.380455
ENSCDRG00005012174	0.215201	0	5.16123	0	1	NA
ENSCDRG00005012226	96.7867	0.426205	0.188476	2.26133	0.0237388	0.042621
ENSCDRG00005012317	11.8134	1.03891	0.644953	1.61083	0.107217	0.158048
ENSCDRG00005012386	5.18207	0.981184	0.718501	1.3656	0.172065	0.23711
ENSCDRG00005012437	0.226389	0.933125	3.35185	0.278391	0.780713	NA
ENSCDRG00005012873	1.95766	1.72836	1.61135	1.07262	0.283443	0.362064
ENSCDRG00005013114	961.947	-0.787478	0.155707	-5.05742	4.2496e-07	2.5576e-06
ENSCDRG00005013150	50.9897	0.173031	0.476779	0.362917	0.716667	0.773071
ENSCDRG00005013311	11213.7	-1.21245	0.302766	-4.00457	6.2131e-05	0.000221446
ENSCDRG00005013406	1647.59	0.540258	0.215864	2.50277	0.0123224	0.0239997
ENSCDRG00005013456	1035.27	0.839727	0.259794	3.23228	0.00122806	0.00314274
ENSCDRG00005013464	202.483	1.16736	0.225677	5.17272	2.30713e-07	1.46338e-06
ENSCDRG00005013487	667.157	0.250784	0.178008	1.40884	0.158884	0.221255
ENSCDRG00005013506	191.679	0.485903	0.279499	1.73848	0.082127	0.125479
ENSCDRG00005013530	425.193	0.931707	0.162839	5.72166	1.05491e-08	8.90088e-08
ENSCDRG00005013543	780.321	0.808447	0.228369	3.54009	0.000399985	0.00116024
ENSCDRG00005014215	565.328	0.531515	0.177251	2.99865	0.00271177	0.00632133
ENSCDRG00005014266	24.4797	0.0574718	0.310747	0.184947	0.85327	0.886481
ENSCDRG00005014277	30.6138	-0.357854	0.477279	-0.749781	0.453387	0.535014
ENSCDRG00005014289	522.455	-1.37162	0.413696	-3.31552	0.000914714	0.0024222
ENSCDRG00005014302	173.688	-0.208711	0.400379	-0.521284	0.602169	0.673372
ENSCDRG00005014387	0.0224448	0	5.16123	0	1	NA
ENSCDRG00005014753	1127.98	-0.281761	0.245694	-1.14679	0.251467	0.327656
ENSCDRG00005014780	1050.06	-0.181302	0.134466	-1.34832	0.177557	0.243475
ENSCDRG00005014803	0.450305	-1.98935	2.65644	-0.748877	0.453931	NA
ENSCDRG00005014840	1970.03	-1.06737	0.261852	-4.07624	4.57705e-05	0.000168912
ENSCDRG00005014892	0.0241919	0	5.16123	0	1	NA
ENSCDRG00005014954	156.148	4.72959	0.623307	7.58789	3.25162e-14	8.24682e-13
ENSCDRG00005015076	15.2648	3.21736	0.589419	5.45852	4.80129e-08	3.516e-07
ENSCDRG00005015497	0.972183	2.27762	1.83481	1.24134	0.21448	0.285813
ENSCDRG00005015526	479.114	3.47755	0.367695	9.4577	3.14782e-21	2.54429e-19
ENSCDRG00005015853	0.308928	2.14413	3.19859	0.670336	0.502643	NA
ENSCDRG00005015903	14.1807	1.55322	0.741063	2.09593	0.036088	0.0613237
ENSCDRG00005016137	898.459	0.149742	0.13894	1.07774	0.281148	0.35969
ENSCDRG00005016222	9.47207	-1.28299	0.531577	-2.41355	0.015798	0.0298447
ENSCDRG00005016247	259.417	2.69447	0.420605	6.40618	1.49211e-10	1.83563e-09
ENSCDRG00005016316	1.57153	3.24208	1.89295	1.71271	0.0867656	0.131763
ENSCDRG00005016338	500.187	-0.220573	0.125727	-1.75438	0.0793647	0.121851
ENSCDRG00005016402	2.75563	-0.158217	1.09768	-0.144138	0.885392	0.912019
ENSCDRG00005016532	4924.14	0.0332462	0.168904	0.196835	0.843957	0.879393
ENSCDRG00005016572	1.49839	3.04693	1.33848	2.27642	0.022821	0.0411525
ENSCDRG00005016691	458.292	1.65542	0.335738	4.93069	8.19381e-07	4.6256e-06
ENSCDRG00005018191	36.6339	3.48477	0.540724	6.44464	1.15872e-10	1.4534e-09
ENSCDRG00005018854	313.096	-0.627448	0.174694	-3.59169	0.000328539	0.000972738
ENSCDRG00005018904	765.627	-0.255752	0.109467	-2.33634	0.0194736	0.0358411
ENSCDRG00005018997	58.3459	0.346439	0.49119	0.705306	0.48062	0.56186
ENSCDRG00005019013	18.285	3.15894	0.809859	3.90061	9.59513e-05	0.000326385
ENSCDRG00005019027	85.7183	0.375804	0.19756	1.90223	0.0571413	0.0916433
ENSCDRG00005019109	0.0382009	0	5.16123	0	1	NA
ENSCDRG00005019136	5581.68	-1.53169	0.365378	-4.19208	2.76404e-05	0.000107704
ENSCDRG00005019269	832.554	-1.10834	0.123674	-8.96182	3.19355e-19	1.85989e-17
ENSCDRG00005019318	7.33357	0.928807	0.926602	1.00238	0.31616	0.396824
ENSCDRG00005019359	4.38855	2.38409	1.09247	2.18229	0.0290881	0.0507809
ENSCDRG00005019369	57.575	0.256785	0.378846	0.67781	0.497892	0.577796
ENSCDRG00005019384	14.263	2.86838	0.91818	3.12398	0.00178421	0.00437008
ENSCDRG00005019413	812.43	-0.344605	0.127595	-2.70077	0.0069179	0.0144011
ENSCDRG00005019450	1900.41	-0.084572	0.455432	-0.185696	0.852683	0.886137
ENSCDRG00005019458	5.90838	-1.74504	0.738933	-2.36156	0.0181981	0.0337739
ENSCDRG00005019476	13.2015	1.05258	0.623324	1.68866	0.0912846	0.137719
ENSCDRG00005019492	875.219	1.49795	0.41548	3.60535	0.000311731	0.0009271
ENSCDRG00005019538	0.0904395	0	5.16123	0	1	NA
ENSCDRG00005019639	6.73861	-0.461156	0.671117	-0.687147	0.49199	0.572367
ENSCDRG00005019646	1.61935	1.18328	1.23519	0.957972	0.338077	0.419582
ENSCDRG00005019650	14.4549	1.51257	0.771159	1.96142	0.0498301	0.0814123
ENSCDRG00005019655	8.84627	0.115085	0.688559	0.167139	0.867261	0.897189
ENSCDRG00005019657	2.90026	2.03218	1.01843	1.99541	0.0459985	0.0758906
ENSCDRG00005006220	0.324539	-1.98927	5.16123	-0.385426	0.699922	NA
ENSCDRG00005006254	814.561	2.88195	0.542668	5.3107	1.09206e-07	7.48982e-07
ENSCDRG00005006419	4.32875	0.515847	0.833962	0.618549	0.536213	0.612891
ENSCDRG00005006519	34.1961	4.84947	0.968848	5.0054	5.57471e-07	3.28314e-06
ENSCDRG00005006558	7.30944	1.47378	0.677402	2.17564	0.0295826	0.05154
ENSCDRG00005006570	0.54919	0.791703	1.79241	0.441696	0.658709	NA
ENSCDRG00005006579	2.14752	3.59677	1.20504	2.98478	0.00283785	0.00658434
ENSCDRG00005006627	4.64428	4.06573	1.24897	3.25526	0.0011329	0.00292431
ENSCDRG00005006659	93.2215	1.9151	0.253904	7.54263	4.60597e-14	1.14468e-12
ENSCDRG00005006781	0.235361	-0.258174	5.16123	-0.0500218	0.960105	NA
ENSCDRG00005006827	201.71	-0.782481	0.299191	-2.61533	0.0089142	0.0180085
ENSCDRG00005006848	8.03691	-0.466856	0.450734	-1.03577	0.30031	0.380101
ENSCDRG00005006887	69.0229	1.96501	0.563136	3.4894	0.000484101	0.00137586
ENSCDRG00005006901	434.355	0.630888	0.168692	3.73988	0.000184109	0.000581225
ENSCDRG00005006912	10.9123	3.2986	0.896199	3.68065	0.000232637	0.000715236
ENSCDRG00005006930	428.28	0.249515	0.126655	1.97004	0.0488342	0.0799967
ENSCDRG00005006979	146.911	-0.854742	0.355228	-2.40618	0.0161205	0.0303743
ENSCDRG00005007171	0.24561	0.774994	3.34942	0.231382	0.817018	NA
ENSCDRG00005007178	2.86126	1.76952	1.16868	1.51412	0.129995	0.18629
ENSCDRG00005007194	144.536	-2.30851	0.493485	-4.67797	2.89731e-06	1.44715e-05
ENSCDRG00005007356	51.0778	-0.100117	0.450452	-0.222258	0.824113	0.862456
ENSCDRG00005007386	3137.74	-0.0703466	0.205247	-0.34274	0.731794	0.785421
ENSCDRG00005007397	681.463	-0.762032	0.160457	-4.74913	2.04296e-06	1.05327e-05
ENSCDRG00005007416	1002.67	-0.319974	0.134361	-2.38146	0.0172443	0.0322007
ENSCDRG00005007494	237.382	-0.187977	0.176337	-1.06601	0.28642	0.364972
ENSCDRG00005007576	232.593	0.560425	0.196026	2.85894	0.00425059	0.00938266
ENSCDRG00005007632	0.167532	0	5.16123	0	1	NA
ENSCDRG00005007694	0.377978	1.26802	2.72362	0.465563	0.641528	NA
ENSCDRG00005007705	19.3774	2.21803	0.459139	4.83086	1.35946e-06	7.29813e-06
ENSCDRG00005007728	263.47	1.31988	0.414015	3.188	0.00143262	0.00360726
ENSCDRG00005007889	1.35406	-0.160684	1.01189	-0.158796	0.87383	0.902851
ENSCDRG00005007907	238.6	0.146767	0.20442	0.717968	0.472777	0.55419
ENSCDRG00005007965	0.109251	-0.258133	5.16123	-0.0500138	0.960111	NA
ENSCDRG00005008060	7.10097	-0.693761	0.724594	-0.957447	0.338342	0.41985
ENSCDRG00005008234	5.2995	2.84323	1.01757	2.79414	0.00520377	0.0112022
ENSCDRG00005008407	2351.87	1.03058	0.228244	4.51525	6.32427e-06	2.88692e-05
ENSCDRG00005008789	0.0697369	0.318938	5.16123	0.0617948	0.950726	NA
ENSCDRG00005008814	4.4574	2.28838	1.11033	2.06099	0.0393039	0.0660679
ENSCDRG00005008836	18.9562	2.49834	0.775311	3.22237	0.00127137	0.00324205
ENSCDRG00005009107	1132.19	0.695499	0.348084	1.99808	0.0457079	0.0754399
ENSCDRG00005009484	179.042	1.04728	0.242415	4.32021	1.55881e-05	6.45969e-05
ENSCDRG00005009656	140.796	0.40765	0.216553	1.88245	0.0597753	0.0952496
ENSCDRG00005010522	4336.4	1.59852	0.128439	12.4458	1.47417e-35	8.4996e-33
ENSCDRG00005010706	21.9898	3.95482	0.71803	5.50788	3.6319e-08	2.71897e-07
ENSCDRG00005010727	62.6456	0.528021	0.354032	1.49145	0.135843	0.193357
ENSCDRG00005011180	2.47727	1.88241	1.16555	1.61504	0.106301	0.156845
ENSCDRG00005011247	8376.23	-1.58166	0.192671	-8.20916	2.22739e-16	8.2854e-15
ENSCDRG00005011276	5.56947	3.05862	0.943305	3.24245	0.00118505	0.00304392
ENSCDRG00005011317	129.981	0.889096	0.44685	1.98969	0.0466247	0.0767772
ENSCDRG00005011360	7492.25	-0.486908	0.122185	-3.98502	6.74751e-05	0.000237799
ENSCDRG00005011405	715.001	-0.575687	0.166748	-3.45244	0.000555532	0.0015526
ENSCDRG00005011537	730.245	0.421301	0.180908	2.32881	0.019869	0.0364679
ENSCDRG00005011784	108.464	0.992759	0.269905	3.67818	0.000234907	0.000721446
ENSCDRG00005011874	695.693	1.89307	0.146039	12.9628	1.98858e-38	1.43319e-35
ENSCDRG00005013280	9.11978	-1.32303	0.684107	-1.93395	0.0531188	0.086094
ENSCDRG00005013301	8.16757	0.159184	0.553481	0.287606	0.773648	0.820306
ENSCDRG00005013320	11715.2	-0.671113	0.228149	-2.94155	0.00326574	0.00743942
ENSCDRG00005013337	3.66855	-0.100695	0.714689	-0.140893	0.887954	0.914223
ENSCDRG00005013350	800.654	-0.66668	0.186567	-3.57341	0.000352361	0.00103653
ENSCDRG00005013451	648.029	-0.170295	0.139145	-1.22387	0.221002	0.29324
ENSCDRG00005013461	1897.53	-0.835136	0.176344	-4.73583	2.18158e-06	1.11741e-05
ENSCDRG00005013504	1929.59	-0.504857	0.146983	-3.43479	0.000593009	0.00164617
ENSCDRG00005013519	5.35931	1.54896	0.613061	2.52659	0.0115175	0.0226025
ENSCDRG00005013553	556.322	0.228782	0.123758	1.84863	0.064511	0.101672
ENSCDRG00005013603	0.445785	0.318919	3.18152	0.100241	0.920153	NA
ENSCDRG00005013633	75.5704	2.36885	0.437742	5.41152	6.24904e-08	4.47603e-07
ENSCDRG00005013662	2.43467	4.08933	1.46637	2.78875	0.00529125	0.0113617
ENSCDRG00005013852	0.35714	0.318921	3.64798	0.0874239	0.930335	NA
ENSCDRG00005014026	1.25465	2.77612	1.87535	1.48032	0.138788	0.196659
ENSCDRG00005014050	2438.85	-0.1895	0.23261	-0.814667	0.415263	0.497734
ENSCDRG00005014173	908.94	0.684439	0.178692	3.83027	0.000128004	0.00042077
ENSCDRG00005014524	448.465	-0.778736	0.163346	-4.76739	1.86625e-06	9.68803e-06
ENSCDRG00005006244	658.285	0.320667	0.144102	2.22527	0.0260632	0.0462138
ENSCDRG00005006337	47.8954	2.70671	0.411517	6.5774	4.78752e-11	6.47457e-10
ENSCDRG00005006591	688.672	-0.918879	0.273093	-3.36471	0.000766234	0.00206957
ENSCDRG00005006830	4.74273	0.637707	0.86972	0.733232	0.463417	0.545361
ENSCDRG00005006872	126.397	1.56786	0.420296	3.73038	0.000191194	0.000600305
ENSCDRG00005007054	620.264	1.69326	0.387342	4.37147	1.23412e-05	5.25258e-05
ENSCDRG00005007179	12.1574	-0.198962	0.372755	-0.533761	0.593507	0.665573
ENSCDRG00005007229	6.36098	-1.04693	0.836761	-1.25117	0.210873	0.281914
ENSCDRG00005007282	12.2266	-0.982306	0.806253	-1.21836	0.223088	0.295667
ENSCDRG00005007403	0.0726366	0	5.16123	0	1	NA
ENSCDRG00005007467	0.121841	0.318924	5.16123	0.0617922	0.950728	NA
ENSCDRG00005007563	2571.9	1.02149	0.181482	5.6286	1.81679e-08	1.46163e-07
ENSCDRG00005007667	691.26	0.449987	0.179774	2.50307	0.0123121	0.0239849
ENSCDRG00005008050	3.29543	3.46034	1.33955	2.58322	0.00978839	0.0195598
ENSCDRG00005008101	726.327	-2.4182	0.384161	-6.29476	3.0787e-10	3.57398e-09
ENSCDRG00005008177	59.6218	-0.310955	0.500443	-0.62136	0.534363	0.611382
[truncated: 17,581 more rows]

## Sheet: DESeq2_Dehydration_Cor Vs Med
DESeq2 data: Dehydration_Cortex Vs Medulla
Comparison of all expressed genes (regardless of significance levels) between the cortex and the medulla in dehydrated animals.
ensembl_gene_id	baseMean	log2FoldChange	lfcSE	stat	pvalue	padj
ENSCDRG00005000002	4.12918	1.41997	0.677756	2.09511	0.0361615	0.0590751
ENSCDRG00005000006	28.3194	1.03892	0.390152	2.66287	0.00774785	0.0147091
ENSCDRG00005000007	2.35812	-1.1586	0.888216	-1.30441	0.192094	0.256675
ENSCDRG00005000010	23.82	0.0334485	0.363328	0.0920616	0.926649	0.944762
ENSCDRG00005000012	2110.52	-0.641788	0.117162	-5.47778	4.30697e-08	2.68074e-07
ENSCDRG00005000013	0.0242284	0	5.16147	0	1	NA
ENSCDRG00005000015	393.212	-0.482203	0.333453	-1.44609	0.148151	0.205433
ENSCDRG00005000023	51.0128	0.860887	0.420035	2.04956	0.0404073	0.0651374
ENSCDRG00005000027	583.576	-0.537087	0.158863	-3.38081	0.000722729	0.00171907
ENSCDRG00005000079	4211.46	-0.229984	0.147929	-1.5547	0.120019	0.171014
ENSCDRG00005000341	488.469	0.372591	0.128439	2.90092	0.0037207	0.00760092
ENSCDRG00005000408	1.3597	2.32347	1.34873	1.72271	0.0849416	0.126093
ENSCDRG00005000458	0.154259	-0.122497	5.16147	-0.023733	0.981066	NA
ENSCDRG00005000604	251.682	2.66503	0.495015	5.38374	7.29545e-08	4.30827e-07
ENSCDRG00005001146	764.669	0.0273724	0.11592	0.236132	0.81333	0.854636
ENSCDRG00005001218	673.579	0.688892	0.118331	5.82176	5.82328e-09	4.37366e-08
ENSCDRG00005001289	316.008	1.64189	0.391873	4.18986	2.79128e-05	9.03965e-05
ENSCDRG00005001323	8.2667	-2.23867	0.689454	-3.24702	0.00116618	0.00264822
ENSCDRG00005001449	683.591	-0.750257	0.1817	-4.12909	3.64202e-05	0.000114956
ENSCDRG00005001581	471.017	0.0498804	0.15291	0.326207	0.744268	0.798512
ENSCDRG00005001643	426.418	0.61755	0.192659	3.2054	0.00134877	0.00302197
ENSCDRG00005001875	710.338	1.42158	0.284966	4.98859	6.08203e-07	2.90932e-06
ENSCDRG00005001898	0.0475079	-0.122497	5.16147	-0.023733	0.981066	NA
ENSCDRG00005001905	388.073	0.748943	0.17196	4.35535	1.32857e-05	4.6062e-05
ENSCDRG00005001933	1224.52	-1.07513	0.152116	-7.06784	1.57367e-12	2.62486e-11
ENSCDRG00005002002	272.269	-0.193714	0.183025	-1.0584	0.289873	0.366141
ENSCDRG00005002032	294.241	-0.996293	0.254014	-3.92219	8.7746e-05	0.000255598
ENSCDRG00005002049	786.346	0.142052	0.106035	1.33967	0.180353	0.243695
ENSCDRG00005002109	0.478365	-0.122499	2.03475	-0.0602032	0.951994	NA
ENSCDRG00005002118	34.1303	-0.121926	0.370041	-0.329492	0.741784	0.796587
ENSCDRG00005002136	42.0131	1.93776	0.426827	4.53992	5.62744e-06	2.14259e-05
ENSCDRG00005002155	3.10486	4.16562	1.28016	3.25399	0.00113797	0.00259028
ENSCDRG00005002193	0.796815	-0.194772	1.51326	-0.12871	0.897587	0.922294
ENSCDRG00005002235	1358.79	0.756632	0.165476	4.57245	4.82048e-06	1.86449e-05
ENSCDRG00005002250	9.94162	0.302254	0.491022	0.615562	0.538184	0.61425
ENSCDRG00005002364	2501.08	0.0529902	0.140813	0.376317	0.706681	0.766121
ENSCDRG00005003293	0.68783	0.62115	1.84251	0.337122	0.736025	NA
ENSCDRG00005003324	5.14594	1.64296	0.750554	2.18899	0.0285973	0.0476584
ENSCDRG00005003374	664.649	-0.117979	0.200448	-0.588575	0.556146	0.631046
ENSCDRG00005003446	1262.63	0.389251	0.126495	3.07721	0.00208949	0.00449693
ENSCDRG00005003487	291.501	-0.61755	0.103547	-5.96399	2.46159e-09	2.0141e-08
ENSCDRG00005003520	4458.97	-0.614721	0.119984	-5.12336	3.00142e-07	1.54006e-06
ENSCDRG00005003553	256.745	3.33251	0.583379	5.71242	1.11379e-08	7.86336e-08
ENSCDRG00005003618	142.146	2.88855	0.508528	5.68021	1.34527e-08	9.32628e-08
ENSCDRG00005003736	318.725	2.95629	0.510362	5.79253	6.9335e-09	5.12954e-08
ENSCDRG00005003802	3745.14	0.251069	0.12544	2.0015	0.045338	0.0721594
ENSCDRG00005004096	1118.28	0.247957	0.182471	1.35888	0.174185	0.236676
ENSCDRG00005004312	412.988	-0.551467	0.11796	-4.67505	2.93883e-06	1.19382e-05
ENSCDRG00005004351	9.61606	-0.723916	0.502268	-1.4413	0.149501	0.207089
ENSCDRG00005004369	16.9426	0.303358	0.579266	0.523694	0.600491	0.671626
ENSCDRG00005004447	1736.29	-0.366533	0.144507	-2.53645	0.0111984	0.0205342
ENSCDRG00005004906	1101.4	-0.63618	0.387949	-1.63985	0.101036	0.146747
ENSCDRG00005004955	307.516	0.313538	0.413053	0.759075	0.447808	0.526419
ENSCDRG00005004976	1059.24	-0.356096	0.0906059	-3.93017	8.48859e-05	0.000247935
ENSCDRG00005005225	304.063	0.466767	0.208748	2.23603	0.0253499	0.0427782
ENSCDRG00005005300	12.0967	2.23224	0.539641	4.13653	3.52603e-05	0.000111703
ENSCDRG00005005340	6.81993	-0.70177	0.790194	-0.888099	0.374488	0.453544
ENSCDRG00005005372	15.7555	1.03721	0.535799	1.93582	0.0528895	0.0827076
ENSCDRG00005005385	245.327	1.05456	0.405648	2.5997	0.00933049	0.0174061
ENSCDRG00005005471	579.837	0.365322	0.180408	2.02498	0.0428693	0.0686902
ENSCDRG00005005698	278.044	0.682924	0.637456	1.07133	0.284022	0.359881
ENSCDRG00005011482	418.545	-1.81188	0.356998	-5.07531	3.86856e-07	1.94293e-06
ENSCDRG00005011694	616.229	0.28684	0.176717	1.62316	0.104555	0.151261
ENSCDRG00005011741	20.0922	1.71933	0.55396	3.10371	0.0019111	0.00415229
ENSCDRG00005011971	357.981	0.398895	0.264831	1.50622	0.13201	0.186033
ENSCDRG00005012210	766.351	0.660241	0.117753	5.607	2.0586e-08	1.3711e-07
ENSCDRG00005012594	1356.81	1.06508	0.264856	4.02135	5.78663e-05	0.000174832
ENSCDRG00005012648	3733.58	-0.926611	0.1727	-5.36544	8.07507e-08	4.72512e-07
ENSCDRG00005012718	744.818	-0.263656	0.147696	-1.78513	0.0742396	0.111799
ENSCDRG00005013051	5.48681	-2.6149	1.43743	-1.81914	0.06889	0.104617
ENSCDRG00005013104	18.6111	2.53167	0.567953	4.45753	8.29082e-06	3.03441e-05
ENSCDRG00005013264	716.654	2.10561	0.287589	7.32159	2.45048e-13	4.85864e-12
ENSCDRG00005013580	325.055	1.32977	0.29573	4.49656	6.90605e-06	2.57555e-05
ENSCDRG00005013666	3536.55	-1.20765	0.167397	-7.21428	5.42217e-13	9.94562e-12
ENSCDRG00005014423	84.5118	-0.662828	0.332736	-1.99205	0.0463653	0.0735965
ENSCDRG00005014466	414.386	1.39456	0.230879	6.04022	1.53901e-09	1.32969e-08
ENSCDRG00005014894	52.4915	-0.366503	0.2714	-1.35042	0.176883	0.239776
ENSCDRG00005014906	398.809	1.26336	0.246778	5.1194	3.06509e-07	1.56855e-06
ENSCDRG00005014994	0.347022	2.02097	3.13493	0.644663	0.519145	NA
ENSCDRG00005015214	1354.01	-0.279107	0.206637	-1.35071	0.176789	0.239705
ENSCDRG00005006264	3.97284	1.0194	1.60309	0.635893	0.524846	0.601209
ENSCDRG00005006286	308.587	-0.400666	0.143312	-2.79575	0.00517793	0.0102332
ENSCDRG00005006350	195.097	1.3374	0.305052	4.38418	1.16423e-05	4.08721e-05
ENSCDRG00005007084	86.9897	0.60689	0.31653	1.91732	0.0551969	0.085943
ENSCDRG00005007126	267.514	-0.223517	0.193057	-1.15777	0.246956	0.319276
ENSCDRG00005007177	101.414	2.01733	0.434507	4.64281	3.43705e-06	1.37649e-05
ENSCDRG00005007301	475.83	-0.679336	0.140963	-4.81926	1.44091e-06	6.28267e-06
ENSCDRG00005007514	382.452	-0.377994	0.192873	-1.95981	0.0500176	0.0788153
ENSCDRG00005007566	1197.45	0.759482	0.230834	3.29017	0.00100128	0.00230676
ENSCDRG00005007675	1020.91	-0.847423	0.156914	-5.40055	6.64368e-08	3.96125e-07
ENSCDRG00005007752	0.0224448	0	5.16147	0	1	NA
ENSCDRG00005007910	0.023316	0	5.16147	0	1	NA
ENSCDRG00005007928	2032.8	-0.951404	0.109829	-8.66261	4.6108e-18	2.36656e-16
ENSCDRG00005007972	1923.76	0.254381	0.145409	1.74941	0.0802195	0.119824
ENSCDRG00005008064	33.0553	-2.15838	0.725298	-2.97586	0.0029217	0.0061101
ENSCDRG00005008110	735.355	-2.98521	0.363773	-8.20624	2.28219e-16	8.29306e-15
ENSCDRG00005008148	110.622	-0.125268	0.19017	-0.658717	0.510078	0.587326
ENSCDRG00005008241	13.9291	3.94158	0.784826	5.02223	5.10742e-07	2.49064e-06
ENSCDRG00005008438	0.0413812	0	5.16147	0	1	NA
ENSCDRG00005008462	454.224	1.80623	0.235182	7.6801	1.5896e-14	4.09767e-13
ENSCDRG00005008558	3.71138	0.509269	0.739067	0.689069	0.49078	0.568512
ENSCDRG00005008608	44.0976	0.11725	0.302447	0.387669	0.698261	0.758609
ENSCDRG00005008935	10.7336	4.65295	0.965814	4.81765	1.45261e-06	6.32891e-06
ENSCDRG00005008946	220.373	4.27775	0.634924	6.73742	1.61223e-11	2.14349e-10
ENSCDRG00005008964	355.05	0.819103	0.16815	4.87128	1.10879e-06	4.97503e-06
ENSCDRG00005009202	776.679	-0.1873	0.10877	-1.72199	0.085071	0.126252
ENSCDRG00005009268	0.146382	-1.2456	5.16085	-0.241355	0.80928	NA
ENSCDRG00005009339	2393.19	0.243856	0.15632	1.55998	0.118764	0.169428
ENSCDRG00005009411	231.19	0.278761	0.229954	1.21225	0.225418	0.294847
ENSCDRG00005009684	0.809544	0.454578	1.89934	0.239335	0.810846	0.852497
ENSCDRG00005009714	32.114	2.80754	0.566709	4.95411	7.26626e-07	3.40148e-06
ENSCDRG00005009918	93.8793	2.7971	0.511676	5.46654	4.58897e-08	2.84194e-07
ENSCDRG00005010671	481.09	0.0770607	0.118313	0.65133	0.514833	0.591608
ENSCDRG00005010969	2693.12	1.50553	0.213268	7.05931	1.67327e-12	2.76698e-11
ENSCDRG00005011182	46.5652	3.40992	0.460261	7.40866	1.27584e-13	2.72111e-12
ENSCDRG00005011354	74.3376	1.7554	0.44096	3.98086	6.8666e-05	0.000204145
ENSCDRG00005011892	1.98757	-0.0510345	1.17815	-0.0433174	0.965448	0.974785
ENSCDRG00005011942	0.394699	-2.92359	3.59686	-0.812818	0.416323	NA
ENSCDRG00005012054	1543.19	0.611141	0.125177	4.8822	1.04908e-06	4.73785e-06
ENSCDRG00005012377	21.3173	0.724808	0.541664	1.33811	0.18086	0.244191
ENSCDRG00005012431	144.765	0.381632	0.268012	1.42393	0.154465	0.212925
ENSCDRG00005012670	102.523	1.41435	0.276626	5.11286	3.17313e-07	1.61619e-06
ENSCDRG00005012746	0.0238466	0	5.16147	0	1	NA
ENSCDRG00005012833	690.936	2.31474	0.27114	8.53706	1.37675e-17	6.41878e-16
ENSCDRG00005013103	67.2153	2.81178	0.542824	5.17991	2.21989e-07	1.17892e-06
ENSCDRG00005013144	0.030863	0	5.16147	0	1	NA
ENSCDRG00005013196	0.128999	0.454573	5.16147	0.0880704	0.929821	NA
ENSCDRG00005013279	0.0764019	0	5.16147	0	1	NA
ENSCDRG00005013564	814.852	2.16737	0.307799	7.04152	1.90151e-12	3.08831e-11
ENSCDRG00005013709	11.5421	1.10471	0.600497	1.83966	0.0658182	0.10049
ENSCDRG00005013834	0.046632	0	5.16147	0	1	NA
ENSCDRG00005013859	228.818	0.339205	0.229064	1.48083	0.138652	0.19405
ENSCDRG00005013895	0.23769	-1.87355	4.60266	-0.407058	0.683965	NA
ENSCDRG00005013995	0.0239796	-0.122497	5.16147	-0.023733	0.981066	NA
ENSCDRG00005014113	685.621	0.495518	0.128411	3.85885	0.000113921	0.000322767
ENSCDRG00005014355	154.862	2.48208	0.480583	5.16472	2.408e-07	1.26754e-06
ENSCDRG00005014522	208.976	0.90909	0.298408	3.04647	0.00231548	0.00494577
ENSCDRG00005014857	5236.41	-1.06103	0.211995	-5.00495	5.58759e-07	2.69644e-06
ENSCDRG00005014976	432.494	0.303439	0.259001	1.17157	0.241368	0.313035
ENSCDRG00005015022	2352.09	0.846521	0.168291	5.03011	4.90197e-07	2.40698e-06
ENSCDRG00005015100	22.1473	2.15581	0.364734	5.91064	3.40779e-09	2.7101e-08
ENSCDRG00005015125	35.5537	-1.8971	0.509745	-3.72167	0.000197912	0.000531815
ENSCDRG00005015171	187.201	0.940567	0.224502	4.18958	2.79474e-05	9.04746e-05
ENSCDRG00005015220	121.689	0.439062	0.237473	1.84889	0.064473	0.0986458
ENSCDRG00005015260	1752.74	0.418142	0.150451	2.77926	0.00544827	0.0107114
ENSCDRG00005015333	0.504552	-2.77179	2.74333	-1.01038	0.312315	NA
ENSCDRG00005015432	3395.36	0.551835	0.159309	3.46392	0.000532367	0.00130301
ENSCDRG00005015639	0.0224448	0	5.16147	0	1	NA
ENSCDRG00005015647	136.213	0.650567	0.267676	2.43043	0.0150809	0.0268535
ENSCDRG00005015673	473.301	-0.0707569	0.226926	-0.311805	0.755189	0.807823
ENSCDRG00005015757	1863.51	-0.0225607	0.105286	-0.214281	0.830328	0.868226
ENSCDRG00005015914	1073.86	0.175789	0.24177	0.727092	0.46717	0.545878
ENSCDRG00005015942	0.370362	-1.87133	3.16544	-0.591177	0.554402	NA
ENSCDRG00005016119	257.573	-0.419138	0.102755	-4.07901	4.5228e-05	0.000140073
ENSCDRG00005016302	19.0454	5.44875	0.984858	5.53252	3.15655e-08	2.01919e-07
ENSCDRG00005016723	14.74	0.184786	0.792274	0.233235	0.815579	0.856385
ENSCDRG00005016738	43.0436	4.88038	0.58244	8.3792	5.32869e-17	2.19453e-15
ENSCDRG00005016755	1.92858	4.2311	1.43679	2.94482	0.00323143	0.00668668
ENSCDRG00005016786	6.12543	0.918733	0.734674	1.25053	0.211105	0.278612
ENSCDRG00005016800	12.8293	1.44202	0.489116	2.94822	0.00319606	0.00662063
ENSCDRG00005016817	24.7124	1.20594	0.64107	1.88114	0.0599522	0.0924072
ENSCDRG00005016844	6.63001	0.274582	0.565011	0.485977	0.626984	0.694921
ENSCDRG00005016866	0.226322	0	4.65505	0	1	NA
ENSCDRG00005016968	0.0413812	0	5.16147	0	1	NA
ENSCDRG00005000004	30.9922	-1.1094	0.678312	-1.63554	0.101937	0.147919
ENSCDRG00005000008	3.82333	2.21373	1.09403	2.02346	0.0430259	0.0689028
ENSCDRG00005000024	416.484	2.08896	0.4312	4.84453	1.26914e-06	5.6101e-06
ENSCDRG00005000045	19.797	-1.23922	0.47057	-2.63343	0.00845261	0.0159143
ENSCDRG00005000053	20.6845	0.0866726	0.392194	0.220995	0.825097	0.863957
ENSCDRG00005000067	32.7106	1.87917	0.582002	3.22881	0.00124305	0.0028062
ENSCDRG00005000096	909.553	0.673283	0.180806	3.72378	0.000196259	0.000527865
ENSCDRG00005000270	1660.44	-2.29325	0.687338	-3.33642	0.000848652	0.00198919
ENSCDRG00005000324	0.601151	0	3.20114	0	1	NA
ENSCDRG00005000373	49.2983	1.3003	0.372988	3.48617	0.000489984	0.00121075
ENSCDRG00005000461	50.7545	0.153236	0.312061	0.491047	0.623394	0.69174
ENSCDRG00005000479	574.91	0.751577	0.192558	3.90312	9.49609e-05	0.000273848
ENSCDRG00005000518	791.412	0.257661	0.119182	2.16191	0.030625	0.0507608
ENSCDRG00005000580	4.94052	5.74819	1.19827	4.79708	1.60998e-06	6.94458e-06
ENSCDRG00005000711	90.826	2.58428	0.370569	6.9738	3.08492e-12	4.79424e-11
ENSCDRG00005001758	5536.26	-0.723333	0.1642	-4.4052	1.05685e-05	3.75983e-05
ENSCDRG00005001771	523.913	0.383506	0.148512	2.58232	0.00981382	0.0182389
ENSCDRG00005001799	26.043	1.60404	0.481335	3.33249	0.000860736	0.00201327
ENSCDRG00005001866	1959.02	0.11936	0.104861	1.13827	0.255008	0.328238
ENSCDRG00005001946	3323.69	0.932096	0.188609	4.94194	7.73476e-07	3.59839e-06
ENSCDRG00005002003	1.12122	1.4763	1.93158	0.764299	0.444689	0.523429
ENSCDRG00005002009	26.1664	0.177625	0.854869	0.207781	0.8354	0.872421
ENSCDRG00005002041	0.269754	-0.699572	3.77991	-0.185076	0.853169	NA
ENSCDRG00005002140	422.743	0.104704	0.18944	0.552705	0.580465	0.653453
ENSCDRG00005002182	526.625	1.55481	0.217404	7.15169	8.57143e-13	1.51595e-11
ENSCDRG00005002271	1495.01	0.552299	0.268185	2.05939	0.0394566	0.0637952
ENSCDRG00005002303	719.312	-1.22929	0.238832	-5.14707	2.64583e-07	1.3768e-06
ENSCDRG00005002318	201.761	-0.328917	0.242285	-1.35756	0.174602	0.23713
ENSCDRG00005002341	1271.61	0.225648	0.130169	1.73349	0.0830084	0.12352
ENSCDRG00005002586	1.08187	1.71633	1.80243	0.952234	0.340978	0.420258
ENSCDRG00005002633	458.475	1.61308	0.166902	9.66482	4.25383e-22	4.747e-20
ENSCDRG00005002981	0.0998494	-0.699568	5.16147	-0.135536	0.892188	NA
ENSCDRG00005003063	192.285	1.31877	0.240459	5.48439	4.14896e-08	2.59453e-07
ENSCDRG00005003086	0.0284682	0	5.16147	0	1	NA
ENSCDRG00005003106	567.343	0.946057	0.225115	4.20256	2.63919e-05	8.58568e-05
ENSCDRG00005003148	407.386	0.310882	0.186064	1.67084	0.0947543	0.138642
ENSCDRG00005003195	31.8104	2.89092	0.448297	6.44868	1.12826e-10	1.24939e-09
ENSCDRG00005003206	514.564	1.26713	0.237913	5.32602	1.00388e-07	5.74398e-07
ENSCDRG00005003223	38.5293	-1.7117	0.374166	-4.57472	4.76862e-06	1.84732e-05
ENSCDRG00005003239	27.5303	3.51595	0.824655	4.26355	2.01207e-05	6.70314e-05
ENSCDRG00005003251	84.3547	0.946576	0.254961	3.71263	0.00020512	0.000548709
ENSCDRG00005003265	1064.04	0.0928278	0.138499	0.670241	0.502704	0.58011
ENSCDRG00005003298	48.8254	5.03185	0.470501	10.6947	1.07825e-26	2.59034e-24
ENSCDRG00005003306	218.399	-0.550868	0.222918	-2.47117	0.0134673	0.0242523
ENSCDRG00005003315	0.872617	-2.6207	4.35169	-0.602225	0.547024	0.622615
ENSCDRG00005003353	25.6653	-4.13936	0.611607	-6.76801	1.30565e-11	1.76851e-10
ENSCDRG00005003673	5.81933	-0.127623	0.76789	-0.1662	0.868	0.898599
ENSCDRG00005003729	30.0752	1.65445	0.42688	3.87567	0.000106331	0.000303349
ENSCDRG00005003827	5.254	2.06254	0.743614	2.77367	0.0055428	0.0108737
ENSCDRG00005003862	3.08132	3.80691	1.10145	3.45627	0.000547713	0.00133697
ENSCDRG00005003976	1734.32	-0.11792	0.109157	-1.08028	0.280019	0.355564
ENSCDRG00005004029	1433.71	0.378245	0.209149	1.80849	0.0705298	0.106817
ENSCDRG00005004056	7.1989	0.503274	0.632611	0.79555	0.426294	0.505145
ENSCDRG00005004108	1403.32	1.45574	0.395931	3.67676	0.000236219	0.000623132
ENSCDRG00005004370	1301.65	1.60467	0.218126	7.35664	1.88592e-13	3.84226e-12
ENSCDRG00005005151	15.6981	-0.34462	0.515112	-0.669019	0.503483	0.580854
ENSCDRG00005005165	362.398	1.46846	0.292552	5.01947	5.18154e-07	2.52252e-06
ENSCDRG00005005192	13.8309	-0.379865	0.549085	-0.691815	0.489053	0.566892
ENSCDRG00005005229	0.119748	0.454573	5.16147	0.0880704	0.929821	NA
ENSCDRG00005005257	7416.5	-0.693252	0.174241	-3.9787	6.92934e-05	0.000205904
ENSCDRG00005005273	17.7456	4.28496	0.715906	5.98537	2.15895e-09	1.78848e-08
ENSCDRG00005005298	66.675	1.74352	0.415885	4.19233	2.76108e-05	8.95189e-05
ENSCDRG00005005494	0.260245	1.36585	4.62179	0.295524	0.767594	NA
ENSCDRG00005005504	392.878	1.46894	0.272423	5.39214	6.96234e-08	4.12706e-07
ENSCDRG00005005548	175.051	1.16112	0.239587	4.84633	1.25764e-06	5.56638e-06
ENSCDRG00005005584	48.0306	2.84372	0.399864	7.11172	1.14609e-12	1.97646e-11
ENSCDRG00005005598	0.0899852	0	5.16147	0	1	NA
ENSCDRG00005005631	448.754	0.140703	0.216215	0.650754	0.515205	0.59189
ENSCDRG00005005686	91.1169	0.749598	0.345268	2.17106	0.0299264	0.0497011
ENSCDRG00005005723	63.1937	-0.947591	0.706919	-1.34045	0.180098	0.243391
ENSCDRG00005005860	123.166	2.46312	0.36218	6.80082	1.04024e-11	1.45105e-10
ENSCDRG00005008849	665.611	-0.58755	0.305066	-1.92598	0.0541073	0.0844061
ENSCDRG00005009492	0.609286	-0.719427	4.61782	-0.155794	0.876196	NA
ENSCDRG00005009531	4.69293	2.64594	1.10002	2.40536	0.0161567	0.0285836
ENSCDRG00005009638	512.894	0.355833	0.20549	1.73163	0.0833398	0.123938
ENSCDRG00005011607	1.74236	0.480557	1.08965	0.44102	0.659199	0.723855
ENSCDRG00005011611	1286.15	3.0732	0.583135	5.27013	1.36326e-07	7.56021e-07
ENSCDRG00005000005	66.9843	3.47006	0.528439	6.56662	5.14705e-11	6.11879e-10
ENSCDRG00005000011	125.458	0.558678	0.283483	1.97077	0.0487507	0.0770154
ENSCDRG00005000025	6.35176	1.59795	0.967569	1.65151	0.0986353	0.143707
ENSCDRG00005000026	5.37027	-1.06481	0.51637	-2.0621	0.0391983	0.0634191
ENSCDRG00005000032	171.442	2.42688	0.315699	7.68733	1.50239e-14	3.92549e-13
ENSCDRG00005000048	2.46623	0.918461	0.90485	1.01504	0.310086	0.387736
ENSCDRG00005000072	121.613	2.22737	0.439682	5.06586	4.06554e-07	2.03183e-06
ENSCDRG00005000101	30.3795	-2.42819	0.781285	-3.10794	0.00188394	0.00409686
ENSCDRG00005000141	0.632812	0.431209	1.69181	0.25488	0.798815	NA
ENSCDRG00005000152	38.8972	1.63367	0.469322	3.48092	0.000499695	0.00123211
ENSCDRG00005000192	271.741	1.41405	0.334295	4.22994	2.33749e-05	7.68807e-05
ENSCDRG00005000278	55.4335	-0.180005	0.253478	-0.71014	0.477617	0.555683
ENSCDRG00005000287	23.8263	0.0320355	0.383503	0.0835338	0.933427	0.949902
ENSCDRG00005000309	310.675	0.701224	0.215678	3.25125	0.00114897	0.00261325
ENSCDRG00005000323	1470.77	0.831852	0.228375	3.64248	0.000270025	0.000704149
ENSCDRG00005000360	50.8984	3.74276	0.640582	5.84275	5.13463e-09	3.90905e-08
ENSCDRG00005000384	714.931	0.388688	0.134864	2.88207	0.00395074	0.00801501
ENSCDRG00005000409	1001.91	0.0724613	0.14751	0.491228	0.623265	0.691641
ENSCDRG00005000428	979.198	-1.01805	0.20123	-5.05913	4.21166e-07	2.09638e-06
ENSCDRG00005000451	5416.01	-1.15759	0.22768	-5.08426	3.6906e-07	1.85787e-06
ENSCDRG00005000482	80.6396	-0.494769	0.562492	-0.879601	0.379076	0.457754
ENSCDRG00005000524	2.48859	3.62956	1.34026	2.70809	0.00676712	0.013023
ENSCDRG00005000654	22.2872	1.2947	0.436239	2.96788	0.00299864	0.00625445
ENSCDRG00005001332	928.676	0.862789	0.272582	3.16525	0.00154951	0.00342134
ENSCDRG00005001364	13.5833	1.99012	0.661349	3.00919	0.00261946	0.00552815
ENSCDRG00005001390	1.62547	2.10004	1.20929	1.73658	0.0824605	0.122768
ENSCDRG00005001445	2046.64	-0.0554044	0.163466	-0.338935	0.734658	0.790574
ENSCDRG00005001633	3572.43	-2.15229	0.1957	-10.9979	3.91156e-28	1.20818e-25
ENSCDRG00005001652	3.43424	0.758254	0.962475	0.787817	0.430804	0.509582
ENSCDRG00005001656	2.2271	1.49692	0.976643	1.53272	0.125345	0.177873
ENSCDRG00005001739	202.679	2.00848	0.36218	5.54552	2.93078e-08	1.88733e-07
ENSCDRG00005001947	226.114	1.09115	0.243037	4.48966	7.13358e-06	2.64671e-05
ENSCDRG00005001977	2499.98	-1.0075	0.184321	-5.46598	4.60348e-08	2.84729e-07
ENSCDRG00005002021	6.28187	1.10139	0.54344	2.02671	0.0426924	0.0684257
ENSCDRG00005002052	21.9625	2.16078	0.420224	5.14197	2.71874e-07	1.41135e-06
ENSCDRG00005002144	35.6932	0.603308	0.310251	1.94458	0.0518254	0.0812714
ENSCDRG00005002149	0.121766	-1.27664	5.16147	-0.24734	0.804645	NA
ENSCDRG00005002151	0.983486	2.27234	1.87074	1.21467	0.224491	0.293746
ENSCDRG00005002156	1.30675	3.22098	1.34023	2.40331	0.0162474	0.0287236
ENSCDRG00005002158	28.043	0.525797	0.439132	1.19736	0.231167	0.301546
ENSCDRG00005002173	185.324	2.40909	0.461771	5.21706	1.81786e-07	9.80774e-07
ENSCDRG00005002196	171.895	2.53925	0.56426	4.50014	6.79102e-06	2.53538e-05
ENSCDRG00005002239	2.95902	1.15881	1.10635	1.04742	0.294907	0.37142
ENSCDRG00005002270	1164.07	-0.68052	0.133666	-5.09118	3.55843e-07	1.79603e-06
ENSCDRG00005002355	2296.1	0.579461	0.169794	3.41273	0.000643154	0.0015461
ENSCDRG00005002476	0.026941	0	5.16147	0	1	NA
ENSCDRG00005002686	1600.24	-0.474961	0.127827	-3.71567	0.000202669	0.000542851
ENSCDRG00005002717	1.11566	-0.277431	1.07043	-0.259177	0.795499	0.840264
ENSCDRG00005002731	858.477	0.112928	0.0776488	1.45434	0.145851	0.20278
ENSCDRG00005002765	7279.41	-0.278515	0.0933425	-2.98379	0.00284699	0.00596395
ENSCDRG00005002817	575.87	0.0950586	0.102343	0.92882	0.352982	0.432005
ENSCDRG00005002872	1.38206	0.0628634	1.27784	0.0491951	0.960764	0.971208
ENSCDRG00005002897	357.78	-1.1897	0.133965	-8.88067	6.64586e-19	4.18012e-17
ENSCDRG00005002912	86.7016	-1.30095	0.240349	-5.41277	6.20559e-08	3.7296e-07
ENSCDRG00005002924	0.65643	1.1692	2.04448	0.571881	0.567403	NA
ENSCDRG00005002940	3.06989	1.5825	1.30868	1.20924	0.226572	0.2962
ENSCDRG00005003015	5155.99	-0.616962	0.0806708	-7.6479	2.04292e-14	5.13611e-13
ENSCDRG00005003100	4438.86	-0.0549632	0.10582	-0.519404	0.603479	0.674401
ENSCDRG00005003187	0.478301	2.22359	2.38646	0.931753	0.351464	NA
ENSCDRG00005003200	250.97	-0.558156	0.147855	-3.77503	0.000159988	0.00043794
ENSCDRG00005003238	123.438	-1.40729	0.268583	-5.23967	1.60867e-07	8.79429e-07
ENSCDRG00005003368	1021.67	-1.04304	0.153548	-6.79292	1.09887e-11	1.523e-10
ENSCDRG00005003414	5.83845	-1.33704	0.732129	-1.82623	0.0678149	0.103166
ENSCDRG00005003469	59.6886	-0.0228787	0.28642	-0.0798781	0.936334	0.952356
ENSCDRG00005003491	28.8492	-0.0295356	0.282156	-0.104678	0.916631	0.937091
ENSCDRG00005003581	146.973	0.433336	0.28863	1.50135	0.133264	0.18747
ENSCDRG00005003733	734.232	0.854752	0.179455	4.76304	1.90702e-06	8.04136e-06
ENSCDRG00005003894	8.46181	0.66834	0.762634	0.876357	0.380836	0.459591
ENSCDRG00005003915	3476.4	-0.000118652	0.53106	-0.000223425	0.999822	0.999995
ENSCDRG00005003966	83.348	1.59604	0.299151	5.33523	9.54248e-08	5.49089e-07
ENSCDRG00005004179	410.24	0.408162	0.162189	2.51658	0.0118499	0.0216006
ENSCDRG00005004226	362.339	0.145727	0.251779	0.57879	0.562731	0.637433
ENSCDRG00005004280	989.841	0.0264035	0.142274	0.185582	0.852772	0.886016
ENSCDRG00005004356	133.155	0.181374	0.560925	0.323348	0.746432	0.800486
ENSCDRG00005004579	1779.7	0.586675	0.172054	3.40983	0.000650033	0.00156031
ENSCDRG00005004634	0.0394179	0	5.16147	0	1	NA
ENSCDRG00005004646	1201.98	-2.35028	0.372661	-6.30675	2.84952e-10	2.90614e-09
ENSCDRG00005004703	13.0072	-0.827798	0.499294	-1.65794	0.0973304	0.141986
ENSCDRG00005004952	92.0965	-1.40253	0.271058	-5.1743	2.28766e-07	1.21193e-06
ENSCDRG00005004966	337.087	0.275323	0.120172	2.29107	0.0219592	0.0376404
ENSCDRG00005005033	911.548	-0.168341	0.182667	-0.921574	0.356751	0.435816
ENSCDRG00005005076	0.139836	0	5.16147	0	1	NA
ENSCDRG00005006527	10.3121	-2.51355	0.930949	-2.69999	0.00693422	0.013312
ENSCDRG00005006578	768.149	-3.12161	0.42429	-7.35725	1.87733e-13	3.83378e-12
ENSCDRG00005006739	16986.4	0.293282	0.115371	2.54207	0.0110198	0.0202518
ENSCDRG00005006975	4.76327	3.61602	0.980493	3.68796	0.000226061	0.000598985
ENSCDRG00005006983	2.74967	2.71248	1.10415	2.45662	0.0140253	0.0251524
ENSCDRG00005006993	2.34578	3.58788	1.33384	2.68988	0.00714771	0.0136778
ENSCDRG00005007003	3.30991	1.64254	0.855698	1.91953	0.0549169	0.0855301
ENSCDRG00005007014	2.99466	2.49654	1.07556	2.32116	0.020278	0.0350784
ENSCDRG00005007030	260.49	-0.592014	0.15637	-3.78598	0.000153101	0.000420615
ENSCDRG00005007154	1.79548	4.8787	2.29369	2.127	0.0334198	0.0549436
ENSCDRG00005007197	983.12	0.684248	0.189963	3.60201	0.000315772	0.0008123
ENSCDRG00005007247	1.38763	-0.528728	1.15416	-0.458104	0.646878	0.713177
ENSCDRG00005007254	0.0256381	-0.122497	5.16147	-0.023733	0.981066	NA
ENSCDRG00005007277	68.1529	-0.129348	0.254601	-0.508042	0.611424	0.681343
ENSCDRG00005007382	198.625	1.61987	0.559831	2.8935	0.00380972	0.00775894
ENSCDRG00005007384	0.0256381	-0.122497	5.16147	-0.023733	0.981066	NA
ENSCDRG00005007418	453.774	1.1092	0.345357	3.21175	0.00131929	0.00295977
ENSCDRG00005007543	29.1573	0.984705	0.475783	2.06965	0.038485	0.0624403
ENSCDRG00005007649	0.961569	1.75152	1.68778	1.03777	0.299377	0.376332
ENSCDRG00005007787	3.86691	5.10634	1.22515	4.16792	3.07388e-05	9.86045e-05
ENSCDRG00005010783	3250.84	0.625142	0.22121	2.82601	0.00471317	0.00939645
ENSCDRG00005010844	2.43495	-0.976118	0.938059	-1.04057	0.298074	0.374951
ENSCDRG00005010879	207.933	1.60784	0.243987	6.58987	4.40225e-11	5.31744e-10
ENSCDRG00005010916	535.662	-2.34839	0.305665	-7.6829	1.55525e-14	4.03317e-13
ENSCDRG00005010976	203.504	2.05969	0.33608	6.12856	8.86788e-10	8.06031e-09
ENSCDRG00005011046	49.0994	1.62119	0.298923	5.42343	5.84669e-08	3.53231e-07
ENSCDRG00005011210	5.80915	0.962245	0.796188	1.20857	0.22683	0.296492
ENSCDRG00005011267	2.3284	-0.327888	2.2729	-0.14426	0.885295	0.913116
ENSCDRG00005011361	0.230211	1.74501	5.12096	0.340758	0.733286	NA
ENSCDRG00005011408	498.604	0.382251	0.160319	2.38431	0.017111	0.0300874
ENSCDRG00005011577	27.5824	-0.118492	0.381566	-0.310541	0.75615	0.808451
ENSCDRG00005011736	116.383	0.76008	0.341336	2.22678	0.0259619	0.043696
ENSCDRG00005011770	542.759	-0.891554	0.228578	-3.90043	9.60214e-05	0.000276353
ENSCDRG00005011790	1707.73	-1.0791	0.329048	-3.27946	0.00104005	0.00238908
ENSCDRG00005011840	8.39885	0.633124	0.690399	0.917041	0.359121	0.438124
ENSCDRG00005012102	50.5356	5.40047	0.557477	9.68735	3.41281e-22	3.90936e-20
ENSCDRG00005012481	230.876	1.28464	0.32469	3.95649	7.6058e-05	0.000223775
ENSCDRG00005013252	719.15	0.064564	0.26354	0.244988	0.806466	0.849074
ENSCDRG00005013322	7.29991	-1.25892	0.743762	-1.69264	0.0905249	0.13317
ENSCDRG00005013331	253.116	-4.00629	0.805996	-4.97061	6.67441e-07	3.15516e-06
ENSCDRG00005013342	0.0917753	1.34979	5.13374	0.262925	0.792609	NA
ENSCDRG00005013363	0.616703	-0.556433	2.06299	-0.269721	0.787375	NA
ENSCDRG00005013410	172.145	2.66562	0.583211	4.5706	4.86332e-06	1.87812e-05
ENSCDRG00005014017	46.8998	0.145258	0.348575	0.416718	0.676885	0.740314
ENSCDRG00005014151	933.703	0.570496	0.221019	2.58121	0.00984561	0.0182882
ENSCDRG00005014198	177.066	0.708473	0.212897	3.32777	0.000875446	0.00204464
ENSCDRG00005014247	84.2817	2.90534	0.496641	5.84997	4.91657e-09	3.75973e-08
ENSCDRG00005014511	0.585592	-0.391511	2.15419	-0.181744	0.855784	NA
ENSCDRG00005014529	623.61	1.81816	0.238433	7.62544	2.432e-14	5.99985e-13
ENSCDRG00005014585	1739.22	-0.0281555	0.297237	-0.0947239	0.924534	0.943127
ENSCDRG00005014615	1363.57	0.216668	0.195815	1.10649	0.268513	0.342993
ENSCDRG00005014907	667.401	2.19766	0.408698	5.37721	7.56472e-08	4.45879e-07
ENSCDRG00005019670	122.776	1.31292	0.328579	3.99575	6.44903e-05	0.000192891
ENSCDRG00005019735	146.322	0.747596	0.213023	3.50946	0.00044901	0.001117
ENSCDRG00005019745	94.6161	-1.05701	0.523198	-2.02029	0.0433528	0.0693557
ENSCDRG00005019755	893.059	0.708815	0.181349	3.90857	9.28446e-05	0.000268545
ENSCDRG00005019773	110.943	1.64721	0.433081	3.80347	0.000142684	0.000394816
ENSCDRG00005019813	263.654	1.94241	0.384514	5.0516	4.38126e-07	2.17454e-06
ENSCDRG00005019832	64.604	1.88378	0.355104	5.30488	1.12749e-07	6.37533e-07
ENSCDRG00005019853	260.381	0.334992	0.146368	2.28869	0.0220971	0.0378616
ENSCDRG00005019869	272.462	1.06331	0.195335	5.44352	5.22382e-08	3.19732e-07
ENSCDRG00005019884	264.382	-0.342499	0.159538	-2.14681	0.0318083	0.052529
ENSCDRG00005019896	13.4754	-0.118825	0.552259	-0.215162	0.829641	0.867822
ENSCDRG00005019907	404.748	-0.185273	0.183919	-1.00736	0.313762	0.391484
ENSCDRG00005019920	135.187	2.15436	0.359413	5.99412	2.04596e-09	1.70713e-08
ENSCDRG00005019950	0.974295	0.113772	2.0026	0.0568122	0.954695	0.96682
ENSCDRG00005019975	753.75	-1.28464	0.222057	-5.78516	7.24449e-09	5.33225e-08
ENSCDRG00005019996	74.6011	1.82964	0.539687	3.3902	0.000698427	0.00166584
ENSCDRG00005020009	525.023	-3.11522	0.563589	-5.52747	3.2488e-08	2.07437e-07
ENSCDRG00005020021	0.196991	1.762	4.72932	0.372569	0.70947	NA
ENSCDRG00005020031	1.40902	0.698452	1.39414	0.500991	0.616377	0.685714
ENSCDRG00005020067	257.663	2.2432	0.538701	4.1641	3.12587e-05	0.000100145
ENSCDRG00005020108	855.465	-0.780249	0.243675	-3.202	0.00136477	0.00305229
ENSCDRG00005020261	11.1698	2.03441	1.04209	1.95224	0.0509094	0.0800455
ENSCDRG00005020316	172.641	0.141311	0.482646	0.292784	0.769687	0.819581
ENSCDRG00005020386	549.16	0.475257	0.124282	3.82401	0.000131296	0.00036703
ENSCDRG00005020474	402.239	1.71987	0.233143	7.37689	1.6203e-13	3.35243e-12
ENSCDRG00005020528	150.223	3.34426	0.572405	5.84247	5.14325e-09	3.91217e-08
ENSCDRG00005020682	106.265	0.324589	0.291231	1.11454	0.265047	0.339292
ENSCDRG00005020695	3608.93	-1.64412	0.324446	-5.06747	4.03147e-07	2.01655e-06
ENSCDRG00005020718	53.4736	1.83161	0.396694	4.6172	3.88961e-06	1.54061e-05
ENSCDRG00005020837	320.571	1.22181	0.240085	5.08906	3.59838e-07	1.81461e-06
ENSCDRG00005020865	380.665	1.31387	0.501471	2.62004	0.00879206	0.0164906
ENSCDRG00005020895	2.26063	-1.22021	1.02599	-1.1893	0.234321	0.305153
ENSCDRG00005020903	206.366	2.02366	0.444812	4.54947	5.37814e-06	2.05445e-05
ENSCDRG00005020915	94.0584	-0.0929065	0.322632	-0.287964	0.773374	0.822694
ENSCDRG00005020932	278.497	4.4888	0.602789	7.44673	9.56834e-14	2.12184e-12
ENSCDRG00005020949	3389.05	-0.369626	0.139223	-2.65491	0.00793292	0.0150258
ENSCDRG00005020963	1560.23	-0.484469	0.136553	-3.54784	0.000388402	0.000980472
ENSCDRG00005020989	403.826	0.0943163	0.204742	0.460659	0.645043	0.711654
ENSCDRG00005021133	3.08865	-0.354557	1.43745	-0.246657	0.805174	0.84792
ENSCDRG00005006060	221.689	-0.418006	0.244184	-1.71185	0.0869249	0.128607
ENSCDRG00005006122	1714.68	1.1461	0.306915	3.73425	0.000188274	0.000508442
ENSCDRG00005006227	263.498	0.425976	0.212554	2.00409	0.0450607	0.0717428
ENSCDRG00005006267	148.798	-0.512969	0.280201	-1.83072	0.0671429	0.102242
ENSCDRG00005006400	94.9483	0.626327	0.28563	2.19279	0.0283227	0.0472236
ENSCDRG00005006466	0.0332872	-1.27664	5.16147	-0.24734	0.804645	NA
ENSCDRG00005006477	912.676	-0.399153	0.247763	-1.61102	0.107175	0.154728
ENSCDRG00005006541	177.195	0.44037	0.249089	1.76793	0.0770732	0.115643
ENSCDRG00005006626	370.69	0.131194	0.201347	0.651583	0.51467	0.591511
ENSCDRG00005006680	172.069	-0.192486	0.172206	-1.11777	0.263667	0.337757
ENSCDRG00005006749	429.49	2.06428	0.450342	4.58379	4.56614e-06	1.77724e-05
ENSCDRG00005006821	358.541	3.24203	0.511373	6.33985	2.29992e-10	2.39504e-09
ENSCDRG00005006932	941.568	1.0807	0.309243	3.49467	0.000474653	0.00117656
ENSCDRG00005006961	383.562	1.45509	0.359101	4.05202	5.07769e-05	0.000155477
ENSCDRG00005007033	84.7217	1.44028	0.326591	4.41003	1.03355e-05	3.68907e-05
ENSCDRG00005007051	3817.09	-1.35807	0.265287	-5.11924	3.06762e-07	1.56938e-06
ENSCDRG00005007105	683.418	-0.995215	0.19033	-5.2289	1.70518e-07	9.25172e-07
ENSCDRG00005007175	1.07893	-2.35152	1.6348	-1.43841	0.150317	0.208003
ENSCDRG00005007199	177.662	-0.620779	0.18787	-3.30431	0.000952111	0.00220405
ENSCDRG00005007236	105.259	1.11231	0.463996	2.39723	0.0165195	0.0291569
ENSCDRG00005007380	68.2286	0.124368	0.432067	0.287844	0.773466	0.822694
ENSCDRG00005007584	421.134	0.27695	0.187759	1.47503	0.140204	0.195937
ENSCDRG00005007797	583.476	1.21063	0.534572	2.26467	0.0235329	0.0400363
ENSCDRG00005007901	158.941	0.285823	0.21511	1.32873	0.183938	0.247903
ENSCDRG00005008000	464.631	0.233586	0.106205	2.19939	0.0278504	0.0465348
ENSCDRG00005008124	5913.01	0.281457	0.137736	2.04345	0.0410074	0.0659758
ENSCDRG00005008645	186.332	0.291767	0.359162	0.812356	0.416587	0.495442
ENSCDRG00005008889	125.095	0.427533	0.587108	0.728202	0.46649	0.545268
ENSCDRG00005009042	79.5207	-0.350135	0.453332	-0.772359	0.439902	0.518535
ENSCDRG00005009380	123.842	1.0001	0.410108	2.43862	0.0147436	0.0263043
ENSCDRG00005009907	149.576	1.04812	0.281426	3.72434	0.000195829	0.000526872
ENSCDRG00005009963	690.382	-0.203345	0.142726	-1.42472	0.154239	0.212664
ENSCDRG00005010063	14312.3	-2.58046	0.397709	-6.48831	8.68062e-11	9.85875e-10
ENSCDRG00005010214	3759.12	-1.70485	0.201384	-8.46567	2.5468e-17	1.11807e-15
ENSCDRG00005010274	0.0981501	-0.122497	5.16147	-0.023733	0.981066	NA
ENSCDRG00005010316	264.245	3.24678	0.506454	6.4108	1.44757e-10	1.57179e-09
ENSCDRG00005010565	25.86	1.93352	0.501776	3.85335	0.000116511	0.000329404
ENSCDRG00005010598	1.77077	2.29434	1.2636	1.81572	0.0694129	0.1053
ENSCDRG00005010672	374.892	-0.0787592	0.146197	-0.538719	0.590081	0.662295
ENSCDRG00005010792	136.745	-1.76839	0.393122	-4.49833	6.84891e-06	2.55589e-05
ENSCDRG00005011002	21.847	1.58558	0.481878	3.29042	0.00100038	0.00230529
ENSCDRG00005011051	6625.46	-0.770016	0.405658	-1.89819	0.0576712	0.0893452
ENSCDRG00005011064	9.8855	2.2161	0.575231	3.85254	0.000116899	0.000330285
ENSCDRG00005011207	588.244	1.95414	0.181548	10.7637	5.10555e-27	1.29869e-24
ENSCDRG00005011426	795.495	0.615936	0.110746	5.56168	2.67195e-08	1.73943e-07
ENSCDRG00005011472	23.8557	1.1223	0.407004	2.75745	0.00582534	0.0113726
ENSCDRG00005011523	444.516	-0.499487	0.185211	-2.69686	0.00699972	0.0134199
ENSCDRG00005011693	511.95	0.425726	0.192325	2.21357	0.0268581	0.0450116
ENSCDRG00005011763	281.579	0.0713321	0.144382	0.494052	0.62127	0.689781
ENSCDRG00005011828	554.769	1.60917	0.227719	7.06645	1.58943e-12	2.64643e-11
ENSCDRG00005011906	1070.87	1.21934	0.188837	6.45711	1.06722e-10	1.18559e-09
ENSCDRG00005011994	28.2889	5.76332	0.932604	6.17981	6.41771e-10	6.0638e-09
ENSCDRG00005012085	0.023316	0	5.16147	0	1	NA
ENSCDRG00005012126	157.71	-1.82591	0.322386	-5.66375	1.48096e-08	1.0141e-07
ENSCDRG00005012348	240.19	0.549369	0.301416	1.82263	0.0683594	0.103903
ENSCDRG00005012412	158.386	0.401771	0.518184	0.775344	0.438137	0.516912
ENSCDRG00005012676	6.95414	2.93357	1.05679	2.77593	0.00550447	0.0108059
ENSCDRG00005012780	0.046632	0	5.16147	0	1	NA
ENSCDRG00005012806	1.14895	1.71183	1.24775	1.37193	0.170086	0.231633
ENSCDRG00005012830	20.3629	-1.73722	0.500648	-3.46995	0.000520557	0.00127681
ENSCDRG00005012850	1.66929	0.522079	1.27005	0.411069	0.681022	0.74357
ENSCDRG00005012883	0.142275	1.48091	5.12911	0.288727	0.772791	NA
ENSCDRG00005012896	8.10798	4.25844	1.1713	3.63564	0.00027729	0.000721679
ENSCDRG00005012988	117.55	0.366786	0.353979	1.03618	0.300117	0.377043
ENSCDRG00005013152	371.832	0.174546	0.338357	0.515864	0.605949	0.67655
ENSCDRG00005013352	27.4237	2.21586	0.580998	3.81389	0.000136798	0.000380233
ENSCDRG00005013399	430.547	0.928	0.30802	3.0128	0.00258854	0.00546757
ENSCDRG00005013582	0.164544	1.00001	5.14834	0.194239	0.845988	NA
ENSCDRG00005013604	1218.31	1.38641	0.391562	3.54071	0.000399045	0.00100514
ENSCDRG00005013698	337.177	0.765051	0.2064	3.70664	0.000210027	0.000560624
ENSCDRG00005013897	120.43	2.11638	0.476771	4.43899	9.03821e-06	3.27501e-05
ENSCDRG00005013959	75.167	0.760996	0.391181	1.94538	0.0517292	0.08115
ENSCDRG00005014108	721.282	0.298919	0.158485	1.8861	0.0592813	0.0915115
ENSCDRG00005014372	109.337	-0.614733	0.281746	-2.18187	0.0291192	0.0484723
ENSCDRG00005014463	0.364123	1.97205	2.3812	0.828174	0.407572	NA
ENSCDRG00005014474	443.177	-0.106091	0.143155	-0.741096	0.458635	0.537176
ENSCDRG00005014530	125.038	0.507261	0.172238	2.94512	0.0032283	0.00668181
ENSCDRG00005014629	18.9377	0.670157	0.447165	1.49868	0.133957	0.18824
ENSCDRG00005014741	1.03842	1.99371	1.89267	1.05339	0.292164	0.368443
ENSCDRG00005014786	1.31762	0.344277	1.88067	0.183061	0.85475	0.887752
ENSCDRG00005014833	1000.39	2.70229	0.206079	13.1129	2.77796e-39	3.43217e-36
ENSCDRG00005014902	574.299	0.787478	0.188634	4.17464	2.98459e-05	9.60277e-05
ENSCDRG00005014963	1683.23	-0.231292	0.118923	-1.94489	0.0517878	0.0812199
ENSCDRG00005015031	123.181	1.77323	0.259884	6.82316	8.90597e-12	1.26371e-10
ENSCDRG00005015069	62.9682	-2.00806	0.469659	-4.27557	1.90647e-05	6.37222e-05
ENSCDRG00005015077	99.6761	-0.282002	0.363957	-0.774822	0.438445	0.51717
ENSCDRG00005015121	1.70792	-1.82433	1.96669	-0.927618	0.353606	0.432646
ENSCDRG00005015275	12.8784	1.42279	0.719887	1.97641	0.0481088	0.0760776
ENSCDRG00005015392	38.6624	0.525374	0.61195	0.858524	0.390603	0.469297
ENSCDRG00005015483	1.03438	-1.80858	2.00516	-0.901959	0.367079	0.446352
ENSCDRG00005015729	1146.86	-1.74692	0.333438	-5.23911	1.61349e-07	8.81227e-07
ENSCDRG00005015773	914.864	-1.18526	0.132585	-8.9396	3.90587e-19	2.57862e-17
ENSCDRG00005015885	3327.54	0.969337	0.272214	3.56094	0.000369528	0.000937339
ENSCDRG00005016964	24.6669	0.99439	0.509884	1.95023	0.0511491	0.0803639
ENSCDRG00005017049	6.59462	-1.04426	0.616275	-1.69446	0.0901774	0.132692
ENSCDRG00005000108	257.968	0.673854	0.23267	2.89618	0.00377737	0.00770485
ENSCDRG00005000188	0.0636463	0	5.16147	0	1	NA
ENSCDRG00005000221	0.0309503	0	5.16147	0	1	NA
ENSCDRG00005000251	5064.5	-3.36027	1.20284	-2.79362	0.00521223	0.010293
ENSCDRG00005000297	54.6424	-1.64255	0.61569	-2.66782	0.00763447	0.0145257
ENSCDRG00005000331	6.43092	0.671759	0.642463	1.0456	0.295746	0.372362
ENSCDRG00005000402	133.993	2.17754	0.387196	5.62386	1.86733e-08	1.25094e-07
ENSCDRG00005000477	15.3952	1.44375	0.868748	1.66188	0.0965371	0.140971
ENSCDRG00005000531	13.236	0.725429	1.00267	0.723501	0.469372	0.548008
ENSCDRG00005000559	582.514	0.39216	0.181409	2.16175	0.0306378	0.0507753
ENSCDRG00005000602	1354.1	-0.405033	0.197058	-2.0554	0.0398408	0.0643561
ENSCDRG00005000736	312.023	1.423	0.375264	3.79199	0.000149443	0.000411611
ENSCDRG00005000856	69.8231	0.946752	0.310709	3.04707	0.00231088	0.00493777
ENSCDRG00005001017	385.047	2.75612	0.450143	6.12277	9.19643e-10	8.31959e-09
ENSCDRG00005001093	52.4761	2.87842	0.622572	4.62344	3.7743e-06	1.49906e-05
ENSCDRG00005001162	222.92	0.813966	0.268964	3.0263	0.00247565	0.00525415
ENSCDRG00005001200	312.059	0.779924	0.171778	4.5403	5.61747e-06	2.13973e-05
ENSCDRG00005001223	59.5394	1.94397	0.353239	5.50328	3.72794e-08	2.35767e-07
ENSCDRG00005001256	17461.8	-1.19651	0.260682	-4.5899	4.43461e-06	1.7315e-05
ENSCDRG00005001346	247.214	2.22548	0.391105	5.69022	1.26876e-08	8.83131e-08
ENSCDRG00005001371	1062.06	0.0827634	0.138862	0.59601	0.551169	0.62659
ENSCDRG00005001385	280.455	-0.193643	0.133603	-1.44939	0.147227	0.204381
ENSCDRG00005001480	224.172	2.39147	0.367804	6.50201	7.92523e-11	9.04239e-10
ENSCDRG00005001893	95.1085	0.234573	0.22803	1.02869	0.303624	0.380978
ENSCDRG00005001913	4.7232	3.1143	0.891247	3.49432	0.000475268	0.00117792
ENSCDRG00005001958	53.7212	0.713039	0.624802	1.14122	0.253777	0.326898
ENSCDRG00005002012	1605.11	-0.274062	0.121805	-2.25001	0.0244486	0.041419
ENSCDRG00005002047	0.484183	1.38864	2.75781	0.50353	0.614592	NA
ENSCDRG00005002081	56.5468	1.64763	0.321458	5.12549	2.9677e-07	1.52684e-06
ENSCDRG00005002098	0.584772	-0.887267	1.92322	-0.461344	0.644551	NA
ENSCDRG00005002105	24.3473	0.317785	0.399527	0.795403	0.426379	0.505177
ENSCDRG00005002112	1899.16	-0.329055	0.138561	-2.3748	0.0175587	0.0307869
ENSCDRG00005002133	560.04	0.354139	0.444483	0.796745	0.425599	0.504643
ENSCDRG00005002160	354.096	1.5974	0.258936	6.16909	6.86822e-10	6.44249e-09
ENSCDRG00005002251	5.33264	0.803588	0.748688	1.07333	0.283123	0.359005
ENSCDRG00005002292	386.766	-0.0415592	0.168469	-0.246688	0.80515	0.84792
ENSCDRG00005002356	417.479	2.39586	0.353699	6.77373	1.25505e-11	1.70933e-10
ENSCDRG00005002381	107.052	2.94025	0.42798	6.87007	6.41702e-12	9.3746e-11
ENSCDRG00005002414	93.5586	1.35595	0.389109	3.48476	0.000492574	0.00121611
ENSCDRG00005002547	1256.02	0.117986	0.125466	0.940376	0.347025	0.42598
ENSCDRG00005002565	227.562	0.731137	0.350695	2.08482	0.0370854	0.0604416
ENSCDRG00005002584	0.0524479	-0.122497	5.16147	-0.023733	0.981066	NA
ENSCDRG00005002598	346.069	1.1659	0.241139	4.83495	1.33181e-06	5.8542e-06
ENSCDRG00005002777	0.0860499	0	5.16147	0	1	NA
ENSCDRG00005002797	142.28	1.31487	0.252588	5.20558	1.93391e-07	1.03884e-06
ENSCDRG00005002847	724.251	1.32769	0.362342	3.66419	0.000248121	0.000652242
ENSCDRG00005002946	82.5437	1.84161	0.386346	4.76674	1.8723e-06	7.92005e-06
ENSCDRG00005002980	2.02427	0.1329	1.22309	0.108659	0.913473	0.934544
ENSCDRG00005003033	37.3684	2.23816	0.442073	5.06287	4.13002e-07	2.06108e-06
ENSCDRG00005003050	131.351	2.57749	0.37227	6.92371	4.39965e-12	6.67551e-11
ENSCDRG00005003075	103.102	1.45669	0.300868	4.84163	1.2878e-06	5.68242e-06
ENSCDRG00005003101	1824.06	0.689156	0.188291	3.66006	0.000252156	0.000662145
ENSCDRG00005003207	245.324	-0.532001	0.191162	-2.78299	0.00538605	0.0106035
ENSCDRG00005003214	33.5136	4.56328	0.720343	6.33487	2.37535e-10	2.46556e-09
ENSCDRG00005003241	0.126659	0	5.16147	0	1	NA
ENSCDRG00005003245	144.744	0.473948	0.212328	2.23215	0.0256052	0.0431501
ENSCDRG00005003253	167.122	1.93618	0.369632	5.23813	1.62214e-07	8.85396e-07
ENSCDRG00005003263	762.251	-0.874575	0.216096	-4.04715	5.18443e-05	0.000158426
ENSCDRG00005003267	42.2028	-0.294714	0.406142	-0.725642	0.468058	0.546658
ENSCDRG00005003294	456.541	0.781637	0.164167	4.76122	1.92428e-06	8.10824e-06
ENSCDRG00005003327	9.07885	0.409706	0.508218	0.806162	0.42015	0.499027
ENSCDRG00005003365	47.5967	2.23386	0.456459	4.89389	9.88601e-07	4.4964e-06
ENSCDRG00005003468	302.449	1.96907	0.518458	3.79794	0.000145904	0.000403018
ENSCDRG00005003514	810.152	0.306868	0.177079	1.73294	0.0831058	0.123633
ENSCDRG00005003786	32.3788	1.72981	0.534472	3.23648	0.00121013	0.00274047
ENSCDRG00005004387	9.58784	-1.21432	0.604186	-2.00984	0.0444479	0.0708585
ENSCDRG00005004423	114.792	1.3757	0.325945	4.22065	2.43599e-05	7.9817e-05
ENSCDRG00005004780	1.80099	0.795687	0.901563	0.882564	0.377472	0.456359
ENSCDRG00005004895	63.2988	-0.0657818	0.276376	-0.238015	0.811869	0.853361
ENSCDRG00005004946	19.8543	1.37905	0.481823	2.86216	0.00420768	0.00848451
ENSCDRG00005005358	259.599	3.3119	0.588397	5.62868	1.81591e-08	1.21932e-07
ENSCDRG00005005402	49.1819	0.699632	0.489997	1.42783	0.153341	0.211577
ENSCDRG00005005514	120.276	4.19698	0.683143	6.14364	8.06502e-10	7.44798e-09
ENSCDRG00005005566	522.111	0.607413	0.291412	2.08438	0.0371261	0.0604835
ENSCDRG00005000014	0.0238466	0	5.16147	0	1	NA
ENSCDRG00005000016	0.245448	-0.122497	5.16147	-0.023733	0.981066	NA
ENSCDRG00005000017	0.666912	-2.12077	1.80551	-1.17461	0.240151	NA
ENSCDRG00005000028	130.094	0.188478	0.412341	0.457093	0.647605	0.713723
ENSCDRG00005000031	700.369	-0.331807	0.184492	-1.79849	0.0720989	0.108939
ENSCDRG00005000034	0.360103	-1.86887	2.17393	-0.859674	0.389969	NA
ENSCDRG00005000049	44.6175	3.24728	0.540106	6.0123	1.8291e-09	1.54708e-08
ENSCDRG00005000071	0.463734	1.93726	3.1688	0.611355	0.540965	NA
ENSCDRG00005000242	2.56461	3.13945	1.27758	2.45735	0.0139968	0.0251118
ENSCDRG00005000318	1154.39	-0.617714	0.13447	-4.59369	4.35476e-06	1.70571e-05
ENSCDRG00005000358	968.039	1.51797	0.13441	11.2936	1.41185e-29	5.19593e-27
ENSCDRG00005000398	9235.34	-0.947162	0.166626	-5.68435	1.31309e-08	9.12513e-08
ENSCDRG00005000423	207.087	1.43633	0.294215	4.8819	1.05071e-06	4.74397e-06
ENSCDRG00005000511	25551.5	1.48547	0.128983	11.5168	1.08629e-30	4.47371e-28
ENSCDRG00005000815	124.779	1.92868	0.402782	4.78841	1.68111e-06	7.21185e-06
ENSCDRG00005000833	3558.08	0.650386	0.180015	3.61295	0.000302728	0.000781652
ENSCDRG00005000852	45.3429	1.33207	0.438824	3.03555	0.002401	0.00511203
ENSCDRG00005000877	130.054	-0.0938005	0.168338	-0.557215	0.57738	0.650854
ENSCDRG00005000905	241.009	2.26112	0.39572	5.71395	1.10383e-08	7.7962e-08
ENSCDRG00005000948	496.253	-0.564489	0.136101	-4.14759	3.35999e-05	0.00010705
ENSCDRG00005000998	995.618	0.651054	0.126053	5.16493	2.4053e-07	1.26689e-06
ENSCDRG00005001109	4574.37	-0.479794	0.133133	-3.60388	0.0003135	0.000807148
ENSCDRG00005001222	8.15609	-1.36828	0.865263	-1.58134	0.1138	0.163177
ENSCDRG00005001237	96.889	3.08424	0.742639	4.15308	3.28027e-05	0.000104665
ENSCDRG00005001554	505.425	2.26947	0.384338	5.90489	3.52885e-09	2.79865e-08
ENSCDRG00005001669	0.0238466	0	5.16147	0	1	NA
ENSCDRG00005001724	106.472	2.66879	0.562001	4.74872	2.04705e-06	8.57126e-06
ENSCDRG00005001811	9548.35	-0.799743	0.122122	-6.54871	5.80352e-11	6.80105e-10
ENSCDRG00005001828	597.934	0.0792837	0.0995113	0.796731	0.425607	0.504643
ENSCDRG00005001856	84.9343	1.95428	0.486205	4.01946	5.83309e-05	0.000176144
ENSCDRG00005001867	191.961	-0.291456	0.157489	-1.85065	0.0642202	0.0983284
ENSCDRG00005001872	1.25033	0.4075	1.21499	0.335392	0.737329	0.792936
ENSCDRG00005001883	341.999	0.0419688	0.151233	0.277511	0.781388	0.828978
ENSCDRG00005001957	181.163	0.586281	0.375277	1.56226	0.118226	0.16874
ENSCDRG00005002011	924.139	-0.464102	0.150642	-3.08083	0.00206421	0.00444752
ENSCDRG00005002057	288.474	1.65041	0.311487	5.29848	1.16772e-07	6.58778e-07
ENSCDRG00005002369	0.0618627	0	5.16147	0	1	NA
ENSCDRG00005002383	660.146	0.098158	0.154982	0.633353	0.526503	0.602828
ENSCDRG00005002400	81.643	0.796178	0.39595	2.0108	0.0443464	0.0707294
ENSCDRG00005002416	0.0242284	0	5.16147	0	1	NA
ENSCDRG00005002424	337.938	0.124586	0.201682	0.617735	0.53675	0.613018
ENSCDRG00005002438	249.911	0.237312	0.188162	1.26122	0.207231	0.274441
ENSCDRG00005002453	1214.16	1.34654	0.159849	8.42384	3.64349e-17	1.54464e-15
ENSCDRG00005002471	953.334	0.408701	0.133612	3.05886	0.00222183	0.00475985
ENSCDRG00005002487	1204.63	0.134648	0.15296	0.880281	0.378707	0.457373
ENSCDRG00005002507	159.624	0.4743	0.292958	1.619	0.105447	0.152437
ENSCDRG00005002522	418.346	1.16442	0.297634	3.91225	9.14402e-05	0.000264887
ENSCDRG00005002558	7109.32	-0.0578444	0.139207	-0.415528	0.677756	0.74108
ENSCDRG00005002585	142.311	0.384457	0.291438	1.31917	0.187111	0.251278
ENSCDRG00005002635	577.483	-0.0335306	0.117437	-0.28552	0.775246	0.824036
ENSCDRG00005002725	280.133	1.80857	0.3908	4.62788	3.69433e-06	1.46966e-05
ENSCDRG00005002800	8678.5	-0.801029	0.175291	-4.56972	4.88365e-06	1.88345e-05
ENSCDRG00005002819	10212.8	2.16608	0.21116	10.258	1.08952e-24	1.96307e-22
ENSCDRG00005002833	1.66517	-3.9682	1.89525	-2.09376	0.0362813	0.0592482
ENSCDRG00005002839	856.614	-0.790082	0.178281	-4.43167	9.35077e-06	3.37381e-05
ENSCDRG00005002856	0.0394179	0	5.16147	0	1	NA
ENSCDRG00005002867	17.0306	-1.55792	0.759702	-2.0507	0.0402958	0.0649759
ENSCDRG00005002874	648.392	-5.9016	0.768376	-7.68061	1.58337e-14	4.08771e-13
ENSCDRG00005002885	4423.3	-1.19596	0.372728	-3.20866	0.00133355	0.00299058
ENSCDRG00005002909	0.568686	1.99635	1.94465	1.02659	0.304614	NA
ENSCDRG00005002943	10.0024	0.6836	0.604437	1.13097	0.258068	0.331831
ENSCDRG00005003030	688.818	-0.846286	0.16427	-5.15179	2.58014e-07	1.34667e-06
ENSCDRG00005003062	690.796	-2.2871	0.26288	-8.70017	3.31373e-18	1.77454e-16
ENSCDRG00005003078	0.964718	-0.100976	1.99788	-0.0505415	0.959691	0.97052
ENSCDRG00005003119	31.7352	-0.124326	0.447971	-0.27753	0.781373	0.828978
ENSCDRG00005003137	794.634	-1.00428	0.367737	-2.73096	0.00631505	0.0122279
ENSCDRG00005003156	222.064	3.05421	0.476937	6.4038	1.51554e-10	1.6336e-09
ENSCDRG00005003178	46.307	0.676618	0.27711	2.4417	0.0146183	0.026105
ENSCDRG00005003192	24.4837	-1.22468	0.523498	-2.33942	0.0193135	0.0335104
ENSCDRG00005006306	192.311	4.27895	0.34789	12.2997	9.08663e-35	7.14416e-32
ENSCDRG00005006543	331.884	1.05374	0.20173	5.22349	1.75584e-07	9.51464e-07
ENSCDRG00005006597	134.612	-0.193355	0.265412	-0.72851	0.466301	0.545106
ENSCDRG00005006635	815.778	-0.68779	0.207297	-3.3179	0.000906983	0.00210918
ENSCDRG00005006786	1004.25	2.63889	0.438765	6.01435	1.8061e-09	1.53138e-08
ENSCDRG00005006994	174.243	1.12266	0.187006	6.00334	1.93296e-09	1.62382e-08
ENSCDRG00005007271	194.656	2.94186	0.490694	5.9953	2.03107e-09	1.69717e-08
ENSCDRG00005007336	0.0551422	-0.122497	5.16147	-0.023733	0.981066	NA
ENSCDRG00005007361	85.1808	0.283188	0.707938	0.400018	0.689143	0.750684
ENSCDRG00005007389	187.303	2.50309	0.28916	8.65639	4.86952e-18	2.46683e-16
ENSCDRG00005007775	564.148	0.218592	0.2455	0.890394	0.373254	0.452335
ENSCDRG00005007842	1269.59	-0.680992	0.190791	-3.56931	0.000357919	0.000911896
ENSCDRG00005007896	468.521	1.06738	0.216522	4.92964	8.23811e-07	3.81512e-06
ENSCDRG00005008049	8.1586	0.435743	0.613264	0.71053	0.477376	0.555514
ENSCDRG00005008082	662.654	-0.00340616	0.13693	-0.0248752	0.980155	0.98551
ENSCDRG00005008195	1253.04	-0.629467	0.211992	-2.9693	0.00298481	0.00622852
ENSCDRG00005008281	9.85722	0.127438	0.526082	0.24224	0.808594	0.850769
ENSCDRG00005008380	354.159	-2.97246	0.342525	-8.67807	4.0255e-18	2.09726e-16
ENSCDRG00005008464	2.50882	3.94808	1.23505	3.1967	0.00139007	0.00310046
ENSCDRG00005008490	1020.21	0.600547	0.136815	4.38949	1.13615e-05	3.99755e-05
ENSCDRG00005008560	38.43	-0.908938	0.935085	-0.972038	0.331031	0.409721
ENSCDRG00005008610	16.3699	-2.69021	0.650127	-4.13798	3.50381e-05	0.00011106
ENSCDRG00005008744	426.308	-0.940226	0.242178	-3.88238	0.000103439	0.000296222
ENSCDRG00005008840	75.4281	0.567359	1.17621	0.482362	0.629549	0.697272
ENSCDRG00005009009	607.018	1.94555	0.829152	2.34644	0.0189539	0.0329327
ENSCDRG00005009188	2.12725	3.90456	1.61042	2.42456	0.015327	0.0272552
ENSCDRG00005009225	527.468	3.30377	0.924132	3.57499	0.000350237	0.000894308
ENSCDRG00005009289	41.4023	3.08901	1.17789	2.62249	0.008729	0.016383
ENSCDRG00005009347	313.143	1.93276	0.779156	2.48058	0.0131168	0.0237075
ENSCDRG00005009423	8375.05	-0.988085	0.170985	-5.77879	7.52379e-09	5.50736e-08
ENSCDRG00005009625	450.629	-0.122667	0.173674	-0.706309	0.479996	0.558188
ENSCDRG00005009685	106.157	-0.259359	0.182989	-1.41734	0.156382	0.215216
ENSCDRG00005009991	131.849	0.712151	0.221686	3.21244	0.00131613	0.0029542
ENSCDRG00005010047	18.3156	0.248689	0.498154	0.49922	0.617624	0.6868
ENSCDRG00005010088	22.2601	3.04074	0.532457	5.71077	1.12468e-08	7.93378e-08
ENSCDRG00005010367	184.034	0.973261	0.261203	3.72608	0.000194484	0.000523415
ENSCDRG00005010551	0.0332872	-1.27664	5.16147	-0.24734	0.804645	NA
ENSCDRG00005010588	0.030863	0	5.16147	0	1	NA
ENSCDRG00005010635	0.0238466	0	5.16147	0	1	NA
ENSCDRG00005010667	2.11185	5.05532	2.27496	2.22216	0.0262723	0.0441582
ENSCDRG00005010719	1.00342	2.22894	2.39667	0.930013	0.352365	0.431341
ENSCDRG00005010989	6.91044	-1.30408	0.704516	-1.85104	0.0641644	0.0982779
ENSCDRG00005011160	165.837	1.02172	0.335982	3.04098	0.00235806	0.00502803
ENSCDRG00005011323	1.79626	4.10946	1.35591	3.03077	0.00243927	0.00518395
ENSCDRG00005011351	646.809	0.609629	0.190358	3.20253	0.00136226	0.00304785
ENSCDRG00005011646	1188.87	-2.21401	0.273978	-8.08096	6.42575e-16	2.16132e-14
ENSCDRG00005012149	26.826	0.761342	0.39505	1.9272	0.0539542	0.0842052
ENSCDRG00005012280	1462.53	-0.721235	0.143542	-5.02457	5.04568e-07	2.4647e-06
ENSCDRG00005012370	224.864	0.95234	0.188004	5.06554	4.07238e-07	2.03466e-06
ENSCDRG00005012447	265.408	0.481381	0.281477	1.71019	0.0872302	0.128992
ENSCDRG00005012625	2172.93	-0.740239	0.20641	-3.58626	0.00033545	0.00085998
ENSCDRG00005012871	0.264194	-2.93914	5.12786	-0.573171	0.566529	NA
ENSCDRG00005012900	497.991	0.720928	0.291012	2.47732	0.0132375	0.0238957
ENSCDRG00005013018	136.971	-0.114755	0.205956	-0.557181	0.577404	0.650854
ENSCDRG00005013083	1151.16	-1.18431	0.171996	-6.88567	5.75177e-12	8.51785e-11
ENSCDRG00005013153	1443.56	-1.23452	0.239197	-5.16112	2.4548e-07	1.28785e-06
ENSCDRG00005013250	1187.16	-1.79734	0.450313	-3.99132	6.57077e-05	0.000196024
ENSCDRG00005013286	580.417	-0.5104	0.228049	-2.23812	0.0252134	0.042577
ENSCDRG00005013354	0.030863	0	5.16147	0	1	NA
ENSCDRG00005013408	594.448	-0.337928	0.332633	-1.01592	0.309668	0.387325
ENSCDRG00005013577	451.657	0.146122	0.167886	0.870368	0.384099	0.462755
ENSCDRG00005013718	937.67	-0.658761	0.164999	-3.99251	6.53765e-05	0.000195172
ENSCDRG00005013830	6886.29	-2.28297	0.265412	-8.60159	7.86195e-18	3.83065e-16
ENSCDRG00005014322	114.624	0.547433	0.286665	1.90966	0.056177	0.0873276
ENSCDRG00005014671	25.3572	-1.04384	0.447587	-2.33214	0.0196933	0.034125
ENSCDRG00005015587	1508.73	-0.199018	0.257833	-0.771886	0.440182	0.51883
ENSCDRG00005021870	428.144	-1.74146	0.438703	-3.96957	7.20025e-05	0.000213185
ENSCDRG00005021872	298.761	-2.22519	0.339213	-6.55985	5.38624e-11	6.35944e-10
ENSCDRG00005021874	3.06467	0.0345737	0.689674	0.0501305	0.960018	0.970768
ENSCDRG00005021875	0.894617	-1.28669	1.80106	-0.714405	0.474977	0.553281
ENSCDRG00005021879	0.544784	0.253901	1.74136	0.145806	0.884074	NA
ENSCDRG00005021880	739.455	0.013016	0.120892	0.107666	0.91426	0.935239
ENSCDRG00005021881	173.476	1.06937	0.342373	3.12341	0.00178771	0.00390775
ENSCDRG00005021882	551.38	1.10995	0.280922	3.95109	7.77946e-05	0.000228574
ENSCDRG00005021886	177.531	-0.73917	0.274475	-2.69303	0.00708057	0.0135599
ENSCDRG00005021887	284.823	-1.2026	0.486296	-2.47298	0.0133993	0.024145
ENSCDRG00005021888	183.224	0.157145	0.318901	0.492771	0.622174	0.690608
ENSCDRG00005021889	521.113	-0.351518	0.342049	-1.02768	0.304098	0.38149
ENSCDRG00005021890	1074.11	0.10398	0.522202	0.199118	0.842171	0.877747
ENSCDRG00005021892	315.259	-1.76343	0.402188	-4.38458	1.16208e-05	4.08215e-05
ENSCDRG00005021894	12.5315	1.95019	0.606893	3.21341	0.0013117	0.00294465
ENSCDRG00005021895	630.902	0.387578	0.28699	1.35049	0.176859	0.239762
ENSCDRG00005021902	592.233	0.319415	0.300903	1.06152	0.288452	0.364719
ENSCDRG00005021903	892.126	-1.9716	0.411927	-4.78628	1.699e-06	7.27237e-06
ENSCDRG00005021904	0.023316	0	5.16147	0	1	NA
ENSCDRG00005021905	683.295	0.692246	0.305589	2.26528	0.0234954	0.0399803
ENSCDRG00005021907	1448.09	-0.433941	0.133079	-3.26076	0.00111112	0.00253583
ENSCDRG00005000062	1655.15	-1.30232	0.256756	-5.07223	3.93179e-07	1.97068e-06
ENSCDRG00005000084	0.398398	-4.16328	5.10066	-0.816224	0.414372	NA
ENSCDRG00005000201	440.967	0.135521	0.189891	0.713679	0.475426	0.553767
ENSCDRG00005000971	628.02	-0.475905	0.103665	-4.59078	4.41589e-06	1.72549e-05
ENSCDRG00005006127	1131.8	-1.41041	0.231697	-6.08729	1.14835e-09	1.01601e-08
ENSCDRG00005006135	0.0503062	0	5.16147	0	1	NA
ENSCDRG00005006179	601.668	-0.847139	0.187842	-4.50986	6.48709e-06	2.4377e-05
ENSCDRG00005006200	9.06088	-2.39952	0.715018	-3.35588	0.00079112	0.00186329
ENSCDRG00005006207	0.0757519	0	5.16147	0	1	NA
ENSCDRG00005006222	6.02227	-1.04452	0.707579	-1.47618	0.139894	0.195583
ENSCDRG00005006236	5.98069	1.61852	0.803953	2.01321	0.0440929	0.0703899
ENSCDRG00005006240	349.954	1.3064	0.183041	7.13718	9.52684e-13	1.66787e-11
ENSCDRG00005006271	609.237	1.10329	0.170077	6.48701	8.75569e-11	9.9013e-10
ENSCDRG00005006473	0.056231	-0.699568	5.16147	-0.135536	0.892188	NA
ENSCDRG00005006564	560.736	0.257518	0.119816	2.14928	0.0316125	0.0522405
ENSCDRG00005006653	494.763	-0.0145823	0.237734	-0.0613386	0.95109	0.963963
ENSCDRG00005006708	14.3774	3.83883	0.640565	5.99289	2.06144e-09	1.71839e-08
ENSCDRG00005006784	1.36836	4.04491	1.2966	3.11963	0.0018108	0.00395372
ENSCDRG00005006916	194.408	-0.0500217	0.299945	-0.16677	0.867551	0.898242
ENSCDRG00005006957	59.6612	-1.34437	0.337543	-3.9828	6.81069e-05	0.000202657
ENSCDRG00005007052	0.524546	2.23174	2.08289	1.07146	0.283962	NA
ENSCDRG00005007322	21.6999	0.802733	0.361061	2.22326	0.0261982	0.0440465
ENSCDRG00005007367	3598.4	-1.24803	0.163545	-7.6311	2.32754e-14	5.77611e-13
ENSCDRG00005007652	839.408	-0.783911	0.159742	-4.90736	9.23124e-07	4.2275e-06
ENSCDRG00005007801	193.722	2.28652	0.444571	5.14322	2.70074e-07	1.40284e-06
ENSCDRG00005009263	1219.87	-0.669119	0.175515	-3.81232	0.00013767	0.000382227
ENSCDRG00005010139	0.0229438	-0.122497	5.16147	-0.023733	0.981066	NA
ENSCDRG00005010155	0.18564	0	4.84222	0	1	NA
ENSCDRG00005010192	0.231593	1.68363	5.12273	0.328659	0.742413	NA
ENSCDRG00005010693	311.863	0.216003	0.147552	1.46392	0.143217	0.199566
ENSCDRG00005010732	212.569	2.88084	0.349916	8.23297	1.82634e-16	6.8377e-15
ENSCDRG00005010760	14.8118	4.34941	0.640365	6.79208	1.10529e-11	1.52945e-10
ENSCDRG00005010777	0.0793199	0	5.16147	0	1	NA
ENSCDRG00005010797	243.065	0.993095	0.187635	5.2927	1.20522e-07	6.78465e-07
ENSCDRG00005011016	13.4745	0.545073	0.498924	1.0925	0.274615	0.349623
ENSCDRG00005011156	27.5017	-3.21417	0.615852	-5.21906	1.79837e-07	9.7147e-07
ENSCDRG00005011198	0.255088	-0.122497	5.16147	-0.023733	0.981066	NA
ENSCDRG00005011396	234.529	-0.0397384	0.169235	-0.234812	0.814355	0.855425
ENSCDRG00005011503	564.334	0.500982	0.139331	3.59562	0.000323617	0.000830997
ENSCDRG00005011836	1010.11	1.46871	0.357022	4.11378	3.89225e-05	0.000122141
ENSCDRG00005011907	1075.25	0.321419	0.191625	1.67733	0.0934771	0.137
ENSCDRG00005012137	21.7312	3.21833	0.705053	4.56466	5.00297e-06	1.92474e-05
ENSCDRG00005015866	19.1279	-0.947819	0.804247	-1.17852	0.23859	0.310036
ENSCDRG00005015891	0.227779	0.982198	3.36385	0.291986	0.770297	NA
ENSCDRG00005015964	2.70001	2.68801	1.11253	2.41613	0.0156863	0.0277942
ENSCDRG00005015999	11545.1	-3.00469	0.527332	-5.69791	1.21286e-08	8.48313e-08
ENSCDRG00005016051	2252.88	-2.54735	0.733817	-3.47136	0.000517821	0.00127154
ENSCDRG00005016102	3323.86	-1.07462	0.713991	-1.50509	0.132302	0.186354
ENSCDRG00005016205	497.195	0.234769	0.193651	1.21234	0.225384	0.294825
ENSCDRG00005016484	45.1026	0.514857	0.54745	0.940464	0.34698	0.425971
ENSCDRG00005016510	427.438	-1.59391	0.412335	-3.86556	0.000110833	0.000314946
ENSCDRG00005016552	551.789	0.872989	0.235897	3.70072	0.000214988	0.000572541
ENSCDRG00005016677	396.605	1.17797	0.16542	7.1211	1.07072e-12	1.85946e-11
ENSCDRG00005018329	4.82511	-0.655385	0.770155	-0.850978	0.394782	0.473415
ENSCDRG00005018429	149.736	4.22467	0.529326	7.98124	1.44874e-15	4.58954e-14
ENSCDRG00005018522	485.709	-1.60694	0.250863	-6.40567	1.49713e-10	1.61849e-09
ENSCDRG00005018580	869.227	0.795811	0.129525	6.14405	8.04452e-10	7.43302e-09
ENSCDRG00005018659	46.4027	1.47032	0.318694	4.61356	3.95821e-06	1.56385e-05
ENSCDRG00005018674	21.1917	3.48884	0.652848	5.34403	9.09004e-08	5.25152e-07
ENSCDRG00005018704	256.076	-0.184864	0.169327	-1.09176	0.274939	0.349961
ENSCDRG00005018830	279.979	0.362347	0.215128	1.68433	0.0921175	0.135305
ENSCDRG00005018885	86.1746	1.95554	0.427254	4.577	4.7168e-06	1.83012e-05
ENSCDRG00005018930	2.76061	-2.82378	1.36496	-2.06876	0.0385687	0.0625643
ENSCDRG00005018965	613.647	-0.0820061	0.311647	-0.263138	0.792444	0.838138
ENSCDRG00005019167	45357.5	-1.04946	0.250488	-4.18967	2.79361e-05	9.04549e-05
ENSCDRG00005019187	25.0046	-0.11132	0.4953	-0.224753	0.822171	0.861467
ENSCDRG00005019189	3.83538	2.97868	1.14936	2.59161	0.00955285	0.0177787
ENSCDRG00005019229	2811.15	1.02813	0.217749	4.72164	2.33948e-06	9.69479e-06
ENSCDRG00005019587	0.0906963	-2.15974	5.15496	-0.418965	0.675242	NA
ENSCDRG00005019609	49.8075	1.55093	0.31225	4.96696	6.80101e-07	3.20799e-06
ENSCDRG00005019699	176.318	3.31392	0.624154	5.30946	1.09953e-07	6.23767e-07
ENSCDRG00005019732	775.122	-0.536186	0.185251	-2.89438	0.00379908	0.0077428
ENSCDRG00005019766	622.36	-0.21711	0.141342	-1.53606	0.124524	0.176839
ENSCDRG00005019797	683.166	0.907831	0.215762	4.20755	2.58154e-05	8.41714e-05
ENSCDRG00005019808	332.669	1.29381	0.205764	6.28786	3.21874e-10	3.22564e-09
ENSCDRG00005019850	6.5894	0.503658	0.72157	0.698003	0.485175	0.563113
ENSCDRG00005020015	92.9294	1.14037	0.420577	2.71144	0.00669921	0.0129096
ENSCDRG00005020097	1222.13	-0.312242	0.191372	-1.63159	0.102765	0.148997
ENSCDRG00005020126	277.019	-0.838265	0.274851	-3.04989	0.00228926	0.00489459
ENSCDRG00005020225	3.12722	-0.862197	0.770417	-1.11913	0.263085	0.337204
ENSCDRG00005020233	836.352	-0.858995	0.140051	-6.13343	8.60061e-10	7.87532e-09
ENSCDRG00005000018	341.66	1.0096	0.153103	6.59428	4.27332e-11	5.17254e-10
ENSCDRG00005000022	156.492	2.53243	0.488599	5.18304	2.18295e-07	1.16108e-06
ENSCDRG00005000029	797.942	0.967084	0.21155	4.57141	4.84453e-06	1.87212e-05
ENSCDRG00005000035	212.097	-0.153482	0.155764	-0.985349	0.324453	0.402818
ENSCDRG00005000052	25.4681	1.37921	0.464713	2.96787	0.00299868	0.00625445
ENSCDRG00005000076	5.48467	5.73412	1.18305	4.8469	1.25406e-06	5.55195e-06
ENSCDRG00005000105	2108.7	0.966743	0.122084	7.91866	2.40075e-15	7.19685e-14
ENSCDRG00005000246	605.239	-0.980282	0.372914	-2.62871	0.00857094	0.0161241
ENSCDRG00005000265	349.006	2.6331	0.553723	4.75527	1.9818e-06	8.32627e-06
ENSCDRG00005000298	446.731	0.130516	0.14723	0.886476	0.375361	0.454315
ENSCDRG00005000327	8.91419	5.25855	1.21562	4.32581	1.51974e-05	5.20843e-05
ENSCDRG00005000441	156.053	2.94577	0.298178	9.87923	5.12261e-23	6.76381e-21
ENSCDRG00005000841	319.564	-0.331832	0.167421	-1.98202	0.0474765	0.0751672
ENSCDRG00005000859	737.936	-0.00764147	0.146003	-0.0523377	0.95826	0.969696
ENSCDRG00005000887	9.80897	3.88114	0.823008	4.7158	2.40762e-06	9.95491e-06
ENSCDRG00005000929	1168.2	2.0737	0.2168	9.56501	1.12194e-21	1.16905e-19
ENSCDRG00005001035	113.533	0.00419533	0.386268	0.0108612	0.991334	0.993459
ENSCDRG00005001056	0.755159	-0.699575	2.19428	-0.318818	0.749864	0.80332
ENSCDRG00005001082	38.6422	2.39631	0.497419	4.81749	1.45377e-06	6.33239e-06
ENSCDRG00005001126	3.20234	0.69634	0.9106	0.764705	0.444447	0.52318
ENSCDRG00005001251	8.03356	0.947721	0.697169	1.35939	0.174025	0.236513
ENSCDRG00005001274	1651.18	-0.571698	0.225237	-2.53821	0.0111421	0.0204483
ENSCDRG00005001298	33.0457	0.905122	0.51516	1.75697	0.0789224	0.118029
ENSCDRG00005001316	1797.1	-2.90048	0.449369	-6.45456	1.08533e-10	1.20417e-09
ENSCDRG00005001339	26.687	4.46285	0.735202	6.07024	1.27716e-09	1.1174e-08
ENSCDRG00005001357	312.555	-0.073191	0.133152	-0.549682	0.582538	0.655201
ENSCDRG00005001374	56.9129	2.44064	0.407046	5.99598	2.02266e-09	1.69096e-08
ENSCDRG00005001394	487.113	1.03166	0.227616	4.53245	5.83046e-06	2.21016e-05
ENSCDRG00005001426	1.48918	-1.85213	1.14065	-1.62374	0.104431	0.151119
ENSCDRG00005001437	6.86395	-1.35383	0.599454	-2.25844	0.023918	0.0406036
ENSCDRG00005001444	2432.44	-1.16102	0.170862	-6.79505	1.08277e-11	1.50431e-10
ENSCDRG00005001454	200.679	-0.852147	0.261377	-3.26022	0.00111325	0.00253902
ENSCDRG00005001499	466.551	1.38515	0.371408	3.72947	0.000191886	0.000517309
ENSCDRG00005001564	0.118094	-0.122497	5.16147	-0.023733	0.981066	NA
ENSCDRG00005001577	265.985	-1.77476	0.430835	-4.11935	3.79947e-05	0.000119468
ENSCDRG00005001594	1.3134	2.27562	1.58436	1.4363	0.150918	0.208684
ENSCDRG00005001616	105.963	0.163495	0.20813	0.785543	0.432135	0.510877
ENSCDRG00005001630	93.6816	0.636865	0.259102	2.45797	0.0139725	0.025076
ENSCDRG00005001675	15.2001	1.97684	0.81372	2.42939	0.0151243	0.0269169
ENSCDRG00005001687	40.3819	-0.724371	0.376325	-1.92485	0.0542475	0.0845714
ENSCDRG00005001708	234	0.0382352	0.207357	0.184393	0.853705	0.886826
ENSCDRG00005001764	207.812	0.47445	0.218778	2.16864	0.0301101	0.0499678
ENSCDRG00005002006	183.897	2.34524	0.568863	4.12268	3.74486e-05	0.000117901
ENSCDRG00005002033	0.920802	0.85088	1.36325	0.624156	0.532525	0.608796
ENSCDRG00005002044	1682.49	0.149549	0.173914	0.859902	0.389843	0.468532
ENSCDRG00005002062	178.009	0.148356	0.287996	0.515133	0.60646	0.677076
ENSCDRG00005002119	63.3596	2.82539	0.533051	5.30041	1.1554e-07	6.52675e-07
ENSCDRG00005002132	1.47166	2.52259	1.84028	1.37076	0.170449	0.232091
ENSCDRG00005002172	246.581	1.40676	0.417808	3.367	0.000759903	0.00179686
ENSCDRG00005002326	11.5639	1.55707	0.623032	2.49918	0.0124482	0.0225959
ENSCDRG00005002513	0.161231	-0.719816	5.16031	-0.139491	0.889062	NA
ENSCDRG00005002544	149.06	1.24175	0.305398	4.066	4.78261e-05	0.00014746
ENSCDRG00005002617	0.919599	-0.687758	2.95655	-0.232622	0.816055	0.856615
ENSCDRG00005002628	52.7008	1.96111	0.399618	4.90745	9.22699e-07	4.22667e-06
ENSCDRG00005002656	81.3079	2.09953	0.370381	5.66858	1.43987e-08	9.89093e-08
ENSCDRG00005002705	127.844	2.8072	0.406869	6.89952	5.21799e-12	7.78737e-11
ENSCDRG00005002718	340.534	2.243	0.46892	4.78333	1.72418e-06	7.37282e-06
ENSCDRG00005002741	119.961	1.15639	0.311348	3.71414	0.0002039	0.000545868
ENSCDRG00005002809	421.411	-0.6403	0.139904	-4.57672	4.72324e-06	1.8322e-05
ENSCDRG00005002828	21.7009	2.61683	0.689764	3.79381	0.000148354	0.000408871
ENSCDRG00005002842	113.118	-0.324584	0.245077	-1.32441	0.185365	0.249547
ENSCDRG00005002864	0.0679946	0	5.16147	0	1	NA
ENSCDRG00005002894	94.1936	-2.32153	0.496411	-4.67662	2.91639e-06	1.1855e-05
ENSCDRG00005002907	0.538767	1.73451	1.82352	0.951189	0.341508	NA
ENSCDRG00005002954	729.849	1.75738	0.264412	6.64637	3.00404e-11	3.75169e-10
ENSCDRG00005003132	6.00844	1.98033	0.859991	2.30273	0.021294	0.0366199
ENSCDRG00005003165	89.5201	1.45355	0.316015	4.59961	4.23284e-06	1.66356e-05
ENSCDRG00005003183	202.295	-0.0169755	0.170521	-0.0995504	0.920701	0.940104
ENSCDRG00005003201	814.769	-0.467064	0.123521	-3.78124	0.00015605	0.000428173
ENSCDRG00005003220	0.046632	0	5.16147	0	1	NA
ENSCDRG00005003231	4.45302	1.51522	0.762196	1.98797	0.0468151	0.0742355
ENSCDRG00005003256	3889.1	0.640742	0.139535	4.59198	4.39064e-06	1.71782e-05
ENSCDRG00005003320	0.0453887	-0.122497	5.16147	-0.023733	0.981066	NA
ENSCDRG00005003330	0.115838	0	5.16147	0	1	NA
ENSCDRG00005003358	14.4321	3.30338	0.699807	4.72042	2.35357e-06	9.75084e-06
ENSCDRG00005003398	6.42192	0.908749	0.8547	1.06324	0.287674	0.363868
ENSCDRG00005003482	133.078	-0.889767	0.402003	-2.21334	0.0268744	0.0450345
ENSCDRG00005003544	63.153	0.943934	0.239726	3.93755	8.23185e-05	0.000240924
ENSCDRG00005003818	34.0617	1.25924	0.440676	2.85751	0.00426984	0.00859484
ENSCDRG00005003851	159.614	2.17334	0.293389	7.40769	1.28519e-13	2.72759e-12
ENSCDRG00005003970	0.349481	-1.2698	5.07974	-0.249973	0.802608	NA
ENSCDRG00005004009	2714.66	-0.0451941	0.157547	-0.28686	0.774219	0.823094
ENSCDRG00005004038	282.58	3.57137	0.777251	4.59487	4.33017e-06	1.69647e-05
ENSCDRG00005004113	0.235035	1.00167	3.35631	0.298445	0.765364	NA
ENSCDRG00005004165	49.4867	3.94692	0.602902	6.54653	5.88906e-11	6.89195e-10
ENSCDRG00005004247	721.322	-0.356753	0.195949	-1.82065	0.0686607	0.104287
ENSCDRG00005004354	254.401	0.394403	0.229965	1.71506	0.0863346	0.127843
ENSCDRG00005004405	41.0542	0.505978	0.387023	1.30736	0.191091	0.255532
ENSCDRG00005004417	30.1477	-1.13439	0.340666	-3.32993	0.000868672	0.00202991
ENSCDRG00005004436	8.04367	5.88591	1.22362	4.81023	1.50753e-06	6.53816e-06
ENSCDRG00005004454	0.126901	-0.122497	5.16147	-0.023733	0.981066	NA
ENSCDRG00005004464	0.030863	0	5.16147	0	1	NA
ENSCDRG00005004475	955.201	2.5101	0.265233	9.46377	2.97031e-21	2.91918e-19
ENSCDRG00005004557	16.2496	4.35866	0.733281	5.94406	2.78047e-09	2.24842e-08
ENSCDRG00005004623	194.322	1.78828	0.445139	4.01735	5.88566e-05	0.000177576
ENSCDRG00005005796	4248.79	1.21096	0.245957	4.92347	8.50228e-07	3.92275e-06
ENSCDRG00005007588	0.0242284	0	5.16147	0	1	NA
ENSCDRG00005007603	2166.66	-0.743317	0.16258	-4.572	4.83098e-06	1.86813e-05
ENSCDRG00005007625	1225.05	0.0877564	0.137088	0.640148	0.522076	0.598671
ENSCDRG00005007686	1.05652	2.25676	1.95344	1.15527	0.247979	0.32048
ENSCDRG00005007817	348.418	-0.0302046	0.18445	-0.163755	0.869924	0.900214
ENSCDRG00005007893	4.21649	1.74493	0.710187	2.45701	0.01401	0.0251302
ENSCDRG00005007933	113.542	1.44179	0.268277	5.37425	7.69009e-08	4.5228e-07
ENSCDRG00005008057	30.476	1.80387	0.405748	4.4458	8.75659e-06	3.18365e-05
ENSCDRG00005008074	360.491	0.832547	0.242244	3.43682	0.00058859	0.00142849
ENSCDRG00005008182	32.7487	2.55424	0.460141	5.551	2.84041e-08	1.83725e-07
ENSCDRG00005008214	4.37045	1.8981	0.944308	2.01004	0.0444264	0.0708374
ENSCDRG00005008309	166.843	-0.838957	0.431112	-1.94603	0.0516511	0.0810496
ENSCDRG00005008426	2516.88	-1.24569	0.407583	-3.05627	0.00224106	0.00479748
ENSCDRG00005008640	0.116187	-0.122497	5.16147	-0.023733	0.981066	NA
ENSCDRG00005008682	197.079	0.288362	0.308916	0.933464	0.350581	0.429613
ENSCDRG00005008742	31216.6	1.92103	0.331812	5.78952	7.05877e-09	5.21108e-08
ENSCDRG00005009270	4.34119	4.78704	1.23987	3.86092	0.000112959	0.000320409
ENSCDRG00005009398	227.383	-0.584713	0.289415	-2.02033	0.0433496	0.0693557
ENSCDRG00005009538	146.639	0.161544	0.178027	0.907411	0.36419	0.443432
ENSCDRG00005009663	8311.5	-2.0294	0.304933	-6.65525	2.82827e-11	3.55528e-10
ENSCDRG00005009961	823.743	-0.0161296	0.102943	-0.156684	0.875494	0.904841
ENSCDRG00005010019	588.454	0.495436	0.162266	3.05324	0.00226384	0.00484444
ENSCDRG00005010226	113.913	1.05936	0.269616	3.92915	8.52473e-05	0.000248907
ENSCDRG00005010364	1220.83	0.36738	0.136836	2.68482	0.00725691	0.0138592
ENSCDRG00005010697	1.5008	1.66068	1.41477	1.17382	0.240467	0.312029
ENSCDRG00005011685	204.8	-1.99743	0.581077	-3.43747	0.00058718	0.00142587
ENSCDRG00005011891	1038.9	-0.680162	0.161119	-4.22149	2.42697e-05	7.95515e-05
ENSCDRG00005011976	8065.13	-0.942626	0.198948	-4.73806	2.15772e-06	8.99543e-06
ENSCDRG00005012022	0.936982	-0.91306	1.40776	-0.648591	0.516603	0.593221
ENSCDRG00005012067	253.481	3.97789	0.430059	9.24964	2.25255e-20	1.90142e-18
ENSCDRG00005012655	32520.6	-2.38687	0.297958	-8.01079	1.13978e-15	3.67812e-14
ENSCDRG00005012785	148.417	1.33456	0.440876	3.02706	0.00246944	0.00524226
ENSCDRG00005012842	201.174	0.816123	0.30147	2.70714	0.00678653	0.0130575
ENSCDRG00005012902	2827.95	1.74562	0.199317	8.75797	1.98805e-18	1.13116e-16
ENSCDRG00005012999	4.12955	2.85175	1.11276	2.56277	0.010384	0.0191976
ENSCDRG00005013046	0.0462612	0	5.16147	0	1	NA
ENSCDRG00005013076	1555.09	-0.790261	0.152942	-5.16705	2.37813e-07	1.25486e-06
ENSCDRG00005013156	151.592	1.30953	0.425904	3.0747	0.00210718	0.0045305
ENSCDRG00005013395	4606.74	-0.0796707	0.166897	-0.477365	0.633102	0.700491
ENSCDRG00005014076	49.0768	1.16146	0.263628	4.40566	1.05461e-05	3.75263e-05
ENSCDRG00005014189	251.179	-0.216644	0.135659	-1.59698	0.11027	0.158668
ENSCDRG00005014226	1.92581	3.10564	1.27176	2.442	0.0146063	0.0260862
ENSCDRG00005014335	7.62871	-0.123082	0.658109	-0.187023	0.851642	0.885268
ENSCDRG00005014375	1607.69	-0.863969	0.167358	-5.1624	2.43805e-07	1.28075e-06
ENSCDRG00005014470	0.0732008	-0.122497	5.16147	-0.023733	0.981066	NA
ENSCDRG00005014485	200.892	2.88245	0.482343	5.97594	2.28768e-09	1.88788e-08
ENSCDRG00005014613	2.48242	0.995333	1.0423	0.954941	0.339608	0.418748
ENSCDRG00005014652	1.11806	-0.199985	1.56592	-0.127711	0.898378	0.922867
ENSCDRG00005014722	12.3601	0.840982	0.749411	1.12219	0.261781	0.335907
ENSCDRG00005015643	2511.13	-1.88674	0.209996	-8.98465	2.59551e-19	1.78862e-17
ENSCDRG00005015736	155.936	-0.096235	0.264474	-0.363874	0.715952	0.774086
ENSCDRG00005016066	13.9944	0.320985	0.581009	0.552462	0.580632	0.65352
ENSCDRG00005016130	393.673	0.485419	0.214002	2.26829	0.0233116	0.0397106
ENSCDRG00005016164	1226.87	0.475474	0.167288	2.84224	0.00447976	0.00897664
ENSCDRG00005016346	387.219	-0.402503	0.316831	-1.2704	0.203941	0.270436
ENSCDRG00005016500	705.034	0.167888	0.089258	1.88093	0.059982	0.0924449
ENSCDRG00005016965	460.762	1.02408	0.413233	2.47822	0.0132041	0.0238447
ENSCDRG00005017012	123.928	2.31439	0.276112	8.38208	5.19991e-17	2.15362e-15
ENSCDRG00005017194	112.89	2.16633	0.372703	5.81247	6.1557e-09	4.59737e-08
ENSCDRG00005017624	36.4688	-0.0137136	0.308144	-0.044504	0.964503	0.974133
ENSCDRG00005017637	3045.84	0.244364	0.146868	1.66384	0.0961452	0.140446
ENSCDRG00005017702	0.0673345	0	5.16147	0	1	NA
ENSCDRG00005017713	136.061	0.0658184	0.488251	0.134805	0.892766	0.918402
ENSCDRG00005017732	2.97946	-1.71692	1.11881	-1.5346	0.124882	0.177318
ENSCDRG00005017764	1265.29	-0.216796	0.11923	-1.81829	0.0690198	0.104778
ENSCDRG00005017876	221.454	0.567238	0.25898	2.19027	0.0285043	0.0475218
ENSCDRG00005017934	1519.43	-0.539726	0.103855	-5.19693	2.0261e-07	1.08634e-06
ENSCDRG00005017979	17.1947	-0.209916	0.656465	-0.319767	0.749145	0.802748
ENSCDRG00005018047	0.0960911	0.454573	5.16147	0.0880704	0.929821	NA
ENSCDRG00005018066	268.805	-1.21537	0.59567	-2.04034	0.0413165	0.0664236
ENSCDRG00005018130	73.7427	2.0708	0.359772	5.75587	8.61958e-09	6.22777e-08
ENSCDRG00005018162	6.76445	0.121309	0.589415	0.205813	0.836937	0.873626
ENSCDRG00005018187	2.37709	-1.87974	2.18382	-0.860758	0.389372	0.468031
ENSCDRG00005018374	0.696711	0.718808	1.79402	0.400668	0.688665	NA
ENSCDRG00005006348	0.0476932	0	5.16147	0	1	NA
ENSCDRG00005006442	2589.93	-0.115282	0.120521	-0.956533	0.338803	0.418024
ENSCDRG00005006507	209.978	1.2767	0.376316	3.39264	0.000692231	0.00165175
ENSCDRG00005006550	452.001	0.921921	0.306385	3.00903	0.00262083	0.00553009
ENSCDRG00005006719	214.468	0.47205	0.274685	1.71851	0.0857037	0.12705
ENSCDRG00005006817	141.993	1.44163	0.277795	5.18954	2.10819e-07	1.12687e-06
ENSCDRG00005008261	9.07829	1.89828	0.671571	2.82663	0.00470409	0.00938053
ENSCDRG00005008544	76.2047	0.0867511	0.640361	0.135472	0.892239	0.917978
ENSCDRG00005008550	1.27795	-1.45785	1.1339	-1.28569	0.198551	0.264216
ENSCDRG00005008588	26.0302	2.63759	0.683706	3.85778	0.000114424	0.000324085
ENSCDRG00005008779	1.62756	-1.63365	1.3389	-1.22014	0.222411	0.29142
ENSCDRG00005008805	140.003	1.28044	0.362434	3.5329	0.000411021	0.0010326
ENSCDRG00005008903	0.11566	0.454573	5.16147	0.0880704	0.929821	NA
ENSCDRG00005008970	400.18	2.01223	0.294286	6.83767	8.04912e-12	1.15158e-10
ENSCDRG00005009472	1.92783	-0.813336	1.25906	-0.645986	0.518288	0.59484
ENSCDRG00005009588	143.303	2.64698	0.443574	5.9674	2.41059e-09	1.97987e-08
ENSCDRG00005009873	450.704	-0.135503	0.170342	-0.79548	0.426335	0.505159
ENSCDRG00005009950	11.6111	4.14061	0.862405	4.80123	1.5769e-06	6.81382e-06
ENSCDRG00005010381	0.435254	1.40809	2.79646	0.503524	0.614596	NA
ENSCDRG00005010408	96.643	-1.05634	0.29942	-3.52794	0.000418806	0.00105032
ENSCDRG00005010415	108.241	0.342408	0.194037	1.76465	0.0776227	0.116377
ENSCDRG00005010484	117.905	-0.556165	0.197238	-2.81977	0.00480587	0.00956474
ENSCDRG00005010505	72.2198	0.159394	0.56944	0.279913	0.779544	0.82753
ENSCDRG00005010544	1069.19	0.684038	0.17526	3.90299	9.50099e-05	0.000273898
ENSCDRG00005010708	126.894	2.81698	0.465834	6.04718	1.47401e-09	1.27991e-08
ENSCDRG00005010793	757.595	-0.771494	0.111777	-6.90207	5.12498e-12	7.6684e-11
ENSCDRG00005010929	2619.35	0.224171	0.124186	1.80512	0.0710551	0.107546
ENSCDRG00005011222	28313.1	-0.350838	0.197169	-1.77938	0.0751778	0.112966
ENSCDRG00005011241	0.0256381	-0.122497	5.16147	-0.023733	0.981066	NA
ENSCDRG00005011298	669.35	-1.87129	0.310449	-6.02769	1.66319e-09	1.42276e-08
ENSCDRG00005011461	144.056	0.398376	0.284551	1.40002	0.161508	0.221346
ENSCDRG00005016248	0.0224448	0	5.16147	0	1	NA
ENSCDRG00005016258	0.0284682	0	5.16147	0	1	NA
ENSCDRG00005016353	25.6193	-3.14797	0.608102	-5.17672	2.25826e-07	1.19783e-06
ENSCDRG00005016777	0.864412	0.299724	1.27546	0.234992	0.814215	0.855411
ENSCDRG00005016837	522.326	0.954871	0.155691	6.1331	8.61821e-10	7.88695e-09
ENSCDRG00005016912	103.354	-3.3889	0.494848	-6.84837	7.46986e-12	1.07403e-10
ENSCDRG00005016966	994.169	0.712604	0.28112	2.53487	0.0112489	0.0206093
ENSCDRG00005017245	0.165525	0	5.16147	0	1	NA
ENSCDRG00005017298	0.19863	-0.122497	5.16147	-0.023733	0.981066	NA
ENSCDRG00005017352	2.3451	5.31505	1.42148	3.73909	0.000184689	0.000499542
ENSCDRG00005017583	1.61082	4.45429	1.42595	3.12373	0.00178572	0.0039039
ENSCDRG00005017652	2894.46	0.140344	0.108152	1.29766	0.194404	0.259381
ENSCDRG00005017897	2044.08	-3.07833	0.894773	-3.44034	0.000580979	0.001412
ENSCDRG00005017957	2.38726	-3.44492	1.37358	-2.50799	0.012142	0.0220911
ENSCDRG00005018152	8.57972	-0.91783	1.22621	-0.748513	0.454151	0.532537
ENSCDRG00005018210	5.94608	0.472343	0.998167	0.47321	0.636063	0.703452
ENSCDRG00005018262	240.25	0.594934	0.658952	0.902848	0.366607	0.44591
ENSCDRG00005018282	1026.45	-1.40812	0.397685	-3.54079	0.000398932	0.001005
ENSCDRG00005018328	0.026941	0	5.16147	0	1	NA
ENSCDRG00005018724	305.489	-1.40558	0.669868	-2.09829	0.0358794	0.0586695
ENSCDRG00005018761	0.890739	-1.04537	1.80251	-0.579952	0.561947	0.636667
ENSCDRG00005018929	16805.4	-2.35089	0.449186	-5.23366	1.66185e-07	9.05517e-07
ENSCDRG00005019015	15.4672	2.49918	1.69188	1.47717	0.139631	0.195294
ENSCDRG00005019121	0.149757	0.454573	5.16147	0.0880704	0.929821	NA
ENSCDRG00005019225	1332.06	-0.618701	0.273972	-2.25826	0.0239294	0.0406149
ENSCDRG00005019252	263.194	0.635207	0.185123	3.43127	0.000600769	0.00145437
ENSCDRG00005019274	716.704	-0.318805	0.220974	-1.44272	0.149098	0.206597
ENSCDRG00005019349	733.701	0.874381	0.173931	5.02717	4.9776e-07	2.43764e-06
ENSCDRG00005019392	29.167	2.06235	0.600026	3.4371	0.000587978	0.0014274
ENSCDRG00005019420	179.333	-0.46775	0.262262	-1.78352	0.0745015	0.112106
ENSCDRG00005019477	848.321	0.46727	0.608152	0.768344	0.442283	0.520951
ENSCDRG00005019679	2006.49	0.523582	0.866225	0.604442	0.54555	0.621428
ENSCDRG00005019701	8.23124	2.59676	0.647176	4.01245	6.0093e-05	0.000180959
ENSCDRG00005019712	6.98306	0.63087	0.604369	1.04385	0.296555	0.373229
ENSCDRG00005019724	207.288	-0.477424	0.178098	-2.68068	0.00734737	0.014018
ENSCDRG00005019751	1623.78	0.530725	0.193951	2.73639	0.00621175	0.0120481
ENSCDRG00005019825	0.860416	1.21115	2.09258	0.578787	0.562733	0.637433
ENSCDRG00005019828	1053.3	-2.83899	0.322582	-8.80084	1.35802e-18	7.90618e-17
ENSCDRG00005019852	473.881	-0.204063	0.190212	-1.07282	0.28335	0.359161
ENSCDRG00005019887	168.42	-1.18359	0.510835	-2.31696	0.0205057	0.0354279
ENSCDRG00005019959	1.54338	1.767	1.5761	1.12112	0.262237	0.336342
ENSCDRG00005019985	172.023	1.0372	0.274499	3.7785	0.000157776	0.000432428
ENSCDRG00005020011	7.38526	1.49641	0.751857	1.99029	0.0465594	0.073891
ENSCDRG00005000030	4.72871	1.35833	1.00351	1.35358	0.17587	0.238703
ENSCDRG00005000033	0.287885	0.804056	4.52822	0.177566	0.859064	NA
ENSCDRG00005000041	2.35684	0.461389	0.970656	0.475338	0.634546	0.701999
ENSCDRG00005000050	2.15456	1.10514	1.35714	0.814321	0.415461	0.494341
ENSCDRG00005000069	192.049	-1.51152	0.494481	-3.05677	0.00223733	0.00479127
ENSCDRG00005000100	104.343	-0.364571	0.250465	-1.45558	0.145509	0.202354
ENSCDRG00005000181	0.570935	2.57084	1.88182	1.36615	0.171893	NA
ENSCDRG00005000291	1.99135	3.37916	1.37576	2.4562	0.0140414	0.0251762
ENSCDRG00005000308	19.4344	1.42766	0.571831	2.49665	0.0125373	0.022741
ENSCDRG00005000328	189.178	1.16227	0.239185	4.85931	1.17794e-06	5.23911e-06
ENSCDRG00005000354	1796.04	-2.16636	0.363459	-5.96038	2.51655e-09	2.05421e-08
ENSCDRG00005000410	384.634	0.0169395	0.126289	0.134133	0.893297	0.91874
ENSCDRG00005000540	60.3653	1.65931	0.296853	5.58965	2.27526e-08	1.50383e-07
ENSCDRG00005000588	2.66575	0.775995	1.12566	0.68937	0.490591	0.568331
ENSCDRG00005000615	985.429	1.98316	0.164069	12.0874	1.23125e-33	7.09899e-31
ENSCDRG00005000673	402.365	2.11979	0.396497	5.3463	8.97692e-08	5.19484e-07
ENSCDRG00005000744	1302.28	0.301956	0.155484	1.94205	0.0521315	0.0817061
ENSCDRG00005000812	7.61888	-0.832108	1.07559	-0.773626	0.439152	0.517862
ENSCDRG00005000822	82.5291	-1.18183	0.241541	-4.89288	9.93731e-07	4.51604e-06
ENSCDRG00005000847	898.356	-2.09677	0.234533	-8.94017	3.88569e-19	2.57513e-17
ENSCDRG00005000884	408.988	0.495778	0.176884	2.80284	0.00506544	0.0100363
ENSCDRG00005000940	287.153	0.753768	1.1922	0.632251	0.527223	0.603572
ENSCDRG00005000959	353.78	1.25944	0.851267	1.47949	0.13901	0.194535
ENSCDRG00005000983	6.39648	0.67086	1.33746	0.501592	0.615954	0.685287
ENSCDRG00005001040	2.50402	1.84991	0.977173	1.89312	0.0583413	0.0901894
ENSCDRG00005001150	426.351	0.679006	0.220168	3.08404	0.00204209	0.0044059
ENSCDRG00005001322	1302.72	1.05849	0.182322	5.80559	6.41396e-09	4.77171e-08
ENSCDRG00005001906	3.9922	-0.566166	0.914702	-0.618962	0.535941	0.612297
ENSCDRG00005001922	404.542	-0.0654523	0.299179	-0.218773	0.826827	0.865401
ENSCDRG00005001945	71.3149	0.858879	0.243929	3.52102	0.000429887	0.00107422
ENSCDRG00005001979	716.763	0.140569	0.131606	1.06811	0.285472	0.361585
ENSCDRG00005002004	0.0242284	0	5.16147	0	1	NA
ENSCDRG00005002018	96.2414	0.239203	0.279559	0.855644	0.392195	0.470998
ENSCDRG00005002036	149.332	1.03022	0.258236	3.98948	6.62196e-05	0.000197429
ENSCDRG00005002079	1595.42	0.740768	0.347533	2.1315	0.0330477	0.0543657
ENSCDRG00005002086	225.67	1.49093	0.441009	3.38073	0.000722939	0.00171933
ENSCDRG00005002096	0.0242284	0	5.16147	0	1	NA
ENSCDRG00005002099	2.12222	-0.269612	1.50932	-0.178631	0.858227	0.890774
ENSCDRG00005002116	75.4634	3.42939	0.685914	4.99974	5.74076e-07	2.76519e-06
ENSCDRG00005002153	736.765	-0.782599	0.160567	-4.87397	1.09377e-06	4.91657e-06
ENSCDRG00005002175	205.24	2.7271	0.631057	4.32148	1.54987e-05	5.30117e-05
ENSCDRG00005002209	1305.05	1.5588	0.170796	9.12665	7.06513e-20	5.48007e-18
ENSCDRG00005002238	136.097	0.456616	0.282758	1.61486	0.10634	0.153652
ENSCDRG00005002297	24.1448	3.7848	0.653597	5.79073	7.008e-09	5.17802e-08
ENSCDRG00005002308	0.174053	-1.24573	4.91468	-0.253472	0.799904	NA
ENSCDRG00005002316	0.787313	-0.890815	1.71782	-0.518573	0.604059	0.674831
ENSCDRG00005002333	133.725	1.36042	0.442815	3.0722	0.00212486	0.00456738
ENSCDRG00005002363	5.12147	0.885583	0.649897	1.36265	0.172993	0.235203
ENSCDRG00005002389	8.46541	0.499835	0.557115	0.897184	0.36962	0.448864
ENSCDRG00005002412	11.932	4.80406	0.971206	4.94649	7.55631e-07	3.5258e-06
ENSCDRG00005002430	0.764706	1.00767	2.25923	0.446022	0.655581	0.720477
ENSCDRG00005002503	710.994	-0.0346651	0.203021	-0.170746	0.864423	0.895808
ENSCDRG00005002738	3967.97	-0.043581	0.117235	-0.371742	0.710085	0.769088
ENSCDRG00005002963	3208.47	0.633741	0.118831	5.33314	9.65292e-08	5.54706e-07
ENSCDRG00005003055	524.283	0.335569	0.135518	2.4762	0.013279	0.0239582
ENSCDRG00005003088	231.905	1.54598	0.251762	6.14061	8.22052e-10	7.56331e-09
ENSCDRG00005003107	30.2952	0.179692	0.491401	0.365673	0.714609	0.772923
ENSCDRG00005003191	2614.76	-0.00222988	0.113688	-0.019614	0.984351	0.988695
ENSCDRG00005003500	479.624	-0.462178	0.17427	-2.65209	0.00799957	0.0151388
ENSCDRG00005003557	90.8719	2.73705	0.432807	6.32394	2.54977e-10	2.62833e-09
ENSCDRG00005003685	1300.23	-0.219599	0.124683	-1.76126	0.0781944	0.117143
ENSCDRG00005003743	856.518	-0.998098	0.319947	-3.11957	0.00181112	0.00395393
ENSCDRG00005003768	0.11797	-0.122497	5.16147	-0.023733	0.981066	NA
ENSCDRG00005003781	1025.8	-1.87159	0.250694	-7.46563	8.29041e-14	1.85031e-12
ENSCDRG00005003800	498.273	0.107308	0.199491	0.537908	0.59064	0.662837
ENSCDRG00005003833	128.586	2.61686	0.2999	8.72579	2.64331e-18	1.45609e-16
ENSCDRG00005003992	0.0238466	0	5.16147	0	1	NA
ENSCDRG00005004047	283.034	-0.220879	0.137945	-1.60121	0.109331	0.1575
ENSCDRG00005004460	597.483	-0.82938	0.167633	-4.94759	7.51366e-07	3.50685e-06
ENSCDRG00005004488	411.445	0.628289	0.160564	3.91302	9.11479e-05	0.000264129
ENSCDRG00005004508	296.548	-1.38553	0.372039	-3.72416	0.00019597	0.00052717
ENSCDRG00005004562	118.155	1.90082	0.375694	5.0595	4.20365e-07	2.09299e-06
ENSCDRG00005004624	1504.8	-0.33716	0.252837	-1.33351	0.182366	0.246032
ENSCDRG00005005261	2693.99	0.202547	0.122027	1.65985	0.0969446	0.141483
ENSCDRG00005005394	290.347	1.13926	0.349779	3.25707	0.00112568	0.002565
ENSCDRG00005005925	3.96033	-2.12332	1.27898	-1.66017	0.0968807	0.141437
ENSCDRG00005005955	3524.94	1.22236	0.323336	3.78046	0.00015654	0.000429448
ENSCDRG00005006322	1514.89	-1.24311	0.203029	-6.12282	9.1935e-10	8.31959e-09
ENSCDRG00005006339	18.0277	2.61472	0.50696	5.15764	2.50083e-07	1.30844e-06
ENSCDRG00005006366	4.85662	4.8192	1.10797	4.34959	1.36394e-05	4.71747e-05
ENSCDRG00005006432	121.998	2.72717	0.52382	5.20631	1.92636e-07	1.03511e-06
ENSCDRG00005006939	56.002	2.01042	0.383383	5.24389	1.57225e-07	8.61155e-07
ENSCDRG00005007167	17.1627	-1.24378	0.538315	-2.31052	0.0208596	0.0359586
ENSCDRG00005007280	1316.05	-1.3741	0.232309	-5.91498	3.31924e-09	2.64332e-08
ENSCDRG00005007374	173.43	0.79349	0.346485	2.29012	0.0220146	0.0377315
ENSCDRG00005007410	1462.41	-0.17236	0.267201	-0.645056	0.518891	0.595413
ENSCDRG00005007492	0.724343	2.72798	1.56128	1.74727	0.080591	NA
ENSCDRG00005007545	3.66415	1.08662	0.646506	1.68076	0.0928095	0.136183
ENSCDRG00005007598	0.32415	0.116042	3.17042	0.0366014	0.970803	NA
ENSCDRG00005007644	1.21101	0.136839	1.72236	0.0794489	0.936676	0.952648
ENSCDRG00005007782	66839.4	2.04748	0.246445	8.30806	9.7281e-17	3.78128e-15
ENSCDRG00005000091	731.805	2.60006	0.32742	7.94105	2.00479e-15	6.12666e-14
ENSCDRG00005000132	704.657	1.47273	0.288018	5.11331	3.16561e-07	1.61425e-06
ENSCDRG00005000180	3646.1	-0.594179	0.262156	-2.26651	0.02342	0.0398599
ENSCDRG00005000240	505.377	2.47187	0.444687	5.55868	2.71816e-08	1.76685e-07
ENSCDRG00005000439	376.159	1.83674	0.468045	3.92429	8.69862e-05	0.000253556
ENSCDRG00005000542	1645.68	-0.508115	0.13417	-3.78709	0.000152423	0.000418952
ENSCDRG00005000548	7.61366	0.19552	0.637541	0.306678	0.759089	0.811142
ENSCDRG00005000574	368.69	2.22084	0.391456	5.67329	1.40079e-08	9.66085e-08
ENSCDRG00005000636	119.213	1.99014	0.43263	4.60009	4.223e-06	1.66012e-05
ENSCDRG00005000724	1283.43	1.56765	0.349474	4.48575	7.26568e-06	2.68995e-05
ENSCDRG00005001330	273.173	-0.451735	0.233799	-1.93215	0.0533414	0.0833616
ENSCDRG00005001337	12.1452	1.30845	0.44474	2.94205	0.00326048	0.00673875
ENSCDRG00005001343	264.224	-0.208082	0.23472	-0.886514	0.375341	0.454315
ENSCDRG00005001370	106.989	1.86335	0.412969	4.51209	6.41929e-06	2.41484e-05
ENSCDRG00005001407	2.06658	0.619679	1.50892	0.410677	0.68131	0.74379
ENSCDRG00005001424	52.9615	1.00036	0.364631	2.74348	0.00607917	0.0118201
ENSCDRG00005001451	15.8314	-0.402223	0.465219	-0.86459	0.387264	0.465951
ENSCDRG00005001502	22.6583	0.118906	0.450187	0.264126	0.791683	0.837384
ENSCDRG00005001516	293.043	-0.513056	0.267141	-1.92055	0.0547889	0.0853547
ENSCDRG00005001530	6.1899	3.14695	1.07789	2.91955	0.00350537	0.00720099
ENSCDRG00005001539	5.72562	3.51498	1.14068	3.08148	0.00205976	0.00443959
ENSCDRG00005001547	223.766	0.625753	0.205286	3.04821	0.00230209	0.00492022
ENSCDRG00005001601	78.2226	0.751319	0.540719	1.38948	0.164686	0.225148
ENSCDRG00005001786	0.0929674	0	5.16147	0	1	NA
ENSCDRG00005001801	34.9549	2.68629	0.619561	4.3358	1.45231e-05	4.99316e-05
ENSCDRG00005001838	1411.18	0.442562	0.106917	4.13932	3.48341e-05	0.000110515
ENSCDRG00005001974	9.53296	1.02215	0.673967	1.51662	0.129362	0.182853
ENSCDRG00005001989	0.0877995	0	5.16147	0	1	NA
ENSCDRG00005002007	34.6834	2.69043	0.773721	3.47727	0.000506552	0.0012467
ENSCDRG00005002035	78.6508	-0.819765	0.288626	-2.84023	0.00450807	0.00902397
ENSCDRG00005002040	512.418	0.736588	0.109421	6.73166	1.67738e-11	2.22497e-10
ENSCDRG00005002056	326.923	-0.248458	0.201248	-1.23459	0.216985	0.28537
ENSCDRG00005002066	2444.37	0.0948827	0.201414	0.471083	0.637581	0.70495
ENSCDRG00005002087	0.46387	3.10175	2.98692	1.03844	0.299063	NA
ENSCDRG00005002100	159.696	0.795485	0.561336	1.41713	0.156446	0.21526
ENSCDRG00005002143	209.971	4.74336	0.548511	8.64769	5.25523e-18	2.63477e-16
ENSCDRG00005002178	0.123569	0.454573	5.16147	0.0880704	0.929821	NA
ENSCDRG00005002192	167.428	0.876692	0.167452	5.23549	1.6455e-07	8.97294e-07
ENSCDRG00005002225	316.299	1.43682	0.175145	8.20358	2.33326e-16	8.46086e-15
ENSCDRG00005002298	682.139	-0.094292	0.100765	-0.935758	0.349398	0.428502
ENSCDRG00005002450	238.231	0.221583	0.217126	1.02053	0.307479	0.385005
ENSCDRG00005002505	514.939	-0.40265	0.233054	-1.72771	0.0840403	0.124873
ENSCDRG00005002515	1.25247	-1.47207	1.34749	-1.09245	0.274633	0.349623
ENSCDRG00005002521	2.45225	-1.57161	1.17365	-1.33907	0.180547	0.243882
ENSCDRG00005002550	133.239	2.83328	0.476566	5.9452	2.76126e-09	2.23394e-08
ENSCDRG00005002631	3.50457	4.65531	1.38464	3.36212	0.000773479	0.00182548
ENSCDRG00005002679	80.1443	2.56473	0.495659	5.17438	2.28663e-07	1.21176e-06
ENSCDRG00005002703	236.622	2.63172	0.241855	10.8814	1.41383e-27	4.00903e-25
ENSCDRG00005002732	96.2614	1.45793	0.329334	4.4269	9.5597e-06	3.44201e-05
ENSCDRG00005002773	233.508	1.98622	0.343947	5.77478	7.70534e-09	5.63311e-08
ENSCDRG00005002794	3498.13	-0.977645	0.145587	-6.71518	1.87836e-11	2.47072e-10
ENSCDRG00005002829	4958.39	-0.0073619	0.144805	-0.05084	0.959453	0.970442
ENSCDRG00005002927	795.506	1.64273	0.251499	6.53176	6.50002e-11	7.53557e-10
ENSCDRG00005002960	0.269814	-0.699573	3.31281	-0.211172	0.832753	NA
ENSCDRG00005003027	6.79919	0.109929	0.705887	0.155732	0.876244	0.905454
ENSCDRG00005003049	563.887	0.549022	0.139004	3.94968	7.82567e-05	0.000229814
ENSCDRG00005003076	820.233	-0.645831	0.156024	-4.13932	3.48344e-05	0.000110515
ENSCDRG00005003102	6.39358	-0.323746	0.622846	-0.519785	0.603213	0.674179
ENSCDRG00005003127	241.299	2.78646	0.473313	5.88714	3.92939e-09	3.08659e-08
ENSCDRG00005003141	18.1426	-2.06661	0.423489	-4.87997	1.06103e-06	4.78306e-06
ENSCDRG00005003159	128.78	1.55864	0.324698	4.80028	1.58443e-06	6.84291e-06
ENSCDRG00005003215	26.5497	1.692	0.474124	3.56869	0.000358764	0.000913521
ENSCDRG00005003361	1570.45	0.189075	0.220393	0.8579	0.390948	0.469632
ENSCDRG00005003397	219.895	-0.0269684	0.207675	-0.129859	0.896678	0.921614
ENSCDRG00005003421	11.7025	2.55314	0.59307	4.30496	1.67019e-05	5.66902e-05
ENSCDRG00005003459	16.3863	8.22764	1.10542	7.44297	9.84485e-14	2.16925e-12
ENSCDRG00005003492	34.2047	-2.75218	0.581187	-4.73544	2.18576e-06	9.10033e-06
ENSCDRG00005003538	2.86153	-2.59448	1.45722	-1.78044	0.0750043	0.112735
ENSCDRG00005003619	3.02423	4.64012	1.14267	4.06078	4.89093e-05	0.000150424
ENSCDRG00005003665	176.74	0.761278	0.161109	4.72523	2.29856e-06	9.53227e-06
ENSCDRG00005003805	739.199	-0.616342	0.157873	-3.90404	9.4601e-05	0.000272946
ENSCDRG00005004022	0.89721	-0.699575	2.53048	-0.27646	0.782195	0.82958
ENSCDRG00005004097	1.32118	2.29961	1.45938	1.57574	0.115085	0.164827
ENSCDRG00005004110	35.9048	-0.909923	0.341595	-2.66374	0.00772764	0.0146772
ENSCDRG00005004178	226.468	0.938742	0.20181	4.6516	3.29365e-06	1.32458e-05
ENSCDRG00005004304	45.5517	-2.9446	0.449248	-6.55451	5.58247e-11	6.56424e-10
ENSCDRG00005004359	2450.46	-0.582891	0.135348	-4.3066	1.65781e-05	5.63252e-05
ENSCDRG00005004415	87.0829	1.84917	0.499662	3.70083	0.000214894	0.000572378
ENSCDRG00005004629	528.653	1.99549	0.295721	6.74789	1.50015e-11	2.00837e-10
ENSCDRG00005008827	1662.18	1.05089	0.294995	3.56242	0.000367454	0.000932764
ENSCDRG00005009084	5.3865	4.77524	1.20133	3.97497	7.0389e-05	0.00020898
ENSCDRG00005009106	346.387	2.2295	0.388336	5.74116	9.4032e-09	6.73488e-08
ENSCDRG00005009315	33.1779	2.07686	0.77766	2.67065	0.00757041	0.0144118
ENSCDRG00005009436	264.894	2.19917	0.470166	4.67744	2.90477e-06	1.1811e-05
ENSCDRG00005009587	5.04149	0.799948	1.10111	0.726493	0.467537	0.546233
ENSCDRG00005009658	4.66713	0.255344	0.73995	0.345082	0.730033	0.786311
ENSCDRG00005006332	116.763	3.38979	0.742407	4.56594	4.97256e-06	1.91389e-05
ENSCDRG00005006436	525.632	1.4438	0.309529	4.6645	3.09365e-06	1.25084e-05
ENSCDRG00005006762	746.51	-0.150951	0.120273	-1.25506	0.209456	0.276932
ENSCDRG00005006861	277.228	1.17503	0.281029	4.18117	2.90012e-05	9.35362e-05
ENSCDRG00005006935	854.576	0.380671	0.231622	1.6435	0.100279	0.14577
ENSCDRG00005007094	697.373	-0.449089	0.132637	-3.38584	0.000709617	0.00169137
ENSCDRG00005008206	19291.7	-0.751981	0.203857	-3.68878	0.000225335	0.000597429
ENSCDRG00005008301	0.0224448	0	5.16147	0	1	NA
ENSCDRG00005008364	538.939	1.31628	0.211647	6.21922	4.99635e-10	4.81727e-09
ENSCDRG00005008446	433.498	0.673505	0.156949	4.29124	1.77681e-05	5.98977e-05
ENSCDRG00005008784	1.45415	-0.881069	1.21961	-0.722421	0.470036	0.548708
ENSCDRG00005008835	742.85	0.826903	0.244379	3.38369	0.000715198	0.0017035
ENSCDRG00005010059	3.82497	0.24961	0.908333	0.274801	0.783469	0.830728
ENSCDRG00005010142	207.393	1.53261	0.207833	7.37425	1.65274e-13	3.41138e-12
ENSCDRG00005010208	137.388	1.16884	0.234382	4.98688	6.13618e-07	2.93278e-06
ENSCDRG00005010224	4.24764	0.899848	0.804228	1.1189	0.263184	0.337307
ENSCDRG00005010240	53.9851	1.61014	0.280043	5.74963	8.94364e-09	6.43235e-08
ENSCDRG00005010254	6.26454	1.78496	0.641588	2.7821	0.00540078	0.0106265
ENSCDRG00005010269	60.1615	1.25537	0.317047	3.95955	7.50901e-05	0.000221312
ENSCDRG00005010297	169.289	1.96607	0.278467	7.06033	1.66109e-12	2.7521e-11
ENSCDRG00005010383	4476.12	-0.537709	0.162482	-3.30934	0.000935166	0.0021686
ENSCDRG00005010550	382.102	1.10387	0.244794	4.50937	6.50212e-06	2.44281e-05
ENSCDRG00005010670	127.596	-0.498394	0.201896	-2.46856	0.0135656	0.0244085
ENSCDRG00005010713	524.142	1.84709	0.290687	6.35422	2.09481e-10	2.19733e-09
ENSCDRG00005010758	1786.24	-1.38881	0.184792	-7.51557	5.66654e-14	1.30727e-12
ENSCDRG00005010804	1.37934	3.60768	1.61351	2.23591	0.0253575	0.0427827
ENSCDRG00005010874	0.501851	-1.29127	2.39799	-0.538478	0.590247	NA
ENSCDRG00005011185	27.9705	3.15091	0.709231	4.44272	8.8829e-06	3.22721e-05
ENSCDRG00005011781	15.4279	2.18905	0.678398	3.2268	0.00125184	0.00282456
ENSCDRG00005011898	297.117	0.945238	0.155159	6.09206	1.11467e-09	9.88741e-09
ENSCDRG00005012784	377.206	-0.365805	0.138809	-2.63531	0.00840608	0.0158319
ENSCDRG00005013202	0.364878	-1.28697	3.60796	-0.356703	0.721314	NA
ENSCDRG00005013306	56.3536	3.36441	0.684292	4.91663	8.80475e-07	4.04826e-06
ENSCDRG00005014579	736.78	-0.834045	0.145676	-5.72533	1.03234e-08	7.31819e-08
ENSCDRG00005014618	289.507	-0.31863	0.303623	-1.04943	0.293982	0.37052
ENSCDRG00005014773	1626.15	2.72011	0.4768	5.70492	1.16394e-08	8.17076e-08
ENSCDRG00005014928	575.024	-0.0722373	0.122632	-0.58906	0.555821	0.630718
ENSCDRG00005015096	164.794	0.279484	0.215192	1.29876	0.194025	0.258954
ENSCDRG00005015238	93.8913	2.20744	0.522696	4.22317	2.40887e-05	7.90481e-05
ENSCDRG00005015323	81.6398	1.88102	0.433206	4.34209	1.41131e-05	4.86962e-05
ENSCDRG00005015363	104.801	5.16779	0.460659	11.2183	3.31763e-29	1.1477e-26
ENSCDRG00005015468	400.348	0.329109	0.130708	2.51789	0.011806	0.0215273
ENSCDRG00005015739	235.702	-1.17705	0.416168	-2.82831	0.00467947	0.00933465
ENSCDRG00005015802	1837.05	0.504642	0.1654	3.05105	0.00228042	0.00487631
ENSCDRG00005015905	1011.36	2.46254	0.320115	7.69269	1.44074e-14	3.77013e-13
ENSCDRG00005016157	474.281	-0.576126	0.358876	-1.60536	0.108415	0.156297
ENSCDRG00005016284	670.126	0.448612	0.14813	3.02851	0.00245762	0.00521973
ENSCDRG00005017078	9.31209	2.75111	0.963876	2.85422	0.00431428	0.00867823
ENSCDRG00005017336	115.001	0.228113	0.251444	0.907212	0.364295	0.443528
ENSCDRG00005017665	44.9345	-0.312361	0.481904	-0.648182	0.516867	0.593481
ENSCDRG00005019406	53.9986	1.27989	0.373835	3.42367	0.000617819	0.00149043
ENSCDRG00005019484	0.0883047	0.454573	5.16147	0.0880704	0.929821	NA
ENSCDRG00005019491	165.519	-1.56334	0.290498	-5.38161	7.38243e-08	4.35666e-07
ENSCDRG00005019507	0.0256381	-0.122497	5.16147	-0.023733	0.981066	NA
ENSCDRG00005019512	85.9842	2.27524	0.574902	3.95761	7.57021e-05	0.00022288
ENSCDRG00005019521	0.0411548	-1.27664	5.16147	-0.24734	0.804645	NA
ENSCDRG00005019524	5.01266	1.18829	1.05537	1.12595	0.260188	0.334161
ENSCDRG00005019543	140.799	1.30551	0.383426	3.40485	0.000662009	0.00158664
ENSCDRG00005019557	6073.58	-1.21397	0.180325	-6.73211	1.67223e-11	2.21984e-10
ENSCDRG00005019615	0.319031	1.03528	4.34527	0.238254	0.811684	NA
ENSCDRG00005019647	1422.96	-0.504985	0.143548	-3.51787	0.000435018	0.00108532
ENSCDRG00005019698	532.245	1.50251	0.247807	6.06324	1.33409e-09	1.16368e-08
ENSCDRG00005019761	116.146	2.2514	0.367379	6.12826	8.8843e-10	8.071e-09
ENSCDRG00005020057	174.025	1.7478	0.305096	5.7287	1.01205e-08	7.19498e-08
ENSCDRG00005020296	4.32583	3.31072	1.23825	2.67371	0.00750175	0.0142945
ENSCDRG00005020299	139.579	2.77938	0.361828	7.6815	1.57231e-14	4.0713e-13
ENSCDRG00005020313	461.134	1.23287	0.244988	5.03237	4.84456e-07	2.38464e-06
ENSCDRG00005020335	2047.86	-0.221104	0.168258	-1.31408	0.18882	0.25316
ENSCDRG00005020371	307.861	1.07771	0.164742	6.54183	6.07704e-11	7.09275e-10
ENSCDRG00005020471	18.4999	0.758808	0.422384	1.79649	0.0724169	0.10933
ENSCDRG00005020539	80.3403	1.87203	0.394679	4.74318	2.10389e-06	8.78796e-06
ENSCDRG00005020797	26.3258	0.163104	0.406271	0.401466	0.688077	0.7499
ENSCDRG00005020805	468.424	1.42541	0.357107	3.99153	6.56471e-05	0.000195911
ENSCDRG00005020832	420.254	0.530319	0.22331	2.3748	0.0175582	0.0307869
ENSCDRG00005020849	0.116558	0	5.16147	0	1	NA
ENSCDRG00005020854	12.4265	-0.0046463	0.57767	-0.00804318	0.993583	0.995078
ENSCDRG00005020860	251.585	-0.620959	0.232931	-2.66585	0.00767935	0.0145999
ENSCDRG00005020871	2.43339	-1.41356	1.3366	-1.05758	0.290249	0.366428
ENSCDRG00005020898	44.1582	2.75355	0.570694	4.82493	1.40056e-06	6.12062e-06
ENSCDRG00005020909	2622.3	0.417791	0.137374	3.04126	0.00235589	0.00502407
ENSCDRG00005020936	0.030863	0	5.16147	0	1	NA
ENSCDRG00005020966	0.188758	-1.87396	5.16031	-0.363149	0.716494	NA
ENSCDRG00005000056	2.5466	1.02382	1.07007	0.956779	0.338679	0.417969
ENSCDRG00005000070	972.533	0.684756	0.194413	3.52217	0.000428022	0.00107033
ENSCDRG00005000087	324.688	0.420042	0.175366	2.39523	0.0166099	0.0293046
ENSCDRG00005000134	81.8829	-0.0918071	0.207049	-0.443407	0.657471	0.722371
ENSCDRG00005000160	60.131	-0.927795	0.642756	-1.44346	0.14889	0.206342
ENSCDRG00005000222	1240.78	0.480995	0.157776	3.0486	0.00229914	0.00491451
ENSCDRG00005000274	27.8895	0.722669	0.478667	1.50975	0.131106	0.185016
ENSCDRG00005000290	0.727621	0	3.30756	0	1	NA
ENSCDRG00005000325	339.251	2.1549	0.313805	6.86701	6.55628e-12	9.53776e-11
ENSCDRG00005000381	3.57138	-1.92413	0.735383	-2.6165	0.00888375	0.0166445
ENSCDRG00005000401	485.349	0.045989	0.155828	0.295127	0.767897	0.818178
ENSCDRG00005000517	6037.71	-0.779551	0.213276	-3.65512	0.000257057	0.000673175
ENSCDRG00005000897	2.5599	2.41215	1.28831	1.87233	0.061161	0.0940633
ENSCDRG00005000970	0.0604642	-1.82267	5.16085	-0.353172	0.723959	NA
ENSCDRG00005001045	10.0294	-0.721318	0.595414	-1.21146	0.22572	0.295197
ENSCDRG00005001375	535.855	0.248715	0.343226	0.72464	0.468673	0.547265
ENSCDRG00005001398	4.04943	1.89467	1.1126	1.70293	0.0885813	0.130644
ENSCDRG00005001434	0.0224448	0	5.16147	0	1	NA
ENSCDRG00005001505	1.04169	0.870488	1.70006	0.512034	0.608627	0.679013
ENSCDRG00005001519	1359.15	0.679629	0.204284	3.32688	0.000878254	0.00205037
ENSCDRG00005001523	0.132787	0.454573	5.16147	0.0880704	0.929821	NA
ENSCDRG00005001531	139.375	0.543268	0.203976	2.66339	0.00773574	0.0146893
ENSCDRG00005001541	240.354	-0.782755	0.191315	-4.09144	4.28706e-05	0.000133465
ENSCDRG00005001561	606.351	1.73796	0.449467	3.86671	0.000110315	0.000313526
ENSCDRG00005001604	1075.08	1.69338	0.297446	5.69305	1.24793e-08	8.7003e-08
ENSCDRG00005001798	18.8311	-0.198229	0.465951	-0.425428	0.670525	0.734427
ENSCDRG00005001800	63.0832	0.58612	0.368559	1.5903	0.111767	0.16058
ENSCDRG00005001815	1875.56	-0.977005	0.112017	-8.72196	2.73426e-18	1.50142e-16
ENSCDRG00005001824	39.8818	0.683801	0.459958	1.48666	0.137105	0.192103
ENSCDRG00005001874	118.511	1.38231	0.21022	6.57555	4.84734e-11	5.79436e-10
ENSCDRG00005001968	46.6451	2.26524	0.340672	6.64933	2.94437e-11	3.68514e-10
ENSCDRG00005002064	829.377	-0.869703	0.34252	-2.53913	0.0111128	0.020401
ENSCDRG00005002125	20.4271	3.43846	0.571108	6.02069	1.73674e-09	1.47837e-08
ENSCDRG00005002157	1428.26	-1.2705	0.151513	-8.38547	5.05254e-17	2.10588e-15
ENSCDRG00005002204	277.779	-0.829281	0.186285	-4.45167	8.52052e-06	3.10927e-05
ENSCDRG00005002249	6.38276	0.555199	1.03907	0.534326	0.593116	0.665055
ENSCDRG00005002446	30.5628	0.610555	0.400811	1.5233	0.127684	0.180748
ENSCDRG00005002510	2613.94	-0.912339	0.198107	-4.60529	4.11891e-06	1.62326e-05
ENSCDRG00005002538	11.6367	-0.249099	0.658457	-0.378308	0.705202	0.764901
ENSCDRG00005002564	8.83565	-0.429444	1.25371	-0.342538	0.731946	0.788127
ENSCDRG00005002591	91.2526	1.26054	0.273467	4.60948	4.0367e-06	1.59267e-05
ENSCDRG00005002625	1.40964	-1.02481	1.54515	-0.663241	0.507176	0.584452
ENSCDRG00005002844	939.598	-0.532094	0.193212	-2.75394	0.00588825	0.0114837
ENSCDRG00005003589	331.21	-1.86325	0.219023	-8.50708	1.78364e-17	8.07635e-16
ENSCDRG00005003889	1058.44	-0.781803	0.130557	-5.98822	2.12145e-09	1.76248e-08
ENSCDRG00005003971	200.506	0.0407632	0.300746	0.13554	0.892185	0.917978
ENSCDRG00005004116	1724.16	0.991486	0.205098	4.83421	1.33676e-06	5.8715e-06
ENSCDRG00005004400	676.538	0.689447	0.308788	2.23275	0.0255655	0.0430916
ENSCDRG00005004514	197.032	-0.755403	0.334465	-2.25854	0.0239119	0.0405973
ENSCDRG00005004529	310.895	0.147279	0.155293	0.948394	0.342929	0.422031
ENSCDRG00005004592	228.428	1.98126	0.461964	4.28877	1.79664e-05	6.04837e-05
ENSCDRG00005004620	72.1146	-1.19001	0.384564	-3.09445	0.00197179	0.00426965
ENSCDRG00005004685	0.382837	1.41722	3.56639	0.397382	0.691086	NA
ENSCDRG00005004698	8.36245	-0.24458	0.646699	-0.378198	0.705284	0.764942
ENSCDRG00005004719	185.703	0.449534	0.349122	1.28761	0.197882	0.263492
ENSCDRG00005004806	117.086	1.48556	0.394553	3.76518	0.000166426	0.000454337
ENSCDRG00005004833	31.897	0.694448	0.401861	1.72808	0.0839739	0.124785
ENSCDRG00005004858	14.6447	2.5029	0.700986	3.57054	0.00035625	0.000907921
ENSCDRG00005004867	100.267	0.446009	0.724288	0.61579	0.538033	0.61416
ENSCDRG00005004890	243.439	0.14128	0.239053	0.590998	0.554522	0.629652
ENSCDRG00005004993	76.4361	-0.253473	0.3168	-0.800105	0.42365	0.502632
ENSCDRG00005005005	0.787062	1.20023	1.25523	0.956185	0.338979	0.418203
ENSCDRG00005005023	54.228	1.60463	0.357746	4.48538	7.27837e-06	2.69292e-05
ENSCDRG00005005053	670.946	0.556426	0.207393	2.68296	0.00729741	0.0139319
ENSCDRG00005005092	1949.34	-2.16627	0.317005	-6.83356	8.28328e-12	1.1808e-10
ENSCDRG00005005231	77.1646	-0.757046	0.334241	-2.26497	0.0235146	0.0400091
ENSCDRG00005005274	1246.5	-0.519799	0.146502	-3.54808	0.000388051	0.000979801
ENSCDRG00005005313	886.654	-0.199024	0.143254	-1.38931	0.164738	0.225201
ENSCDRG00005005400	24.1472	1.88626	0.495526	3.80658	0.000140903	0.000390426
ENSCDRG00005005461	840.219	0.0193137	0.135904	0.142113	0.886991	0.914374
ENSCDRG00005005616	911.074	-0.361121	0.330638	-1.09219	0.274748	0.349744
ENSCDRG00005005679	239.635	-2.32413	0.542847	-4.28136	1.85751e-05	6.22904e-05
ENSCDRG00005005690	2.73587	-0.863505	1.65427	-0.521985	0.601681	0.672826
ENSCDRG00005005715	12.1474	-1.1072	0.447755	-2.47277	0.013407	0.0241557
ENSCDRG00005005719	24.6708	-1.64333	0.628096	-2.61637	0.0088871	0.0166472
ENSCDRG00005005733	509.763	-2.02243	0.288667	-7.00611	2.45043e-12	3.88142e-11
ENSCDRG00005005765	514.935	-1.04465	0.288977	-3.61501	0.000300336	0.000775939
ENSCDRG00005005838	520.492	-1.64912	0.558954	-2.95037	0.00317398	0.0065804
ENSCDRG00005005859	136.064	-0.234446	0.339491	-0.690582	0.489829	0.567638
ENSCDRG00005005998	200.423	-0.414456	0.326198	-1.27057	0.203883	0.270401
ENSCDRG00005006048	639.555	-0.0805717	0.292932	-0.275053	0.783276	0.830574
ENSCDRG00005006266	3.56417	-0.755985	0.866543	-0.872415	0.382982	0.461698
ENSCDRG00005006297	154.867	0.454051	0.203349	2.23286	0.025558	0.0430831
ENSCDRG00005006389	799.173	-1.83859	0.278181	-6.60933	3.86057e-11	4.73255e-10
ENSCDRG00005006426	0.0302321	-1.27664	5.16147	-0.24734	0.804645	NA
ENSCDRG00005006486	8627.03	-1.75968	0.275483	-6.38763	1.68477e-10	1.8033e-09
ENSCDRG00005006524	17.7186	-1.32724	0.5864	-2.26337	0.0236131	0.0401568
ENSCDRG00005006940	450.569	0.48801	0.199394	2.44747	0.0143862	0.0257357
ENSCDRG00005016880	14.8288	0.831532	0.765623	1.08609	0.277441	0.35273
ENSCDRG00005016904	205.689	0.212719	0.264596	0.803937	0.421433	0.500414
ENSCDRG00005016942	99.3873	0.114076	0.207939	0.548605	0.583276	0.655892
ENSCDRG00005017169	1.52095	0.272223	1.21047	0.224891	0.822064	0.861457
ENSCDRG00005017196	5.79515	5.02771	1.23707	4.06421	4.8196e-05	0.000148547
ENSCDRG00005017253	51.8719	-1.0771	0.470757	-2.28802	0.0221365	0.0379179
ENSCDRG00005017286	11.5772	1.4083	0.585692	2.4045	0.0161948	0.0286423
ENSCDRG00005017309	6.18697	0.264453	0.864516	0.305897	0.759683	0.811506
ENSCDRG00005017377	15072.1	-0.0494431	0.319772	-0.15462	0.877121	0.906243
ENSCDRG00005017407	151.928	0.313053	0.274708	1.13959	0.254459	0.327581
ENSCDRG00005017513	0.114596	0.454573	5.16147	0.0880704	0.929821	NA
ENSCDRG00005017676	66.8587	0.783169	0.358942	2.18188	0.0291183	0.0484723
ENSCDRG00005017704	2.712	-0.659499	1.42908	-0.461484	0.644451	0.711137
ENSCDRG00005017758	9.29606	0.196873	0.518895	0.379407	0.704385	0.76414
ENSCDRG00005017788	0.0479593	0.454573	5.16147	0.0880704	0.929821	NA
ENSCDRG00005017803	291.546	-2.01888	0.298947	-6.7533	1.44521e-11	1.94083e-10
ENSCDRG00005017840	88.6021	-0.112529	0.444676	-0.253058	0.800224	0.844146
ENSCDRG00005017911	19.6178	1.70721	0.413368	4.13	3.62765e-05	0.000114524
ENSCDRG00005018612	137.691	0.927555	0.289838	3.20025	0.00137309	0.00306772
ENSCDRG00005018666	8408.34	-2.18463	0.307706	-7.09976	1.24975e-12	2.13185e-11
ENSCDRG00005018696	253.327	-0.177	0.487136	-0.363348	0.716345	0.774344
ENSCDRG00005018835	40.2217	1.51322	0.597465	2.53274	0.0113176	0.0207308
ENSCDRG00005018859	59.1156	1.91842	0.343931	5.57792	2.43407e-08	1.59902e-07
ENSCDRG00005019077	0.702008	-3.60958	3.87567	-0.931342	0.351676	NA
ENSCDRG00005019099	14.733	0.355641	0.448781	0.792459	0.428093	0.506792
ENSCDRG00005019149	294.329	-1.4553	0.229217	-6.349	2.16725e-10	2.26371e-09
ENSCDRG00005019178	3.31995	1.04769	0.848814	1.2343	0.217092	0.285424
ENSCDRG00005019233	94.5372	0.218769	0.250507	0.873306	0.382496	0.461369
ENSCDRG00005019314	65.1442	3.47244	0.563589	6.16129	7.21548e-10	6.73173e-09
ENSCDRG00005019358	319.278	2.60063	0.457545	5.68388	1.31674e-08	9.14685e-08
ENSCDRG00005019461	15.7692	-0.339025	0.378176	-0.896473	0.37	0.449181
ENSCDRG00005019562	606.621	-0.0375308	0.107914	-0.347785	0.728002	0.784862
ENSCDRG00005019574	9.95422	-0.617672	0.894741	-0.690336	0.489983	0.567741
ENSCDRG00005019584	78.1317	2.2052	0.410709	5.36925	7.90655e-08	4.63749e-07
ENSCDRG00005019632	125.999	0.180985	0.213017	0.849628	0.395532	0.473986
ENSCDRG00005019668	58.5088	3.24847	0.475266	6.83507	8.19657e-12	1.17074e-10
ENSCDRG00005019692	629.175	-0.180153	0.156328	-1.1524	0.249155	0.321807
ENSCDRG00005008483	125.908	2.68355	0.47946	5.59702	2.18064e-08	1.4446e-07
ENSCDRG00005008628	0.279519	0.859903	3.72697	0.230724	0.817529	NA
ENSCDRG00005008775	952.999	0.260767	0.0749508	3.47918	0.000502947	0.00123942
ENSCDRG00005009509	31.4584	4.11639	0.512411	8.03338	9.48225e-16	3.12409e-14
ENSCDRG00005010248	272.53	1.59493	0.297585	5.35957	8.34205e-08	4.86817e-07
ENSCDRG00005010320	49.5083	1.12705	0.431773	2.61028	0.00904682	0.0169354
ENSCDRG00005010375	35.0413	2.02438	0.527867	3.83502	0.000125554	0.000352549
ENSCDRG00005010405	12973.6	-0.134656	0.206065	-0.653463	0.513458	0.590353
ENSCDRG00005010428	26.0818	2.10514	0.393323	5.35219	8.6897e-08	5.0489e-07
ENSCDRG00005010488	1.36381	0.902965	1.20657	0.748375	0.454234	0.532598
ENSCDRG00005010502	1.90205	-0.0965855	1.25602	-0.0768981	0.938705	0.954038
ENSCDRG00005010545	47.3514	3.71446	0.506144	7.33875	2.15604e-13	4.36177e-12
ENSCDRG00005010735	1137.74	0.879175	0.157802	5.57136	2.52752e-08	1.6535e-07
ENSCDRG00005010752	578.561	-0.40988	0.143393	-2.85844	0.00425733	0.00857262
ENSCDRG00005010858	813.395	0.55692	0.164647	3.3825	0.000718291	0.00170945
ENSCDRG00005011951	30.3782	2.68008	0.56888	4.71115	2.46323e-06	1.01414e-05
ENSCDRG00005012138	253.892	-0.972732	0.261038	-3.7264	0.000194232	0.000522818
ENSCDRG00005012284	311.498	3.24058	0.373254	8.68199	3.88916e-18	2.03851e-16
ENSCDRG00005012379	2038.28	-0.960045	0.176755	-5.4315	5.5882e-08	3.39154e-07
ENSCDRG00005012439	31.1912	-0.611092	0.468008	-1.30573	0.191644	0.256152
ENSCDRG00005012637	161.671	0.947487	0.213077	4.44668	8.72074e-06	3.17296e-05
ENSCDRG00005012929	12.6769	-1.22032	0.527668	-2.31267	0.0207405	0.0357747
ENSCDRG00005013007	1037.25	-2.5426	0.343936	-7.39264	1.43937e-13	3.02144e-12
ENSCDRG00005013111	137.253	-0.928708	0.265793	-3.49411	0.00047565	0.0011787
ENSCDRG00005013210	4714.56	-1.73802	0.397695	-4.37024	1.24108e-05	4.33413e-05
ENSCDRG00005013302	3529.2	-1.54603	0.328626	-4.70453	2.54452e-06	1.04444e-05
ENSCDRG00005013388	78.5671	2.1279	0.306311	6.94686	3.73504e-12	5.7274e-11
ENSCDRG00005013541	0.130228	-1.87396	5.16031	-0.363148	0.716494	NA
ENSCDRG00005013548	164.023	0.33623	0.168589	1.99438	0.0461103	0.0732321
ENSCDRG00005013631	78.6358	1.77438	0.395585	4.48545	7.27615e-06	2.69282e-05
ENSCDRG00005013733	82.4338	-1.80247	0.410105	-4.39514	1.10701e-05	3.90839e-05
ENSCDRG00005013764	8.35411	1.65934	0.669333	2.4791	0.0131714	0.0237938
ENSCDRG00005013797	446.398	-0.57142	0.12977	-4.40332	1.06606e-05	3.78938e-05
ENSCDRG00005013884	1.68139	-0.699575	2.62619	-0.266384	0.789943	0.835741
ENSCDRG00005013928	726.287	-0.0980769	0.247321	-0.396557	0.691694	0.752941
ENSCDRG00005014038	2572.8	-0.742287	0.248832	-2.98309	0.00285355	0.00597626
ENSCDRG00005014067	42.2878	2.45672	0.511744	4.80068	1.58126e-06	6.83094e-06
ENSCDRG00005014158	2862.83	-0.734239	0.111589	-6.57984	4.70961e-11	5.66103e-10
ENSCDRG00005014399	357.758	-0.075324	0.174048	-0.432777	0.665177	0.729586
ENSCDRG00005014939	67.5949	2.78327	0.587135	4.74042	2.13277e-06	8.90216e-06
ENSCDRG00005015136	46.9202	1.97545	0.519359	3.80363	0.000142591	0.000394623
ENSCDRG00005015229	57.9658	0.329105	0.292227	1.1262	0.260083	0.334075
ENSCDRG00005015356	6.10984	0.407783	0.847318	0.481263	0.63033	0.697959
ENSCDRG00005015479	13.9982	3.1462	0.715578	4.39672	1.09898e-05	3.88336e-05
ENSCDRG00005015576	1106.06	0.487249	0.251586	1.93671	0.0527811	0.0825904
ENSCDRG00005015683	75.0562	-0.740991	0.209834	-3.53132	0.000413494	0.00103866
ENSCDRG00005015770	36.2854	0.798222	0.371627	2.14791	0.0317206	0.0523992
ENSCDRG00005016282	11.1152	2.05084	0.821289	2.4971	0.0125212	0.0227141
ENSCDRG00005021482	4548.92	-0.401003	0.21099	-1.90057	0.0573581	0.0889398
ENSCDRG00005021507	52.9942	0.195544	0.418143	0.467648	0.640036	0.707168
ENSCDRG00005021531	75.7599	-0.380109	0.25136	-1.51221	0.130481	0.184235
ENSCDRG00005021538	105.928	1.50401	0.299565	5.02066	5.1493e-07	2.50866e-06
ENSCDRG00005021545	166.162	-1.42989	0.360026	-3.97163	7.13826e-05	0.000211422
ENSCDRG00005021559	245.318	0.63123	0.176059	3.58533	0.000336649	0.000862285
ENSCDRG00005021577	264.072	2.49223	0.375803	6.63176	3.31699e-11	4.10988e-10
ENSCDRG00005021599	72.5271	4.09363	0.42712	9.58426	9.31219e-22	9.82152e-20
ENSCDRG00005021612	1.44276	2.2964	1.2657	1.81433	0.0696263	0.105596
ENSCDRG00005021613	0.386573	1.0875	5.14436	0.211396	0.832578	NA
ENSCDRG00005021614	3.37585	-1.3105	0.719541	-1.8213	0.0685608	0.104154
ENSCDRG00005021615	497.816	-0.101554	0.14786	-0.686827	0.492192	0.569918
ENSCDRG00005021616	1.36508	-0.504065	1.10597	-0.455767	0.648558	0.714635
ENSCDRG00005021617	3292.53	-1.15532	0.155798	-7.4155	1.21168e-13	2.6003e-12
ENSCDRG00005021620	1.18768	-0.0384403	1.61798	-0.0237583	0.981045	0.985968
ENSCDRG00005021631	0.239872	-0.122497	5.16147	-0.023733	0.981066	NA
ENSCDRG00005021635	0.631536	3.46547	2.27264	1.52487	0.127292	NA
ENSCDRG00005021636	81.3894	1.58666	0.399014	3.97645	6.99514e-05	0.000207717
ENSCDRG00005021642	701.404	-0.656489	0.217331	-3.02069	0.00252199	0.00533874
ENSCDRG00005021651	1035.92	-0.549639	0.154563	-3.55607	0.000376442	0.00095362
ENSCDRG00005021657	10338.3	0.272986	0.211072	1.29333	0.195897	0.261102
ENSCDRG00005021660	24.9285	0.423652	0.279207	1.51734	0.129182	0.182613
ENSCDRG00005021662	1.19293	2.12776	1.71894	1.23783	0.215777	0.283933
ENSCDRG00005021665	73.0332	1.6421	0.420256	3.90739	9.32999e-05	0.000269777
ENSCDRG00005021667	2966.59	-0.44361	0.15137	-2.93063	0.00338278	0.00696901
ENSCDRG00005021670	234.53	2.70687	0.511719	5.28976	1.22474e-07	6.87803e-07
ENSCDRG00005021680	0.168008	0	5.16147	0	1	NA
ENSCDRG00005021688	2451.66	-0.398076	0.170787	-2.33083	0.0197621	0.0342305
ENSCDRG00005021697	1.38876	2.60219	1.6967	1.53368	0.125108	0.17758
ENSCDRG00005021708	299.7	1.09892	0.182771	6.01256	1.82613e-09	1.54533e-08
ENSCDRG00005021717	0.0238466	0	5.16147	0	1	NA
ENSCDRG00005021718	0.0238466	0	5.16147	0	1	NA
ENSCDRG00005008930	0.0224448	0	5.16147	0	1	NA
ENSCDRG00005009000	0.0239796	-0.122497	5.16147	-0.023733	0.981066	NA
ENSCDRG00005009046	0.0869623	0	5.16147	0	1	NA
ENSCDRG00005009133	1.69738	1.857	1.15332	1.61013	0.10737	0.154945
ENSCDRG00005009432	9835.51	-2.85287	0.370324	-7.7037	1.3218e-14	3.52204e-13
ENSCDRG00005009455	0.314757	-1.55144	5.13618	-0.30206	0.762606	NA
ENSCDRG00005009490	0.498366	-3.21236	4.0699	-0.789297	0.429938	NA
ENSCDRG00005009494	0.189784	0.454573	5.16147	0.0880704	0.929821	NA
ENSCDRG00005009532	13.5986	3.96574	0.733286	5.40818	6.36667e-08	3.81185e-07
ENSCDRG00005009584	34.449	-1.1812	0.394535	-2.9939	0.00275437	0.00578675
ENSCDRG00005009593	0.0647204	0	5.16147	0	1	NA
ENSCDRG00005009607	12.3083	0.385938	0.671318	0.574895	0.565362	0.63991
ENSCDRG00005009670	576.174	-1.23859	0.34178	-3.62394	0.000290154	0.000752217
ENSCDRG00005011481	65.4329	1.79133	0.572402	3.1295	0.00175101	0.00383092
ENSCDRG00005011539	1024.9	-0.0728271	0.169542	-0.429552	0.667522	0.731647
ENSCDRG00005011582	0.283868	-2.28294	4.51762	-0.505341	0.613319	NA
ENSCDRG00005011880	398.64	1.92332	0.26215	7.3367	2.18923e-13	4.41064e-12
ENSCDRG00005018780	0.0615169	0	5.16147	0	1	NA
ENSCDRG00005018793	81.8177	2.6849	0.558972	4.80328	1.56086e-06	6.74953e-06
ENSCDRG00005018862	0.0843109	-1.82267	5.16085	-0.353172	0.723959	NA
ENSCDRG00005018975	0.496674	2.20532	2.39154	0.922136	0.356458	NA
ENSCDRG00005019029	225.89	-1.58252	0.331426	-4.77487	1.79821e-06	7.65912e-06
ENSCDRG00005019051	0.79682	-1.30084	1.45567	-0.893636	0.371517	0.45064
ENSCDRG00005019070	479.488	0.917369	0.192211	4.77272	1.81757e-06	7.73204e-06
ENSCDRG00005019108	0.267418	0.510429	5.14435	0.0992212	0.920963	NA
ENSCDRG00005019124	0.402336	-1.60368	2.82373	-0.567931	0.570082	NA
ENSCDRG00005019150	0.743162	-2.63121	2.69119	-0.977712	0.328217	NA
ENSCDRG00005019168	3.2375	3.43136	1.14771	2.98974	0.00279214	0.00585971
ENSCDRG00005019184	4.81086	0.905212	0.946091	0.956791	0.338673	0.417969
ENSCDRG00005019198	47.138	2.14397	0.754441	2.8418	0.004486	0.00898707
ENSCDRG00005019230	41.9587	2.65355	0.552051	4.80672	1.5343e-06	6.64468e-06
ENSCDRG00005019261	11.9424	3.65838	0.833107	4.39125	1.127e-05	3.9694e-05
ENSCDRG00005019328	0.0332872	-1.27664	5.16147	-0.24734	0.804645	NA
ENSCDRG00005019346	108.184	0.0766289	0.195749	0.391466	0.695453	0.756224
ENSCDRG00005019467	92.4278	1.09138	0.227408	4.79922	1.59283e-06	6.87746e-06
ENSCDRG00005019934	103.911	-2.7983	0.682534	-4.09986	4.134e-05	0.000129119
ENSCDRG00005019956	2517.42	-1.05891	0.154758	-6.84233	7.79141e-12	1.11563e-10
ENSCDRG00005019974	149.854	0.240672	0.317937	0.756981	0.449061	0.527498
ENSCDRG00005019988	305.69	0.48408	0.211983	2.28358	0.0223963	0.0383098
ENSCDRG00005020026	0.063335	0	5.16147	0	1	NA
ENSCDRG00005020065	1721.89	0.240874	0.140096	1.71935	0.0855513	0.126846
ENSCDRG00005020200	0.611622	-1.26588	2.44502	-0.51774	0.60464	NA
ENSCDRG00005020221	348.466	-0.433169	0.2242	-1.93206	0.0533516	0.0833701
ENSCDRG00005020243	522.593	0.723764	0.183687	3.94021	8.1409e-05	0.000238505
ENSCDRG00005020300	917.845	1.19413	0.28644	4.16886	3.06121e-05	9.82553e-05
ENSCDRG00005020330	1709.22	3.04441	0.400382	7.60376	2.87649e-14	7.01758e-13
ENSCDRG00005020425	377.617	0.759135	0.365935	2.07451	0.0380323	0.0618275
ENSCDRG00005020516	55.83	0.576231	0.439122	1.31224	0.189441	0.253815
ENSCDRG00005020521	0.623955	-1.0315	2.5239	-0.408691	0.682766	NA
ENSCDRG00005020530	0.0256381	-0.122497	5.16147	-0.023733	0.981066	NA
ENSCDRG00005020544	1894.23	-1.36208	0.212148	-6.4204	1.35919e-10	1.47954e-09
ENSCDRG00005020569	3685.31	-0.406745	0.324888	-1.25195	0.210587	0.278216
ENSCDRG00005020582	6.92967	3.04659	0.6694	4.55123	5.33334e-06	2.03959e-05
ENSCDRG00005020588	70.5577	-0.440475	0.230532	-1.91069	0.0560441	0.0871366
ENSCDRG00005020594	0.0688315	0.935724	5.15142	0.181644	0.855862	NA
ENSCDRG00005020600	406.375	0.306786	0.134748	2.27675	0.0228013	0.0389333
ENSCDRG00005020633	551.098	1.14234	0.272029	4.19934	2.6769e-05	8.7018e-05
ENSCDRG00005020807	380.566	-0.411912	0.218258	-1.88727	0.0591243	0.0912938
ENSCDRG00005020818	15828.1	-0.921585	0.262769	-3.5072	0.000452843	0.00112573
ENSCDRG00005020823	2.25992	-0.692067	0.704521	-0.982323	0.325941	0.40423
ENSCDRG00005020827	122.165	0.747225	0.213798	3.495	0.000474056	0.00117573
ENSCDRG00005020835	22.0011	0.0987222	0.845194	0.116804	0.907015	0.929587
ENSCDRG00005020859	47.7773	3.07014	0.444935	6.9002	5.19307e-12	7.76357e-11
ENSCDRG00005020882	97.9636	2.06031	0.298752	6.89639	5.33418e-12	7.9539e-11
ENSCDRG00005020995	47.6234	3.17881	0.629996	5.04576	4.51724e-07	2.2337e-06
ENSCDRG00005020999	147.259	1.21588	0.264077	4.60426	4.13927e-06	1.62905e-05
ENSCDRG00005008042	1734.71	-2.61773	0.267707	-9.77835	1.39459e-22	1.68687e-20
ENSCDRG00005008112	1952.82	-1.16738	0.216426	-5.3939	6.89453e-08	4.08966e-07
ENSCDRG00005008222	1594.37	-0.469086	0.15334	-3.05913	0.00221977	0.00475603
ENSCDRG00005008450	3502.39	-0.499709	0.101445	-4.92592	8.39645e-07	3.87806e-06
ENSCDRG00005009201	521.608	-0.0961667	0.180302	-0.533363	0.593782	0.665542
ENSCDRG00005010058	2233.51	0.127164	0.111724	1.1382	0.255038	0.328252
ENSCDRG00005015734	5.88882	1.61193	0.715406	2.25316	0.0242489	0.0411129
ENSCDRG00005015786	82.806	1.68388	0.260075	6.47458	9.5076e-11	1.06788e-09
ENSCDRG00005015814	601.106	0.266333	0.158929	1.6758	0.0937772	0.137405
ENSCDRG00005015880	9.3015	0.909744	0.691003	1.31656	0.187987	0.252262
ENSCDRG00005015961	437.999	1.97172	0.409007	4.82075	1.43017e-06	6.23902e-06
ENSCDRG00005016016	21.0342	-0.0998101	0.639565	-0.156059	0.875986	0.905241
ENSCDRG00005016075	357.595	-0.396875	0.153465	-2.5861	0.00970675	0.0180516
ENSCDRG00005016167	1134.24	-1.29038	0.198913	-6.48715	8.74733e-11	9.9013e-10
ENSCDRG00005016197	0.814825	-1.74767	1.80623	-0.967575	0.333257	0.41218
ENSCDRG00005016226	24.6878	2.01532	0.509453	3.95584	7.62655e-05	0.000224271
ENSCDRG00005016242	112.554	1.45159	0.462591	3.13796	0.00170126	0.00373199
ENSCDRG00005016290	50.1088	-0.157174	0.441467	-0.356027	0.72182	0.779261
ENSCDRG00005016431	8.18222	1.98124	0.651453	3.04126	0.00235592	0.00502407
ENSCDRG00005016527	170.173	1.84438	0.344413	5.35513	8.54958e-08	4.97584e-07
ENSCDRG00005016745	22.7889	1.00489	0.392783	2.55838	0.010516	0.0194104
ENSCDRG00005017019	1834.88	-1.49143	0.219279	-6.80152	1.03519e-11	1.44517e-10
ENSCDRG00005017043	172.83	-0.149924	0.214738	-0.698172	0.48507	0.563043
ENSCDRG00005017079	2255.32	0.324005	0.207211	1.56365	0.1179	0.168357
ENSCDRG00005017129	1311.4	-0.917725	0.233814	-3.92502	8.67225e-05	0.00025283
ENSCDRG00005017181	28.5406	-0.360899	0.57606	-0.626495	0.530991	0.607323
ENSCDRG00005017272	126.51	-0.976661	0.234193	-4.17032	3.04167e-05	9.77187e-05
ENSCDRG00005017341	257.507	-2.0182	0.463399	-4.3552	1.32945e-05	4.60831e-05
ENSCDRG00005017373	0.329576	-0.699572	3.69359	-0.189402	0.849778	NA
ENSCDRG00005017433	1589.28	-1.47339	0.146517	-10.0561	8.63346e-24	1.34534e-21
ENSCDRG00005017547	9.85774	-2.74313	0.689474	-3.97858	6.93283e-05	0.000205972
ENSCDRG00005017560	3.44644	-0.397122	1.62987	-0.243652	0.807501	0.850008
ENSCDRG00005017597	592.556	-0.570229	0.130096	-4.38315	1.16978e-05	4.10501e-05
ENSCDRG00005017618	745.844	-0.734183	0.157734	-4.65456	3.24676e-06	1.30664e-05
ENSCDRG00005017693	412.728	-0.143116	0.117997	-1.21288	0.225176	0.294619
ENSCDRG00005017861	302.302	0.236604	0.206026	1.14842	0.250795	0.323611
ENSCDRG00005017909	1458.28	-0.436374	0.106784	-4.08652	4.37898e-05	0.000136009
ENSCDRG00005017937	36.6669	-1.5704	0.496083	-3.16561	0.0015476	0.00341832
ENSCDRG00005018016	1225.55	-0.172638	0.115142	-1.49935	0.133784	0.188043
ENSCDRG00005018293	880.394	-0.23985	0.100244	-2.39267	0.0167265	0.029475
ENSCDRG00005018336	344.117	-0.92081	0.223634	-4.11749	3.83018e-05	0.000120346
ENSCDRG00005018493	1074.29	-0.758054	0.239035	-3.17131	0.00151753	0.00335447
ENSCDRG00005018532	494.917	0.259402	0.132373	1.95963	0.0500387	0.0788413
ENSCDRG00005018640	567.146	-0.491026	0.14825	-3.31214	0.000925837	0.00214869
ENSCDRG00005018665	658.756	-1.05922	0.333762	-3.17356	0.00150579	0.00333364
ENSCDRG00005018731	805.345	0.462316	0.141974	3.25634	0.00112858	0.00257127
ENSCDRG00005018774	47.2021	0.0648356	0.23412	0.276933	0.781832	0.829297
ENSCDRG00005018826	293.893	-0.300604	0.191652	-1.56849	0.116767	0.166954
ENSCDRG00005018881	42.9343	0.261213	0.291779	0.895243	0.370657	0.44985
ENSCDRG00005019276	518.003	-0.855381	0.178399	-4.79476	1.62869e-06	7.01635e-06
ENSCDRG00005019325	1.03603	0.384397	1.4683	0.261798	0.793477	0.838974
ENSCDRG00005019810	271.819	-0.822876	0.178805	-4.60209	4.18277e-06	1.64543e-05
ENSCDRG00005019824	243.038	1.57361	0.332763	4.72893	2.25706e-06	9.3802e-06
ENSCDRG00005019837	461.739	1.07527	0.344632	3.12006	0.00180816	0.00394895
ENSCDRG00005019872	2.50991	0.692126	1.03319	0.669892	0.502927	0.580329
ENSCDRG00005019894	48.9593	-0.143268	0.308486	-0.464424	0.642344	0.709378
ENSCDRG00005019917	11.7845	3.12975	0.982068	3.1869	0.00143806	0.003198
ENSCDRG00005020003	780.184	1.30162	0.33367	3.9009	9.58357e-05	0.00027591
ENSCDRG00005020080	29.3463	2.42387	0.488856	4.95824	7.11345e-07	3.33898e-06
ENSCDRG00005020086	1.54998	2.15789	1.25456	1.72003	0.0854266	0.126672
ENSCDRG00005020098	89.9856	2.10176	0.435226	4.82913	1.37134e-06	6.00659e-06
ENSCDRG00005020105	0.516456	0.661149	1.92749	0.343011	0.73159	NA
ENSCDRG00005020114	813.014	1.77046	0.174648	10.1373	3.77414e-24	6.28976e-22
ENSCDRG00005020123	2565.16	0.357116	0.142782	2.50113	0.0123799	0.0224837
ENSCDRG00005020165	829.19	1.25376	0.205068	6.11387	9.72443e-10	8.7606e-09
ENSCDRG00005020177	3.55004	1.4758	0.90924	1.62312	0.104564	0.151262
ENSCDRG00005020185	2.05342	1.68399	2.13354	0.789296	0.429939	0.508663
ENSCDRG00005020195	2.03545	2.94726	1.10733	2.66158	0.00777739	0.0147603
ENSCDRG00005020210	1155.64	0.414666	0.146963	2.82156	0.00477903	0.00951547
ENSCDRG00005020229	0.137219	0	5.16147	0	1	NA
ENSCDRG00005020258	1242.71	0.336677	0.115671	2.91063	0.00360699	0.00739481
ENSCDRG00005020361	772.154	-2.33992	0.203537	-11.4963	1.3768e-30	5.53825e-28
ENSCDRG00005020402	344.204	2.1664	0.397761	5.44648	5.13767e-08	3.15129e-07
ENSCDRG00005020442	14.5392	0.420034	0.468413	0.896717	0.36987	0.449103
ENSCDRG00005020487	7446.71	-1.22015	0.161058	-7.57583	3.56841e-14	8.56072e-13
ENSCDRG00005020527	1946.98	0.894357	0.264881	3.37645	0.000734276	0.00174301
ENSCDRG00005020654	100.931	-0.277333	0.224343	-1.2362	0.216384	0.284645
ENSCDRG00005020670	164.782	1.35178	0.26376	5.12502	2.975e-07	1.53014e-06
ENSCDRG00005008927	0.172049	0.960278	4.11863	0.233154	0.815642	NA
ENSCDRG00005008991	49.5348	3.13757	0.592	5.29994	1.15839e-07	6.53938e-07
ENSCDRG00005009083	11.3279	2.27006	0.653766	3.47228	0.00051605	0.00126809
ENSCDRG00005009240	0.193923	1.46088	5.12979	0.284783	0.77581	NA
ENSCDRG00005009269	601.833	-0.20816	0.189247	-1.09994	0.271358	0.34627
ENSCDRG00005009349	64.7388	0.0866045	0.226389	0.382547	0.702056	0.761966
ENSCDRG00005009469	316.737	2.38061	0.360844	6.59733	4.18627e-11	5.08496e-10
ENSCDRG00005009639	57.686	-1.65487	0.428888	-3.8585	0.000114084	0.000323174
ENSCDRG00005009671	11.066	-1.54125	0.431025	-3.57578	0.000349184	0.000892014
ENSCDRG00005009732	4433.37	-0.36797	0.106194	-3.46508	0.000530071	0.0012981
ENSCDRG00005010011	2.62766	-0.114585	0.974407	-0.117594	0.906389	0.929204
ENSCDRG00005010042	35.728	0.85607	0.334587	2.55859	0.0105098	0.0194031
ENSCDRG00005010422	0.110586	-0.122497	5.16147	-0.023733	0.981066	NA
ENSCDRG00005010443	0.485199	0.834878	3.08758	0.270399	0.786853	NA
ENSCDRG00005010743	157.935	0.190998	0.20307	0.940553	0.346934	0.42596
ENSCDRG00005010822	0.523901	0.454577	2.76117	0.164632	0.869234	NA
ENSCDRG00005011003	1.2719	0.451548	1.23308	0.366195	0.714219	0.772647
ENSCDRG00005011062	0.0479593	0.454573	5.16147	0.0880704	0.929821	NA
ENSCDRG00005011079	38.4071	0.499478	0.324068	1.54128	0.123249	0.175244
ENSCDRG00005011093	641.657	-0.460506	0.1963	-2.34593	0.0189796	0.032974
ENSCDRG00005011140	563.9	0.816511	0.129148	6.32231	2.57682e-10	2.65147e-09
ENSCDRG00005011290	5.78479	1.18569	0.950782	1.24706	0.212374	0.279987
ENSCDRG00005011422	342.434	1.74209	0.480207	3.6278	0.00028585	0.00074206
ENSCDRG00005011436	94.8699	-0.134705	0.389736	-0.345632	0.729619	0.786004
ENSCDRG00005011513	34.0386	1.01245	0.273629	3.70007	0.00021554	0.000573834
ENSCDRG00005011527	15.1429	3.63603	0.684903	5.30882	1.10337e-07	6.25739e-07
ENSCDRG00005011568	4.68849	-0.183263	0.59417	-0.308436	0.757751	0.809863
ENSCDRG00005011599	68.0773	-0.170457	0.398103	-0.428172	0.668526	0.732609
ENSCDRG00005011750	273.075	-0.0360219	0.139899	-0.257485	0.796804	0.841309
ENSCDRG00005011832	55.1265	1.86585	0.474806	3.92971	8.50476e-05	0.000248365
ENSCDRG00005011865	26.517	1.87697	0.347847	5.39596	6.81599e-08	4.05281e-07
ENSCDRG00005011881	11.5673	2.14625	0.517713	4.14564	3.38865e-05	0.000107843
ENSCDRG00005011887	0.147848	0.454573	5.10181	0.0891003	0.929002	NA
ENSCDRG00005011908	0.187014	0.430427	4.05487	0.106151	0.915463	NA
ENSCDRG00005012008	85.5593	0.783191	0.253404	3.09068	0.00199699	0.00431828
ENSCDRG00005012630	13.3448	2.94088	0.76138	3.86257	0.000112202	0.000318523
ENSCDRG00005012714	0.342241	2.2082	3.57918	0.616957	0.537263	NA
ENSCDRG00005012961	124.452	0.837889	0.15937	5.25751	1.46017e-07	8.0486e-07
ENSCDRG00005013035	0.310869	0.454577	2.84533	0.159762	0.873068	NA
ENSCDRG00005013044	2.91561	4.63823	1.29574	3.57959	0.000344133	0.000880543
ENSCDRG00005013086	921.371	-0.261489	0.094796	-2.75844	0.00580781	0.0113435
ENSCDRG00005013163	113.647	2.53133	0.581191	4.35541	1.32817e-05	4.60573e-05
ENSCDRG00005013180	163.622	0.0787435	0.482826	0.163089	0.870449	0.900703
ENSCDRG00005013323	79.8825	0.849298	0.234581	3.62049	0.000294044	0.000761502
ENSCDRG00005013728	0.246138	0	4.60986	0	1	NA
ENSCDRG00005013777	0.0239796	-0.122497	5.16147	-0.023733	0.981066	NA
ENSCDRG00005013801	4.76866	2.21863	1.3171	1.68448	0.0920886	0.135274
ENSCDRG00005014282	197.49	1.08674	0.217536	4.99567	5.86316e-07	2.81787e-06
ENSCDRG00005014453	530.596	1.37005	0.205446	6.6687	2.58088e-11	3.27044e-10
ENSCDRG00005014577	1713.75	0.902925	0.252864	3.5708	0.000355897	0.000907154
ENSCDRG00005014695	591.62	-0.807208	0.121145	-6.66318	2.67968e-11	3.38818e-10
ENSCDRG00005014746	1058.75	0.0480085	0.099893	0.480599	0.630801	0.698302
ENSCDRG00005014800	188.035	0.130128	0.363372	0.358112	0.720259	0.777916
ENSCDRG00005014849	23.8806	1.46769	0.502602	2.92018	0.00349833	0.00718824
ENSCDRG00005014987	13.0338	-0.52239	0.571676	-0.913786	0.360829	0.439944
ENSCDRG00005015071	1136.42	-0.437169	0.125787	-3.47547	0.000509963	0.00125383
ENSCDRG00005015145	1.42235	-2.0733	1.45108	-1.4288	0.153063	0.211278
ENSCDRG00005015264	1.33798	-0.995712	1.34956	-0.737805	0.460633	0.53926
ENSCDRG00005015506	715.805	-0.317889	0.123477	-2.57448	0.0100392	0.0186216
ENSCDRG00005015536	9.98042	1.09388	0.724785	1.50925	0.131235	0.185153
ENSCDRG00005015607	2.22152	-1.67674	1.2412	-1.3509	0.176729	0.239643
ENSCDRG00005015796	683.506	0.499393	0.120576	4.14173	3.44689e-05	0.000109476
ENSCDRG00005015952	2.80194	3.52164	1.42	2.48003	0.0131371	0.0237344
ENSCDRG00005016266	3.3322	0.460389	0.862592	0.533728	0.59353	0.665346
ENSCDRG00005016312	235.797	1.16622	0.432618	2.69573	0.00702342	0.0134609
ENSCDRG00005016475	1029.22	-0.384534	0.10334	-3.72107	0.000198382	0.000532912
ENSCDRG00005016579	0.183143	-1.45729	5.13993	-0.283524	0.776775	NA
ENSCDRG00005016638	50.8288	-0.0333102	0.485016	-0.0686787	0.945245	0.959312
ENSCDRG00005016792	715.638	0.516518	0.179341	2.88009	0.00397567	0.00805992
ENSCDRG00005016916	1.71023	1.09394	1.31907	0.829329	0.406918	0.485646
ENSCDRG00005017017	0.150202	-0.699568	5.16147	-0.135536	0.892188	NA
ENSCDRG00005017034	0.642138	-4.55536	3.12286	-1.45872	0.144643	NA
ENSCDRG00005017053	1122.62	-1.85052	0.386628	-4.78631	1.69872e-06	7.27237e-06
ENSCDRG00005017134	779.329	-0.239695	0.13997	-1.71248	0.0868091	0.128457
ENSCDRG00005017354	3917.79	-0.0882182	0.070085	-1.25873	0.208128	0.275412
ENSCDRG00005017480	2.6754	-0.185897	1.20482	-0.154295	0.877377	0.906354
ENSCDRG00005017566	47.3477	2.5279	0.508595	4.97037	6.68266e-07	3.1582e-06
ENSCDRG00005017651	256.047	2.25544	0.516802	4.36423	1.27569e-05	4.44691e-05
ENSCDRG00005017831	2538.63	1.00621	0.203622	4.94157	7.74941e-07	3.60424e-06
ENSCDRG00005009075	6.28426	0.376667	0.88291	0.42662	0.669656	0.733662
ENSCDRG00005009119	0.671535	0.454577	2.82966	0.160647	0.872371	NA
ENSCDRG00005009238	0.196858	-0.122498	3.98331	-0.0307528	0.975467	NA
ENSCDRG00005009260	0.123452	0	5.16147	0	1	NA
ENSCDRG00005009450	15.707	2.56368	0.657011	3.90204	9.53863e-05	0.000274796
ENSCDRG00005009605	82.3559	1.56276	0.32892	4.75118	2.02235e-06	8.48013e-06
ENSCDRG00005009624	1117.27	-0.272212	0.0963937	-2.82397	0.00474334	0.00945116
ENSCDRG00005009654	14.6598	0.394946	0.495132	0.797658	0.425069	0.504123
ENSCDRG00005009701	30576.1	-1.22831	0.246235	-4.98836	6.08937e-07	2.91122e-06
ENSCDRG00005009756	862.866	-3.15832	0.53339	-5.92123	3.19549e-09	2.55418e-08
ENSCDRG00005010238	207.114	-1.01911	0.155008	-6.57453	4.88079e-11	5.83032e-10
ENSCDRG00005020606	276.657	-0.0320992	0.183957	-0.174493	0.861478	0.893451
ENSCDRG00005020647	0.0786435	0	5.16147	0	1	NA
ENSCDRG00005020694	0.929084	1.58047	1.62402	0.973187	0.33046	0.409161
ENSCDRG00005020706	223.497	1.0425	0.234279	4.44983	8.5939e-06	3.1301e-05
ENSCDRG00005020710	89.4428	2.07286	0.445958	4.6481	3.35013e-06	1.34417e-05
ENSCDRG00005020715	65.8904	-3.63029	0.469027	-7.74006	9.93724e-15	2.71539e-13
ENSCDRG00005020723	47.8994	0.0869258	0.248841	0.349323	0.726847	0.784033
ENSCDRG00005020728	17.286	-1.65313	0.378743	-4.36479	1.27248e-05	4.43661e-05
ENSCDRG00005020732	1.50112	3.00812	1.3027	2.30914	0.020936	0.0360794
ENSCDRG00005020736	2.64994	1.2305	0.763863	1.61089	0.107204	0.154758
ENSCDRG00005020740	2.02872	-0.0697533	1.89409	-0.0368268	0.970623	0.978591
ENSCDRG00005020750	1292.14	-2.12837	0.379449	-5.60912	2.03353e-08	1.35545e-07
ENSCDRG00005020761	133.649	3.03747	0.508043	5.97877	2.24831e-09	1.85805e-08
ENSCDRG00005020765	3.23676	-1.30845	0.957251	-1.36688	0.171662	0.233612
ENSCDRG00005020791	970.247	-0.350213	0.175303	-1.99776	0.0457431	0.0727222
ENSCDRG00005020970	132.717	1.22999	0.406388	3.02664	0.00247287	0.00524889
ENSCDRG00005020979	28.4362	1.38954	0.332604	4.17776	2.94397e-05	9.48088e-05
ENSCDRG00005020988	65.4501	-0.107221	0.261846	-0.409483	0.682186	0.744653
ENSCDRG00005020992	554.152	-0.698032	0.185884	-3.7552	0.000173201	0.000471269
ENSCDRG00005020998	0.440067	-1.29163	2.46396	-0.52421	0.600133	NA
ENSCDRG00005021010	493.687	2.09871	0.323517	6.48716	8.74678e-11	9.9013e-10
ENSCDRG00005021046	5.1515	-0.439596	0.612267	-0.717981	0.472769	0.551303
ENSCDRG00005021053	493.014	1.70742	0.380749	4.48437	7.31281e-06	2.70219e-05
ENSCDRG00005021062	7939.98	-1.15189	0.204246	-5.63971	1.70338e-08	1.15091e-07
ENSCDRG00005021074	85.4578	4.37212	0.782625	5.58647	2.31727e-08	1.52925e-07
ENSCDRG00005021108	8576.08	0.20761	0.141093	1.47144	0.141173	0.197116
ENSCDRG00005021113	319.53	0.438306	0.189959	2.30737	0.021034	0.0362267
ENSCDRG00005021119	0.387799	1.64216	3.09653	0.530322	0.595888	NA
ENSCDRG00005021121	0.0332872	-1.27664	5.16147	-0.24734	0.804645	NA
ENSCDRG00005021124	0.144631	0.454573	5.10513	0.0890423	0.929048	NA
ENSCDRG00005021126	5.72723	-0.120469	0.813052	-0.148168	0.88221	0.910639
ENSCDRG00005021132	0.0332872	-1.27664	5.16147	-0.24734	0.804645	NA
ENSCDRG00005021134	1.48911	1.17276	1.27474	0.920005	0.35757	0.436662
ENSCDRG00005021142	40.3007	2.08195	0.403195	5.16362	2.42213e-07	1.27381e-06
ENSCDRG00005021148	0.819827	2.42726	1.54571	1.57032	0.11634	0.166418
ENSCDRG00005021154	299.356	-0.150722	0.131514	-1.14606	0.251772	0.324677
ENSCDRG00005021171	86.3662	2.3548	0.409013	5.75727	8.5486e-09	6.18383e-08
ENSCDRG00005021186	78.582	0.197617	0.361534	0.546605	0.58465	0.65718
ENSCDRG00005021189	1221.57	0.906827	0.153388	5.91198	3.38028e-09	2.68945e-08
ENSCDRG00005021194	0.840818	-0.397507	2.45418	-0.161971	0.871328	0.901398
ENSCDRG00005021199	1.36928	3.58863	1.4143	2.53738	0.0111685	0.0204881
ENSCDRG00005021204	0.0925223	0	5.16147	0	1	NA
ENSCDRG00005021206	6.46363	3.43758	1.05264	3.26567	0.00109206	0.00249736
ENSCDRG00005021214	61.2363	1.22183	0.37608	3.24886	0.00115868	0.00263256
ENSCDRG00005021225	7.10393	-0.00138953	0.603699	-0.00230169	0.998164	0.998914
ENSCDRG00005021233	0.0665744	-1.87396	5.16031	-0.363148	0.716494	NA
ENSCDRG00005021234	210.632	1.06106	0.325658	3.25819	0.00112123	0.00255588
ENSCDRG00005021240	2004.88	-1.19086	0.126787	-9.3926	5.85365e-21	5.56322e-19
ENSCDRG00005021246	0.0413812	0	5.16147	0	1	NA
ENSCDRG00005021249	5.72711	-1.09091	0.67425	-1.61797	0.10567	0.152747
ENSCDRG00005021254	14.5664	3.51462	0.731455	4.80497	1.54773e-06	6.69946e-06
ENSCDRG00005021270	22.3913	3.90838	0.820498	4.76342	1.90335e-06	8.03179e-06
ENSCDRG00005021282	62.7954	2.88846	0.470201	6.14304	8.09547e-10	7.46092e-09
ENSCDRG00005021299	0.350818	1.00425	2.81251	0.357066	0.721043	NA
ENSCDRG00005021364	76.7702	3.54868	0.495939	7.15548	8.33818e-13	1.47924e-11
ENSCDRG00005021374	0.0707437	0	5.16147	0	1	NA
ENSCDRG00005021383	1.19799	-3.98178	1.38763	-2.86948	0.00411148	0.0083109
ENSCDRG00005021393	14.3333	0.567349	0.452056	1.25504	0.209464	0.276932
ENSCDRG00005021397	1037.66	-1.44849	0.299017	-4.84416	1.27146e-06	5.61893e-06
ENSCDRG00005021401	0.0571338	-1.27664	5.16147	-0.24734	0.804645	NA
ENSCDRG00005021402	0.476177	-1.29176	2.48801	-0.519194	0.603625	NA
ENSCDRG00005021408	7.71747	2.54271	0.860281	2.95568	0.00311981	0.00647975
ENSCDRG00005021420	3.54122	-1.69662	0.889578	-1.90722	0.056492	0.0877463
ENSCDRG00005021432	9.7183	-1.57846	0.548252	-2.87908	0.00398842	0.00808387
ENSCDRG00005021437	0.145935	0.454573	5.09404	0.0892363	0.928894	NA
ENSCDRG00005021442	38.7891	2.66745	0.514079	5.1888	2.11649e-07	1.13084e-06
ENSCDRG00005021444	2.20132	-0.443656	1.06978	-0.414718	0.678348	0.74154
ENSCDRG00005009082	1.45446	-0.236235	1.03299	-0.228691	0.819109	0.859247
ENSCDRG00005009124	1.69806	-3.80464	1.13061	-3.36513	0.000765074	0.00180835
ENSCDRG00005009173	0.210295	0.960186	5.15023	0.186435	0.852103	NA
ENSCDRG00005009284	1.23005	-0.19494	2.3051	-0.0845687	0.932604	0.949232
ENSCDRG00005009586	87.7076	2.06941	0.392976	5.26599	1.39435e-07	7.71041e-07
ENSCDRG00005009934	1.91591	1.70437	1.02008	1.67082	0.0947576	0.138642
ENSCDRG00005009983	2.72028	1.23798	1.41772	0.87322	0.382543	0.461394
ENSCDRG00005010872	114.519	2.77065	0.293258	9.44785	3.45862e-21	3.36089e-19
ENSCDRG00005010925	1554.94	-0.0303207	0.146375	-0.207144	0.835898	0.872678
ENSCDRG00005011008	28.4324	1.7789	0.444825	3.9991	6.35827e-05	0.000190285
ENSCDRG00005011078	87.4123	2.28935	0.401708	5.69904	1.20481e-08	8.43027e-08
ENSCDRG00005011209	283.409	-0.0566893	0.126512	-0.448092	0.654086	0.719108
ENSCDRG00005011421	98.4951	-1.43694	0.25167	-5.70962	1.13226e-08	7.98074e-08
ENSCDRG00005011525	14.4037	1.07507	0.553788	1.94131	0.0522204	0.0818093
ENSCDRG00005012174	0.215201	-1.07028	5.12608	-0.208792	0.834611	NA
ENSCDRG00005012226	96.7867	0.643947	0.188937	3.40826	0.00065379	0.00156824
ENSCDRG00005012317	11.8134	1.72696	0.632022	2.73243	0.00628683	0.0121773
ENSCDRG00005012386	5.18207	0.509892	0.648926	0.785747	0.432016	0.510805
ENSCDRG00005012437	0.226389	-0.122498	3.37653	-0.0362794	0.97106	NA
ENSCDRG00005012873	1.95766	4.46524	1.62735	2.74388	0.00607178	0.0118084
ENSCDRG00005013114	961.947	-0.756673	0.155557	-4.86428	1.14873e-06	5.12762e-06
ENSCDRG00005013150	50.9897	-0.0707205	0.469574	-0.150606	0.880287	0.908763
ENSCDRG00005013311	11213.7	-1.61251	0.302767	-5.32592	1.00446e-07	5.74541e-07
ENSCDRG00005013406	1647.59	0.43664	0.216116	2.0204	0.043342	0.0693557
ENSCDRG00005013456	1035.27	0.684238	0.25925	2.6393	0.00830778	0.0156706
ENSCDRG00005013464	202.483	0.769453	0.225687	3.40938	0.000651104	0.00156245
ENSCDRG00005013487	667.157	0.398853	0.177942	2.24147	0.0249955	0.0422626
ENSCDRG00005013506	191.679	0.186835	0.275756	0.677536	0.498066	0.575834
ENSCDRG00005013530	425.193	0.769035	0.161321	4.7671	1.86893e-06	7.90968e-06
ENSCDRG00005013543	780.321	1.05421	0.227366	4.63663	3.54135e-06	1.41368e-05
ENSCDRG00005014215	565.328	0.234349	0.176764	1.32577	0.184915	0.249024
ENSCDRG00005014266	24.4797	-0.327656	0.313867	-1.04393	0.296516	0.373224
ENSCDRG00005014277	30.6138	-0.0688305	0.494925	-0.139073	0.889393	0.915976
ENSCDRG00005014289	522.455	-1.32953	0.414934	-3.20419	0.00135443	0.00303348
ENSCDRG00005014302	173.688	-0.561957	0.403546	-1.39255	0.163756	0.224072
ENSCDRG00005014387	0.0224448	0	5.16147	0	1	NA
ENSCDRG00005014753	1127.98	-0.188595	0.245512	-0.768173	0.442384	0.521022
ENSCDRG00005014780	1050.06	-0.339225	0.134407	-2.52386	0.0116074	0.0212032
ENSCDRG00005014803	0.450305	-1.72348	2.52954	-0.681342	0.495655	NA
ENSCDRG00005014840	1970.03	-1.26243	0.261934	-4.81965	1.43809e-06	6.27196e-06
ENSCDRG00005014892	0.0241919	-0.122497	5.16147	-0.023733	0.981066	NA
ENSCDRG00005014954	156.148	1.96095	0.591343	3.3161	0.000912816	0.00212132
ENSCDRG00005015076	15.2648	2.26869	0.465771	4.87083	1.11133e-06	4.98385e-06
ENSCDRG00005015497	0.972183	3.11783	1.80685	1.72556	0.0844265	0.125393
ENSCDRG00005015526	479.114	3.17583	0.366448	8.66654	4.45459e-18	2.30003e-16
ENSCDRG00005015853	0.308928	0.960323	3.2649	0.294136	0.768654	NA
ENSCDRG00005015903	14.1807	2.77566	0.768374	3.61237	0.000303407	0.00078317
ENSCDRG00005016137	898.459	0.202839	0.138321	1.46644	0.14253	0.198769
ENSCDRG00005016222	9.47207	-0.926725	0.582534	-1.59085	0.111643	0.160443
ENSCDRG00005016247	259.417	3.29013	0.422837	7.78108	7.19101e-15	2.0192e-13
ENSCDRG00005016316	1.57153	2.27887	1.93286	1.17901	0.238393	0.309873
ENSCDRG00005016338	500.187	-0.0821882	0.125628	-0.65422	0.51297	0.58995
ENSCDRG00005016402	2.75563	-2.14077	1.35332	-1.58186	0.113681	0.16302
ENSCDRG00005016532	4924.14	-0.28852	0.16872	-1.71006	0.0872556	0.129019
ENSCDRG00005016572	1.49839	3.9448	1.31462	3.00072	0.00269345	0.0056691
ENSCDRG00005016691	458.292	1.887	0.334559	5.64026	1.69794e-08	1.14768e-07
ENSCDRG00005018191	36.6339	3.01232	0.501644	6.0049	1.91446e-09	1.6122e-08
ENSCDRG00005018854	313.096	0.092657	0.174529	0.530897	0.59549	0.667025
ENSCDRG00005018904	765.627	-0.12933	0.109178	-1.18458	0.236183	0.307278
ENSCDRG00005018997	58.3459	0.802055	0.48849	1.64191	0.100609	0.146214
ENSCDRG00005019013	18.285	3.58982	0.806342	4.45198	8.5081e-06	3.1067e-05
ENSCDRG00005019027	85.7183	0.500599	0.196474	2.54792	0.0108367	0.0199513
ENSCDRG00005019109	0.0382009	0	5.16147	0	1	NA
ENSCDRG00005019136	5581.68	-1.35927	0.365421	-3.71972	0.000199441	0.000535422
ENSCDRG00005019269	832.554	-0.895328	0.123924	-7.22479	5.01878e-13	9.30437e-12
ENSCDRG00005019318	7.33357	2.71531	1.02337	2.6533	0.007971	0.0150905
ENSCDRG00005019359	4.38855	2.14548	0.843365	2.54395	0.0109607	0.0201603
ENSCDRG00005019369	57.575	0.0738286	0.37701	0.195826	0.844746	0.879446
ENSCDRG00005019384	14.263	2.90843	0.871995	3.33537	0.000851848	0.00199464
ENSCDRG00005019413	812.43	0.0274932	0.127712	0.215274	0.829553	0.867783
ENSCDRG00005019450	1900.41	-0.672954	0.45524	-1.47824	0.139343	0.194939
ENSCDRG00005019458	5.90838	-2.01968	0.738327	-2.73548	0.00622896	0.0120774
ENSCDRG00005019476	13.2015	3.05618	0.70818	4.31554	1.5921e-05	5.43273e-05
ENSCDRG00005019492	875.219	1.84334	0.415214	4.43949	9.01732e-06	3.27055e-05
ENSCDRG00005019538	0.0904395	0	5.16147	0	1	NA
ENSCDRG00005019639	6.73861	-1.7988	0.609262	-2.95242	0.00315291	0.00654144
ENSCDRG00005019646	1.61935	0.180634	1.114	0.162148	0.871189	0.901307
ENSCDRG00005019650	14.4549	2.07718	0.771027	2.69404	0.00705913	0.0135233
ENSCDRG00005019655	8.84627	0.857411	0.68191	1.25737	0.208621	0.275985
ENSCDRG00005019657	2.90026	3.22112	1.2012	2.68158	0.0073275	0.0139847
ENSCDRG00005006220	0.324539	-1.29689	5.16031	-0.25132	0.801567	NA
ENSCDRG00005006254	814.561	3.74186	0.54486	6.86755	6.53142e-12	9.51761e-11
ENSCDRG00005006419	4.32875	-1.18522	0.701973	-1.68841	0.0913333	0.134256
ENSCDRG00005006519	34.1961	5.2682	0.899224	5.85861	4.66758e-09	3.59142e-08
ENSCDRG00005006558	7.30944	1.5781	0.730122	2.16142	0.0306627	0.0508118
ENSCDRG00005006570	0.54919	1.07232	1.77962	0.602558	0.546803	NA
ENSCDRG00005006579	2.14752	2.65441	1.21249	2.18921	0.0285813	0.0476364
ENSCDRG00005006627	4.64428	1.72064	0.937101	1.83613	0.0663386	0.101187
ENSCDRG00005006659	93.2215	1.81921	0.249646	7.28713	3.16619e-13	6.11906e-12
ENSCDRG00005006781	0.235361	2.00378	5.11429	0.3918	0.695206	NA
ENSCDRG00005006827	201.71	-1.03285	0.299945	-3.44346	0.000574323	0.001397
ENSCDRG00005006848	8.03691	-0.480311	0.458515	-1.04754	0.294852	0.371404
ENSCDRG00005006887	69.0229	2.53772	0.559663	4.53437	5.77756e-06	2.19395e-05
ENSCDRG00005006901	434.355	0.556674	0.166064	3.35216	0.000801826	0.00188671
ENSCDRG00005006912	10.9123	3.56412	0.771293	4.62097	3.81958e-06	1.51461e-05
ENSCDRG00005006930	428.28	0.210013	0.125944	1.66751	0.0954132	0.139483
ENSCDRG00005006979	146.911	-1.44527	0.353075	-4.09339	4.25121e-05	0.000132468
ENSCDRG00005007171	0.24561	1.78947	3.299	0.542428	0.587524	NA
ENSCDRG00005007178	2.86126	0.331494	1.09444	0.302889	0.761975	0.813071
ENSCDRG00005007194	144.536	-2.16909	0.496321	-4.37033	1.24059e-05	4.33329e-05
ENSCDRG00005007356	51.0778	-0.996772	0.447112	-2.22936	0.02579	0.0434362
ENSCDRG00005007386	3137.74	-0.0979793	0.20512	-0.477667	0.632887	0.700297
ENSCDRG00005007397	681.463	-1.11294	0.159394	-6.98235	2.90278e-12	4.53563e-11
ENSCDRG00005007416	1002.67	-0.465725	0.13434	-3.46676	0.000526776	0.00129042
ENSCDRG00005007494	237.382	0.271721	0.175969	1.54414	0.122553	0.174341
ENSCDRG00005007576	232.593	0.244821	0.190862	1.28271	0.199594	0.265527
ENSCDRG00005007632	0.167532	0.833803	5.13154	0.162486	0.870923	NA
ENSCDRG00005007694	0.377978	1.00092	2.78574	0.359303	0.719368	NA
ENSCDRG00005007705	19.3774	1.91839	0.407122	4.71209	2.45194e-06	1.01095e-05
ENSCDRG00005007728	263.47	1.83947	0.414606	4.43667	9.13596e-06	3.30527e-05
ENSCDRG00005007889	1.35406	0.574448	0.967448	0.593777	0.552661	0.627915
ENSCDRG00005007907	238.6	-0.0790176	0.203519	-0.388257	0.697826	0.758236
ENSCDRG00005007965	0.109251	-1.87396	5.16031	-0.363148	0.716494	NA
ENSCDRG00005008060	7.10097	-0.532939	0.684761	-0.778285	0.436401	0.515216
ENSCDRG00005008234	5.2995	3.30941	1.02232	3.23714	0.00120735	0.00273559
ENSCDRG00005008407	2351.87	1.16703	0.22822	5.11363	3.16025e-07	1.61248e-06
ENSCDRG00005008789	0.0697369	0	5.16147	0	1	NA
ENSCDRG00005008814	4.4574	-0.355264	0.960133	-0.370015	0.711371	0.770192
ENSCDRG00005008836	18.9562	1.53424	0.743481	2.06359	0.0390563	0.063259
ENSCDRG00005009107	1132.19	1.01131	0.347912	2.90681	0.00365134	0.00747689
ENSCDRG00005009484	179.042	1.3144	0.239265	5.49346	3.94131e-08	2.47631e-07
ENSCDRG00005009656	140.796	0.709842	0.211191	3.36113	0.000776237	0.00183098
ENSCDRG00005010522	4336.4	1.84967	0.128041	14.4459	2.65912e-47	5.74935e-44
ENSCDRG00005010706	21.9898	2.2561	0.508204	4.43936	9.02283e-06	3.27134e-05
ENSCDRG00005010727	62.6456	0.608446	0.344777	1.76475	0.077605	0.11636
ENSCDRG00005011180	2.47727	3.29685	1.28422	2.56719	0.0102526	0.0189741
ENSCDRG00005011247	8376.23	-1.58682	0.192679	-8.23559	1.78678e-16	6.71866e-15
ENSCDRG00005011276	5.56947	2.16331	0.824821	2.62276	0.00872205	0.0163717
ENSCDRG00005011317	129.981	1.47255	0.446463	3.29826	0.000972857	0.00224651
ENSCDRG00005011360	7492.25	-0.367002	0.122309	-3.00061	0.0026944	0.0056704
ENSCDRG00005011405	715.001	-0.57295	0.165868	-3.45426	0.000551814	0.00134604
ENSCDRG00005011537	730.245	0.282529	0.180515	1.56513	0.117553	0.167917
ENSCDRG00005011784	108.464	0.773486	0.264921	2.91969	0.00350379	0.0071986
ENSCDRG00005011874	695.693	1.28367	0.143603	8.93903	3.92607e-19	2.5821e-17
ENSCDRG00005013280	9.11978	-2.0998	0.76553	-2.74293	0.0060893	0.0118371
ENSCDRG00005013301	8.16757	-1.19354	0.569423	-2.09605	0.036078	0.0589609
ENSCDRG00005013320	11715.2	-1.01961	0.228129	-4.46944	7.84261e-06	2.88134e-05
ENSCDRG00005013337	3.66855	0.368636	0.60681	0.607498	0.543521	0.619402
ENSCDRG00005013350	800.654	-0.351939	0.18577	-1.89449	0.0581596	0.0899567
ENSCDRG00005013451	648.029	-0.416099	0.138321	-3.0082	0.00262799	0.00554346
ENSCDRG00005013461	1897.53	-0.528038	0.176599	-2.99004	0.00278939	0.00585606
ENSCDRG00005013504	1929.59	-0.876383	0.146923	-5.96493	2.44745e-09	2.00538e-08
ENSCDRG00005013519	5.35931	0.438687	0.487553	0.899771	0.368242	0.447541
ENSCDRG00005013553	556.322	0.413915	0.123382	3.35474	0.000794393	0.00186998
ENSCDRG00005013603	0.445785	-2.85382	3.1313	-0.911386	0.362092	NA
ENSCDRG00005013633	75.5704	2.93327	0.425346	6.89621	5.3409e-12	7.95707e-11
ENSCDRG00005013662	2.43467	4.71085	1.459	3.22882	0.001243	0.0028062
ENSCDRG00005013852	0.35714	-2.93845	3.578	-0.821254	0.411501	NA
ENSCDRG00005014026	1.25465	0.177714	1.93329	0.0919229	0.926759	0.944762
ENSCDRG00005014050	2438.85	0.380147	0.23267	1.63385	0.102291	0.148371
ENSCDRG00005014173	908.94	0.875872	0.178282	4.91284	8.97664e-07	4.12072e-06
ENSCDRG00005014524	448.465	-0.60326	0.1623	-3.71695	0.00020164	0.000540404
ENSCDRG00005006244	658.285	0.597955	0.144017	4.15197	3.29629e-05	0.000105157
ENSCDRG00005006337	47.8954	0.969398	0.373477	2.5956	0.00944251	0.0175881
ENSCDRG00005006591	688.672	-0.488174	0.272256	-1.79307	0.0729613	0.110075
ENSCDRG00005006830	4.74273	2.10713	0.88094	2.39191	0.0167611	0.029529
ENSCDRG00005006872	126.397	2.22393	0.419726	5.29852	1.16743e-07	6.58778e-07
ENSCDRG00005007054	620.264	2.40645	0.387251	6.21419	5.15901e-10	4.95743e-09
ENSCDRG00005007179	12.1574	-1.58064	0.374656	-4.21891	2.45483e-05	8.03732e-05
ENSCDRG00005007229	6.36098	-0.635467	0.835006	-0.761033	0.446638	0.525222
ENSCDRG00005007282	12.2266	-0.77105	0.812417	-0.949082	0.342579	0.42169
ENSCDRG00005007403	0.0726366	-1.27664	5.16147	-0.24734	0.804645	NA
ENSCDRG00005007467	0.121841	0	5.16147	0	1	NA
ENSCDRG00005007563	2571.9	1.18082	0.181281	6.51375	7.32953e-11	8.45192e-10
ENSCDRG00005007667	691.26	0.380011	0.17915	2.12119	0.0339059	0.0556793
ENSCDRG00005008050	3.29543	2.01631	1.14593	1.75954	0.0784852	0.117497
ENSCDRG00005008101	726.327	-1.73046	0.38492	-4.49564	6.93617e-06	2.58455e-05
ENSCDRG00005008177	59.6218	-0.852959	0.497863	-1.71324	0.0866682	0.128282
[truncated: 17,581 more rows]

## Sheet: DESeq2_Rehydration_Cor Vs Med
DESeq2 data: Rehydration_Cortex Vs Medulla
Comparison of all expressed genes (regardless of significance levels) between the cortex and the medulla in rehydrated animals.
ensembl_gene_id	baseMean	log2FoldChange	lfcSE	stat	pvalue	padj
ENSCDRG00005000002	4.12918	2.12577	0.771918	2.75388	0.00588933	0.0128478
ENSCDRG00005000006	28.3194	1.75985	0.40484	4.34702	1.37999e-05	5.73169e-05
ENSCDRG00005000007	2.35812	1.60614	1.02965	1.55989	0.118786	0.177556
ENSCDRG00005000010	23.82	0.611674	0.384123	1.59239	0.111297	0.167953
ENSCDRG00005000012	2110.52	-0.77306	0.117233	-6.59424	4.27453e-11	5.35134e-10
ENSCDRG00005000013	0.0242284	0	5.16147	0	1	NA
ENSCDRG00005000015	393.212	-0.506163	0.332259	-1.5234	0.127659	0.188587
ENSCDRG00005000023	51.0128	0.811261	0.422964	1.91804	0.0551063	0.0916986
ENSCDRG00005000027	583.576	-0.571403	0.159284	-3.58733	0.000334086	0.00100062
ENSCDRG00005000079	4211.46	-0.394592	0.148106	-2.66425	0.00771605	0.0163115
ENSCDRG00005000341	488.469	0.354435	0.129057	2.74635	0.00602622	0.0131061
ENSCDRG00005000408	1.3597	1.4624	1.28693	1.13635	0.255811	0.338065
ENSCDRG00005000458	0.154259	-0.0824606	5.16147	-0.0159762	0.987253	NA
ENSCDRG00005000604	251.682	1.12513	0.487948	2.30583	0.0211199	0.0396323
ENSCDRG00005001146	764.669	-0.0682833	0.116848	-0.584379	0.558965	0.64078
ENSCDRG00005001218	673.579	0.705622	0.118836	5.93777	2.88926e-09	2.5873e-08
ENSCDRG00005001289	316.008	1.39418	0.391153	3.5643	0.000364833	0.0010828
ENSCDRG00005001323	8.2667	-0.802583	0.602344	-1.33243	0.182718	0.255319
ENSCDRG00005001449	683.591	-1.60438	0.18122	-8.85319	8.50505e-19	4.00917e-17
ENSCDRG00005001581	471.017	-0.539002	0.152224	-3.54084	0.000398854	0.00117099
ENSCDRG00005001643	426.418	0.555553	0.192576	2.88485	0.00391601	0.00894704
ENSCDRG00005001875	710.338	1.796	0.287529	6.24632	4.20228e-10	4.39289e-09
ENSCDRG00005001898	0.0475079	0	5.16147	0	1	NA
ENSCDRG00005001905	388.073	0.479966	0.171969	2.791	0.00525459	0.0116069
ENSCDRG00005001933	1224.52	-1.30341	0.152234	-8.56183	1.11093e-17	4.21415e-16
ENSCDRG00005002002	272.269	-0.127818	0.184067	-0.69441	0.487425	0.573917
ENSCDRG00005002032	294.241	-1.56557	0.254922	-6.14137	8.18109e-10	8.08368e-09
ENSCDRG00005002049	786.346	0.0876072	0.106898	0.819538	0.41248	0.500882
ENSCDRG00005002109	0.478365	-1.97689	1.92783	-1.02545	0.305151	0.390287
ENSCDRG00005002118	34.1303	0.0103123	0.38236	0.0269701	0.978484	0.985018
ENSCDRG00005002136	42.0131	1.7486	0.435411	4.01599	5.91969e-05	0.000211784
ENSCDRG00005002155	3.10486	3.09468	1.14318	2.70708	0.00678775	0.0145684
ENSCDRG00005002193	0.796815	1.92736	1.56268	1.23336	0.21744	0.295554
ENSCDRG00005002235	1358.79	0.2131	0.16571	1.28598	0.19845	0.273678
ENSCDRG00005002250	9.94162	-0.244454	0.546262	-0.447504	0.654512	0.726336
ENSCDRG00005002364	2501.08	-0.268035	0.141133	-1.89916	0.0575436	0.0950564
ENSCDRG00005003293	0.68783	-1.56477	1.93729	-0.807712	0.419256	0.507234
ENSCDRG00005003324	5.14594	1.87222	0.782342	2.3931	0.0167069	0.0322129
ENSCDRG00005003374	664.649	-0.263832	0.200869	-1.31345	0.189031	0.262924
ENSCDRG00005003446	1262.63	-0.00379571	0.126891	-0.0299131	0.976136	0.983705
ENSCDRG00005003487	291.501	-0.597182	0.104565	-5.71109	1.12253e-08	8.87827e-08
ENSCDRG00005003520	4458.97	-0.406899	0.119954	-3.39213	0.000693511	0.00192422
ENSCDRG00005003553	256.745	2.23594	0.579547	3.85809	0.000114275	0.000382802
ENSCDRG00005003618	142.146	1.88947	0.50105	3.77102	0.000162581	0.000524923
ENSCDRG00005003736	318.725	2.27832	0.510566	4.46234	8.10689e-06	3.5542e-05
ENSCDRG00005003802	3745.14	0.150512	0.125491	1.19939	0.230376	0.310132
ENSCDRG00005004096	1118.28	0.0189775	0.182556	0.103954	0.917206	0.940564
ENSCDRG00005004312	412.988	-0.530955	0.117418	-4.52194	6.12767e-06	2.7562e-05
ENSCDRG00005004351	9.61606	-1.2084	0.563033	-2.14623	0.0318546	0.0568896
ENSCDRG00005004369	16.9426	1.45361	0.598615	2.42828	0.0151705	0.0295926
ENSCDRG00005004447	1736.29	-0.769813	0.144705	-5.31987	1.0384e-07	6.79847e-07
ENSCDRG00005004906	1101.4	-1.14324	0.388294	-2.94427	0.00323722	0.00756336
ENSCDRG00005004955	307.516	0.263843	0.413796	0.637615	0.523725	0.60812
ENSCDRG00005004976	1059.24	-0.741371	0.0912625	-8.1235	4.52928e-16	1.32556e-14
ENSCDRG00005005225	304.063	0.381425	0.209874	1.8174	0.0691561	0.111428
ENSCDRG00005005300	12.0967	1.55688	0.468297	3.32455	0.000885607	0.00238896
ENSCDRG00005005340	6.81993	-0.377676	0.809411	-0.466606	0.640782	0.714463
ENSCDRG00005005372	15.7555	1.231	0.518692	2.37327	0.0176312	0.0338106
ENSCDRG00005005385	245.327	0.701261	0.405059	1.73125	0.0834066	0.130951
ENSCDRG00005005471	579.837	-0.0418149	0.181206	-0.230758	0.817503	0.862952
ENSCDRG00005005698	278.044	3.89975	0.646485	6.03224	1.61699e-09	1.51236e-08
ENSCDRG00005011482	418.545	-1.99799	0.358201	-5.57785	2.43506e-08	1.81929e-07
ENSCDRG00005011694	616.229	-0.0617292	0.177221	-0.348317	0.727602	0.789117
ENSCDRG00005011741	20.0922	1.62959	0.524046	3.10964	0.00187318	0.00464169
ENSCDRG00005011971	357.981	1.28414	0.265411	4.8383	1.30955e-06	6.81453e-06
ENSCDRG00005012210	766.351	0.511333	0.118636	4.3101	1.63178e-05	6.66013e-05
ENSCDRG00005012594	1356.81	1.7657	0.26506	6.6615	2.71049e-11	3.49732e-10
ENSCDRG00005012648	3733.58	-0.874639	0.17273	-5.06362	4.11379e-07	2.37645e-06
ENSCDRG00005012718	744.818	-0.151575	0.148288	-1.02216	0.306703	0.391875
ENSCDRG00005013051	5.48681	-4.43266	1.47346	-3.00834	0.0026268	0.00626697
ENSCDRG00005013104	18.6111	1.95358	0.573093	3.40883	0.000652409	0.0018196
ENSCDRG00005013264	716.654	1.36891	0.286875	4.7718	1.82591e-06	9.22718e-06
ENSCDRG00005013580	325.055	0.582518	0.2962	1.96664	0.049225	0.0833317
ENSCDRG00005013666	3536.55	-1.29429	0.167235	-7.73934	9.99358e-15	2.29775e-13
ENSCDRG00005014423	84.5118	-0.700259	0.336557	-2.08066	0.0374652	0.0656019
ENSCDRG00005014466	414.386	0.974037	0.231686	4.20412	2.62105e-05	0.000101273
ENSCDRG00005014894	52.4915	-0.19819	0.271669	-0.729527	0.46568	0.552323
ENSCDRG00005014906	398.809	0.878321	0.247187	3.55327	0.000380473	0.00112337
ENSCDRG00005014994	0.347022	-0.0824613	3.21197	-0.0256731	0.979518	NA
ENSCDRG00005015214	1354.01	0.167124	0.206843	0.807975	0.419105	0.507155
ENSCDRG00005006264	3.97284	-1.29113	1.57477	-0.819887	0.41228	0.500679
ENSCDRG00005006286	308.587	-0.184509	0.144961	-1.27282	0.203082	0.27889
ENSCDRG00005006350	195.097	0.786619	0.303188	2.59449	0.00947317	0.0195673
ENSCDRG00005007084	86.9897	1.14108	0.32104	3.55432	0.000378953	0.00111926
ENSCDRG00005007126	267.514	-0.194239	0.191025	-1.01683	0.309235	0.394626
ENSCDRG00005007177	101.414	2.23349	0.432139	5.16847	2.36024e-07	1.44246e-06
ENSCDRG00005007301	475.83	-1.12524	0.141319	-7.96245	1.68669e-15	4.47681e-14
ENSCDRG00005007514	382.452	-0.463569	0.193747	-2.39265	0.016727	0.0322482
ENSCDRG00005007566	1197.45	0.267194	0.231138	1.15599	0.247684	0.32927
ENSCDRG00005007675	1020.91	-0.942114	0.156642	-6.01443	1.80525e-09	1.66813e-08
ENSCDRG00005007752	0.0224448	-0.0824606	5.16147	-0.0159762	0.987253	NA
ENSCDRG00005007910	0.023316	0	5.16147	0	1	NA
ENSCDRG00005007928	2032.8	-1.0792	0.110088	-9.80308	1.09201e-22	8.65622e-21
ENSCDRG00005007972	1923.76	0.0739871	0.145363	0.50898	0.610766	0.687369
ENSCDRG00005008064	33.0553	-2.13896	0.770916	-2.77457	0.0055275	0.0121348
ENSCDRG00005008110	735.355	-3.10463	0.364832	-8.50975	1.74304e-17	6.43251e-16
ENSCDRG00005008148	110.622	-0.398847	0.18837	-2.11736	0.0342292	0.0605979
ENSCDRG00005008241	13.9291	4.46326	0.920581	4.84831	1.24516e-06	6.51394e-06
ENSCDRG00005008438	0.0413812	-1.2366	5.16147	-0.239583	0.810654	NA
ENSCDRG00005008462	454.224	1.22882	0.23386	5.25449	1.48431e-07	9.42465e-07
ENSCDRG00005008558	3.71138	1.41756	0.887654	1.59698	0.110271	0.166646
ENSCDRG00005008608	44.0976	0.0562254	0.31046	0.181103	0.856286	0.893751
ENSCDRG00005008935	10.7336	2.39613	0.624415	3.8374	0.000124342	0.000412848
ENSCDRG00005008946	220.373	3.71264	0.632031	5.87415	4.25022e-09	3.68109e-08
ENSCDRG00005008964	355.05	0.485206	0.168803	2.87439	0.00404804	0.00920828
ENSCDRG00005009202	776.679	-0.670591	0.108816	-6.16262	7.15504e-10	7.17005e-09
ENSCDRG00005009268	0.146382	0	5.16147	0	1	NA
ENSCDRG00005009339	2393.19	0.0463852	0.156819	0.295788	0.767392	0.822631
ENSCDRG00005009411	231.19	-0.0386585	0.228207	-0.169401	0.865481	0.901007
ENSCDRG00005009684	0.809544	2.82876	1.69307	1.67079	0.0947635	0.146299
ENSCDRG00005009714	32.114	2.39733	0.562335	4.26317	2.01548e-05	8.03329e-05
ENSCDRG00005009918	93.8793	2.70926	0.518457	5.22563	1.73566e-07	1.08953e-06
ENSCDRG00005010671	481.09	-0.0108564	0.120681	-0.0899595	0.928319	0.949372
ENSCDRG00005010969	2693.12	0.973477	0.212874	4.57302	4.80746e-06	2.21537e-05
ENSCDRG00005011182	46.5652	1.9475	0.435992	4.46683	7.93871e-06	3.49173e-05
ENSCDRG00005011354	74.3376	1.41362	0.446894	3.16321	0.0015604	0.00394326
ENSCDRG00005011892	1.98757	-1.38114	1.15453	-1.19628	0.231588	0.311504
ENSCDRG00005011942	0.394699	-0.0824612	3.64399	-0.0226294	0.981946	NA
ENSCDRG00005012054	1543.19	0.129192	0.125325	1.03085	0.30261	0.38745
ENSCDRG00005012377	21.3173	0.603724	0.539928	1.11816	0.2635	0.346286
ENSCDRG00005012431	144.765	0.566739	0.271097	2.09054	0.0365693	0.0642452
ENSCDRG00005012670	102.523	0.597473	0.280271	2.13177	0.0330258	0.0587381
ENSCDRG00005012746	0.0238466	-0.0824606	5.16147	-0.0159762	0.987253	NA
ENSCDRG00005012833	690.936	2.11805	0.272132	7.78317	7.07288e-15	1.69644e-13
ENSCDRG00005013103	67.2153	2.06493	0.54607	3.78143	0.000155932	0.000505391
ENSCDRG00005013144	0.030863	0	5.16147	0	1	NA
ENSCDRG00005013196	0.128999	0.49461	5.16147	0.0958272	0.923658	NA
ENSCDRG00005013279	0.0764019	-1.81367	5.16147	-0.351386	0.725299	NA
ENSCDRG00005013564	814.852	1.70194	0.307667	5.53176	3.17027e-08	2.31383e-07
ENSCDRG00005013709	11.5421	0.640149	0.564378	1.13425	0.256688	0.338971
ENSCDRG00005013834	0.046632	0	5.16147	0	1	NA
ENSCDRG00005013859	228.818	-0.161049	0.232912	-0.69146	0.489277	0.575578
ENSCDRG00005013895	0.23769	0	4.60396	0	1	NA
ENSCDRG00005013995	0.0239796	0	5.16147	0	1	NA
ENSCDRG00005014113	685.621	0.0471858	0.128093	0.368372	0.712596	0.776128
ENSCDRG00005014355	154.862	1.23569	0.474884	2.60209	0.00926578	0.019186
ENSCDRG00005014522	208.976	0.476633	0.30007	1.58841	0.112195	0.169033
ENSCDRG00005014857	5236.41	-2.20724	0.212293	-10.3972	2.55446e-25	3.11416e-23
ENSCDRG00005014976	432.494	-0.0371503	0.260053	-0.142857	0.886403	0.916474
ENSCDRG00005015022	2352.09	0.731427	0.168388	4.34369	1.4011e-05	5.80711e-05
ENSCDRG00005015100	22.1473	2.93328	0.490856	5.97585	2.28895e-09	2.07923e-08
ENSCDRG00005015125	35.5537	-2.67793	0.52196	-5.13053	2.88929e-07	1.73249e-06
ENSCDRG00005015171	187.201	0.748799	0.221722	3.3772	0.000732288	0.00201909
ENSCDRG00005015220	121.689	0.109585	0.233833	0.468647	0.639322	0.713151
ENSCDRG00005015260	1752.74	-0.190475	0.15083	-1.26285	0.206645	0.28297
ENSCDRG00005015333	0.504552	2.14877	2.73617	0.785319	0.432267	0.519914
ENSCDRG00005015432	3395.36	0.373268	0.159243	2.34401	0.0190775	0.0362226
ENSCDRG00005015639	0.0224448	-0.0824606	5.16147	-0.0159762	0.987253	NA
ENSCDRG00005015647	136.213	0.215445	0.267213	0.806267	0.420089	0.508044
ENSCDRG00005015673	473.301	-0.926403	0.227353	-4.07473	4.60683e-05	0.000168637
ENSCDRG00005015757	1863.51	-0.355562	0.105285	-3.37715	0.00073242	0.00201909
ENSCDRG00005015914	1073.86	-0.148937	0.241748	-0.616084	0.537839	0.620505
ENSCDRG00005015942	0.370362	-1.78698	3.14572	-0.568066	0.56999	NA
ENSCDRG00005016119	257.573	-0.35091	0.107158	-3.27471	0.0010577	0.00279393
ENSCDRG00005016302	19.0454	2.42346	0.738706	3.28068	0.00103556	0.00273995
ENSCDRG00005016723	14.74	-0.411126	0.803602	-0.511604	0.608928	0.685563
ENSCDRG00005016738	43.0436	4.47566	0.610818	7.32732	2.348e-13	4.27893e-12
ENSCDRG00005016755	1.92858	4.17727	1.43878	2.90335	0.00369195	0.00849773
ENSCDRG00005016786	6.12543	-0.609341	0.762495	-0.799141	0.424209	0.512174
ENSCDRG00005016800	12.8293	1.32478	0.546815	2.42272	0.015405	0.0300037
ENSCDRG00005016817	24.7124	2.63057	0.685431	3.83784	0.000124122	0.000412194
ENSCDRG00005016844	6.63001	0.153775	0.525658	0.292537	0.769876	0.824594
ENSCDRG00005016866	0.226322	0.935276	4.64388	0.2014	0.840386	NA
ENSCDRG00005016968	0.0413812	-1.2366	5.16147	-0.239583	0.810654	NA
ENSCDRG00005000004	30.9922	-2.84283	0.680044	-4.18036	2.91054e-05	0.000111146
ENSCDRG00005000008	3.82333	3.115	1.15076	2.7069	0.00679153	0.0145732
ENSCDRG00005000024	416.484	1.29934	0.430851	3.01576	0.0025634	0.00613418
ENSCDRG00005000045	19.797	-2.18437	0.461943	-4.72866	2.26008e-06	1.11944e-05
ENSCDRG00005000053	20.6845	0.673281	0.380873	1.76773	0.0771062	0.122429
ENSCDRG00005000067	32.7106	1.13558	0.580747	1.95539	0.0505376	0.0851705
ENSCDRG00005000096	909.553	0.216661	0.181081	1.19649	0.231506	0.311417
ENSCDRG00005000270	1660.44	-4.11493	0.688037	-5.98068	2.22205e-09	2.02574e-08
ENSCDRG00005000324	0.601151	-4.29673	3.09795	-1.38696	0.165454	0.234956
ENSCDRG00005000373	49.2983	1.84331	0.383618	4.80508	1.54689e-06	7.90986e-06
ENSCDRG00005000461	50.7545	-0.632853	0.305364	-2.07245	0.0382233	0.0666871
ENSCDRG00005000479	574.91	-0.426229	0.192337	-2.21606	0.0266876	0.0486648
ENSCDRG00005000518	791.412	0.190594	0.119792	1.59104	0.111601	0.168311
ENSCDRG00005000580	4.94052	2.53597	1.02414	2.4762	0.0132791	0.0263303
ENSCDRG00005000711	90.826	2.61374	0.371792	7.03011	2.06378e-12	3.2807e-11
ENSCDRG00005001758	5536.26	-1.1762	0.164259	-7.16063	8.03057e-13	1.34556e-11
ENSCDRG00005001771	523.913	0.0580613	0.148294	0.391529	0.695407	0.761582
ENSCDRG00005001799	26.043	1.58089	0.472728	3.34418	0.000825262	0.00224236
ENSCDRG00005001866	1959.02	-0.0984375	0.104843	-0.938909	0.347778	0.434648
ENSCDRG00005001946	3323.69	0.622659	0.188721	3.29937	0.00096903	0.00258286
ENSCDRG00005002003	1.12122	0.393121	1.82358	0.215576	0.829318	0.872588
ENSCDRG00005002009	26.1664	-0.227018	0.859494	-0.26413	0.79168	0.842376
ENSCDRG00005002041	0.269754	-1.81368	3.77991	-0.479822	0.631354	NA
ENSCDRG00005002140	422.743	0.0323446	0.190182	0.170071	0.864954	0.900519
ENSCDRG00005002182	526.625	1.0406	0.217272	4.78937	1.67309e-06	8.50351e-06
ENSCDRG00005002271	1495.01	-0.0416905	0.26802	-0.15555	0.876388	0.909203
ENSCDRG00005002303	719.312	-1.68946	0.239313	-7.05965	1.66921e-12	2.69011e-11
ENSCDRG00005002318	201.761	-0.424859	0.244503	-1.73764	0.0822739	0.12938
ENSCDRG00005002341	1271.61	-0.469603	0.130157	-3.60798	0.000308587	0.000933736
ENSCDRG00005002586	1.08187	2.21755	1.79183	1.23759	0.215867	0.293665
ENSCDRG00005002633	458.475	1.46827	0.168156	8.73157	2.51157e-18	1.08285e-16
ENSCDRG00005002981	0.0998494	0	5.16147	0	1	NA
ENSCDRG00005003063	192.285	0.971431	0.242948	3.99852	6.37399e-05	0.000226115
ENSCDRG00005003086	0.0284682	0	5.16147	0	1	NA
ENSCDRG00005003106	567.343	0.340501	0.22481	1.51462	0.12987	0.191485
ENSCDRG00005003148	407.386	-0.145164	0.186829	-0.776988	0.437166	0.524451
ENSCDRG00005003195	31.8104	1.30376	0.420374	3.10142	0.00192593	0.00476017
ENSCDRG00005003206	514.564	0.794669	0.238146	3.3369	0.000847199	0.00229516
ENSCDRG00005003223	38.5293	-0.665644	0.381405	-1.74524	0.0809426	0.127741
ENSCDRG00005003239	27.5303	2.64507	0.789783	3.34911	0.000810704	0.00220984
ENSCDRG00005003251	84.3547	-0.0544796	0.250745	-0.217271	0.827997	0.871627
ENSCDRG00005003265	1064.04	-0.41735	0.138256	-3.01869	0.00253873	0.00608206
ENSCDRG00005003298	48.8254	5.7642	0.66448	8.67475	4.14463e-18	1.72388e-16
ENSCDRG00005003306	218.399	-0.556484	0.224141	-2.48274	0.0130376	0.0259213
ENSCDRG00005003315	0.872617	0	4.3776	0	1	1
ENSCDRG00005003353	25.6653	-3.17185	0.622668	-5.09398	3.50632e-07	2.05644e-06
ENSCDRG00005003673	5.81933	-0.344881	0.784771	-0.439467	0.660323	0.731729
ENSCDRG00005003729	30.0752	1.8879	0.443838	4.25358	2.10379e-05	8.3364e-05
ENSCDRG00005003827	5.254	1.94556	0.923944	2.10571	0.0352295	0.062213
ENSCDRG00005003862	3.08132	2.52833	1.13619	2.22527	0.0260633	0.0476739
ENSCDRG00005003976	1734.32	-0.697691	0.10969	-6.3606	2.00964e-10	2.23846e-09
ENSCDRG00005004029	1433.71	0.522991	0.20936	2.49805	0.012488	0.0249605
ENSCDRG00005004056	7.1989	4.94908	1.08137	4.57669	4.72398e-06	2.18145e-05
ENSCDRG00005004108	1403.32	1.32584	0.39594	3.34858	0.000812259	0.00221305
ENSCDRG00005004370	1301.65	1.61831	0.218562	7.40437	1.31775e-13	2.50203e-12
ENSCDRG00005005151	15.6981	0.513717	0.531635	0.966296	0.333896	0.420211
ENSCDRG00005005165	362.398	0.699439	0.291958	2.39569	0.0165893	0.0320141
ENSCDRG00005005192	13.8309	-0.420548	0.514635	-0.817177	0.413827	0.501936
ENSCDRG00005005229	0.119748	0	5.16147	0	1	NA
ENSCDRG00005005257	7416.5	-0.904048	0.174351	-5.1852	2.15777e-07	1.33041e-06
ENSCDRG00005005273	17.7456	3.1342	0.76978	4.07155	4.67003e-05	0.000170598
ENSCDRG00005005298	66.675	1.18635	0.411626	2.8821	0.00395034	0.00901151
ENSCDRG00005005494	0.260245	0.494611	4.65323	0.106294	0.915349	NA
ENSCDRG00005005504	392.878	1.18279	0.272274	4.34411	1.39844e-05	5.7988e-05
ENSCDRG00005005548	175.051	0.740183	0.238625	3.10186	0.00192306	0.00475507
ENSCDRG00005005584	48.0306	3.51372	0.471934	7.44537	9.66755e-14	1.88416e-12
ENSCDRG00005005598	0.0899852	-1.2366	5.16147	-0.239583	0.810654	NA
ENSCDRG00005005631	448.754	0.0222718	0.215816	0.103198	0.917806	0.940961
ENSCDRG00005005686	91.1169	0.137405	0.345442	0.397766	0.690802	0.757761
ENSCDRG00005005723	63.1937	-2.49725	0.709339	-3.52053	0.000430689	0.00125528
ENSCDRG00005005860	123.166	2.06227	0.357666	5.76592	8.12117e-09	6.61557e-08
ENSCDRG00005008849	665.611	-0.645421	0.305149	-2.1151	0.0344212	0.0609012
ENSCDRG00005009492	0.609286	0	4.61912	0	1	1
ENSCDRG00005009531	4.69293	5.36133	1.27919	4.19121	2.77474e-05	0.000106629
ENSCDRG00005009638	512.894	0.603484	0.206679	2.91991	0.00350131	0.00811495
ENSCDRG00005011607	1.74236	-1.7149	1.29134	-1.328	0.184177	0.257085
ENSCDRG00005011611	1286.15	2.55316	0.583568	4.37509	1.21383e-05	5.10027e-05
ENSCDRG00005000005	66.9843	3.24461	0.531175	6.10837	1.00656e-09	9.76564e-09
ENSCDRG00005000011	125.458	-0.240442	0.283716	-0.847474	0.396731	0.484157
ENSCDRG00005000025	6.35176	-0.608375	0.946259	-0.642927	0.520271	0.604936
ENSCDRG00005000026	5.37027	-0.65923	0.517469	-1.27395	0.202681	0.278426
ENSCDRG00005000032	171.442	2.14163	0.313059	6.84097	7.86575e-12	1.11861e-10
ENSCDRG00005000048	2.46623	2.08382	1.03669	2.01007	0.0444235	0.0762032
ENSCDRG00005000072	121.613	2.01499	0.441551	4.56343	5.03246e-06	2.30523e-05
ENSCDRG00005000101	30.3795	-2.31691	0.72218	-3.20821	0.00133564	0.00343169
ENSCDRG00005000141	0.632812	-1.55704	1.64789	-0.944868	0.344726	0.431597
ENSCDRG00005000152	38.8972	1.28966	0.464279	2.77777	0.00547329	0.0120383
ENSCDRG00005000192	271.741	1.10816	0.335122	3.30672	0.000943936	0.00252522
ENSCDRG00005000278	55.4335	-0.330242	0.264062	-1.25062	0.211072	0.288184
ENSCDRG00005000287	23.8263	-0.0358121	0.373834	-0.0957967	0.923682	0.94545
ENSCDRG00005000309	310.675	0.188788	0.216013	0.873965	0.382137	0.469657
ENSCDRG00005000323	1470.77	0.337424	0.228378	1.47748	0.139546	0.203494
ENSCDRG00005000360	50.8984	1.90792	0.609248	3.1316	0.00173858	0.0043383
ENSCDRG00005000384	714.931	0.241738	0.135578	1.78302	0.0745824	0.118913
ENSCDRG00005000409	1001.91	0.0290464	0.147318	0.197169	0.843695	0.884055
ENSCDRG00005000428	979.198	-1.16704	0.201316	-5.79705	6.74908e-09	5.6011e-08
ENSCDRG00005000451	5416.01	-1.28156	0.227659	-5.62931	1.80936e-08	1.37744e-07
ENSCDRG00005000482	80.6396	-1.20918	0.563051	-2.14755	0.0317496	0.056725
ENSCDRG00005000524	2.48859	1.74084	1.32241	1.31642	0.188033	0.261844
ENSCDRG00005000654	22.2872	0.824217	0.434915	1.89512	0.0580761	0.0958017
ENSCDRG00005001332	928.676	0.462294	0.272648	1.69557	0.0899669	0.139847
ENSCDRG00005001364	13.5833	2.90421	0.703382	4.12892	3.64464e-05	0.000136612
ENSCDRG00005001390	1.62547	0.861392	1.29087	0.667294	0.504585	0.59031
ENSCDRG00005001445	2046.64	-0.190931	0.163796	-1.16566	0.24375	0.325043
ENSCDRG00005001633	3572.43	-2.14795	0.195845	-10.9676	5.46844e-28	1.02836e-25
ENSCDRG00005001652	3.43424	1.44324	1.03548	1.39379	0.163381	0.232572
ENSCDRG00005001656	2.2271	3.25511	1.20909	2.69219	0.00709844	0.0151453
ENSCDRG00005001739	202.679	1.40997	0.361882	3.8962	9.77136e-05	0.000331405
ENSCDRG00005001947	226.114	0.30037	0.242196	1.24019	0.214905	0.292603
ENSCDRG00005001977	2499.98	-1.07108	0.184491	-5.8056	6.41357e-09	5.3464e-08
ENSCDRG00005002021	6.28187	1.6896	0.741046	2.28002	0.0226062	0.0420908
ENSCDRG00005002052	21.9625	2.57463	0.446146	5.77082	7.88862e-09	6.45588e-08
ENSCDRG00005002144	35.6932	0.186021	0.304077	0.611754	0.540701	0.623105
ENSCDRG00005002149	0.121766	0.49461	5.16147	0.0958272	0.923658	NA
ENSCDRG00005002151	0.983486	0.953211	2.02382	0.470996	0.637643	0.711637
ENSCDRG00005002156	1.30675	2.80135	1.35448	2.06821	0.0386205	0.0673136
ENSCDRG00005002158	28.043	-0.216378	0.434144	-0.498402	0.618201	0.694057
ENSCDRG00005002173	185.324	1.80741	0.46017	3.92769	8.5764e-05	0.000295066
ENSCDRG00005002196	171.895	2.2434	0.562479	3.98842	6.65148e-05	0.000234734
ENSCDRG00005002239	2.95902	-0.791152	1.03912	-0.76137	0.446436	0.533472
ENSCDRG00005002270	1164.07	-0.597032	0.134097	-4.45226	8.49722e-06	3.71336e-05
ENSCDRG00005002355	2296.1	0.332897	0.169856	1.95988	0.05001	0.0844342
ENSCDRG00005002476	0.026941	0	5.16147	0	1	NA
ENSCDRG00005002686	1600.24	-0.419443	0.12814	-3.27333	0.0010629	0.00280598
ENSCDRG00005002717	1.11566	0.315199	1.43223	0.220075	0.825812	0.869802
ENSCDRG00005002731	858.477	0.0776196	0.0786666	0.986691	0.323794	0.409509
ENSCDRG00005002765	7279.41	-0.282321	0.0933906	-3.02301	0.00250276	0.00600615
ENSCDRG00005002817	575.87	0.344702	0.103467	3.33154	0.000863679	0.00233551
ENSCDRG00005002872	1.38206	2.90009	1.45761	1.98963	0.0466321	0.0795212
ENSCDRG00005002897	357.78	-0.902558	0.13643	-6.61555	3.70181e-11	4.68746e-10
ENSCDRG00005002912	86.7016	-1.32467	0.241693	-5.48081	4.23391e-08	3.00092e-07
ENSCDRG00005002924	0.65643	0.688167	1.9187	0.358663	0.719847	0.782339
ENSCDRG00005002940	3.06989	2.90191	1.27489	2.2762	0.0228342	0.0424392
ENSCDRG00005003015	5155.99	-0.577619	0.0807355	-7.15446	8.40058e-13	1.40356e-11
ENSCDRG00005003100	4438.86	0.14571	0.105855	1.3765	0.168665	0.238902
ENSCDRG00005003187	0.478301	1.88531	2.40581	0.783649	0.433246	0.520915
ENSCDRG00005003200	250.97	-0.149064	0.149619	-0.996292	0.319108	0.404828
ENSCDRG00005003238	123.438	-0.473251	0.26107	-1.81274	0.0698723	0.112459
ENSCDRG00005003368	1021.67	-1.07038	0.153959	-6.95236	3.59218e-12	5.47405e-11
ENSCDRG00005003414	5.83845	0.514554	0.707226	0.727568	0.466878	0.553373
ENSCDRG00005003469	59.6886	-0.395982	0.280379	-1.41231	0.157859	0.226022
ENSCDRG00005003491	28.8492	-0.956953	0.280694	-3.40924	0.000651441	0.00181748
ENSCDRG00005003581	146.973	1.40389	0.289635	4.84711	1.25271e-06	6.54957e-06
ENSCDRG00005003733	734.232	0.552082	0.179557	3.07469	0.00210725	0.0051564
ENSCDRG00005003894	8.46181	1.60618	0.802207	2.00221	0.0452625	0.0774621
ENSCDRG00005003915	3476.4	-0.668461	0.530998	-1.25888	0.208075	0.284576
ENSCDRG00005003966	83.348	1.46707	0.300001	4.89023	1.00719e-06	5.38865e-06
ENSCDRG00005004179	410.24	0.466924	0.163263	2.85994	0.00423716	0.00958907
ENSCDRG00005004226	362.339	0.218234	0.24992	0.873215	0.382546	0.470026
ENSCDRG00005004280	989.841	-0.126337	0.142742	-0.885068	0.37612	0.463387
ENSCDRG00005004356	133.155	-0.224373	0.56049	-0.400316	0.688924	0.756216
ENSCDRG00005004579	1779.7	0.382796	0.171998	2.22558	0.0260424	0.0476406
ENSCDRG00005004634	0.0394179	0	5.16147	0	1	NA
ENSCDRG00005004646	1201.98	-2.6164	0.373484	-7.00537	2.46332e-12	3.87403e-11
ENSCDRG00005004703	13.0072	-0.649626	0.523641	-1.24059	0.214756	0.292446
ENSCDRG00005004952	92.0965	-1.16646	0.276036	-4.22575	2.38147e-05	9.28889e-05
ENSCDRG00005004966	337.087	-0.00146204	0.122683	-0.0119173	0.990492	0.993696
ENSCDRG00005005033	911.548	-0.615867	0.18235	-3.37738	0.00073179	0.0020185
ENSCDRG00005005076	0.139836	0	5.16147	0	1	NA
ENSCDRG00005006527	10.3121	-2.05585	0.927805	-2.21583	0.0267033	0.0486885
ENSCDRG00005006578	768.149	-3.25962	0.424873	-7.67199	1.69348e-14	3.77499e-13
ENSCDRG00005006739	16986.4	-0.01049	0.115413	-0.0908913	0.927579	0.948679
ENSCDRG00005006975	4.76327	4.0015	1.11725	3.58157	0.000341538	0.00101931
ENSCDRG00005006983	2.74967	0.284628	0.99673	0.285562	0.775214	0.829457
ENSCDRG00005006993	2.34578	1.18074	1.16796	1.01094	0.312045	0.397553
ENSCDRG00005007003	3.30991	2.2566	1.19723	1.88486	0.0594492	0.0977293
ENSCDRG00005007014	2.99466	0.546667	0.961002	0.568851	0.569457	0.650614
ENSCDRG00005007030	260.49	-0.906038	0.158085	-5.73133	9.96491e-09	7.95258e-08
ENSCDRG00005007154	1.79548	2.4351	2.30955	1.05436	0.291717	0.376401
ENSCDRG00005007197	983.12	0.746049	0.19039	3.91853	8.90913e-05	0.000305325
ENSCDRG00005007247	1.38763	1.73667	1.48032	1.17317	0.240727	0.321691
ENSCDRG00005007254	0.0256381	0	5.16147	0	1	NA
ENSCDRG00005007277	68.1529	-0.0402228	0.262271	-0.153364	0.878111	0.910154
ENSCDRG00005007382	198.625	0.800337	0.560925	1.42682	0.153633	0.220848
ENSCDRG00005007384	0.0256381	0	5.16147	0	1	NA
ENSCDRG00005007418	453.774	0.709397	0.344984	2.05632	0.0397515	0.0690601
ENSCDRG00005007543	29.1573	0.5932	0.462184	1.28347	0.199327	0.274694
ENSCDRG00005007649	0.961569	0.407685	1.62343	0.251125	0.801717	0.850556
ENSCDRG00005007787	3.86691	5.72384	1.2198	4.69243	2.69976e-06	1.31506e-05
ENSCDRG00005010783	3250.84	0.513047	0.221279	2.31855	0.0204195	0.0384568
ENSCDRG00005010844	2.43495	-0.77014	0.76687	-1.00427	0.315251	0.400884
ENSCDRG00005010879	207.933	2.08887	0.244119	8.55677	1.16069e-17	4.38408e-16
ENSCDRG00005010916	535.662	-2.11132	0.304812	-6.92662	4.31008e-12	6.43091e-11
ENSCDRG00005010976	203.504	2.38758	0.332481	7.18109	6.91565e-13	1.17208e-11
ENSCDRG00005011046	49.0994	1.30638	0.296276	4.40933	1.0369e-05	4.42523e-05
ENSCDRG00005011210	5.80915	1.32594	0.80719	1.64266	0.100452	0.153953
ENSCDRG00005011267	2.3284	-1.44575	2.07097	-0.698104	0.485112	0.571612
ENSCDRG00005011361	0.230211	-0.0824606	5.16147	-0.0159762	0.987253	NA
ENSCDRG00005011408	498.604	0.425169	0.160313	2.65211	0.00799902	0.0168352
ENSCDRG00005011577	27.5824	0.686889	0.380951	1.80309	0.071374	0.114531
ENSCDRG00005011736	116.383	0.680842	0.344649	1.97546	0.0482157	0.0819055
ENSCDRG00005011770	542.759	-0.447476	0.228516	-1.95818	0.0502088	0.0847051
ENSCDRG00005011790	1707.73	-1.38212	0.328698	-4.20481	2.61297e-05	0.000101027
ENSCDRG00005011840	8.39885	1.07964	0.790389	1.36596	0.171951	0.242875
ENSCDRG00005012102	50.5356	4.88979	0.532361	9.18511	4.11121e-20	2.35954e-18
ENSCDRG00005012481	230.876	0.856654	0.323356	2.64926	0.00806671	0.0169655
ENSCDRG00005013252	719.15	0.70048	0.263789	2.65545	0.00792025	0.016684
ENSCDRG00005013322	7.29991	-0.840138	0.735618	-1.14208	0.253419	0.335579
ENSCDRG00005013331	253.116	-6.20964	0.823441	-7.54109	4.66072e-14	9.62471e-13
ENSCDRG00005013342	0.0917753	0	5.16147	0	1	NA
ENSCDRG00005013363	0.616703	-0.139392	2.01869	-0.0690507	0.944949	0.962058
ENSCDRG00005013410	172.145	1.37469	0.579084	2.3739	0.0176011	0.0337566
ENSCDRG00005014017	46.8998	0.854437	0.349346	2.44582	0.0144524	0.0283704
ENSCDRG00005014151	933.703	0.265554	0.221464	1.19908	0.230495	0.31027
ENSCDRG00005014198	177.066	0.805666	0.215655	3.7359	0.000187045	0.00059596
ENSCDRG00005014247	84.2817	2.10902	0.490999	4.29536	1.7441e-05	7.07282e-05
ENSCDRG00005014511	0.585592	0.538987	2.31176	0.23315	0.815645	0.861197
ENSCDRG00005014529	623.61	1.37339	0.23844	5.75991	8.41588e-09	6.83674e-08
ENSCDRG00005014585	1739.22	0.0310242	0.297573	0.104257	0.916965	0.940481
ENSCDRG00005014615	1363.57	0.454967	0.195609	2.32591	0.0200236	0.0377641
ENSCDRG00005014907	667.401	1.32293	0.408358	3.23964	0.00119683	0.00311489
ENSCDRG00005019670	122.776	2.08977	0.330331	6.3263	2.51105e-10	2.73661e-09
ENSCDRG00005019735	146.322	1.56248	0.214928	7.26981	3.60006e-13	6.32588e-12
ENSCDRG00005019745	94.6161	-0.456629	0.514059	-0.888282	0.374389	0.461705
ENSCDRG00005019755	893.059	0.592219	0.180984	3.27222	0.00106706	0.00281572
ENSCDRG00005019773	110.943	1.05172	0.43155	2.43707	0.0148067	0.0289597
ENSCDRG00005019813	263.654	1.39265	0.383514	3.63129	0.000282005	0.000863054
ENSCDRG00005019832	64.604	0.220414	0.340661	0.647019	0.517619	0.602526
ENSCDRG00005019853	260.381	0.234949	0.148058	1.58687	0.112543	0.169457
ENSCDRG00005019869	272.462	0.92499	0.196565	4.70576	2.52918e-06	1.23811e-05
ENSCDRG00005019884	264.382	-0.622175	0.15998	-3.88907	0.00010063	0.000340368
ENSCDRG00005019896	13.4754	-0.95213	0.564003	-1.68816	0.0913797	0.141732
ENSCDRG00005019907	404.748	-0.308507	0.184915	-1.66838	0.0952413	0.146935
ENSCDRG00005019920	135.187	1.55848	0.357124	4.36397	1.27723e-05	5.33244e-05
ENSCDRG00005019950	0.974295	-0.699457	1.91322	-0.365592	0.714669	0.777916
ENSCDRG00005019975	753.75	-1.19184	0.222191	-5.36404	8.13824e-08	5.44099e-07
ENSCDRG00005019996	74.6011	1.31743	0.532866	2.47234	0.0134232	0.0265802
ENSCDRG00005020009	525.023	-4.04864	0.563841	-7.18045	6.94813e-13	1.17533e-11
ENSCDRG00005020021	0.196991	0	4.77366	0	1	NA
ENSCDRG00005020031	1.40902	0.376505	1.2736	0.295622	0.767519	0.822718
ENSCDRG00005020067	257.663	1.28509	0.534928	2.40235	0.0162899	0.0315223
ENSCDRG00005020108	855.465	-0.489012	0.243566	-2.00771	0.0446737	0.0765508
ENSCDRG00005020261	11.1698	0.199425	1.07304	0.18585	0.852562	0.891233
ENSCDRG00005020316	172.641	-0.739675	0.485762	-1.52271	0.127831	0.188826
ENSCDRG00005020386	549.16	0.469568	0.124868	3.76051	0.000169566	0.000545579
ENSCDRG00005020474	402.239	1.20261	0.232224	5.17867	2.23468e-07	1.374e-06
ENSCDRG00005020528	150.223	2.35533	0.565335	4.16626	3.09644e-05	0.000117534
ENSCDRG00005020682	106.265	0.0692279	0.291253	0.23769	0.812122	0.858451
ENSCDRG00005020695	3608.93	-1.18203	0.324449	-3.6432	0.00026927	0.000828239
ENSCDRG00005020718	53.4736	2.07257	0.399486	5.1881	2.12448e-07	1.31217e-06
ENSCDRG00005020837	320.571	0.833809	0.239714	3.47835	0.000504503	0.00144329
ENSCDRG00005020865	380.665	1.02662	0.501317	2.04784	0.0405756	0.0702985
ENSCDRG00005020895	2.26063	0.075694	0.962011	0.0786831	0.937285	0.956218
ENSCDRG00005020903	206.366	1.27863	0.444404	2.87718	0.00401245	0.00913787
ENSCDRG00005020915	94.0584	0.380359	0.323564	1.17553	0.239782	0.320623
ENSCDRG00005020932	278.497	3.46696	0.593695	5.83963	5.23158e-09	4.44822e-08
ENSCDRG00005020949	3389.05	-0.0260214	0.139221	-0.186907	0.851734	0.89063
ENSCDRG00005020963	1560.23	-0.662268	0.136674	-4.84559	1.26234e-06	6.59213e-06
ENSCDRG00005020989	403.826	0.221014	0.205967	1.07305	0.283248	0.367403
ENSCDRG00005021133	3.08865	-0.373739	1.58786	-0.235372	0.81392	0.859915
ENSCDRG00005006060	221.689	-0.589548	0.244583	-2.41042	0.015934	0.0309318
ENSCDRG00005006122	1714.68	1.01212	0.307015	3.29664	0.000978503	0.00260418
ENSCDRG00005006227	263.498	-0.337218	0.212826	-1.58448	0.113084	0.170156
ENSCDRG00005006267	148.798	-1.12966	0.281436	-4.01391	5.97203e-05	0.000213311
ENSCDRG00005006400	94.9483	0.276248	0.286576	0.963961	0.335065	0.421412
ENSCDRG00005006466	0.0332872	0	5.16147	0	1	NA
ENSCDRG00005006477	912.676	-0.429989	0.248096	-1.73316	0.083068	0.130489
ENSCDRG00005006541	177.195	0.959743	0.252948	3.79423	0.000148103	0.000483386
ENSCDRG00005006626	370.69	-0.396729	0.202006	-1.96395	0.049536	0.0837658
ENSCDRG00005006680	172.069	-0.279715	0.176298	-1.5866	0.112604	0.169519
ENSCDRG00005006749	429.49	1.14915	0.450722	2.54957	0.0107855	0.021932
ENSCDRG00005006821	358.541	2.25484	0.511501	4.40828	1.04196e-05	4.44252e-05
ENSCDRG00005006932	941.568	0.691806	0.309631	2.23429	0.025464	0.0466839
ENSCDRG00005006961	383.562	1.06517	0.358935	2.96758	0.00300151	0.00706399
ENSCDRG00005007033	84.7217	0.377268	0.325509	1.15901	0.246451	0.328002
ENSCDRG00005007051	3817.09	-1.17494	0.265275	-4.42913	9.46146e-06	4.08525e-05
ENSCDRG00005007105	683.418	-1.24312	0.19051	-6.52519	6.79142e-11	8.15016e-10
ENSCDRG00005007175	1.07893	-1.79006	1.36336	-1.31298	0.189191	0.263067
ENSCDRG00005007199	177.662	-1.0929	0.189024	-5.78181	7.39008e-09	6.08451e-08
ENSCDRG00005007236	105.259	1.00888	0.460534	2.19068	0.0284751	0.0514756
ENSCDRG00005007380	68.2286	-0.242554	0.435842	-0.556518	0.577857	0.657448
ENSCDRG00005007584	421.134	0.703373	0.186293	3.77563	0.000159605	0.000516066
ENSCDRG00005007797	583.476	1.31583	0.534691	2.46091	0.0138586	0.0273444
ENSCDRG00005007901	158.941	0.299033	0.215305	1.38888	0.164868	0.234218
ENSCDRG00005008000	464.631	0.137766	0.106496	1.29362	0.195796	0.270629
ENSCDRG00005008124	5913.01	0.549849	0.137899	3.98733	6.6822e-05	0.000235724
ENSCDRG00005008645	186.332	-0.0360313	0.360881	-0.0998425	0.920469	0.943036
ENSCDRG00005008889	125.095	-0.242225	0.581499	-0.416552	0.677006	0.745867
ENSCDRG00005009042	79.5207	-0.540706	0.445978	-1.2124	0.225357	0.304374
ENSCDRG00005009380	123.842	1.19397	0.409936	2.91258	0.00358453	0.00829043
ENSCDRG00005009907	149.576	0.466864	0.283059	1.64935	0.0990752	0.152014
ENSCDRG00005009963	690.382	-0.796696	0.142935	-5.57384	2.49186e-08	1.85468e-07
ENSCDRG00005010063	14312.3	-2.67336	0.397703	-6.72199	1.79257e-11	2.41703e-10
ENSCDRG00005010214	3759.12	-1.53985	0.201377	-7.64661	2.06341e-14	4.54232e-13
ENSCDRG00005010274	0.0981501	-1.2366	5.16147	-0.239583	0.810654	NA
ENSCDRG00005010316	264.245	2.706	0.501794	5.39265	6.94263e-08	4.71113e-07
ENSCDRG00005010565	25.86	1.77883	0.512794	3.46889	0.000522609	0.00149075
ENSCDRG00005010598	1.77077	1.92018	1.18201	1.6245	0.104269	0.158839
ENSCDRG00005010672	374.892	-0.161361	0.146384	-1.10231	0.270326	0.353836
ENSCDRG00005010792	136.745	-1.77671	0.392941	-4.52156	6.13865e-06	2.75974e-05
ENSCDRG00005011002	21.847	1.41326	0.460866	3.06652	0.00216564	0.00528539
ENSCDRG00005011051	6625.46	-0.628861	0.40563	-1.55033	0.121062	0.180403
ENSCDRG00005011064	9.8855	3.3547	0.723832	4.63463	3.57569e-06	1.69411e-05
ENSCDRG00005011207	588.244	1.55145	0.184091	8.42762	3.52751e-17	1.23968e-15
ENSCDRG00005011426	795.495	0.620253	0.112103	5.53291	3.14964e-08	2.30162e-07
ENSCDRG00005011472	23.8557	0.505531	0.405141	1.24779	0.212107	0.289441
ENSCDRG00005011523	444.516	-0.680872	0.185257	-3.67528	0.000237589	0.000738633
ENSCDRG00005011693	511.95	0.153755	0.193	0.796658	0.425649	0.513664
ENSCDRG00005011763	281.579	-0.135905	0.146763	-0.92602	0.354436	0.441627
ENSCDRG00005011828	554.769	1.39927	0.228559	6.12216	9.23175e-10	9.016e-09
ENSCDRG00005011906	1070.87	1.33323	0.1889	7.05786	1.69084e-12	2.71965e-11
ENSCDRG00005011994	28.2889	5.45997	0.920821	5.92946	3.0393e-09	2.70795e-08
ENSCDRG00005012085	0.023316	0	5.16147	0	1	NA
ENSCDRG00005012126	157.71	-2.47706	0.324257	-7.63921	2.18566e-14	4.76398e-13
ENSCDRG00005012348	240.19	0.549632	0.301218	1.8247	0.0680469	0.109941
ENSCDRG00005012412	158.386	0.381223	0.518246	0.735603	0.461973	0.548773
ENSCDRG00005012676	6.95414	5.04297	1.17828	4.27996	1.86928e-05	7.51837e-05
ENSCDRG00005012780	0.046632	0	5.16147	0	1	NA
ENSCDRG00005012806	1.14895	1.49064	1.36971	1.08829	0.276468	0.360301
ENSCDRG00005012830	20.3629	-0.904858	0.47606	-1.90072	0.0573384	0.0947793
ENSCDRG00005012850	1.66929	1.96194	1.26633	1.54932	0.121306	0.180666
ENSCDRG00005012883	0.142275	-1.2366	5.16147	-0.239583	0.810654	NA
ENSCDRG00005012896	8.10798	2.14924	1.09707	1.95906	0.0501055	0.084555
ENSCDRG00005012988	117.55	0.178367	0.354314	0.503416	0.614672	0.690745
ENSCDRG00005013152	371.832	0.346082	0.339418	1.01963	0.307902	0.393066
ENSCDRG00005013352	27.4237	3.29892	0.603767	5.4639	4.65778e-08	3.27638e-07
ENSCDRG00005013399	430.547	0.521444	0.308224	1.69177	0.09069	0.14081
ENSCDRG00005013582	0.164544	-0.0824606	5.16147	-0.0159762	0.987253	NA
ENSCDRG00005013604	1218.31	0.76017	0.391341	1.94248	0.0520794	0.0873277
ENSCDRG00005013698	337.177	0.445919	0.206204	2.16251	0.0305788	0.0548661
ENSCDRG00005013897	120.43	1.86722	0.476873	3.91555	9.01974e-05	0.000308697
ENSCDRG00005013959	75.167	0.632662	0.385238	1.64226	0.100535	0.154054
ENSCDRG00005014108	721.282	0.439474	0.158311	2.77601	0.00550303	0.0120916
ENSCDRG00005014372	109.337	-0.193193	0.280117	-0.689688	0.49039	0.576602
ENSCDRG00005014463	0.364123	0.933289	2.45811	0.379678	0.704185	NA
ENSCDRG00005014474	443.177	-0.425361	0.144542	-2.94282	0.0032524	0.00759681
ENSCDRG00005014530	125.038	-0.153629	0.17191	-0.893662	0.371503	0.458721
ENSCDRG00005014629	18.9377	-0.87022	0.453325	-1.91964	0.0549039	0.0913876
ENSCDRG00005014741	1.03842	1.63078	1.84278	0.884954	0.376181	0.463425
ENSCDRG00005014786	1.31762	1.67453	1.85988	0.900343	0.367938	0.455114
ENSCDRG00005014833	1000.39	2.50689	0.206671	12.1299	7.33538e-34	3.08732e-31
ENSCDRG00005014902	574.299	0.066463	0.189456	0.35081	0.725731	0.787378
ENSCDRG00005014963	1683.23	-0.545664	0.118989	-4.58582	4.5221e-06	2.09534e-05
ENSCDRG00005015031	123.181	2.34743	0.262668	8.93688	4.00325e-19	1.99339e-17
ENSCDRG00005015069	62.9682	-1.86893	0.46757	-3.99712	6.41169e-05	0.000227361
ENSCDRG00005015077	99.6761	-0.764051	0.363392	-2.10255	0.0355048	0.062624
ENSCDRG00005015121	1.70792	-1.69245	1.73526	-0.975329	0.329397	0.415436
ENSCDRG00005015275	12.8784	0.433108	0.714711	0.60599	0.544521	0.626987
ENSCDRG00005015392	38.6624	0.337194	0.616635	0.54683	0.584496	0.663805
ENSCDRG00005015483	1.03438	-1.84968	2.06774	-0.894538	0.371034	0.458174
ENSCDRG00005015729	1146.86	-1.57254	0.333251	-4.71878	2.37262e-06	1.16989e-05
ENSCDRG00005015773	914.864	-1.42495	0.133393	-10.6824	1.2309e-26	1.82846e-24
ENSCDRG00005015885	3327.54	0.840516	0.272278	3.08697	0.00202207	0.00497344
ENSCDRG00005016964	24.6669	0.944393	0.528503	1.78692	0.0739502	0.118033
ENSCDRG00005017049	6.59462	-0.90142	0.663631	-1.35831	0.174364	0.245615
ENSCDRG00005000108	257.968	0.248143	0.232637	1.06665	0.286128	0.370476
ENSCDRG00005000188	0.0636463	0	5.16147	0	1	NA
ENSCDRG00005000221	0.0309503	-0.0824606	5.16147	-0.0159762	0.987253	NA
ENSCDRG00005000251	5064.5	-3.38435	1.20275	-2.81385	0.00489515	0.0109023
ENSCDRG00005000297	54.6424	-1.85034	0.612585	-3.02054	0.00252325	0.00605121
ENSCDRG00005000331	6.43092	-0.570863	0.633474	-0.901163	0.367502	0.45467
ENSCDRG00005000402	133.993	1.6485	0.385367	4.27774	1.88802e-05	7.57823e-05
ENSCDRG00005000477	15.3952	0.642535	0.900098	0.71385	0.47532	0.561834
ENSCDRG00005000531	13.236	1.8157	1.0298	1.76316	0.077873	0.123513
ENSCDRG00005000559	582.514	0.470533	0.1817	2.58962	0.00960824	0.0198139
ENSCDRG00005000602	1354.1	-0.739387	0.197391	-3.74579	0.000179826	0.000574826
ENSCDRG00005000736	312.023	1.21317	0.375748	3.22868	0.00124365	0.00322109
ENSCDRG00005000856	69.8231	0.670628	0.312344	2.14708	0.0317867	0.0567857
ENSCDRG00005001017	385.047	1.94905	0.449591	4.33517	1.45647e-05	6.00982e-05
ENSCDRG00005001093	52.4761	0.0911997	0.575787	0.158391	0.874148	0.907625
ENSCDRG00005001162	222.92	0.565815	0.26636	2.12425	0.0336496	0.0596913
ENSCDRG00005001200	312.059	0.495555	0.171245	2.89384	0.00380563	0.0087253
ENSCDRG00005001223	59.5394	1.36517	0.345801	3.94784	7.88594e-05	0.000274301
ENSCDRG00005001256	17461.8	-0.778787	0.260687	-2.98744	0.00281328	0.00665734
ENSCDRG00005001346	247.214	1.60167	0.390789	4.09856	4.15726e-05	0.000153485
ENSCDRG00005001371	1062.06	-0.191551	0.138951	-1.37856	0.168032	0.2381
ENSCDRG00005001385	280.455	-0.763267	0.133986	-5.69662	1.22208e-08	9.58417e-08
ENSCDRG00005001480	224.172	1.25974	0.365971	3.44219	0.000577027	0.00163071
ENSCDRG00005001893	95.1085	-0.33811	0.235588	-1.43518	0.151237	0.21788
ENSCDRG00005001913	4.7232	1.19035	0.791189	1.50451	0.13245	0.194575
ENSCDRG00005001958	53.7212	-0.298863	0.612508	-0.487932	0.625598	0.700533
ENSCDRG00005002012	1605.11	-0.368087	0.121967	-3.01792	0.00254518	0.00609555
ENSCDRG00005002047	0.484183	-2.17786	2.75755	-0.789779	0.429657	0.517338
ENSCDRG00005002081	56.5468	1.21404	0.320856	3.78374	0.000154488	0.000501632
ENSCDRG00005002098	0.584772	-0.219239	2.11956	-0.103436	0.917617	0.940877
ENSCDRG00005002105	24.3473	0.273972	0.415242	0.659788	0.50939	0.59463
ENSCDRG00005002112	1899.16	-0.671236	0.138817	-4.83541	1.32869e-06	6.89585e-06
ENSCDRG00005002133	560.04	-0.470856	0.44416	-1.06011	0.289097	0.37384
ENSCDRG00005002160	354.096	0.737395	0.25859	2.8516	0.00435	0.00982684
ENSCDRG00005002251	5.33264	1.09671	0.723214	1.51644	0.129407	0.19085
ENSCDRG00005002292	386.766	-0.787374	0.168418	-4.67512	2.93781e-06	1.41735e-05
ENSCDRG00005002356	417.479	2.34078	0.354235	6.60798	3.89598e-11	4.91572e-10
ENSCDRG00005002381	107.052	4.18302	0.444883	9.40253	5.32668e-21	3.44908e-19
ENSCDRG00005002414	93.5586	1.37973	0.391927	3.52036	0.000430958	0.00125586
ENSCDRG00005002547	1256.02	-0.125737	0.125943	-0.998366	0.318102	0.40387
ENSCDRG00005002565	227.562	0.450099	0.350823	1.28298	0.199498	0.274888
ENSCDRG00005002584	0.0524479	0	5.16147	0	1	NA
ENSCDRG00005002598	346.069	0.337317	0.241205	1.39847	0.161973	0.230996
ENSCDRG00005002777	0.0860499	0	5.16147	0	1	NA
ENSCDRG00005002797	142.28	0.999163	0.249745	4.00074	6.3145e-05	0.00022441
ENSCDRG00005002847	724.251	1.28093	0.362351	3.53504	0.000407711	0.00119442
ENSCDRG00005002946	82.5437	0.975259	0.382045	2.55274	0.010688	0.0217613
ENSCDRG00005002980	2.02427	0.256357	1.2988	0.197381	0.84353	0.883993
ENSCDRG00005003033	37.3684	1.21347	0.421986	2.87561	0.00403242	0.0091798
ENSCDRG00005003050	131.351	1.63787	0.364118	4.49819	6.85343e-06	3.05467e-05
ENSCDRG00005003075	103.102	0.811257	0.298437	2.71836	0.00656069	0.014131
ENSCDRG00005003101	1824.06	0.423494	0.188573	2.24578	0.024718	0.0454578
ENSCDRG00005003207	245.324	0.108678	0.192726	0.563901	0.572821	0.653486
ENSCDRG00005003214	33.5136	3.53899	0.624668	5.6654	1.46685e-08	1.1313e-07
ENSCDRG00005003241	0.126659	-1.81367	5.16147	-0.351386	0.725299	NA
ENSCDRG00005003245	144.744	0.320178	0.212521	1.50657	0.131921	0.193895
ENSCDRG00005003253	167.122	1.12564	0.369777	3.04409	0.00233383	0.0056506
ENSCDRG00005003263	762.251	-1.12709	0.21593	-5.21971	1.79201e-07	1.12212e-06
ENSCDRG00005003267	42.2028	0.566679	0.407642	1.39014	0.164487	0.23377
ENSCDRG00005003294	456.541	0.133768	0.163456	0.818377	0.413142	0.501312
ENSCDRG00005003327	9.07885	-0.0192556	0.511801	-0.0376232	0.969988	0.979743
ENSCDRG00005003365	47.5967	1.70778	0.449338	3.80067	0.000144308	0.000471957
ENSCDRG00005003468	302.449	1.42838	0.517764	2.75875	0.0058023	0.0126751
ENSCDRG00005003514	810.152	-0.348296	0.177283	-1.96463	0.0494568	0.0836441
ENSCDRG00005003786	32.3788	1.50136	0.532272	2.82066	0.00479247	0.0106992
ENSCDRG00005004387	9.58784	0.852007	0.61468	1.3861	0.165717	0.235254
ENSCDRG00005004423	114.792	0.773438	0.324822	2.38111	0.0172603	0.0331498
ENSCDRG00005004780	1.80099	-0.110896	1.12997	-0.0981407	0.921821	0.944146
ENSCDRG00005004895	63.2988	-0.374416	0.276107	-1.35605	0.175082	0.24645
ENSCDRG00005004946	19.8543	1.6892	0.519136	3.25387	0.00113846	0.00298098
ENSCDRG00005005358	259.599	2.06137	0.584965	3.52392	0.000425209	0.00124074
ENSCDRG00005005402	49.1819	0.465207	0.49477	0.94025	0.347089	0.433919
ENSCDRG00005005514	120.276	2.92682	0.667303	4.38604	1.15434e-05	4.87932e-05
ENSCDRG00005005566	522.111	0.436101	0.291762	1.49471	0.134989	0.197648
ENSCDRG00005000014	0.0238466	-0.0824606	5.16147	-0.0159762	0.987253	NA
ENSCDRG00005000016	0.245448	0	5.16147	0	1	NA
ENSCDRG00005000017	0.666912	1.33178	1.92023	0.693554	0.487962	0.574473
ENSCDRG00005000028	130.094	0.824407	0.415517	1.98405	0.0472502	0.0804432
ENSCDRG00005000031	700.369	-0.497755	0.184877	-2.69235	0.00709502	0.0151417
ENSCDRG00005000034	0.360103	-1.7394	2.18308	-0.796761	0.42559	NA
ENSCDRG00005000049	44.6175	2.22017	0.532626	4.16836	3.06806e-05	0.000116657
ENSCDRG00005000071	0.463734	1.28129	3.20504	0.399774	0.689323	NA
ENSCDRG00005000242	2.56461	2.16161	1.16168	1.86076	0.0627778	0.102505
ENSCDRG00005000318	1154.39	-0.953532	0.134374	-7.09611	1.28316e-12	2.10803e-11
ENSCDRG00005000358	968.039	1.48894	0.136111	10.9391	7.48998e-28	1.35102e-25
ENSCDRG00005000398	9235.34	-1.00946	0.166635	-6.05789	1.3792e-09	1.30235e-08
ENSCDRG00005000423	207.087	0.482115	0.291173	1.65577	0.0977683	0.150152
ENSCDRG00005000511	25551.5	1.28465	0.128999	9.95861	2.31269e-23	2.09648e-21
ENSCDRG00005000815	124.779	1.82118	0.405878	4.48702	7.22259e-06	3.20305e-05
ENSCDRG00005000833	3558.08	0.731743	0.180064	4.0638	4.82803e-05	0.000175824
ENSCDRG00005000852	45.3429	0.402023	0.426808	0.94193	0.346228	0.433202
ENSCDRG00005000877	130.054	-0.447461	0.170337	-2.62692	0.0086161	0.0179755
ENSCDRG00005000905	241.009	1.2818	0.394671	3.24778	0.00116311	0.00303742
ENSCDRG00005000948	496.253	-0.865825	0.13749	-6.29738	3.02722e-10	3.24907e-09
ENSCDRG00005000998	995.618	0.241499	0.126796	1.90462	0.0568297	0.0940748
ENSCDRG00005001109	4574.37	-0.590358	0.133214	-4.43164	9.3517e-06	4.0428e-05
ENSCDRG00005001222	8.15609	-2.18409	0.87643	-2.49203	0.0127017	0.0253388
ENSCDRG00005001237	96.889	1.83846	0.734678	2.5024	0.0123355	0.0246891
ENSCDRG00005001554	505.425	1.44135	0.382791	3.76537	0.000166301	0.000536149
ENSCDRG00005001669	0.0238466	-0.0824606	5.16147	-0.0159762	0.987253	NA
ENSCDRG00005001724	106.472	2.69117	0.561637	4.79165	1.65415e-06	8.41807e-06
ENSCDRG00005001811	9548.35	-0.850254	0.122008	-6.96883	3.19585e-12	4.92099e-11
ENSCDRG00005001828	597.934	0.0228097	0.10051	0.226941	0.82047	0.86549
ENSCDRG00005001856	84.9343	1.68162	0.479504	3.50701	0.000453175	0.00131389
ENSCDRG00005001867	191.961	-0.418311	0.160815	-2.60119	0.00928996	0.0192204
ENSCDRG00005001872	1.25033	0.323419	1.20958	0.267382	0.789175	0.840386
ENSCDRG00005001883	341.999	0.369767	0.151186	2.44578	0.014454	0.0283704
ENSCDRG00005001957	181.163	1.06459	0.377347	2.82124	0.0047838	0.0106853
ENSCDRG00005002011	924.139	-0.428409	0.151067	-2.83589	0.00456983	0.0102722
ENSCDRG00005002057	288.474	1.11879	0.311762	3.58862	0.000332436	0.000996351
ENSCDRG00005002369	0.0618627	-0.0824606	5.16147	-0.0159762	0.987253	NA
ENSCDRG00005002383	660.146	-0.17999	0.155877	-1.15469	0.248215	0.329853
ENSCDRG00005002400	81.643	0.484515	0.395171	1.22609	0.220165	0.298799
ENSCDRG00005002416	0.0242284	0	5.16147	0	1	NA
ENSCDRG00005002424	337.938	0.176525	0.202953	0.869782	0.38442	0.471929
ENSCDRG00005002438	249.911	0.0608199	0.189517	0.320921	0.74827	0.806526
ENSCDRG00005002453	1214.16	1.06949	0.160454	6.66543	2.63894e-11	3.40999e-10
ENSCDRG00005002471	953.334	0.221747	0.133993	1.65492	0.0979413	0.150392
ENSCDRG00005002487	1204.63	-0.512737	0.153293	-3.34482	0.000823356	0.00223846
ENSCDRG00005002507	159.624	-0.0924516	0.293282	-0.315231	0.752586	0.81015
ENSCDRG00005002522	418.346	0.679368	0.297073	2.28687	0.0222032	0.041419
ENSCDRG00005002558	7109.32	-0.0789786	0.139286	-0.567027	0.570696	0.65165
ENSCDRG00005002585	142.311	0.088576	0.291729	0.303624	0.761414	0.817413
ENSCDRG00005002635	577.483	-0.252999	0.118286	-2.13888	0.0324453	0.0578628
ENSCDRG00005002725	280.133	1.21123	0.390514	3.10162	0.00192465	0.00475834
ENSCDRG00005002800	8678.5	-0.722496	0.175278	-4.12199	3.75611e-05	0.000140225
ENSCDRG00005002819	10212.8	2.31966	0.211332	10.9764	4.96543e-28	9.52598e-26
ENSCDRG00005002833	1.66517	-3.4861	1.93707	-1.79967	0.0719122	0.115269
ENSCDRG00005002839	856.614	-0.764662	0.178626	-4.2808	1.8622e-05	7.49483e-05
ENSCDRG00005002856	0.0394179	0	5.16147	0	1	NA
ENSCDRG00005002867	17.0306	-1.99183	0.738711	-2.69636	0.00701019	0.0149878
ENSCDRG00005002874	648.392	-7.40577	0.777659	-9.52315	1.68012e-21	1.16468e-19
ENSCDRG00005002885	4423.3	-2.22224	0.372871	-5.9598	2.52541e-09	2.28463e-08
ENSCDRG00005002909	0.568686	2.33873	1.92814	1.21294	0.225152	0.304179
ENSCDRG00005002943	10.0024	0.672461	0.558957	1.20307	0.228951	0.308497
ENSCDRG00005003030	688.818	-0.930736	0.16527	-5.63161	1.78534e-08	1.36091e-07
ENSCDRG00005003062	690.796	-2.31675	0.262616	-8.82181	1.1262e-18	5.15745e-17
ENSCDRG00005003078	0.964718	-0.409459	1.8104	-0.22617	0.821069	0.865838
ENSCDRG00005003119	31.7352	-0.152974	0.450326	-0.339696	0.734085	0.794693
ENSCDRG00005003137	794.634	-1.62466	0.367662	-4.4189	9.92031e-06	4.2568e-05
ENSCDRG00005003156	222.064	2.14737	0.474797	4.52271	6.10523e-06	2.74821e-05
ENSCDRG00005003178	46.307	1.09433	0.290876	3.7622	0.000168423	0.000542298
ENSCDRG00005003192	24.4837	0.205374	0.509463	0.403118	0.686861	0.754467
ENSCDRG00005006306	192.311	5.08884	0.361656	14.071	5.7291e-45	5.95726e-42
ENSCDRG00005006543	331.884	0.739891	0.202244	3.65841	0.000253782	0.000784284
ENSCDRG00005006597	134.612	0.275651	0.265085	1.03986	0.298405	0.383128
ENSCDRG00005006635	815.778	-1.22883	0.207539	-5.92099	3.20018e-09	2.83984e-08
ENSCDRG00005006786	1004.25	2.19249	0.438841	4.99609	5.8504e-07	3.27374e-06
ENSCDRG00005006994	174.243	0.636371	0.181685	3.5026	0.000460747	0.00133343
ENSCDRG00005007271	194.656	2.31818	0.48905	4.74017	2.13542e-06	1.06422e-05
ENSCDRG00005007336	0.0551422	-0.0824606	5.16147	-0.0159762	0.987253	NA
ENSCDRG00005007361	85.1808	-1.11481	0.705749	-1.57962	0.114195	0.171637
ENSCDRG00005007389	187.303	1.82598	0.291098	6.27273	3.54773e-10	3.75529e-09
ENSCDRG00005007775	564.148	0.0121549	0.245731	0.0494643	0.960549	0.972935
ENSCDRG00005007842	1269.59	-1.05635	0.191158	-5.52608	3.27467e-08	2.37922e-07
ENSCDRG00005007896	468.521	0.724856	0.216772	3.34387	0.000826178	0.00224372
ENSCDRG00005008049	8.1586	0.441788	0.606923	0.727914	0.466667	0.553196
ENSCDRG00005008082	662.654	0.0617337	0.137026	0.450525	0.652332	0.724798
ENSCDRG00005008195	1253.04	-0.715779	0.212084	-3.37498	0.000738204	0.00203244
ENSCDRG00005008281	9.85722	-1.23953	0.540601	-2.29287	0.0218555	0.0408706
ENSCDRG00005008380	354.159	-3.11158	0.345655	-9.00198	2.21686e-19	1.14919e-17
ENSCDRG00005008464	2.50882	3.90191	1.24951	3.12276	0.00179163	0.00445336
ENSCDRG00005008490	1020.21	0.00889116	0.136626	0.0650767	0.948113	0.963982
ENSCDRG00005008560	38.43	-3.96	0.953709	-4.15221	3.29275e-05	0.000124319
ENSCDRG00005008610	16.3699	-2.90794	0.684841	-4.24615	2.17478e-05	8.585e-05
ENSCDRG00005008744	426.308	-1.13056	0.240711	-4.69676	2.64318e-06	1.29071e-05
ENSCDRG00005008840	75.4281	-2.3468	1.16574	-2.01315	0.0440993	0.0757206
ENSCDRG00005009009	607.018	0.979206	0.829853	1.17998	0.23801	0.318735
ENSCDRG00005009188	2.12725	5.19294	1.59373	3.25836	0.00112058	0.00293937
ENSCDRG00005009225	527.468	2.41029	0.924532	2.60704	0.00913295	0.0189532
ENSCDRG00005009289	41.4023	1.64982	1.17123	1.40863	0.158945	0.227375
ENSCDRG00005009347	313.143	0.981782	0.78062	1.25769	0.208502	0.28505
ENSCDRG00005009423	8375.05	-0.943017	0.170941	-5.51661	3.45599e-08	2.49659e-07
ENSCDRG00005009625	450.629	0.326807	0.174196	1.87609	0.0606428	0.0993905
ENSCDRG00005009685	106.157	0.160727	0.189049	0.850185	0.395222	0.482582
ENSCDRG00005009991	131.849	1.03208	0.222244	4.64391	3.41875e-06	1.62542e-05
ENSCDRG00005010047	18.3156	0.634769	0.471128	1.34734	0.177871	0.249601
ENSCDRG00005010088	22.2601	3.07427	0.494798	6.21318	5.19228e-10	5.3456e-09
ENSCDRG00005010367	184.034	0.951226	0.264183	3.60063	0.000317451	0.000957934
ENSCDRG00005010551	0.0332872	0	5.16147	0	1	NA
ENSCDRG00005010588	0.030863	0	5.16147	0	1	NA
ENSCDRG00005010635	0.0238466	-0.0824606	5.16147	-0.0159762	0.987253	NA
ENSCDRG00005010667	2.11185	4.4089	2.28073	1.93311	0.0532228	0.0890285
ENSCDRG00005010719	1.00342	1.81579	2.42015	0.750279	0.453087	0.539959
ENSCDRG00005010989	6.91044	-1.67567	0.746302	-2.2453	0.0247491	0.0455054
ENSCDRG00005011160	165.837	1.08912	0.335851	3.24286	0.00118335	0.00308361
ENSCDRG00005011323	1.79626	3.23518	1.36401	2.37182	0.0177008	0.0339332
ENSCDRG00005011351	646.809	1.28127	0.19092	6.71104	1.93239e-11	2.57608e-10
ENSCDRG00005011646	1188.87	-2.10828	0.274484	-7.68089	1.57984e-14	3.53503e-13
ENSCDRG00005012149	26.826	1.2524	0.372078	3.36597	0.000762748	0.00209332
ENSCDRG00005012280	1462.53	-0.654653	0.143214	-4.57114	4.8508e-06	2.23185e-05
ENSCDRG00005012370	224.864	1.17634	0.188311	6.24681	4.18914e-10	4.38174e-09
ENSCDRG00005012447	265.408	1.19609	0.28388	4.21335	2.51606e-05	9.76431e-05
ENSCDRG00005012625	2172.93	-0.445597	0.206661	-2.15617	0.0310703	0.0556408
ENSCDRG00005012871	0.264194	0	5.16147	0	1	NA
ENSCDRG00005012900	497.991	0.816858	0.291307	2.80412	0.00504548	0.0112018
ENSCDRG00005013018	136.971	-0.663867	0.205636	-3.22836	0.00124501	0.00322368
ENSCDRG00005013083	1151.16	-1.1589	0.172109	-6.73352	1.65608e-11	2.24154e-10
ENSCDRG00005013153	1443.56	-1.02642	0.238271	-4.30777	1.64907e-05	6.71984e-05
ENSCDRG00005013250	1187.16	-2.04811	0.449197	-4.5595	5.1276e-06	2.34516e-05
ENSCDRG00005013286	580.417	-0.449568	0.227716	-1.97425	0.0483538	0.0820929
ENSCDRG00005013354	0.030863	0	5.16147	0	1	NA
ENSCDRG00005013408	594.448	-0.955034	0.332312	-2.87391	0.00405431	0.00922012
ENSCDRG00005013577	451.657	0.112767	0.167669	0.672561	0.501227	0.587234
ENSCDRG00005013718	937.67	-0.550908	0.165027	-3.33829	0.000842965	0.00228439
ENSCDRG00005013830	6886.29	-2.18008	0.265273	-8.21826	2.06483e-16	6.42605e-15
ENSCDRG00005014322	114.624	1.20392	0.28771	4.1845	2.85796e-05	0.000109327
ENSCDRG00005014671	25.3572	0.406041	0.415279	0.977756	0.328195	0.414097
ENSCDRG00005015587	1508.73	-0.0167315	0.25775	-0.0649139	0.948243	0.964058
ENSCDRG00005021870	428.144	-1.63998	0.437602	-3.74766	0.000178492	0.000571286
ENSCDRG00005021872	298.761	-1.94869	0.339687	-5.73673	9.65243e-09	7.7522e-08
ENSCDRG00005021874	3.06467	3.89403	1.04858	3.71363	0.000204309	0.000646791
ENSCDRG00005021875	0.894617	-2.10174	1.77771	-1.18228	0.237096	0.317801
ENSCDRG00005021879	0.544784	0.0799251	1.67499	0.0477169	0.961942	0.974009
ENSCDRG00005021880	739.455	-0.144457	0.120015	-1.20366	0.22872	0.308256
ENSCDRG00005021881	173.476	1.31023	0.342131	3.82963	0.000128337	0.000424754
ENSCDRG00005021882	551.38	1.24401	0.280665	4.43237	9.3205e-06	4.03298e-05
ENSCDRG00005021886	177.531	-0.265242	0.27627	-0.960084	0.337013	0.42332
ENSCDRG00005021887	284.823	-0.868558	0.484581	-1.79239	0.0730705	0.116798
ENSCDRG00005021888	183.224	0.337215	0.318778	1.05784	0.29013	0.374779
ENSCDRG00005021889	521.113	0.0494107	0.341159	0.144832	0.884843	0.915557
ENSCDRG00005021890	1074.11	0.261907	0.521439	0.502277	0.615472	0.691521
ENSCDRG00005021892	315.259	-1.48723	0.400846	-3.71022	0.000207077	0.000654362
ENSCDRG00005021894	12.5315	1.58772	0.681733	2.32895	0.0198617	0.0374821
ENSCDRG00005021895	630.902	0.260056	0.285618	0.910502	0.362558	0.449592
ENSCDRG00005021902	592.233	0.577893	0.299753	1.9279	0.0538679	0.0899257
ENSCDRG00005021903	892.126	-1.9323	0.411658	-4.69394	2.67994e-06	1.30649e-05
ENSCDRG00005021904	0.023316	0	5.16147	0	1	NA
ENSCDRG00005021905	683.295	1.48249	0.302905	4.89425	9.86791e-07	5.29232e-06
ENSCDRG00005021907	1448.09	-0.0437864	0.13328	-0.328529	0.742512	0.801814
ENSCDRG00005000062	1655.15	-1.26081	0.256705	-4.91151	9.0377e-07	4.88411e-06
ENSCDRG00005000084	0.398398	0	5.16147	0	1	NA
ENSCDRG00005000201	440.967	0.479876	0.190001	2.52565	0.0115483	0.0232724
ENSCDRG00005000971	628.02	-0.0335947	0.105035	-0.319844	0.749086	0.80707
ENSCDRG00005006127	1131.8	-1.95069	0.231984	-8.40871	4.14539e-17	1.43401e-15
ENSCDRG00005006135	0.0503062	0	5.16147	0	1	NA
ENSCDRG00005006179	601.668	-0.381467	0.188865	-2.01979	0.0434056	0.0746672
ENSCDRG00005006200	9.06088	-1.38385	0.685894	-2.01759	0.043634	0.0750236
ENSCDRG00005006207	0.0757519	-1.81367	5.16147	-0.351386	0.725299	NA
ENSCDRG00005006222	6.02227	-0.765101	0.733028	-1.04375	0.296599	0.381363
ENSCDRG00005006236	5.98069	2.20574	0.761436	2.89682	0.00376968	0.00865187
ENSCDRG00005006240	349.954	1.10815	0.18264	6.06741	1.29987e-09	1.2367e-08
ENSCDRG00005006271	609.237	1.30268	0.172019	7.57291	3.64943e-14	7.67074e-13
ENSCDRG00005006473	0.056231	0	5.16147	0	1	NA
ENSCDRG00005006564	560.736	0.22864	0.121094	1.88812	0.0590097	0.0971094
ENSCDRG00005006653	494.763	0.0271334	0.23726	0.114361	0.908951	0.933956
ENSCDRG00005006708	14.3774	5.66532	1.01107	5.60331	2.10294e-08	1.58523e-07
ENSCDRG00005006784	1.36836	2.47464	1.36201	1.81691	0.069231	0.111518
ENSCDRG00005006916	194.408	0.173118	0.30391	0.569637	0.568924	0.650212
ENSCDRG00005006957	59.6612	-0.906023	0.342631	-2.64431	0.00818577	0.0171914
ENSCDRG00005007052	0.524546	1.30278	2.15073	0.60574	0.544688	0.627097
ENSCDRG00005007322	21.6999	0.479319	0.370051	1.29528	0.195224	0.269929
ENSCDRG00005007367	3598.4	-1.62543	0.163537	-9.93924	2.80968e-23	2.50842e-21
ENSCDRG00005007652	839.408	-0.619245	0.159933	-3.8719	0.000107991	0.000363402
ENSCDRG00005007801	193.722	2.52604	0.440769	5.73098	9.98528e-09	7.96524e-08
ENSCDRG00005009263	1219.87	-0.626515	0.175836	-3.56307	0.000366547	0.00108681
ENSCDRG00005010139	0.0229438	0	5.16147	0	1	NA
ENSCDRG00005010155	0.18564	-0.659532	4.84222	-0.136204	0.89166	NA
ENSCDRG00005010192	0.231593	0	5.16147	0	1	NA
ENSCDRG00005010693	311.863	-0.257493	0.14966	-1.72052	0.0853387	0.133569
ENSCDRG00005010732	212.569	2.22322	0.358199	6.20665	5.41254e-10	5.55295e-09
ENSCDRG00005010760	14.8118	6.44782	1.00796	6.39687	1.58593e-10	1.79478e-09
ENSCDRG00005010777	0.0793199	0	5.16147	0	1	NA
ENSCDRG00005010797	243.065	0.794863	0.187237	4.24522	2.1838e-05	8.61674e-05
ENSCDRG00005011016	13.4745	0.93333	0.533552	1.74928	0.0802432	0.126834
ENSCDRG00005011156	27.5017	-3.63701	0.607479	-5.98706	2.13672e-09	1.95704e-08
ENSCDRG00005011198	0.255088	-0.808708	5.13934	-0.157356	0.874964	NA
ENSCDRG00005011396	234.529	-0.541095	0.167874	-3.22322	0.00126759	0.00327447
ENSCDRG00005011503	564.334	0.167564	0.138872	1.20661	0.227584	0.307052
ENSCDRG00005011836	1010.11	1.32045	0.355059	3.71897	0.000200037	0.000633927
ENSCDRG00005011907	1075.25	-0.0541058	0.191964	-0.281855	0.778055	0.831463
ENSCDRG00005012137	21.7312	3.82252	0.771865	4.95231	7.33375e-07	4.03231e-06
ENSCDRG00005015866	19.1279	-2.17858	0.824464	-2.64241	0.00823174	0.0172813
ENSCDRG00005015891	0.227779	-0.0824612	3.38264	-0.0243777	0.980551	NA
ENSCDRG00005015964	2.70001	2.6955	1.24406	2.1667	0.0302577	0.0543598
ENSCDRG00005015999	11545.1	-3.60732	0.527258	-6.84166	7.82798e-12	1.11593e-10
ENSCDRG00005016051	2252.88	-3.71023	0.733623	-5.05742	4.24976e-07	2.44621e-06
ENSCDRG00005016102	3323.86	-2.19979	0.713925	-3.08126	0.00206124	0.00505852
ENSCDRG00005016205	497.195	-0.0373565	0.193816	-0.192742	0.847161	0.886898
ENSCDRG00005016484	45.1026	-0.560314	0.542978	-1.03193	0.302106	0.386952
ENSCDRG00005016510	427.438	-1.93884	0.413533	-4.68849	2.75232e-06	1.33741e-05
ENSCDRG00005016552	551.789	0.00363012	0.235364	0.0154234	0.987694	0.991462
ENSCDRG00005016677	396.605	1.43457	0.168266	8.52562	1.51994e-17	5.68033e-16
ENSCDRG00005018329	4.82511	-0.230961	0.787001	-0.29347	0.769163	0.82393
ENSCDRG00005018429	149.736	4.16528	0.519106	8.02395	1.02394e-15	2.78894e-14
ENSCDRG00005018522	485.709	-1.72894	0.251489	-6.87481	6.20712e-12	8.97899e-11
ENSCDRG00005018580	869.227	0.0144269	0.129629	0.111293	0.911384	0.935951
ENSCDRG00005018659	46.4027	1.74334	0.324519	5.37206	7.78433e-08	5.2281e-07
ENSCDRG00005018674	21.1917	2.00535	0.590422	3.39646	0.000682631	0.00189671
ENSCDRG00005018704	256.076	-0.0569522	0.171656	-0.331782	0.740054	0.799942
ENSCDRG00005018830	279.979	0.454665	0.215248	2.11228	0.0346623	0.0612892
ENSCDRG00005018885	86.1746	1.51101	0.420303	3.59504	0.000324339	0.000975216
ENSCDRG00005018930	2.76061	-3.83229	1.25396	-3.05616	0.00224191	0.00545344
ENSCDRG00005018965	613.647	-0.676149	0.311904	-2.16781	0.0301731	0.0542318
ENSCDRG00005019167	45357.5	-0.918328	0.250491	-3.66611	0.000246271	0.000762849
ENSCDRG00005019187	25.0046	-0.588303	0.48326	-1.21736	0.223467	0.30249
ENSCDRG00005019189	3.83538	1.726	0.956742	1.80404	0.0712252	0.114355
ENSCDRG00005019229	2811.15	0.822631	0.217729	3.77824	0.000157941	0.000511341
ENSCDRG00005019587	0.0906963	0	5.16147	0	1	NA
ENSCDRG00005019609	49.8075	1.30247	0.307018	4.24231	2.2123e-05	8.70975e-05
ENSCDRG00005019699	176.318	2.79209	0.617771	4.51961	6.19527e-06	2.78236e-05
ENSCDRG00005019732	775.122	-1.03187	0.185502	-5.56257	2.6583e-08	1.96944e-07
ENSCDRG00005019766	622.36	-0.331048	0.141589	-2.3381	0.019382	0.0367102
ENSCDRG00005019797	683.166	0.485812	0.216029	2.24883	0.0245235	0.0451471
ENSCDRG00005019808	332.669	0.7833	0.207278	3.77898	0.000157471	0.000510099
ENSCDRG00005019850	6.5894	-0.372225	0.677059	-0.549767	0.582479	0.662111
ENSCDRG00005020015	92.9294	0.706444	0.420786	1.67887	0.0931781	0.144142
ENSCDRG00005020097	1222.13	-0.411394	0.191617	-2.14696	0.0317966	0.0567976
ENSCDRG00005020126	277.019	-0.381587	0.276036	-1.38238	0.166855	0.236565
ENSCDRG00005020225	3.12722	0.0202454	0.819996	0.0246897	0.980302	0.985936
ENSCDRG00005020233	836.352	-0.968058	0.14058	-6.88616	5.73178e-12	8.31861e-11
ENSCDRG00005000018	341.66	0.769759	0.154088	4.99557	5.86618e-07	3.2805e-06
ENSCDRG00005000022	156.492	2.17373	0.486883	4.46458	8.02262e-06	3.52425e-05
ENSCDRG00005000029	797.942	0.357058	0.211696	1.68666	0.0916692	0.142106
ENSCDRG00005000035	212.097	-0.576063	0.158634	-3.63141	0.000281882	0.000862827
ENSCDRG00005000052	25.4681	2.55046	0.514425	4.95788	7.12677e-07	3.92583e-06
ENSCDRG00005000076	5.48467	5.90153	1.18221	4.99193	5.97786e-07	3.34084e-06
ENSCDRG00005000105	2108.7	0.508598	0.122268	4.15969	3.18684e-05	0.000120732
ENSCDRG00005000246	605.239	-0.423724	0.372541	-1.13739	0.255375	0.337566
ENSCDRG00005000265	349.006	2.00318	0.553157	3.62136	0.000293062	0.000892567
ENSCDRG00005000298	446.731	-0.175929	0.147174	-1.19538	0.231938	0.311927
ENSCDRG00005000327	8.91419	3.04674	0.942191	3.23367	0.00122211	0.00317414
ENSCDRG00005000441	156.053	2.91119	0.302318	9.62957	5.99799e-22	4.39944e-20
ENSCDRG00005000841	319.564	-0.264568	0.169807	-1.55805	0.11922	0.17813
ENSCDRG00005000859	737.936	0.176452	0.146495	1.20449	0.228399	0.307941
ENSCDRG00005000887	9.80897	3.56376	0.826761	4.31051	1.62877e-05	6.65191e-05
ENSCDRG00005000929	1168.2	1.95234	0.216726	9.00834	2.09191e-19	1.09404e-17
ENSCDRG00005001035	113.533	-0.310792	0.387213	-0.802639	0.422184	0.510147
ENSCDRG00005001056	0.755159	2.12454	2.0769	1.02294	0.306337	0.391548
ENSCDRG00005001082	38.6422	1.34195	0.485097	2.76635	0.0056688	0.012408
ENSCDRG00005001126	3.20234	0.19024	0.922377	0.20625	0.836596	0.878334
ENSCDRG00005001251	8.03356	2.9433	0.807747	3.64384	0.000268597	0.000826455
ENSCDRG00005001274	1651.18	-1.39088	0.225616	-6.16481	7.05664e-10	7.08751e-09
ENSCDRG00005001298	33.0457	0.373365	0.517937	0.72087	0.470989	0.557647
ENSCDRG00005001316	1797.1	-3.76741	0.449118	-8.38847	4.92511e-17	1.67748e-15
ENSCDRG00005001339	26.687	4.23828	0.659366	6.4278	1.29462e-10	1.48219e-09
ENSCDRG00005001357	312.555	0.158107	0.133896	1.18082	0.237675	0.318448
ENSCDRG00005001374	56.9129	1.37667	0.398041	3.4586	0.000542993	0.00154267
ENSCDRG00005001394	487.113	0.255241	0.227758	1.12067	0.262429	0.345289
ENSCDRG00005001426	1.48918	-1.37507	1.33396	-1.03082	0.302626	0.38745
ENSCDRG00005001437	6.86395	-0.0241503	0.578687	-0.0417329	0.966712	0.977271
ENSCDRG00005001444	2432.44	-1.07366	0.17053	-6.29604	3.05343e-10	3.27521e-09
ENSCDRG00005001454	200.679	-0.800258	0.262797	-3.04516	0.00232556	0.00563213
ENSCDRG00005001499	466.551	1.20525	0.371874	3.24101	0.00119108	0.00310221
ENSCDRG00005001564	0.118094	0.944594	5.15117	0.183375	0.854504	NA
ENSCDRG00005001577	265.985	-2.3048	0.42986	-5.36175	8.24205e-08	5.50414e-07
ENSCDRG00005001594	1.3134	2.97255	1.58149	1.87959	0.0601642	0.0987028
ENSCDRG00005001616	105.963	0.505851	0.210065	2.40807	0.0160369	0.0311078
ENSCDRG00005001630	93.6816	0.354385	0.25982	1.36397	0.172578	0.243605
ENSCDRG00005001675	15.2001	1.82343	0.805204	2.26456	0.0235396	0.0435899
ENSCDRG00005001687	40.3819	-0.583592	0.379027	-1.53971	0.123631	0.183603
ENSCDRG00005001708	234	-0.193608	0.206446	-0.937812	0.348341	0.435139
ENSCDRG00005001764	207.812	0.0820659	0.218563	0.37548	0.707304	0.771553
ENSCDRG00005002006	183.897	2.11227	0.567374	3.72289	0.000196958	0.000624843
ENSCDRG00005002033	0.920802	-0.0928042	1.25708	-0.0738254	0.941149	0.959325
ENSCDRG00005002044	1682.49	-0.424191	0.174248	-2.43441	0.0149162	0.0291481
ENSCDRG00005002062	178.009	-0.434164	0.287644	-1.50938	0.131203	0.193063
ENSCDRG00005002119	63.3596	1.28436	0.514517	2.49624	0.0125518	0.0250752
ENSCDRG00005002132	1.47166	-1.04138	1.74663	-0.596223	0.551027	0.632993
ENSCDRG00005002172	246.581	1.19797	0.418354	2.86354	0.00418942	0.00949197
ENSCDRG00005002326	11.5639	0.500706	0.618641	0.809364	0.418306	0.506431
ENSCDRG00005002513	0.161231	0	5.16147	0	1	NA
ENSCDRG00005002544	149.06	1.0291	0.30439	3.38084	0.000722634	0.00199594
ENSCDRG00005002617	0.919599	-4.39365	2.83401	-1.55033	0.121063	0.180403
ENSCDRG00005002628	52.7008	1.6843	0.388601	4.33426	1.46251e-05	6.0291e-05
ENSCDRG00005002656	81.3079	1.55223	0.373947	4.15094	3.31107e-05	0.000124877
ENSCDRG00005002705	127.844	2.69969	0.408208	6.6135	3.75327e-11	4.74921e-10
ENSCDRG00005002718	340.534	1.78977	0.468943	3.81661	0.000135299	0.000445543
ENSCDRG00005002741	119.961	0.176809	0.308224	0.57364	0.566212	0.647575
ENSCDRG00005002809	421.411	-0.581084	0.14125	-4.11386	3.89094e-05	0.000144861
ENSCDRG00005002828	21.7009	2.2724	0.688436	3.30082	0.000964013	0.00257143
ENSCDRG00005002842	113.118	-0.157073	0.244641	-0.642057	0.520836	0.605433
ENSCDRG00005002864	0.0679946	0.904866	5.15225	0.175626	0.860588	NA
ENSCDRG00005002894	94.1936	-3.2422	0.5027	-6.44957	1.12167e-10	1.29847e-09
ENSCDRG00005002907	0.538767	1.3356	1.8644	0.716371	0.473762	0.560292
ENSCDRG00005002954	729.849	1.19038	0.264353	4.50299	6.70025e-06	2.99167e-05
ENSCDRG00005003132	6.00844	2.66804	0.977993	2.72808	0.0063704	0.0137715
ENSCDRG00005003165	89.5201	1.21643	0.307863	3.9512	7.77597e-05	0.000270689
ENSCDRG00005003183	202.295	-0.531712	0.170214	-3.12379	0.0017854	0.00444076
ENSCDRG00005003201	814.769	-0.642624	0.124424	-5.16478	2.40721e-07	1.46631e-06
ENSCDRG00005003220	0.046632	0	5.16147	0	1	NA
ENSCDRG00005003231	4.45302	2.36181	0.888418	2.65844	0.00785031	0.0165755
ENSCDRG00005003256	3889.1	0.610662	0.139653	4.37269	1.22723e-05	5.15167e-05
ENSCDRG00005003320	0.0453887	-0.0824606	5.16147	-0.0159762	0.987253	NA
ENSCDRG00005003330	0.115838	0	5.16147	0	1	NA
ENSCDRG00005003358	14.4321	6.75265	1.06597	6.33473	2.37756e-10	2.61044e-09
ENSCDRG00005003398	6.42192	0.544831	0.854999	0.63723	0.523975	0.608321
ENSCDRG00005003482	133.078	-1.51693	0.406067	-3.73567	0.000187219	0.000596409
ENSCDRG00005003544	63.153	1.1477	0.249313	4.60345	4.15553e-06	1.94075e-05
ENSCDRG00005003818	34.0617	-0.628064	0.417927	-1.50281	0.132888	0.195121
ENSCDRG00005003851	159.614	1.01405	0.29205	3.47218	0.000516258	0.00147382
ENSCDRG00005003970	0.349481	0	5.16147	0	1	NA
ENSCDRG00005004009	2714.66	-0.500096	0.157739	-3.1704	0.00152228	0.00385685
ENSCDRG00005004038	282.58	3.04707	0.774832	3.93255	8.40481e-05	0.000289896
ENSCDRG00005004113	0.235035	-0.0824612	3.37655	-0.0244218	0.980516	NA
ENSCDRG00005004165	49.4867	3.53945	0.587531	6.02428	1.69868e-09	1.58015e-08
ENSCDRG00005004247	721.322	-0.776462	0.196004	-3.96146	7.4492e-05	0.000260545
ENSCDRG00005004354	254.401	0.395608	0.230203	1.71852	0.0857017	0.13409
ENSCDRG00005004405	41.0542	0.558035	0.387621	1.43964	0.149969	0.21625
ENSCDRG00005004417	30.1477	-0.907148	0.348643	-2.60194	0.00926984	0.0191922
ENSCDRG00005004436	8.04367	5.79673	1.23429	4.6964	2.64788e-06	1.29264e-05
ENSCDRG00005004454	0.126901	-1.2366	5.16147	-0.239583	0.810654	NA
ENSCDRG00005004464	0.030863	0	5.16147	0	1	NA
ENSCDRG00005004475	955.201	2.58728	0.266696	9.70121	2.97941e-22	2.24115e-20
ENSCDRG00005004557	16.2496	7.33594	1.04959	6.98935	2.7616e-12	4.30103e-11
ENSCDRG00005004623	194.322	1.19821	0.444176	2.6976	0.00698406	0.0149385
ENSCDRG00005005796	4248.79	1.13548	0.246006	4.61566	3.9185e-06	1.84172e-05
ENSCDRG00005007588	0.0242284	0	5.16147	0	1	NA
ENSCDRG00005007603	2166.66	-0.460368	0.162798	-2.82785	0.00468619	0.0104951
ENSCDRG00005007625	1225.05	0.0825145	0.137241	0.60124	0.54768	0.629763
ENSCDRG00005007686	1.05652	3.45642	1.93707	1.78435	0.0743669	0.118613
ENSCDRG00005007817	348.418	-0.186862	0.186192	-1.0036	0.315572	0.401091
ENSCDRG00005007893	4.21649	4.61155	1.09729	4.20268	2.63772e-05	0.000101872
ENSCDRG00005007933	113.542	1.07792	0.272618	3.95395	7.687e-05	0.000267825
ENSCDRG00005008057	30.476	1.12914	0.408578	2.76357	0.00571724	0.0125063
ENSCDRG00005008074	360.491	0.127162	0.24213	0.525182	0.599457	0.677575
ENSCDRG00005008182	32.7487	1.55123	0.457124	3.39346	0.000690152	0.0019155
ENSCDRG00005008214	4.37045	2.50399	0.985292	2.54137	0.011042	0.022384
ENSCDRG00005008309	166.843	-0.594674	0.432569	-1.37475	0.169209	0.239577
ENSCDRG00005008426	2516.88	-2.41249	0.407679	-5.91763	3.26613e-09	2.88966e-08
ENSCDRG00005008640	0.116187	1.29858	5.13783	0.252749	0.800462	NA
ENSCDRG00005008682	197.079	0.594254	0.305883	1.94275	0.0520462	0.0872886
ENSCDRG00005008742	31216.6	1.83932	0.331819	5.54313	2.97118e-08	2.18113e-07
ENSCDRG00005009270	4.34119	2.85083	1.06683	2.67224	0.0075346	0.0159699
ENSCDRG00005009398	227.383	-0.80971	0.290071	-2.79142	0.00524779	0.0115971
ENSCDRG00005009538	146.639	0.180311	0.177388	1.01648	0.309402	0.39481
ENSCDRG00005009663	8311.5	-2.58338	0.304974	-8.47081	2.43702e-17	8.79168e-16
ENSCDRG00005009961	823.743	-0.454528	0.102434	-4.43729	9.10985e-06	3.94949e-05
ENSCDRG00005010019	588.454	0.588745	0.162777	3.61688	0.00029818	0.000905968
ENSCDRG00005010226	113.913	0.559887	0.270728	2.06808	0.0386328	0.067326
ENSCDRG00005010364	1220.83	0.0636758	0.137405	0.463417	0.643066	0.716513
ENSCDRG00005010697	1.5008	1.57772	1.41276	1.11676	0.264096	0.347044
ENSCDRG00005011685	204.8	-1.08963	0.58829	-1.8522	0.0639966	0.104291
ENSCDRG00005011891	1038.9	-0.955561	0.161403	-5.92034	3.21284e-09	2.84821e-08
ENSCDRG00005011976	8065.13	-0.801174	0.19897	-4.0266	5.65885e-05	0.000203772
ENSCDRG00005012022	0.936982	-2.2353	1.47896	-1.5114	0.130687	0.192433
ENSCDRG00005012067	253.481	5.35406	0.467937	11.4418	2.58334e-30	6.31424e-28
ENSCDRG00005012655	32520.6	-2.40174	0.297968	-8.06038	7.60551e-16	2.12726e-14
ENSCDRG00005012785	148.417	1.17621	0.442349	2.65902	0.00783691	0.016552
ENSCDRG00005012842	201.174	0.650898	0.301527	2.15867	0.0308759	0.0553263
ENSCDRG00005012902	2827.95	1.89097	0.199751	9.46661	2.89085e-21	1.96544e-19
ENSCDRG00005012999	4.12955	2.67178	1.20902	2.20988	0.0271137	0.0492893
ENSCDRG00005013046	0.0462612	0	5.16147	0	1	NA
ENSCDRG00005013076	1555.09	-0.922912	0.153227	-6.02319	1.71015e-09	1.5894e-08
ENSCDRG00005013156	151.592	0.15582	0.423366	0.368051	0.712835	0.776293
ENSCDRG00005013395	4606.74	0.316004	0.166788	1.89465	0.058139	0.0958922
ENSCDRG00005014076	49.0768	1.10551	0.269635	4.10005	4.13065e-05	0.000152692
ENSCDRG00005014189	251.179	-0.117615	0.136321	-0.86278	0.388258	0.475524
ENSCDRG00005014226	1.92581	0.00108028	0.997085	0.00108343	0.999136	1
ENSCDRG00005014335	7.62871	-0.176604	0.675203	-0.261557	0.793663	0.844037
ENSCDRG00005014375	1607.69	-1.12621	0.167546	-6.7218	1.79495e-11	2.41839e-10
ENSCDRG00005014470	0.0732008	0	5.16147	0	1	NA
ENSCDRG00005014485	200.892	1.92	0.479007	4.00829	6.11606e-05	0.000217927
ENSCDRG00005014613	2.48242	-0.186824	1.02092	-0.182996	0.854801	0.892676
ENSCDRG00005014652	1.11806	-1.21029	1.89307	-0.639327	0.52261	0.607216
ENSCDRG00005014722	12.3601	0.365158	0.731396	0.499262	0.617595	0.693553
ENSCDRG00005015643	2511.13	-1.95681	0.210248	-9.30717	1.31287e-20	8.11458e-19
ENSCDRG00005015736	155.936	-0.398954	0.268322	-1.48685	0.137055	0.200275
ENSCDRG00005016066	13.9944	-0.0422063	0.572721	-0.0736944	0.941254	0.959325
ENSCDRG00005016130	393.673	-0.288454	0.212967	-1.35446	0.175591	0.247089
ENSCDRG00005016164	1226.87	0.180763	0.167242	1.08085	0.279764	0.363605
ENSCDRG00005016346	387.219	-0.597699	0.31868	-1.87555	0.0607174	0.099472
ENSCDRG00005016500	705.034	0.229629	0.0900098	2.55115	0.0107368	0.0218431
ENSCDRG00005016965	460.762	0.367305	0.413833	0.887569	0.374773	0.462049
ENSCDRG00005017012	123.928	2.13469	0.279664	7.63304	2.29285e-14	4.98533e-13
ENSCDRG00005017194	112.89	1.82957	0.373723	4.89551	9.80524e-07	5.26191e-06
ENSCDRG00005017624	36.4688	-0.547129	0.323307	-1.69229	0.0905906	0.140677
ENSCDRG00005017637	3045.84	0.18966	0.146985	1.29034	0.196934	0.271926
ENSCDRG00005017702	0.0673345	0.895308	5.15251	0.173762	0.862053	NA
ENSCDRG00005017713	136.061	-1.06656	0.486793	-2.19098	0.028453	0.0514487
ENSCDRG00005017732	2.97946	-4.45922	1.42188	-3.13615	0.00171181	0.00427873
ENSCDRG00005017764	1265.29	-0.146812	0.119893	-1.22453	0.220754	0.29946
ENSCDRG00005017876	221.454	-0.0623881	0.258674	-0.241185	0.809412	0.856509
ENSCDRG00005017934	1519.43	-0.844131	0.104276	-8.09517	5.71831e-16	1.64095e-14
ENSCDRG00005017979	17.1947	-0.174627	0.672768	-0.259565	0.795199	0.845467
ENSCDRG00005018047	0.0960911	0	5.16147	0	1	NA
ENSCDRG00005018066	268.805	-2.11433	0.596888	-3.54226	0.000396711	0.00116528
ENSCDRG00005018130	73.7427	1.23175	0.358908	3.43195	0.000599265	0.00168682
ENSCDRG00005018162	6.76445	0.671839	0.654063	1.02718	0.304337	0.38933
ENSCDRG00005018187	2.37709	-4.05066	1.97187	-2.05423	0.0399539	0.0693709
ENSCDRG00005018374	0.696711	2.82097	1.79216	1.57406	0.115473	0.173233
ENSCDRG00005006348	0.0476932	0.49461	5.16147	0.0958272	0.923658	NA
ENSCDRG00005006442	2589.93	-0.385895	0.120485	-3.20285	0.00136073	0.00348957
ENSCDRG00005006507	209.978	0.639437	0.375931	1.70094	0.088954	0.138431
ENSCDRG00005006550	452.001	0.360144	0.306061	1.17671	0.239313	0.320213
ENSCDRG00005006719	214.468	0.821856	0.275517	2.98295	0.00285481	0.0067484
ENSCDRG00005006817	141.993	1.36364	0.2811	4.8511	1.22781e-06	6.43271e-06
ENSCDRG00005008261	9.07829	0.749125	0.614601	1.21888	0.22289	0.301825
ENSCDRG00005008544	76.2047	-0.895565	0.640577	-1.39806	0.162095	0.231059
ENSCDRG00005008550	1.27795	0.757396	1.08183	0.700104	0.483863	0.570254
ENSCDRG00005008588	26.0302	2.06226	0.657504	3.13649	0.00170981	0.0042744
ENSCDRG00005008779	1.62756	-4.01627	1.18843	-3.37946	0.000726277	0.00200537
ENSCDRG00005008805	140.003	1.06193	0.360487	2.94583	0.00322085	0.00752709
ENSCDRG00005008903	0.11566	0.915484	5.15195	0.177697	0.858961	NA
ENSCDRG00005008970	400.18	1.94345	0.294267	6.6044	3.99129e-11	5.02521e-10
ENSCDRG00005009472	1.92783	1.4226	1.43184	0.993547	0.320443	0.406172
ENSCDRG00005009588	143.303	1.70208	0.44194	3.85137	0.000117457	0.000391899
ENSCDRG00005009873	450.704	0.143831	0.17115	0.840381	0.400695	0.488118
ENSCDRG00005009950	11.6111	6.15081	1.0703	5.74682	9.09359e-09	7.34341e-08
ENSCDRG00005010381	0.435254	2.59061	2.74505	0.94374	0.345303	NA
ENSCDRG00005010408	96.643	-0.539329	0.300352	-1.79566	0.0725494	0.116067
ENSCDRG00005010415	108.241	0.3295	0.195516	1.68529	0.0919333	0.142466
ENSCDRG00005010484	117.905	-0.220267	0.199316	-1.10511	0.269111	0.352559
ENSCDRG00005010505	72.2198	-0.461832	0.571336	-0.808337	0.418896	0.507007
ENSCDRG00005010544	1069.19	1.38938	0.17607	7.89107	2.99603e-15	7.59839e-14
ENSCDRG00005010708	126.894	2.47922	0.466115	5.31891	1.04393e-07	6.82957e-07
ENSCDRG00005010793	757.595	-0.691632	0.112322	-6.15761	7.38531e-10	7.37155e-09
ENSCDRG00005010929	2619.35	-0.0116824	0.12444	-0.0938798	0.925205	0.946829
ENSCDRG00005011222	28313.1	-0.0835622	0.197186	-0.423774	0.67173	0.741534
ENSCDRG00005011241	0.0256381	0	5.16147	0	1	NA
ENSCDRG00005011298	669.35	-1.60385	0.309168	-5.18763	2.12992e-07	1.31461e-06
ENSCDRG00005011461	144.056	0.192138	0.283062	0.678786	0.497273	0.583414
ENSCDRG00005016248	0.0224448	-0.0824606	5.16147	-0.0159762	0.987253	NA
ENSCDRG00005016258	0.0284682	0	5.16147	0	1	NA
ENSCDRG00005016353	25.6193	-3.86467	0.660354	-5.85242	4.84458e-09	4.14309e-08
ENSCDRG00005016777	0.864412	1.52941	1.52514	1.0028	0.315958	0.401523
ENSCDRG00005016837	522.326	0.545334	0.156645	3.48134	0.000498903	0.00142889
ENSCDRG00005016912	103.354	-4.18564	0.481982	-8.68423	3.81331e-18	1.60114e-16
ENSCDRG00005016966	994.169	0.0194719	0.281253	0.0692328	0.944804	0.962001
ENSCDRG00005017245	0.165525	-2.77849	5.13139	-0.54147	0.588184	NA
ENSCDRG00005017298	0.19863	-0.0824606	5.16147	-0.0159762	0.987253	NA
ENSCDRG00005017352	2.3451	3.88142	1.44349	2.68892	0.00716832	0.015276
ENSCDRG00005017583	1.61082	1.92131	1.49146	1.28821	0.197674	0.272823
ENSCDRG00005017652	2894.46	0.0341345	0.108497	0.314612	0.753057	0.81059
ENSCDRG00005017897	2044.08	-4.54016	0.893545	-5.08107	3.75313e-07	2.18525e-06
ENSCDRG00005017957	2.38726	-3.96401	1.30491	-3.03777	0.00238333	0.0057547
ENSCDRG00005018152	8.57972	-3.57088	1.16189	-3.07334	0.00211674	0.00517747
ENSCDRG00005018210	5.94608	-0.289537	0.953065	-0.303796	0.761284	0.817322
ENSCDRG00005018262	240.25	-0.948995	0.656261	-1.44606	0.148159	0.213902
ENSCDRG00005018282	1026.45	-2.18348	0.397117	-5.49833	3.83408e-08	2.74616e-07
ENSCDRG00005018328	0.026941	0	5.16147	0	1	NA
ENSCDRG00005018724	305.489	-2.89576	0.669244	-4.32691	1.51219e-05	6.21072e-05
ENSCDRG00005018761	0.890739	-0.702285	1.98269	-0.354209	0.723183	0.785047
ENSCDRG00005018929	16805.4	-3.00547	0.449193	-6.69082	2.2193e-11	2.91238e-10
ENSCDRG00005019015	15.4672	0.00573209	1.70085	0.00337014	0.997311	0.998538
ENSCDRG00005019121	0.149757	0.95488	5.15089	0.185381	0.85293	NA
ENSCDRG00005019225	1332.06	-1.01179	0.274282	-3.68886	0.000225262	0.000704647
ENSCDRG00005019252	263.194	0.333441	0.184624	1.80605	0.07091	0.11389
ENSCDRG00005019274	716.704	-0.528027	0.220975	-2.38953	0.01687	0.0324801
ENSCDRG00005019349	733.701	0.349125	0.173652	2.01049	0.0443797	0.0761502
ENSCDRG00005019392	29.167	1.26112	0.596293	2.11494	0.0344352	0.0609199
ENSCDRG00005019420	179.333	-1.22699	0.264363	-4.64131	3.46201e-06	1.6429e-05
ENSCDRG00005019477	848.321	-0.881536	0.60809	-1.44968	0.147148	0.212702
ENSCDRG00005019679	2006.49	2.51827	0.866819	2.90518	0.0036704	0.00845806
ENSCDRG00005019701	8.23124	2.55306	0.635702	4.01613	5.91614e-05	0.000211743
ENSCDRG00005019712	6.98306	-1.05713	0.606845	-1.742	0.0815081	0.128438
ENSCDRG00005019724	207.288	-0.75663	0.178733	-4.2333	2.30291e-05	9.0243e-05
ENSCDRG00005019751	1623.78	0.43825	0.194199	2.2567	0.0240268	0.0443393
ENSCDRG00005019825	0.860416	2.97952	2.07503	1.43589	0.151033	0.217607
ENSCDRG00005019828	1053.3	-2.84005	0.322641	-8.80253	1.3377e-18	6.06319e-17
ENSCDRG00005019852	473.881	-0.635259	0.192349	-3.30264	0.000957778	0.00255678
ENSCDRG00005019887	168.42	0.0978797	0.512245	0.19108	0.848463	0.887892
ENSCDRG00005019959	1.54338	1.91247	1.77527	1.07729	0.281352	0.365266
ENSCDRG00005019985	172.023	0.185825	0.271992	0.683198	0.494482	0.580506
ENSCDRG00005020011	7.38526	-1.28265	0.75764	-1.69295	0.0904652	0.140525
ENSCDRG00005000030	4.72871	0.366939	1.02593	0.357666	0.720593	0.782957
ENSCDRG00005000033	0.287885	1.75511	4.5165	0.388599	0.697573	NA
ENSCDRG00005000041	2.35684	-0.00646983	1.07395	-0.00602431	0.995193	0.996942
ENSCDRG00005000050	2.15456	-0.490055	1.27451	-0.384504	0.700605	0.766126
ENSCDRG00005000069	192.049	-2.81833	0.493363	-5.71249	1.11336e-08	8.81086e-08
ENSCDRG00005000100	104.343	-0.622248	0.248555	-2.50346	0.0122986	0.0246321
ENSCDRG00005000181	0.570935	2.02217	1.91356	1.05676	0.290622	0.375289
ENSCDRG00005000291	1.99135	1.72281	1.23214	1.39823	0.162044	0.231022
ENSCDRG00005000308	19.4344	0.447977	0.555631	0.80625	0.420099	0.508044
ENSCDRG00005000328	189.178	1.12999	0.24065	4.69556	2.65874e-06	1.29759e-05
ENSCDRG00005000354	1796.04	-2.58712	0.363581	-7.11565	1.11386e-12	1.84015e-11
ENSCDRG00005000410	384.634	-0.441971	0.127356	-3.47037	0.000519749	0.00148307
ENSCDRG00005000540	60.3653	1.28296	0.295818	4.337	1.44439e-05	5.96415e-05
ENSCDRG00005000588	2.66575	0.948973	1.20797	0.785595	0.432105	0.51979
ENSCDRG00005000615	985.429	1.64897	0.164108	10.0481	9.36506e-24	9.09253e-22
ENSCDRG00005000673	402.365	1.46435	0.395616	3.70145	0.000214375	0.00067333
ENSCDRG00005000744	1302.28	-0.38147	0.155406	-2.45467	0.0141012	0.0277673
ENSCDRG00005000812	7.61888	0.447391	1.02145	0.437997	0.661388	0.732541
ENSCDRG00005000822	82.5291	-1.03441	0.246843	-4.19058	2.78244e-05	0.000106832
ENSCDRG00005000847	898.356	-2.07362	0.235428	-8.80786	1.27552e-18	5.8112e-17
ENSCDRG00005000884	408.988	0.2074	0.176442	1.17545	0.239813	0.32064
ENSCDRG00005000940	287.153	-1.73412	1.19259	-1.45408	0.145924	0.211262
ENSCDRG00005000959	353.78	-0.0879456	0.850793	-0.103369	0.91767	0.940877
ENSCDRG00005000983	6.39648	-1.14121	1.38792	-0.822243	0.410939	0.499255
ENSCDRG00005001040	2.50402	-0.0993027	1.10652	-0.0897435	0.928491	0.949438
ENSCDRG00005001150	426.351	0.150907	0.220002	0.685934	0.492754	0.578958
ENSCDRG00005001322	1302.72	0.236906	0.182439	1.29855	0.1941	0.268747
ENSCDRG00005001906	3.9922	1.45475	0.980961	1.48298	0.138079	0.201587
ENSCDRG00005001922	404.542	0.209965	0.299111	0.701963	0.482702	0.56919
ENSCDRG00005001945	71.3149	1.14387	0.246876	4.63339	3.59718e-06	1.70293e-05
ENSCDRG00005001979	716.763	0.273787	0.131633	2.07993	0.0375323	0.065689
ENSCDRG00005002004	0.0242284	0	5.16147	0	1	NA
ENSCDRG00005002018	96.2414	0.283206	0.279455	1.01342	0.310858	0.396381
ENSCDRG00005002036	149.332	0.465846	0.25598	1.81985	0.0687818	0.110916
ENSCDRG00005002079	1595.42	0.462956	0.34774	1.33133	0.183081	0.255755
ENSCDRG00005002086	225.67	1.20159	0.442898	2.71302	0.0066673	0.0143414
ENSCDRG00005002096	0.0242284	0	5.16147	0	1	NA
ENSCDRG00005002099	2.12222	-2.01943	1.53645	-1.31435	0.188728	0.262585
ENSCDRG00005002116	75.4634	2.37662	0.675914	3.51616	0.000437841	0.00127382
ENSCDRG00005002153	736.765	-1.40932	0.160657	-8.77224	1.7515e-18	7.7403e-17
ENSCDRG00005002175	205.24	2.64531	0.628715	4.20749	2.58219e-05	9.99681e-05
ENSCDRG00005002209	1305.05	1.49331	0.17071	8.74769	2.17764e-18	9.50471e-17
ENSCDRG00005002238	136.097	0.327689	0.283634	1.15532	0.247958	0.329585
ENSCDRG00005002297	24.1448	2.03052	0.577569	3.51564	0.000438702	0.0012759
ENSCDRG00005002308	0.174053	-0.659532	4.91533	-0.134178	0.893261	NA
ENSCDRG00005002316	0.787313	-1.00543	1.52275	-0.660273	0.509079	0.594306
ENSCDRG00005002333	133.725	1.26616	0.444129	2.85088	0.00435985	0.0098453
ENSCDRG00005002363	5.12147	0.79715	0.659671	1.20841	0.226891	0.306211
ENSCDRG00005002389	8.46541	-0.449404	0.581822	-0.772408	0.439873	0.526947
ENSCDRG00005002412	11.932	4.55841	0.970483	4.69705	2.6394e-06	1.28922e-05
ENSCDRG00005002430	0.764706	-0.122843	2.07235	-0.0592773	0.952731	0.96762
ENSCDRG00005002503	710.994	-1.06331	0.204223	-5.20662	1.9231e-07	1.1969e-06
ENSCDRG00005002738	3967.97	-0.181112	0.117392	-1.5428	0.12288	0.182656
ENSCDRG00005002963	3208.47	0.760644	0.118976	6.39324	1.62411e-10	1.83212e-09
ENSCDRG00005003055	524.283	0.0512866	0.135341	0.378943	0.70473	0.769454
ENSCDRG00005003088	231.905	1.35993	0.253862	5.35699	8.4622e-08	5.63838e-07
ENSCDRG00005003107	30.2952	-0.338412	0.489536	-0.691292	0.489382	0.575646
ENSCDRG00005003191	2614.76	-0.306154	0.113796	-2.69038	0.00713712	0.0152168
ENSCDRG00005003500	479.624	-0.761599	0.174199	-4.372	1.23114e-05	5.1632e-05
ENSCDRG00005003557	90.8719	1.69429	0.425268	3.98406	6.77474e-05	0.000238798
ENSCDRG00005003685	1300.23	-0.665059	0.124827	-5.32784	9.93895e-08	6.54342e-07
ENSCDRG00005003743	856.518	-1.20121	0.320624	-3.74648	0.000179336	0.000573362
ENSCDRG00005003768	0.11797	-0.0824606	5.16147	-0.0159762	0.987253	NA
ENSCDRG00005003781	1025.8	-2.20483	0.251401	-8.77016	1.78408e-18	7.84508e-17
ENSCDRG00005003800	498.273	-0.620882	0.199538	-3.11159	0.00186082	0.00461471
ENSCDRG00005003833	128.586	1.75477	0.30597	5.73512	9.74421e-09	7.8011e-08
ENSCDRG00005003992	0.0238466	-0.0824606	5.16147	-0.0159762	0.987253	NA
ENSCDRG00005004047	283.034	-0.45528	0.139688	-3.25926	0.00111702	0.00293091
ENSCDRG00005004460	597.483	-1.17264	0.168319	-6.96676	3.24333e-12	4.98109e-11
ENSCDRG00005004488	411.445	-0.148635	0.161257	-0.921723	0.356673	0.443758
ENSCDRG00005004508	296.548	-1.8764	0.373888	-5.01863	5.20418e-07	2.93349e-06
ENSCDRG00005004562	118.155	1.31461	0.373548	3.51925	0.000432771	0.00126031
ENSCDRG00005004624	1504.8	-1.1409	0.252699	-4.51485	6.33626e-06	2.83991e-05
ENSCDRG00005005261	2693.99	0.192724	0.122017	1.57948	0.114225	0.171668
ENSCDRG00005005394	290.347	0.500122	0.34803	1.43701	0.150715	0.217219
ENSCDRG00005005925	3.96033	-3.02013	1.423	-2.12236	0.0338074	0.0599411
ENSCDRG00005005955	3524.94	1.40416	0.323379	4.34213	1.41105e-05	5.84013e-05
ENSCDRG00005006322	1514.89	-1.00675	0.202896	-4.96188	6.98145e-07	3.85178e-06
ENSCDRG00005006339	18.0277	3.28559	0.607757	5.40609	6.44166e-08	4.40159e-07
ENSCDRG00005006366	4.85662	4.89341	1.10774	4.41749	9.9855e-06	4.2803e-05
ENSCDRG00005006432	121.998	2.58868	0.519024	4.98759	6.11364e-07	3.4081e-06
ENSCDRG00005006939	56.002	1.54696	0.385938	4.00832	6.11513e-05	0.000217927
ENSCDRG00005007167	17.1627	-1.08586	0.555152	-1.95596	0.0504696	0.0850721
ENSCDRG00005007280	1316.05	-1.64882	0.233412	-7.06398	1.61795e-12	2.62149e-11
ENSCDRG00005007374	173.43	0.416932	0.345912	1.20531	0.228084	0.307609
ENSCDRG00005007410	1462.41	0.128412	0.26753	0.479993	0.631232	0.70573
ENSCDRG00005007492	0.724343	2.47816	1.5985	1.55031	0.121068	0.180403
ENSCDRG00005007545	3.66415	2.06662	0.919398	2.2478	0.0245891	0.0452442
ENSCDRG00005007598	0.32415	0	3.25243	0	1	NA
ENSCDRG00005007644	1.21101	-0.0690652	1.5425	-0.0447748	0.964287	0.975378
ENSCDRG00005007782	66839.4	2.84543	0.246465	11.545	7.82864e-31	2.09677e-28
ENSCDRG00005000091	731.805	2.19204	0.327513	6.69299	2.18652e-11	2.87583e-10
ENSCDRG00005000132	704.657	1.7631	0.289767	6.08456	1.16812e-09	1.12161e-08
ENSCDRG00005000180	3646.1	-0.894539	0.262248	-3.41104	0.000647145	0.00180749
ENSCDRG00005000240	505.377	1.82156	0.446588	4.07884	4.52611e-05	0.000166095
ENSCDRG00005000439	376.159	0.843558	0.469457	1.79688	0.0723549	0.115843
ENSCDRG00005000542	1645.68	-0.659264	0.134346	-4.9072	9.2387e-07	4.98664e-06
ENSCDRG00005000548	7.61366	-0.509006	0.647055	-0.786649	0.431487	0.519201
ENSCDRG00005000574	368.69	1.9453	0.392109	4.96112	7.00881e-07	3.86567e-06
ENSCDRG00005000636	119.213	1.76348	0.428905	4.11158	3.92964e-05	0.000146118
ENSCDRG00005000724	1283.43	1.27894	0.349142	3.6631	0.000249185	0.000771155
ENSCDRG00005001330	273.173	-0.899197	0.235566	-3.81718	0.000134987	0.000444764
ENSCDRG00005001337	12.1452	0.82718	0.409173	2.02159	0.043219	0.0743824
ENSCDRG00005001343	264.224	-0.372785	0.23484	-1.5874	0.112422	0.169304
ENSCDRG00005001370	106.989	1.48533	0.412731	3.59879	0.000319701	0.000963408
ENSCDRG00005001407	2.06658	1.4303	1.53622	0.931049	0.351828	0.43878
ENSCDRG00005001424	52.9615	0.595903	0.367779	1.62028	0.105173	0.159967
ENSCDRG00005001451	15.8314	-1.19023	0.464356	-2.56319	0.0103715	0.0211975
ENSCDRG00005001502	22.6583	0.0290559	0.44908	0.0647011	0.948412	0.964175
ENSCDRG00005001516	293.043	-0.580316	0.269011	-2.15722	0.0309885	0.0555111
ENSCDRG00005001530	6.1899	0.621466	0.949786	0.654322	0.512905	0.597864
ENSCDRG00005001539	5.72562	0.817822	0.927087	0.882142	0.3777	0.464977
ENSCDRG00005001547	223.766	-0.0132234	0.205466	-0.064358	0.948685	0.964342
ENSCDRG00005001601	78.2226	0.864905	0.539609	1.60284	0.108971	0.164935
ENSCDRG00005001786	0.0929674	-1.2366	5.16147	-0.239583	0.810654	NA
ENSCDRG00005001801	34.9549	1.77895	0.613064	2.90173	0.00371107	0.00853285
ENSCDRG00005001838	1411.18	-0.166377	0.107138	-1.55293	0.12044	0.179695
ENSCDRG00005001974	9.53296	1.66135	0.721085	2.30396	0.0212247	0.0398036
ENSCDRG00005001989	0.0877995	0	5.16147	0	1	NA
ENSCDRG00005002007	34.6834	2.0612	0.773014	2.66644	0.0076659	0.0162229
ENSCDRG00005002035	78.6508	-1.93036	0.295461	-6.53339	6.42968e-11	7.74761e-10
ENSCDRG00005002040	512.418	0.59409	0.109857	5.40787	6.37798e-08	4.36146e-07
ENSCDRG00005002056	326.923	-0.652105	0.201837	-3.23084	0.00123425	0.00320024
ENSCDRG00005002066	2444.37	0.0539438	0.201576	0.267611	0.788999	0.840337
ENSCDRG00005002087	0.46387	0.494614	3.09707	0.159704	0.873114	NA
ENSCDRG00005002100	159.696	0.58757	0.561206	1.04698	0.295111	0.379824
ENSCDRG00005002143	209.971	3.02705	0.536935	5.63765	1.72384e-08	1.31915e-07
ENSCDRG00005002178	0.123569	0	5.16147	0	1	NA
ENSCDRG00005002192	167.428	0.464227	0.167291	2.77496	0.00552087	0.0121233
ENSCDRG00005002225	316.299	1.45253	0.17619	8.24413	1.66361e-16	5.27769e-15
ENSCDRG00005002298	682.139	-0.299892	0.101386	-2.95791	0.0030973	0.00726912
ENSCDRG00005002450	238.231	0.633809	0.218646	2.89879	0.003746	0.00860198
ENSCDRG00005002505	514.939	-0.34482	0.233407	-1.47733	0.139586	0.203519
ENSCDRG00005002515	1.25247	-1.58654	1.53553	-1.03322	0.301499	0.386372
ENSCDRG00005002521	2.45225	0.153227	1.18328	0.129494	0.896967	0.924907
ENSCDRG00005002550	133.239	2.30428	0.474577	4.85544	1.2012e-06	6.30827e-06
ENSCDRG00005002631	3.50457	0.723183	1.1021	0.656184	0.511705	0.596727
ENSCDRG00005002679	80.1443	2.78351	0.507361	5.48625	4.10563e-08	2.91936e-07
ENSCDRG00005002703	236.622	2.90525	0.239268	12.1422	6.30864e-34	2.71995e-31
ENSCDRG00005002732	96.2614	0.695807	0.323967	2.14777	0.0317319	0.0566992
ENSCDRG00005002773	233.508	1.73688	0.344051	5.04833	4.457e-07	2.55055e-06
ENSCDRG00005002794	3498.13	-1.30988	0.1456	-8.99638	2.33289e-19	1.20557e-17
ENSCDRG00005002829	4958.39	-0.674829	0.144883	-4.65774	3.19693e-06	1.52984e-05
ENSCDRG00005002927	795.506	1.43502	0.251811	5.6988	1.20655e-08	9.46675e-08
ENSCDRG00005002960	0.269814	1.19686	3.28223	0.364649	0.715374	NA
ENSCDRG00005003027	6.79919	-0.524148	0.694418	-0.754802	0.450368	0.537335
ENSCDRG00005003049	563.887	-0.102958	0.13893	-0.741076	0.458647	0.545537
ENSCDRG00005003076	820.233	-0.431302	0.156435	-2.75707	0.00583216	0.0127372
ENSCDRG00005003102	6.39358	-0.197496	0.614106	-0.3216	0.747756	0.80603
ENSCDRG00005003127	241.299	2.16747	0.470821	4.60359	4.15266e-06	1.93992e-05
ENSCDRG00005003141	18.1426	-1.7279	0.420752	-4.1067	4.0136e-05	0.000148926
ENSCDRG00005003159	128.78	1.3685	0.324955	4.21134	2.53861e-05	9.84102e-05
ENSCDRG00005003215	26.5497	2.75292	0.498089	5.52697	3.25806e-08	2.36812e-07
ENSCDRG00005003361	1570.45	-0.124898	0.220595	-0.566186	0.571268	0.652092
ENSCDRG00005003397	219.895	-0.433193	0.209181	-2.0709	0.0383679	0.066926
ENSCDRG00005003421	11.7025	2.85351	0.673707	4.23554	2.28004e-05	8.94457e-05
ENSCDRG00005003459	16.3863	6.62166	1.10996	5.96566	2.43645e-09	2.20867e-08
ENSCDRG00005003492	34.2047	-2.01883	0.554932	-3.63799	0.000274777	0.000843561
ENSCDRG00005003538	2.86153	-3.61929	1.3311	-2.71903	0.00654745	0.0141145
ENSCDRG00005003619	3.02423	4.53584	1.14453	3.96305	7.39997e-05	0.000259079
ENSCDRG00005003665	176.74	-0.0839444	0.159787	-0.525353	0.599338	0.677484
ENSCDRG00005003805	739.199	-1.21206	0.15781	-7.68052	1.5845e-14	3.54098e-13
ENSCDRG00005004022	0.89721	-2.89149	2.36477	-1.22273	0.221431	0.300286
ENSCDRG00005004097	1.32118	-3.2045	1.38765	-2.3093	0.0209267	0.0392991
ENSCDRG00005004110	35.9048	-0.891495	0.348717	-2.5565	0.0105732	0.0215499
ENSCDRG00005004178	226.468	0.577784	0.201202	2.87166	0.00408323	0.00927993
ENSCDRG00005004304	45.5517	-3.60851	0.471585	-7.65188	1.98067e-14	4.38202e-13
ENSCDRG00005004359	2450.46	-1.0298	0.135689	-7.58941	3.21372e-14	6.82801e-13
ENSCDRG00005004415	87.0829	1.29038	0.500413	2.57863	0.00991932	0.0203772
ENSCDRG00005004629	528.653	1.39307	0.293694	4.74328	2.10281e-06	1.04936e-05
ENSCDRG00005008827	1662.18	1.52388	0.295213	5.16197	2.44365e-07	1.48594e-06
ENSCDRG00005009084	5.3865	5.44992	1.19636	4.55543	5.22777e-06	2.38604e-05
ENSCDRG00005009106	346.387	1.98108	0.38847	5.09969	3.40209e-07	2.00395e-06
ENSCDRG00005009315	33.1779	1.86037	0.778595	2.3894	0.016876	0.0324858
ENSCDRG00005009436	264.894	1.75177	0.467213	3.74941	0.000177253	0.000567731
ENSCDRG00005009587	5.04149	-0.516976	1.00939	-0.512164	0.608536	0.685253
ENSCDRG00005009658	4.66713	-0.983064	0.737021	-1.33383	0.182259	0.254828
ENSCDRG00005006332	116.763	2.62101	0.741431	3.53508	0.000407657	0.00119442
ENSCDRG00005006436	525.632	0.909919	0.309718	2.9379	0.00330444	0.00770919
ENSCDRG00005006762	746.51	-0.512838	0.120045	-4.27204	1.93689e-05	7.76029e-05
ENSCDRG00005006861	277.228	0.259504	0.280323	0.925731	0.354586	0.441777
ENSCDRG00005006935	854.576	-0.402251	0.231053	-1.74095	0.0816927	0.12866
ENSCDRG00005007094	697.373	-0.670714	0.13332	-5.03086	4.88276e-07	2.77176e-06
ENSCDRG00005008206	19291.7	-0.65952	0.203874	-3.23493	0.00121672	0.00316293
ENSCDRG00005008301	0.0224448	-0.0824606	5.16147	-0.0159762	0.987253	NA
ENSCDRG00005008364	538.939	0.846132	0.211781	3.99531	6.46106e-05	0.000228928
ENSCDRG00005008446	433.498	0.674803	0.158591	4.25498	2.09069e-05	8.29566e-05
ENSCDRG00005008784	1.45415	-0.194521	1.26775	-0.153438	0.878053	0.910154
ENSCDRG00005008835	742.85	0.445122	0.244271	1.82225	0.0684178	0.110451
ENSCDRG00005010059	3.82497	-1.52272	0.930328	-1.63675	0.101683	0.155502
ENSCDRG00005010142	207.393	1.14865	0.207317	5.54054	3.01534e-08	2.20896e-07
ENSCDRG00005010208	137.388	0.887058	0.236679	3.74794	0.000178296	0.000570762
ENSCDRG00005010224	4.24764	0.00941159	0.795673	0.0118285	0.990562	0.993711
ENSCDRG00005010240	53.9851	0.761694	0.284384	2.6784	0.00739746	0.0157094
ENSCDRG00005010254	6.26454	-1.45724	0.605647	-2.40608	0.0161246	0.0312544
ENSCDRG00005010269	60.1615	0.434816	0.323884	1.3425	0.179433	0.251433
ENSCDRG00005010297	169.289	1.18567	0.274091	4.32585	1.51944e-05	6.23908e-05
ENSCDRG00005010383	4476.12	-0.996823	0.162741	-6.1252	9.05676e-10	8.87452e-09
ENSCDRG00005010550	382.102	0.593967	0.24353	2.43898	0.0147286	0.0288325
ENSCDRG00005010670	127.596	-0.69368	0.20551	-3.37542	0.000737041	0.00203002
ENSCDRG00005010713	524.142	1.94943	0.291012	6.6988	2.10139e-11	2.77942e-10
ENSCDRG00005010758	1786.24	-1.55382	0.184619	-8.41638	3.88281e-17	1.35377e-15
ENSCDRG00005010804	1.37934	4.00305	1.60602	2.49252	0.0126839	0.0253091
ENSCDRG00005010874	0.501851	-2.33611	2.37459	-0.983796	0.325216	0.411013
ENSCDRG00005011185	27.9705	2.77771	0.684551	4.05771	4.95554e-05	0.000179949
ENSCDRG00005011781	15.4279	2.03575	0.62718	3.24587	0.00117092	0.0030569
ENSCDRG00005011898	297.117	0.865807	0.158378	5.46671	4.5847e-08	3.23012e-07
ENSCDRG00005012784	377.206	-0.640624	0.139171	-4.60313	4.16183e-06	1.94317e-05
ENSCDRG00005013202	0.364878	0	3.67503	0	1	NA
ENSCDRG00005013306	56.3536	3.10588	0.685902	4.52818	5.94944e-06	2.68492e-05
ENSCDRG00005014579	736.78	-0.927676	0.145324	-6.38351	1.73071e-10	1.9437e-09
ENSCDRG00005014618	289.507	-0.391002	0.304409	-1.28446	0.198979	0.274237
ENSCDRG00005014773	1626.15	2.64777	0.476669	5.55473	2.78035e-08	2.0504e-07
ENSCDRG00005014928	575.024	-0.141987	0.124112	-1.14402	0.252617	0.33472
ENSCDRG00005015096	164.794	0.242821	0.21917	1.10791	0.2679	0.351233
ENSCDRG00005015238	93.8913	1.52795	0.522663	2.9234	0.00346232	0.00803194
ENSCDRG00005015323	81.6398	1.38103	0.433192	3.18802	0.00143248	0.00365397
ENSCDRG00005015363	104.801	5.85265	0.550275	10.6359	2.0294e-26	2.89304e-24
ENSCDRG00005015468	400.348	-0.0433724	0.132027	-0.328511	0.742526	0.801814
ENSCDRG00005015739	235.702	-2.2251	0.413518	-5.3809	7.41136e-08	5.00232e-07
ENSCDRG00005015802	1837.05	0.113483	0.165554	0.685476	0.493044	0.579182
ENSCDRG00005015905	1011.36	2.19025	0.319276	6.86005	6.88378e-12	9.88502e-11
ENSCDRG00005016157	474.281	-0.823998	0.358967	-2.29547	0.0217064	0.0406122
ENSCDRG00005016284	670.126	0.676921	0.148619	4.55474	5.24501e-06	2.39267e-05
ENSCDRG00005017078	9.31209	-0.922525	0.759388	-1.21483	0.224432	0.303355
ENSCDRG00005017336	115.001	-0.203414	0.24989	-0.814016	0.415636	0.50375
ENSCDRG00005017665	44.9345	0.559296	0.485806	1.15128	0.249619	0.331444
ENSCDRG00005019406	53.9986	0.856003	0.376211	2.27533	0.0228863	0.0425262
ENSCDRG00005019484	0.0883047	-1.2366	5.16147	-0.239583	0.810654	NA
ENSCDRG00005019491	165.519	-1.07129	0.301054	-3.55847	0.000373027	0.00110415
ENSCDRG00005019507	0.0256381	0	5.16147	0	1	NA
ENSCDRG00005019512	85.9842	1.64324	0.568044	2.8928	0.00381826	0.00874859
ENSCDRG00005019521	0.0411548	0	5.16147	0	1	NA
ENSCDRG00005019524	5.01266	1.80406	1.05375	1.71203	0.0868911	0.135747
ENSCDRG00005019543	140.799	1.07578	0.38286	2.80984	0.00495663	0.011024
ENSCDRG00005019557	6073.58	-1.23729	0.180359	-6.86014	6.8791e-12	9.88502e-11
ENSCDRG00005019615	0.319031	0	4.4073	0	1	NA
ENSCDRG00005019647	1422.96	-0.433349	0.143558	-3.01864	0.0025391	0.00608206
ENSCDRG00005019698	532.245	1.5509	0.248826	6.23286	4.57998e-10	4.75957e-09
ENSCDRG00005019761	116.146	1.82082	0.369061	4.93365	8.07061e-07	4.40186e-06
ENSCDRG00005020057	174.025	1.43107	0.30626	4.67274	2.97203e-06	1.4319e-05
ENSCDRG00005020296	4.32583	1.32086	1.01749	1.29815	0.194236	0.268814
ENSCDRG00005020299	139.579	3.11686	0.360682	8.64157	5.54476e-18	2.22761e-16
ENSCDRG00005020313	461.134	1.32166	0.246079	5.37089	7.83488e-08	5.26005e-07
ENSCDRG00005020335	2047.86	-0.972612	0.168309	-5.77874	7.52624e-09	6.18222e-08
ENSCDRG00005020371	307.861	1.3479	0.167671	8.03892	9.06351e-16	2.48782e-14
ENSCDRG00005020471	18.4999	0.420248	0.436569	0.962615	0.335741	0.422111
ENSCDRG00005020539	80.3403	2.0298	0.399033	5.08679	3.64168e-07	2.12807e-06
ENSCDRG00005020797	26.3258	-0.100858	0.409433	-0.246335	0.805423	0.853416
ENSCDRG00005020805	468.424	1.3941	0.357506	3.89951	9.63892e-05	0.000327659
ENSCDRG00005020832	420.254	0.326471	0.223881	1.45823	0.144777	0.209875
ENSCDRG00005020849	0.116558	0.456526	5.14872	0.0886678	0.929346	NA
ENSCDRG00005020854	12.4265	1.19478	0.546501	2.18624	0.028798	0.0519663
ENSCDRG00005020860	251.585	-0.482238	0.233436	-2.06582	0.0388452	0.0676384
ENSCDRG00005020871	2.43339	-2.55959	1.30476	-1.96173	0.0497935	0.0841391
ENSCDRG00005020898	44.1582	2.70969	0.568161	4.76922	1.84936e-06	9.33234e-06
ENSCDRG00005020909	2622.3	0.589424	0.137104	4.29911	1.71488e-05	6.96711e-05
ENSCDRG00005020936	0.030863	0	5.16147	0	1	NA
ENSCDRG00005020966	0.188758	-0.0824606	5.16147	-0.0159762	0.987253	NA
ENSCDRG00005000056	2.5466	0.585277	1.01414	0.577115	0.563862	0.645305
ENSCDRG00005000070	972.533	0.402095	0.194661	2.06561	0.0388653	0.0676602
ENSCDRG00005000087	324.688	0.0910153	0.174972	0.520169	0.602946	0.680255
ENSCDRG00005000134	81.8829	0.290384	0.210892	1.37693	0.168533	0.238734
ENSCDRG00005000160	60.131	-0.563601	0.646523	-0.871741	0.38335	0.470817
ENSCDRG00005000222	1240.78	0.358887	0.157483	2.27889	0.0226735	0.042185
ENSCDRG00005000274	27.8895	0.801869	0.478485	1.67585	0.0937674	0.144952
ENSCDRG00005000290	0.727621	-3.10641	3.24404	-0.957573	0.338278	0.424698
ENSCDRG00005000325	339.251	2.83081	0.316866	8.93379	4.11657e-19	2.03834e-17
ENSCDRG00005000381	3.57138	-1.42307	0.742573	-1.9164	0.0553137	0.0919744
ENSCDRG00005000401	485.349	0.565324	0.157451	3.59049	0.000330062	0.000990566
ENSCDRG00005000517	6037.71	-0.0114104	0.213272	-0.0535015	0.957332	0.971046
ENSCDRG00005000897	2.5599	4.37576	1.21139	3.61218	0.000303631	0.000920789
ENSCDRG00005000970	0.0604642	0	5.16147	0	1	NA
ENSCDRG00005001045	10.0294	-0.928288	0.645633	-1.4378	0.150492	0.216933
ENSCDRG00005001375	535.855	0.195165	0.342722	0.569456	0.569047	0.650271
ENSCDRG00005001398	4.04943	-0.115657	0.986787	-0.117206	0.906697	0.9322
ENSCDRG00005001434	0.0224448	-0.0824606	5.16147	-0.0159762	0.987253	NA
ENSCDRG00005001505	1.04169	0.738877	1.50249	0.491767	0.622884	0.698119
ENSCDRG00005001519	1359.15	0.939395	0.204166	4.60114	4.20186e-06	1.9598e-05
ENSCDRG00005001523	0.132787	-0.0824606	5.16147	-0.0159762	0.987253	NA
ENSCDRG00005001531	139.375	0.417446	0.203413	2.0522	0.0401498	0.0696631
ENSCDRG00005001541	240.354	-0.249509	0.190777	-1.30786	0.190922	0.265087
ENSCDRG00005001561	606.351	1.12647	0.448997	2.50887	0.0121119	0.0243022
ENSCDRG00005001604	1075.08	1.59013	0.297604	5.34309	9.13762e-08	6.05873e-07
ENSCDRG00005001798	18.8311	-0.166098	0.46433	-0.357714	0.720557	0.782957
ENSCDRG00005001800	63.0832	0.806428	0.368121	2.19066	0.0284765	0.0514756
ENSCDRG00005001815	1875.56	-0.930624	0.112043	-8.30599	9.89918e-17	3.25256e-15
ENSCDRG00005001824	39.8818	0.171912	0.452405	0.379996	0.703949	0.768886
ENSCDRG00005001874	118.511	1.54534	0.203905	7.57872	3.4897e-14	7.37928e-13
ENSCDRG00005001968	46.6451	2.82325	0.343108	8.22847	1.89615e-16	5.93244e-15
ENSCDRG00005002064	829.377	-0.596641	0.342074	-1.74419	0.0811259	0.127961
ENSCDRG00005002125	20.4271	2.07905	0.48029	4.32873	1.49971e-05	6.16662e-05
ENSCDRG00005002157	1428.26	-1.21695	0.151323	-8.04204	8.8352e-16	2.42892e-14
ENSCDRG00005002204	277.779	-0.516974	0.187096	-2.76314	0.00572473	0.0125196
ENSCDRG00005002249	6.38276	0.941259	1.09985	0.855804	0.392106	0.479364
ENSCDRG00005002446	30.5628	1.43544	0.40174	3.57305	0.00035285	0.00104988
ENSCDRG00005002510	2613.94	-0.526948	0.197836	-2.66356	0.00773176	0.0163388
ENSCDRG00005002538	11.6367	0.9437	0.586672	1.60856	0.107712	0.163362
ENSCDRG00005002564	8.83565	1.10192	1.25759	0.876218	0.380912	0.468311
ENSCDRG00005002591	91.2526	1.44052	0.267182	5.39152	6.98653e-08	4.73546e-07
ENSCDRG00005002625	1.40964	1.35999	1.58569	0.857663	0.391079	0.478316
ENSCDRG00005002844	939.598	-0.223551	0.192998	-1.15831	0.246738	0.328284
ENSCDRG00005003589	331.21	-1.7518	0.220572	-7.94209	1.988e-15	5.21393e-14
ENSCDRG00005003889	1058.44	-0.532751	0.130921	-4.06927	4.71616e-05	0.000172105
ENSCDRG00005003971	200.506	0.582543	0.298193	1.95358	0.0507508	0.085432
ENSCDRG00005004116	1724.16	1.04295	0.204967	5.08838	3.61136e-07	2.11174e-06
ENSCDRG00005004400	676.538	1.44944	0.309447	4.68398	2.81364e-06	1.36377e-05
ENSCDRG00005004514	197.032	-0.558723	0.333369	-1.67599	0.0937408	0.144924
ENSCDRG00005004529	310.895	0.439188	0.15431	2.84615	0.00442512	0.00997359
ENSCDRG00005004592	228.428	1.74321	0.461395	3.77812	0.000158014	0.000511485
ENSCDRG00005004620	72.1146	-0.0818542	0.382449	-0.214026	0.830526	0.873466
ENSCDRG00005004685	0.382837	2.7652	3.52282	0.784939	0.432489	NA
ENSCDRG00005004698	8.36245	-0.611114	0.635258	-0.961993	0.336053	0.42237
ENSCDRG00005004719	185.703	0.544807	0.346941	1.57031	0.116342	0.174376
ENSCDRG00005004806	117.086	0.698115	0.396753	1.75957	0.0784807	0.124355
ENSCDRG00005004833	31.897	-0.634384	0.399079	-1.58962	0.111921	0.168678
ENSCDRG00005004858	14.6447	7.32864	1.01579	7.2147	5.40528e-13	9.24073e-12
ENSCDRG00005004867	100.267	0.467848	0.712034	0.657058	0.511143	0.59633
ENSCDRG00005004890	243.439	0.427722	0.237909	1.79784	0.0722028	0.115641
ENSCDRG00005004993	76.4361	-0.340524	0.311611	-1.09279	0.274488	0.358274
ENSCDRG00005005005	0.787062	2.93906	1.30722	2.24833	0.024555	0.0452004
ENSCDRG00005005023	54.228	1.48415	0.349045	4.25202	2.11852e-05	8.38538e-05
ENSCDRG00005005053	670.946	0.475479	0.206724	2.30007	0.0214445	0.0401775
ENSCDRG00005005092	1949.34	-1.49592	0.317041	-4.71837	2.37747e-06	1.17163e-05
ENSCDRG00005005231	77.1646	-0.263479	0.332183	-0.793174	0.427677	0.515481
ENSCDRG00005005274	1246.5	-0.132305	0.146613	-0.902413	0.366838	0.454103
ENSCDRG00005005313	886.654	-0.116409	0.143942	-0.808722	0.418675	0.506808
ENSCDRG00005005400	24.1472	1.95195	0.476629	4.09532	4.21594e-05	0.000155585
ENSCDRG00005005461	840.219	0.170173	0.135437	1.25647	0.208946	0.28559
ENSCDRG00005005616	911.074	-0.339371	0.330079	-1.02815	0.303879	0.388913
ENSCDRG00005005679	239.635	-1.33239	0.542069	-2.45798	0.0139722	0.0275316
ENSCDRG00005005690	2.73587	-3.86625	1.65755	-2.33251	0.0196739	0.0371892
ENSCDRG00005005715	12.1474	-1.19301	0.424335	-2.81149	0.0049313	0.0109787
ENSCDRG00005005719	24.6708	-1.14226	0.605971	-1.88501	0.0594281	0.0977129
ENSCDRG00005005733	509.763	-1.79533	0.289557	-6.20025	5.63753e-10	5.76705e-09
ENSCDRG00005005765	514.935	-0.478501	0.288607	-1.65797	0.0973233	0.149638
ENSCDRG00005005838	520.492	-1.9721	0.558569	-3.53063	0.000414569	0.0012127
ENSCDRG00005005859	136.064	0.469307	0.339917	1.38065	0.167385	0.237279
ENSCDRG00005005998	200.423	-0.985797	0.32409	-3.04173	0.00235219	0.00569116
ENSCDRG00005006048	639.555	-0.100163	0.292252	-0.342727	0.731804	0.792847
ENSCDRG00005006266	3.56417	0.506332	0.861494	0.587736	0.556709	0.638525
ENSCDRG00005006297	154.867	0.276811	0.20051	1.38054	0.167421	0.23731
ENSCDRG00005006389	799.173	-1.46751	0.278435	-5.27057	1.36004e-07	8.71066e-07
ENSCDRG00005006426	0.0302321	0	5.16147	0	1	NA
ENSCDRG00005006486	8627.03	-1.32598	0.275438	-4.81406	1.47892e-06	7.59523e-06
ENSCDRG00005006524	17.7186	-1.22189	0.601176	-2.0325	0.042103	0.0726953
ENSCDRG00005006940	450.569	0.257873	0.199752	1.29097	0.196715	0.271687
ENSCDRG00005016880	14.8288	1.9351	0.780712	2.47864	0.0131885	0.0261859
ENSCDRG00005016904	205.689	0.597411	0.262728	2.27388	0.0229735	0.0426667
ENSCDRG00005016942	99.3873	0.330816	0.20892	1.58345	0.113318	0.170478
ENSCDRG00005017169	1.52095	0.856662	1.33523	0.641583	0.521144	0.605751
ENSCDRG00005017196	5.79515	3.50324	1.24858	2.80577	0.00501969	0.0111474
ENSCDRG00005017253	51.8719	-1.31151	0.473413	-2.77033	0.0056	0.0122711
ENSCDRG00005017286	11.5772	1.7153	0.564797	3.03703	0.00238925	0.00576504
ENSCDRG00005017309	6.18697	-0.972155	0.82787	-1.17428	0.240281	0.321192
ENSCDRG00005017377	15072.1	0.212929	0.319731	0.665965	0.505434	0.590909
ENSCDRG00005017407	151.928	0.514942	0.270999	1.90016	0.0574117	0.0948739
ENSCDRG00005017513	0.114596	0	5.16147	0	1	NA
ENSCDRG00005017676	66.8587	1.71658	0.357068	4.80743	1.52881e-06	7.83325e-06
ENSCDRG00005017704	2.712	0.51721	1.33333	0.387908	0.698084	0.763947
ENSCDRG00005017758	9.29606	0.686691	0.495579	1.38563	0.165859	0.235417
ENSCDRG00005017788	0.0479593	0	5.16147	0	1	NA
ENSCDRG00005017803	291.546	-2.0487	0.298054	-6.87359	6.26058e-12	9.04153e-11
ENSCDRG00005017840	88.6021	0.129596	0.439492	0.294877	0.768088	0.823178
ENSCDRG00005017911	19.6178	0.826728	0.402332	2.05484	0.0398946	0.0692747
ENSCDRG00005018612	137.691	1.50448	0.291505	5.16106	2.45552e-07	1.49265e-06
ENSCDRG00005018666	8408.34	-2.0603	0.307677	-6.69631	2.13751e-11	2.81976e-10
ENSCDRG00005018696	253.327	-0.767898	0.483944	-1.58675	0.112569	0.169481
ENSCDRG00005018835	40.2217	1.2701	0.582931	2.17881	0.0293459	0.0528472
ENSCDRG00005018859	59.1156	1.9174	0.344822	5.56054	2.68943e-08	1.98999e-07
ENSCDRG00005019077	0.702008	-1.81368	3.94305	-0.45997	0.645538	0.718633
ENSCDRG00005019099	14.733	0.69854	0.451996	1.54546	0.122236	0.181837
ENSCDRG00005019149	294.329	-1.34374	0.229679	-5.8505	4.90091e-09	4.18923e-08
ENSCDRG00005019178	3.31995	-0.396079	0.843705	-0.469452	0.638746	0.712643
ENSCDRG00005019233	94.5372	0.471239	0.250462	1.88148	0.0599064	0.0983437
ENSCDRG00005019314	65.1442	2.85262	0.54309	5.25257	1.49993e-07	9.5033e-07
ENSCDRG00005019358	319.278	2.17781	0.455332	4.78291	1.72779e-06	8.75633e-06
ENSCDRG00005019461	15.7692	0.0244413	0.379239	0.0644483	0.948613	0.964324
ENSCDRG00005019562	606.621	0.314003	0.109479	2.86816	0.00412862	0.00936742
ENSCDRG00005019574	9.95422	0.563718	0.897371	0.628188	0.529881	0.613782
ENSCDRG00005019584	78.1317	1.7499	0.407882	4.29021	1.78507e-05	7.22241e-05
ENSCDRG00005019632	125.999	-0.35095	0.202302	-1.73478	0.0827802	0.130129
ENSCDRG00005019668	58.5088	3.83726	0.487645	7.86895	3.57624e-15	8.99248e-14
ENSCDRG00005019692	629.175	-0.156004	0.156458	-0.997101	0.318715	0.404417
ENSCDRG00005008483	125.908	3.37124	0.484919	6.95217	3.59717e-12	5.47694e-11
ENSCDRG00005008628	0.279519	-0.0824611	3.79395	-0.0217349	0.982659	NA
ENSCDRG00005008775	952.999	0.0623936	0.0767672	0.812764	0.416353	0.504481
ENSCDRG00005009509	31.4584	4.06745	0.532397	7.63987	2.17443e-14	4.75122e-13
ENSCDRG00005010248	272.53	1.11651	0.295943	3.77273	0.000161471	0.000521527
ENSCDRG00005010320	49.5083	0.48238	0.444724	1.08467	0.278067	0.361985
ENSCDRG00005010375	35.0413	1.00154	0.522558	1.91661	0.0552876	0.091957
ENSCDRG00005010405	12973.6	0.115387	0.206109	0.559835	0.575592	0.655758
ENSCDRG00005010428	26.0818	0.863883	0.357603	2.41576	0.0157023	0.0305239
ENSCDRG00005010488	1.36381	-2.44496	1.37211	-1.78189	0.074767	0.119143
ENSCDRG00005010502	1.90205	1.30393	1.29095	1.01006	0.312469	0.397947
ENSCDRG00005010545	47.3514	3.50052	0.495294	7.06757	1.57666e-12	2.55929e-11
ENSCDRG00005010735	1137.74	0.792507	0.158056	5.01407	5.32898e-07	2.99906e-06
ENSCDRG00005010752	578.561	-0.742013	0.143647	-5.16554	2.39742e-07	1.46135e-06
ENSCDRG00005010858	813.395	0.750261	0.165344	4.53757	5.69062e-06	2.57601e-05
ENSCDRG00005011951	30.3782	2.8186	0.586586	4.8051	1.54676e-06	7.90986e-06
ENSCDRG00005012138	253.892	-0.686782	0.259984	-2.64163	0.00825074	0.0173073
ENSCDRG00005012284	311.498	2.74105	0.37192	7.36999	1.70637e-13	3.17844e-12
ENSCDRG00005012379	2038.28	-0.681105	0.176971	-3.84867	0.000118761	0.000396027
ENSCDRG00005012439	31.1912	-0.933457	0.486483	-1.91879	0.0550112	0.0915575
ENSCDRG00005012637	161.671	0.50158	0.213088	2.35386	0.0185795	0.0353874
ENSCDRG00005012929	12.6769	-2.61704	0.567378	-4.61252	3.9782e-06	1.86879e-05
ENSCDRG00005013007	1037.25	-3.37696	0.343729	-9.82448	8.83298e-23	7.19542e-21
ENSCDRG00005013111	137.253	-1.51359	0.266333	-5.68307	1.32301e-08	1.02844e-07
ENSCDRG00005013210	4714.56	-1.93129	0.397928	-4.85338	1.21376e-06	6.36792e-06
ENSCDRG00005013302	3529.2	-1.98404	0.328963	-6.0312	1.62749e-09	1.51977e-08
[truncated: 18,104 more rows]

## Sheet: DESeq2_Cortex_Deh vs Con
DESeq2 data: Cortex_Dehydration Vs Control
[truncated: 19,580 more rows]

## Sheet: DESeq2_Cortex_Reh vs Con
DESeq2 data: Cortex_Rehydration Vs Control
[truncated: 19,580 more rows]

[truncated: 13 more sheets: DESeq2_Cortex_Reh vs Deh, DESeq2_Medulla_Deh vs Con, DESeq2_Medulla_Reh vs Con, DESeq2_Medulla_Reh vs Deh, DEqMS_Control_Cor Vs Med, DEqMS_Dehydration_Cor Vs Med, DEqMS_Rehydration_Cor Vs Med, DEqMS_Cortex_Deh vs Con, DEqMS_Cortex_Reh vs Con, DEqMS_Cortex_Reh vs Deh, DEqMS_Medulla_Deh vs Con, DEqMS_Medulla_Reh vs Con, DEqMS_Medulla_Reh vs Deh]
