# Supplementary material for: Multiomic analysis of the Arabian camel (Camelus dromedarius) kidney reveals a role for cholesterol in water conservation
Source: Commun Biol. 2021 Jun 23;4:779. doi: 10.1038/s42003-021-02327-3 (PMC8222267; doi:10.1038/s42003-021-02327-3)
Supplement: Supplementary file 5 — Supplementary Data 2 [file 42003_2021_2327_MOESM5_ESM.xlsx]

## Sheet: Cortex_only
Gene_catalogue_DEGs_Cortex_only
ensembl_gene_id	external_gene_name	description
ENSCDRG00005012963	AATK	apoptosis associated tyrosine kinase [Source:HGNC Symbol;Acc:HGNC:21]
ENSCDRG00005020429	ABCB1	ATP binding cassette subfamily B member 1 [Source:HGNC Symbol;Acc:HGNC:40]
ENSCDRG00005015463	ABCC6	ATP binding cassette subfamily C member 6 [Source:HGNC Symbol;Acc:HGNC:57]
ENSCDRG00005000132	ABCG2	ATP binding cassette subfamily G member 2 (Junior blood group) [Source:NCBI gene;Acc:105091571]
ENSCDRG00005001958	ABI3BP	ABI family member 3 binding protein [Source:HGNC Symbol;Acc:HGNC:17265]
ENSCDRG00005011717	ACADM	acyl-CoA dehydrogenase medium chain [Source:NCBI gene;Acc:105096653]
ENSCDRG00005020549	ACADVL	acyl-CoA dehydrogenase very long chain [Source:HGNC Symbol;Acc:HGNC:92]
ENSCDRG00005020580	ACKR2	atypical chemokine receptor 2 [Source:HGNC Symbol;Acc:HGNC:1565]
ENSCDRG00005017579	ACTR6	actin related protein 6 [Source:NCBI gene;Acc:105097446]
ENSCDRG00005006489	ADCY4	adenylate cyclase 4 [Source:NCBI gene;Acc:105102432]
ENSCDRG00005006153	ADD3	adducin 3 [Source:NCBI gene;Acc:105091710]
ENSCDRG00005022331	ADIPOR2	adiponectin receptor 2 [Source:NCBI gene;Acc:105102928]
ENSCDRG00005020430	AEN	apoptosis enhancing nuclease [Source:HGNC Symbol;Acc:HGNC:25722]
ENSCDRG00005006604	AIF1L	allograft inflammatory factor 1 like [Source:HGNC Symbol;Acc:HGNC:28904]
ENSCDRG00005020974	AK2	adenylate kinase 2 [Source:NCBI gene;Acc:105085777]
ENSCDRG00005020815	AKAP12	A-kinase anchoring protein 12 [Source:HGNC Symbol;Acc:HGNC:370]
ENSCDRG00005015841	ALAS1	5'-aminolevulinate synthase 1 [Source:HGNC Symbol;Acc:HGNC:396]
ENSCDRG00005017973	ALOX12	arachidonate 12-lipoxygenase, 12S type [Source:HGNC Symbol;Acc:HGNC:429]
ENSCDRG00005005138	ALX1	ALX homeobox 1 [Source:NCBI gene;Acc:105084881]
ENSCDRG00005002439	AMPD2	adenosine monophosphate deaminase 2 [Source:HGNC Symbol;Acc:HGNC:469]
ENSCDRG00005021356	ANGPT2	angiopoietin 2 [Source:HGNC Symbol;Acc:HGNC:485]
ENSCDRG00005000123	ANLN	anillin actin binding protein [Source:HGNC Symbol;Acc:HGNC:14082]
ENSCDRG00005020759	ANPEP	alanyl aminopeptidase, membrane [Source:NCBI gene;Acc:105094678]
ENSCDRG00005001744	ANXA6	annexin A6 [Source:NCBI gene;Acc:105095166]
ENSCDRG00005008235	AOC1	amine oxidase copper containing 1 [Source:NCBI gene;Acc:105105709]
ENSCDRG00005009121	AOX1	aldehyde oxidase 1 [Source:NCBI gene;Acc:105099168]
ENSCDRG00005021240	APOOL	apolipoprotein O like [Source:NCBI gene;Acc:105091812]
ENSCDRG00005020520	AQP3	aquaporin 3 (Gill blood group) [Source:NCBI gene;Acc:105085578]
ENSCDRG00005009320	ARHGAP1	Rho GTPase activating protein 1 [Source:NCBI gene;Acc:105106864]
ENSCDRG00005001971	ARHGEF17	Rho guanine nucleotide exchange factor 17 [Source:HGNC Symbol;Acc:HGNC:21726]
ENSCDRG00005004010	ARHGEF19	Rho guanine nucleotide exchange factor 19 [Source:HGNC Symbol;Acc:HGNC:26604]
ENSCDRG00005005446	ARHGEF39	Rho guanine nucleotide exchange factor 39 [Source:NCBI gene;Acc:105102298]
ENSCDRG00005003745	ARL 10.00	ADP ribosylation factor like GTPase 10 [Source:HGNC Symbol;Acc:HGNC:22042]
ENSCDRG00005013071	ARL4C	ADP ribosylation factor like GTPase 4C [Source:HGNC Symbol;Acc:HGNC:698]
ENSCDRG00005018676	ASIC2	acid sensing ion channel subunit 2 [Source:HGNC Symbol;Acc:HGNC:99]
ENSCDRG00005019870	ATP6V1H	ATPase H+ transporting V1 subunit H [Source:HGNC Symbol;Acc:HGNC:18303]
ENSCDRG00005013389	B3GNT3	UDP-GlcNAc:betaGal beta-1,3-N-acetylglucosaminyltransferase 3 [Source:NCBI gene;Acc:105101856]
ENSCDRG00005008744	BACE2	beta-secretase 2 [Source:HGNC Symbol;Acc:HGNC:934]
ENSCDRG00005016383	BAP1	BRCA1 associated protein 1 [Source:NCBI gene;Acc:105093436]
ENSCDRG00005005994	BAZ1B	bromodomain adjacent to zinc finger domain 1B [Source:HGNC Symbol;Acc:HGNC:961]
ENSCDRG00005016039	BCL2L1	BCL2 like 1 [Source:NCBI gene;Acc:105100821]
ENSCDRG00005006045	BCL3	BCL3 transcription coactivator [Source:HGNC Symbol;Acc:HGNC:998]
ENSCDRG00005007418	BCL6	BCL6 transcription repressor [Source:HGNC Symbol;Acc:HGNC:1001]
ENSCDRG00005000320	BCO1	beta-carotene oxygenase 1 [Source:HGNC Symbol;Acc:HGNC:13815]
ENSCDRG00005009108	BCO2	beta-carotene oxygenase 2 [Source:NCBI gene;Acc:105094181]
ENSCDRG00005001772	BDKRB1	bradykinin receptor B1 [Source:NCBI gene;Acc:105095510]
ENSCDRG00005018890	BNIP3L	BCL2 interacting protein 3 like [Source:HGNC Symbol;Acc:HGNC:1085]
ENSCDRG00005001489	BRD8	bromodomain-containing protein 8-like [Source:NCBI gene;Acc:105090610]
ENSCDRG00005008822	BTBD16	BTB domain containing 16 [Source:NCBI gene;Acc:105104009]
ENSCDRG00005001581	BTD	biotinidase [Source:HGNC Symbol;Acc:HGNC:1122]
ENSCDRG00005019284	C1QTNF1	C1q and TNF related 1 [Source:HGNC Symbol;Acc:HGNC:14324]
ENSCDRG00005003782	C2orf49	chromosome unknown open reading frame, human C2orf49 [Source:NCBI gene;Acc:105099097]
ENSCDRG00005014306	C4orf47	chromosome 4 open reading frame 47 [Source:HGNC Symbol;Acc:HGNC:34346]
ENSCDRG00005016333	C9orf43	chromosome 9 open reading frame 43 [Source:HGNC Symbol;Acc:HGNC:23570]
ENSCDRG00005005379	CA9	carbonic anhydrase 9 [Source:HGNC Symbol;Acc:HGNC:1383]
ENSCDRG00005019795	CABLES1	Cdk5 and Abl enzyme substrate 1 [Source:HGNC Symbol;Acc:HGNC:25097]
ENSCDRG00005013608	CACNA1D	calcium voltage-gated channel subunit alpha1 D [Source:HGNC Symbol;Acc:HGNC:1391]
ENSCDRG00005015534	CADM1	cell adhesion molecule 1 [Source:HGNC Symbol;Acc:HGNC:5951]
ENSCDRG00005003365	CADM2	cell adhesion molecule 2 [Source:NCBI gene;Acc:105087772]
ENSCDRG00005009627	CAGE1	cancer antigen 1 [Source:HGNC Symbol;Acc:HGNC:21622]
ENSCDRG00005004535	CALCOCO1	calcium binding and coiled-coil domain 1 [Source:NCBI gene;Acc:105094555]
ENSCDRG00005017499	CAPN3	calpain 3 [Source:NCBI gene;Acc:105101740]
ENSCDRG00005014954	CAPN6	calpain 6 [Source:NCBI gene;Acc:105102083]
ENSCDRG00005021958	CAPS	calcyphosine [Source:NCBI gene;Acc:105091763]
ENSCDRG00005019050	CCBE1	collagen and calcium binding EGF domains 1 [Source:HGNC Symbol;Acc:HGNC:29426]
ENSCDRG00005008562	CCDC181	coiled-coil domain containing 181 [Source:NCBI gene;Acc:105092740]
ENSCDRG00005013152	CCDC191	coiled-coil domain containing 191 [Source:HGNC Symbol;Acc:HGNC:29272]
ENSCDRG00005019631	CCDC25	coiled-coil domain containing 25 [Source:HGNC Symbol;Acc:HGNC:25591]
ENSCDRG00005019987	CCL21	C-C motif chemokine ligand 21 [Source:HGNC Symbol;Acc:HGNC:10620]
ENSCDRG00005007099	CCL24	C-C motif chemokine ligand 24 [Source:NCBI gene;Acc:105089658]
ENSCDRG00005008712	CDA	cytidine deaminase [Source:NCBI gene;Acc:105088854]
ENSCDRG00005012275	CDK18	cyclin dependent kinase 18 [Source:HGNC Symbol;Acc:HGNC:8751]
ENSCDRG00005002740	CELSR2	cadherin EGF LAG seven-pass G-type receptor 2 [Source:HGNC Symbol;Acc:HGNC:3231]
ENSCDRG00005018406	CENPQ	centromere protein Q [Source:NCBI gene;Acc:105096581]
ENSCDRG00005003263	CGGBP1	CGG triplet repeat binding protein 1 [Source:NCBI gene;Acc:105087765]
ENSCDRG00005011376	CHD1L	chromodomain helicase DNA binding protein 1 like [Source:NCBI gene;Acc:105094317]
ENSCDRG00005018831	CHST11	carbohydrate sulfotransferase 11 [Source:NCBI gene;Acc:105097485]
ENSCDRG00005010975	CIBAR2	family with sequence similarity 92 member B [Source:HGNC Symbol;Acc:HGNC:24781]
ENSCDRG00005011464	CILP2	cartilage intermediate layer protein 2 [Source:HGNC Symbol;Acc:HGNC:24213]
ENSCDRG00005000477	CIP2A	cell proliferation regulating inhibitor of protein phosphatase 2A [Source:NCBI gene;Acc:105087700]
ENSCDRG00005011386	CISD1	CDGSH iron sulfur domain 1 [Source:NCBI gene;Acc:105093840]
ENSCDRG00005019632	CLCN4	chloride voltage-gated channel 4 [Source:HGNC Symbol;Acc:HGNC:2022]
ENSCDRG00005003463	CLDN4	claudin 4 [Source:NCBI gene;Acc:105089677]
ENSCDRG00005018270	CLIP2	CAP-Gly domain containing linker protein 2 [Source:NCBI gene;Acc:105089683]
ENSCDRG00005002277	CNIH1	cornichon family AMPA receptor auxiliary protein 1 [Source:HGNC Symbol;Acc:HGNC:19431]
ENSCDRG00005019125	CNKSR3	CNKSR family member 3 [Source:NCBI gene;Acc:105100938]
ENSCDRG00005007168	COA8	apoptogenic 1, mitochondrial [Source:NCBI gene;Acc:105105988]
ENSCDRG00005003074	COL28A1	collagen type XXVIII alpha 1 chain [Source:NCBI gene;Acc:105088712]
ENSCDRG00005000604	COL6A5	collagen type VI alpha 5 chain [Source:HGNC Symbol;Acc:HGNC:26674]
ENSCDRG00005015220	COMMD2	COMM domain containing 2 [Source:HGNC Symbol;Acc:HGNC:24993]
ENSCDRG00005020975	COPS5	COP9 signalosome subunit 5 [Source:NCBI gene;Acc:105096596]
ENSCDRG00005009858	COPS6	COP9 signalosome subunit 6 [Source:NCBI gene;Acc:105104800]
ENSCDRG00005015402	COQ3	coenzyme Q3, methyltransferase [Source:NCBI gene;Acc:105092245]
ENSCDRG00005021139	CORO1C	coronin 1C [Source:HGNC Symbol;Acc:HGNC:2254]
ENSCDRG00005001124	CPA1	carboxypeptidase A1 [Source:NCBI gene;Acc:105085388]
ENSCDRG00005021051	CPA6	carboxypeptidase A6 [Source:NCBI gene;Acc:105096937]
ENSCDRG00005003276	CPN1	carboxypeptidase N subunit 1 [Source:NCBI gene;Acc:105084312]
ENSCDRG00005010301	CSNK1D	casein kinase 1 delta [Source:NCBI gene;Acc:105102221]
ENSCDRG00005011209	CSTF2	cleavage stimulation factor subunit 2 [Source:NCBI gene;Acc:105085498]
ENSCDRG00005014526	CTC1	CST telomere replication complex component 1 [Source:NCBI gene;Acc:105102990]
ENSCDRG00005018103	CTCFL	CCCTC-binding factor like [Source:HGNC Symbol;Acc:HGNC:16234]
ENSCDRG00005010951	CTSB	cathepsin B [Source:NCBI gene;Acc:105101888]
ENSCDRG00005018728	CTSL	cathepsin L [Source:NCBI gene;Acc:105084695]
ENSCDRG00005021626	CYB561	cytochrome b561 [Source:HGNC Symbol;Acc:HGNC:2571]
ENSCDRG00005004837	CYB5R4	cytochrome b5 reductase 4 [Source:NCBI gene;Acc:105089248]
ENSCDRG00005004932	CYP1A1	cytochrome P450 1A1 [Source:NCBI gene;Acc:105087262]
ENSCDRG00005016933	CYP24A1	1,25-dihydroxyvitamin D(3) 24-hydroxylase, mitochondrial [Source:NCBI gene;Acc:105098859]
ENSCDRG00005021691	DAXX	death domain associated protein [Source:NCBI gene;Acc:105101430]
ENSCDRG00005007029	DDB2	damage specific DNA binding protein 2 [Source:HGNC Symbol;Acc:HGNC:2718]
ENSCDRG00005018340	DECR1	2,4-dienoyl-CoA reductase 1 [Source:HGNC Symbol;Acc:HGNC:2753]
ENSCDRG00005003834	DENND2A	DENN domain containing 2A [Source:HGNC Symbol;Acc:HGNC:22212]
ENSCDRG00005019133	DHTKD1	dehydrogenase E1 and transketolase domain containing 1 [Source:NCBI gene;Acc:105100312]
ENSCDRG00005000971	DIP2A	disco interacting protein 2 homolog A [Source:HGNC Symbol;Acc:HGNC:17217]
ENSCDRG00005012978	DNPH1	2'-deoxynucleoside 5'-phosphate N-hydrolase 1 [Source:HGNC Symbol;Acc:HGNC:21218]
ENSCDRG00005001719	DPH6	diphthamine biosynthesis 6 [Source:NCBI gene;Acc:105089991]
ENSCDRG00005004267	DPY19L2	dpy-19 like 2 [Source:NCBI gene;Acc:105095868]
ENSCDRG00005021513	DUSP6	dual specificity phosphatase 6 [Source:NCBI gene;Acc:105094865]
ENSCDRG00005017204	E2F5	E2F transcription factor 5 [Source:HGNC Symbol;Acc:HGNC:3119]
ENSCDRG00005003828	EARS2	glutamyl-tRNA synthetase 2, mitochondrial [Source:NCBI gene;Acc:105094825]
ENSCDRG00005007107	EEF1AKMT2	EEF1A lysine methyltransferase 2 [Source:HGNC Symbol;Acc:HGNC:33787]
ENSCDRG00005001269	EHD2	EH domain containing 2 [Source:NCBI gene;Acc:105098924]
ENSCDRG00005010980	EIF4ENIF1	eukaryotic translation initiation factor 4E nuclear import factor 1 [Source:NCBI gene;Acc:105099421]
ENSCDRG00005021173	EMC2	ER membrane protein complex subunit 2 [Source:NCBI gene;Acc:105093289]
ENSCDRG00005019317	ENO2	enolase 2 [Source:NCBI gene;Acc:105098197]
ENSCDRG00005000069	ENSCDRG00005000069
ENSCDRG00005000821	ENSCDRG00005000821
ENSCDRG00005000895	ENSCDRG00005000895
ENSCDRG00005000984	ENSCDRG00005000984
ENSCDRG00005001001	ENSCDRG00005001001	BUB1 mitotic checkpoint serine/threonine kinase B [Source:NCBI gene;Acc:105096887]
ENSCDRG00005001537	ENSCDRG00005001537	kynurenine aminotransferase 1 [Source:NCBI gene;Acc:105092558]
ENSCDRG00005001542	ENSCDRG00005001542
ENSCDRG00005001704	ENSCDRG00005001704	death associated protein like 1 [Source:NCBI gene;Acc:105093701]
ENSCDRG00005001999	ENSCDRG00005001999	solute carrier family 23 member 1-like [Source:NCBI gene;Acc:105091610]
ENSCDRG00005002124	ENSCDRG00005002124
ENSCDRG00005002153	ENSCDRG00005002153
ENSCDRG00005002345	ENSCDRG00005002345	gamma-glutamylcyclotransferase [Source:NCBI gene;Acc:105095846]
ENSCDRG00005002402	ENSCDRG00005002402
ENSCDRG00005002511	ENSCDRG00005002511
ENSCDRG00005002776	ENSCDRG00005002776
ENSCDRG00005003260	ENSCDRG00005003260	Bet1 golgi vesicular membrane trafficking protein like [Source:HGNC Symbol;Acc:HGNC:19348]
ENSCDRG00005003322	ENSCDRG00005003322
ENSCDRG00005003420	ENSCDRG00005003420	golgi SNAP receptor complex member 2 [Source:NCBI gene;Acc:105090439]
ENSCDRG00005003497	ENSCDRG00005003497
ENSCDRG00005003817	ENSCDRG00005003817
ENSCDRG00005004212	ENSCDRG00005004212
ENSCDRG00005004647	ENSCDRG00005004647
ENSCDRG00005004898	ENSCDRG00005004898	microtubule-associated tumor suppressor candidate 2-like [Source:NCBI gene;Acc:105086589]
ENSCDRG00005005103	ENSCDRG00005005103	allergen Fel d 4-like [Source:NCBI gene;Acc:105096226]
ENSCDRG00005005355	ENSCDRG00005005355
ENSCDRG00005005502	ENSCDRG00005005502
ENSCDRG00005005559	ENSCDRG00005005559
ENSCDRG00005005643	ENSCDRG00005005643
ENSCDRG00005005698	ENSCDRG00005005698
ENSCDRG00005005974	ENSCDRG00005005974	transmembrane protein 126A [Source:NCBI gene;Acc:105097741]
ENSCDRG00005006209	ENSCDRG00005006209
ENSCDRG00005006575	ENSCDRG00005006575
ENSCDRG00005006807	ENSCDRG00005006807	PAF1 homolog, Paf1/RNA polymerase II complex component [Source:NCBI gene;Acc:105093317]
ENSCDRG00005006816	ENSCDRG00005006816
ENSCDRG00005007198	ENSCDRG00005007198	mitochondrial ribosomal protein S10 [Source:NCBI gene;Acc:105086762]
ENSCDRG00005007506	ENSCDRG00005007506
ENSCDRG00005007576	ENSCDRG00005007576
ENSCDRG00005007597	ENSCDRG00005007597
ENSCDRG00005007614	ENSCDRG00005007614
ENSCDRG00005007655	ENSCDRG00005007655
ENSCDRG00005007841	ENSCDRG00005007841
ENSCDRG00005008194	ENSCDRG00005008194
ENSCDRG00005008702	ENSCDRG00005008702
ENSCDRG00005008935	ENSCDRG00005008935
ENSCDRG00005009634	ENSCDRG00005009634
ENSCDRG00005009657	ENSCDRG00005009657
ENSCDRG00005010149	ENSCDRG00005010149
ENSCDRG00005010165	ENSCDRG00005010165
ENSCDRG00005010706	ENSCDRG00005010706
ENSCDRG00005010782	ENSCDRG00005010782	EF-hand calcium binding domain 2 [Source:NCBI gene;Acc:105099480]
ENSCDRG00005011110	ENSCDRG00005011110
ENSCDRG00005011130	ENSCDRG00005011130
ENSCDRG00005011237	ENSCDRG00005011237	regakine-1-like [Source:NCBI gene;Acc:105097865]
ENSCDRG00005011268	ENSCDRG00005011268	C-C motif chemokine ligand 14 [Source:NCBI gene;Acc:105097867]
ENSCDRG00005011380	ENSCDRG00005011380
ENSCDRG00005011454	ENSCDRG00005011454
ENSCDRG00005011689	ENSCDRG00005011689
ENSCDRG00005011790	ENSCDRG00005011790
ENSCDRG00005012050	ENSCDRG00005012050	SMAD family member 7 [Source:NCBI gene;Acc:105097591]
ENSCDRG00005012130	ENSCDRG00005012130
ENSCDRG00005012335	ENSCDRG00005012335	olfactory receptor 1030-like [Source:NCBI gene;Acc:105093976]
ENSCDRG00005013001	ENSCDRG00005013001	BLOC-1 related complex subunit 7 [Source:NCBI gene;Acc:105095022]
ENSCDRG00005013023	ENSCDRG00005013023
ENSCDRG00005013287	ENSCDRG00005013287
ENSCDRG00005013344	ENSCDRG00005013344	phospholipid phosphatase 3 [Source:NCBI gene;Acc:105092818]
ENSCDRG00005013573	ENSCDRG00005013573	cytochrome P450 2A13 [Source:NCBI gene;Acc:105093359]
ENSCDRG00005013583	ENSCDRG00005013583
ENSCDRG00005014130	ENSCDRG00005014130
ENSCDRG00005014165	ENSCDRG00005014165	MPV17 mitochondrial inner membrane protein like [Source:HGNC Symbol;Acc:HGNC:26827]
ENSCDRG00005014413	ENSCDRG00005014413
ENSCDRG00005014746	ENSCDRG00005014746
ENSCDRG00005014763	ENSCDRG00005014763
ENSCDRG00005015100	ENSCDRG00005015100
ENSCDRG00005015114	ENSCDRG00005015114
ENSCDRG00005015420	ENSCDRG00005015420
ENSCDRG00005015487	ENSCDRG00005015487
ENSCDRG00005015576	ENSCDRG00005015576
ENSCDRG00005015929	ENSCDRG00005015929
ENSCDRG00005016290	ENSCDRG00005016290	sperm acrosome associated 5 [Source:NCBI gene;Acc:105105496]
ENSCDRG00005016325	ENSCDRG00005016325
ENSCDRG00005016740	ENSCDRG00005016740
ENSCDRG00005016926	ENSCDRG00005016926
ENSCDRG00005016984	ENSCDRG00005016984	leucine rich repeat containing 57 [Source:NCBI gene;Acc:105101737]
ENSCDRG00005017048	ENSCDRG00005017048
ENSCDRG00005017770	ENSCDRG00005017770
ENSCDRG00005017897	ENSCDRG00005017897
ENSCDRG00005017975	ENSCDRG00005017975	zinc finger AN1-type containing 2A [Source:NCBI gene;Acc:105105864]
ENSCDRG00005017993	ENSCDRG00005017993
ENSCDRG00005018140	ENSCDRG00005018140
ENSCDRG00005018152	ENSCDRG00005018152
ENSCDRG00005018282	ENSCDRG00005018282
ENSCDRG00005018361	ENSCDRG00005018361
ENSCDRG00005018421	ENSCDRG00005018421	THO complex 6 [Source:NCBI gene;Acc:105099685]
ENSCDRG00005018436	ENSCDRG00005018436	eppin-like [Source:NCBI gene;Acc:105087828]
ENSCDRG00005018498	ENSCDRG00005018498
ENSCDRG00005018645	ENSCDRG00005018645
ENSCDRG00005018944	ENSCDRG00005018944
ENSCDRG00005019193	ENSCDRG00005019193
ENSCDRG00005019460	ENSCDRG00005019460	Rho guanine nucleotide exchange factor 25 [Source:NCBI gene;Acc:105100334]
ENSCDRG00005020475	ENSCDRG00005020475
ENSCDRG00005020708	ENSCDRG00005020708
ENSCDRG00005020901	ENSCDRG00005020901
ENSCDRG00005020917	ENSCDRG00005020917
ENSCDRG00005021020	ENSCDRG00005021020
ENSCDRG00005021114	ENSCDRG00005021114
ENSCDRG00005021169	ENSCDRG00005021169
ENSCDRG00005021234	ENSCDRG00005021234
ENSCDRG00005021239	ENSCDRG00005021239
ENSCDRG00005021340	ENSCDRG00005021340
ENSCDRG00005021595	ENSCDRG00005021595	C-type lectin domain family 2 member B [Source:NCBI gene;Acc:105098156]
ENSCDRG00005021627	ENSCDRG00005021627	small nucleolar RNA, H/ACA box 33 [Source:HGNC Symbol;Acc:HGNC:32623]
ENSCDRG00005021711	ENSCDRG00005021711	complement C1q and tumor necrosis factor-related protein 9 [Source:NCBI gene;Acc:105096411]
ENSCDRG00005022226	ENSCDRG00005022226
ENSCDRG00005022332	ENSCDRG00005022332	succinate dehydrogenase complex subunit D [Source:NCBI gene;Acc:105094129]
ENSCDRG00005012623	EPB41L3	erythrocyte membrane protein band 4.1 like 3 [Source:HGNC Symbol;Acc:HGNC:3380]
ENSCDRG00005007411	EPHA1	EPH receptor A1 [Source:NCBI gene;Acc:105105519]
ENSCDRG00005022155	EPX	eosinophil peroxidase [Source:NCBI gene;Acc:105097803]
ENSCDRG00005005002	ERBB2	erb-b2 receptor tyrosine kinase 2 [Source:HGNC Symbol;Acc:HGNC:3430]
ENSCDRG00005005179	ERCC8	ERCC excision repair 8, CSA ubiquitin ligase complex subunit [Source:NCBI gene;Acc:105084729]
ENSCDRG00005015749	ERLIN2	ER lipid raft associated 2 [Source:HGNC Symbol;Acc:HGNC:1356]
ENSCDRG00005010518	ESM1	endothelial cell specific molecule 1 [Source:NCBI gene;Acc:105087151]
ENSCDRG00005001673	ESRRB	estrogen related receptor beta [Source:NCBI gene;Acc:105086076]
ENSCDRG00005011685	ETNPPL	ethanolamine-phosphate phospho-lyase [Source:NCBI gene;Acc:105089893]
ENSCDRG00005004646	ETV5	ETS variant transcription factor 5 [Source:NCBI gene;Acc:105085855]
ENSCDRG00005009013	F13A1	coagulation factor XIII A chain [Source:NCBI gene;Acc:105099774]
ENSCDRG00005013677	F13B	coagulation factor XIII B chain [Source:HGNC Symbol;Acc:HGNC:3534]
ENSCDRG00005008773	F5	coagulation factor V [Source:HGNC Symbol;Acc:HGNC:3542]
ENSCDRG00005013362	FA2H	fatty acid 2-hydroxylase [Source:NCBI gene;Acc:105097310]
ENSCDRG00005016275	FABP5	fatty acid binding protein 5 [Source:NCBI gene;Acc:105088524]
ENSCDRG00005007329	FADS1	fatty acid desaturase 1 [Source:HGNC Symbol;Acc:HGNC:3574]
ENSCDRG00005014117	FAM104A	family with sequence similarity 104 member A [Source:HGNC Symbol;Acc:HGNC:25918]
ENSCDRG00005020341	FAM110B	family with sequence similarity 110 member B [Source:HGNC Symbol;Acc:HGNC:28587]
ENSCDRG00005011982	FAM149A	family with sequence similarity 149 member A [Source:HGNC Symbol;Acc:HGNC:24527]
ENSCDRG00005018435	FAM151B	family with sequence similarity 151 member B [Source:NCBI gene;Acc:105084836]
ENSCDRG00005004795	FAM78B	family with sequence similarity 78 member B [Source:NCBI gene;Acc:105092717]
ENSCDRG00005006938	FAS	Fas cell surface death receptor [Source:NCBI gene;Acc:105102832]
ENSCDRG00005016506	FASTKD2	FAST kinase domains 2 [Source:HGNC Symbol;Acc:HGNC:29160]
ENSCDRG00005019861	FBXO16	F-box protein 16 [Source:NCBI gene;Acc:105102089]
ENSCDRG00005008705	FCHSD1	FCH and double SH3 domains 1 [Source:HGNC Symbol;Acc:HGNC:25463]
ENSCDRG00005020023	FECH	ferrochelatase [Source:HGNC Symbol;Acc:HGNC:3647]
ENSCDRG00005016102	FGB	fibrinogen beta chain [Source:NCBI gene;Acc:105089288]
ENSCDRG00005007630	FGF1	fibroblast growth factor 1 [Source:HGNC Symbol;Acc:HGNC:3665]
ENSCDRG00005005676	FGF18	fibroblast growth factor 18 [Source:HGNC Symbol;Acc:HGNC:3674]
ENSCDRG00005014551	FH	fumarate hydratase [Source:HGNC Symbol;Acc:HGNC:3700]
ENSCDRG00005010592	FHOD1	formin homology 2 domain containing 1 [Source:HGNC Symbol;Acc:HGNC:17905]
ENSCDRG00005004871	FKBP15	FKBP prolyl isomerase 15 [Source:NCBI gene;Acc:105103766]
ENSCDRG00005018788	FLNB	filamin B [Source:HGNC Symbol;Acc:HGNC:3755]
ENSCDRG00005011150	FLOT2	flotillin 2 [Source:HGNC Symbol;Acc:HGNC:3758]
ENSCDRG00005002053	FMN1	formin 1 [Source:HGNC Symbol;Acc:HGNC:3768]
ENSCDRG00005011251	FMO5	flavin containing dimethylaniline monoxygenase 5 [Source:HGNC Symbol;Acc:HGNC:3773]
ENSCDRG00005015292	FNDC1	fibronectin type III domain containing 1 [Source:NCBI gene;Acc:105101762]
ENSCDRG00005018201	FOXRED1	FAD dependent oxidoreductase domain containing 1 [Source:HGNC Symbol;Acc:HGNC:26927]
ENSCDRG00005013245	FRMD7	FERM domain containing 7 [Source:HGNC Symbol;Acc:HGNC:8079]
ENSCDRG00005010729	FUCA2	alpha-L-fucosidase 2 [Source:NCBI gene;Acc:105092063]
ENSCDRG00005017063	GADD45G	growth arrest and DNA damage inducible gamma [Source:HGNC Symbol;Acc:HGNC:4097]
ENSCDRG00005003083	GALC	galactosylceramidase [Source:HGNC Symbol;Acc:HGNC:4115]
ENSCDRG00005013806	GALNT14	polypeptide N-acetylgalactosaminyltransferase 14 [Source:NCBI gene;Acc:105095590]
ENSCDRG00005001875	GALNT15	polypeptide N-acetylgalactosaminyltransferase 15 [Source:HGNC Symbol;Acc:HGNC:21531]
ENSCDRG00005006922	GBA	glucosylceramidase beta [Source:HGNC Symbol;Acc:HGNC:4177]
ENSCDRG00005019679	GC	GC vitamin D binding protein [Source:HGNC Symbol;Acc:HGNC:4187]
ENSCDRG00005012750	GCM1	glial cells missing transcription factor 1 [Source:NCBI gene;Acc:105099538]
ENSCDRG00005013702	GEMIN4	gem nuclear organelle associated protein 4 [Source:NCBI gene;Acc:105088131]
ENSCDRG00005014844	GFOD1	glucose-fructose oxidoreductase domain containing 1 [Source:NCBI gene;Acc:105089088]
ENSCDRG00005016233	GGCX	gamma-glutamyl carboxylase [Source:HGNC Symbol;Acc:HGNC:4247]
ENSCDRG00005007844	GHITM	growth hormone inducible transmembrane protein [Source:NCBI gene;Acc:105092408]
ENSCDRG00005012114	GLB1	galactosidase beta 1 [Source:NCBI gene;Acc:105090734]
ENSCDRG00005004161	GLIPR2	GLI pathogenesis related 2 [Source:HGNC Symbol;Acc:HGNC:18007]
ENSCDRG00005007951	GLIS2	GLIS family zinc finger 2 [Source:HGNC Symbol;Acc:HGNC:29450]
ENSCDRG00005014365	GLRX2	glutaredoxin 2 [Source:HGNC Symbol;Acc:HGNC:16065]
ENSCDRG00005010988	GNB1	G protein subunit beta 1 [Source:NCBI gene;Acc:105105557]
ENSCDRG00005003665	GNPDA2	glucosamine-6-phosphate deaminase 2 [Source:NCBI gene;Acc:105089314]
ENSCDRG00005010913	GNPTAB	N-acetylglucosamine-1-phosphate transferase subunits alpha and beta [Source:HGNC Symbol;Acc:HGNC:29670]
ENSCDRG00005000514	GPHB5	glycoprotein hormone subunit beta 5 [Source:NCBI gene;Acc:105086206]
ENSCDRG00005014041	GPIHBP1	glycosylphosphatidylinositol anchored high density lipoprotein binding protein 1 [Source:HGNC Symbol;Acc:HGNC:24945]
ENSCDRG00005008022	GPR137B	G protein-coupled receptor 137B [Source:HGNC Symbol;Acc:HGNC:11862]
ENSCDRG00005011589	GRAMD2A	GRAM domain containing 2A [Source:NCBI gene;Acc:105087294]
ENSCDRG00005005303	GRB7	growth factor receptor bound protein 7 [Source:HGNC Symbol;Acc:HGNC:4567]
ENSCDRG00005003589	GRK4	G protein-coupled receptor kinase 4 [Source:NCBI gene;Acc:105103924]
ENSCDRG00005005517	GRM8	glutamate metabotropic receptor 8 [Source:HGNC Symbol;Acc:HGNC:4600]
ENSCDRG00005018652	GSR	glutathione-disulfide reductase [Source:HGNC Symbol;Acc:HGNC:4623]
ENSCDRG00005001984	GSTM3	glutathione S-transferase mu 3 [Source:NCBI gene;Acc:105085656]
ENSCDRG00005014530	GTPBP8	GTP binding protein 8 (putative) [Source:NCBI gene;Acc:105093209]
ENSCDRG00005003805	GUF1	GUF1 homolog, GTPase [Source:NCBI gene;Acc:105089312]
ENSCDRG00005018612	GYG2	glycogenin 2 [Source:NCBI gene;Acc:105097369]
ENSCDRG00005006227	HACD2	3-hydroxyacyl-CoA dehydratase 2 [Source:NCBI gene;Acc:105090283]
ENSCDRG00005001449	HACL1	2-hydroxyacyl-CoA lyase 1 [Source:HGNC Symbol;Acc:HGNC:17856]
ENSCDRG00005008096	HCN3	hyperpolarization activated cyclic nucleotide gated potassium channel 3 [Source:HGNC Symbol;Acc:HGNC:19183]
ENSCDRG00005002726	HEXB	hexosaminidase subunit beta [Source:NCBI gene;Acc:105084795]
ENSCDRG00005007807	HIBCH	3-hydroxyisobutyryl-CoA hydrolase [Source:NCBI gene;Acc:105099182]
ENSCDRG00005009598	HNF1B	HNF1 homeobox B [Source:NCBI gene;Acc:105097858]
ENSCDRG00005004419	HOXC8	homeobox C8 [Source:HGNC Symbol;Acc:HGNC:5129]
ENSCDRG00005009395	HR	HR lysine demethylase and nuclear receptor corepressor [Source:HGNC Symbol;Acc:HGNC:5172]
ENSCDRG00005020860	HS3ST1	heparan sulfate-glucosamine 3-sulfotransferase 1 [Source:HGNC Symbol;Acc:HGNC:5194]
ENSCDRG00005007280	HSD17B11	hydroxysteroid 17-beta dehydrogenase 11 [Source:NCBI gene;Acc:105091581]
ENSCDRG00005009726	HSPA1L	heat shock protein family A (Hsp70) member 1 like [Source:NCBI gene;Acc:105087447]
ENSCDRG00005017723	HTR1D	5-hydroxytryptamine receptor 1D [Source:HGNC Symbol;Acc:HGNC:5289]
ENSCDRG00005006746	ICAM5	intercellular adhesion molecule 5 [Source:HGNC Symbol;Acc:HGNC:5348]
ENSCDRG00005011860	IFI30	IFI30 lysosomal thiol reductase [Source:HGNC Symbol;Acc:HGNC:5398]
ENSCDRG00005002424	IFNAR2	interferon alpha and beta receptor subunit 2 [Source:NCBI gene;Acc:105089871]
ENSCDRG00005001651	IGDCC3	immunoglobulin superfamily DCC subclass member 3 [Source:HGNC Symbol;Acc:HGNC:9700]
ENSCDRG00005011222	IGFBP7	insulin like growth factor binding protein 7 [Source:HGNC Symbol;Acc:HGNC:5476]
ENSCDRG00005022350	IL18	interleukin 18 [Source:NCBI gene;Acc:105094167]
ENSCDRG00005003838	IL5	interleukin 5 [Source:NCBI gene;Acc:105090101]
ENSCDRG00005013707	IL7	interleukin 7 [Source:NCBI gene;Acc:105088534]
ENSCDRG00005004218	IMPDH2	inosine monophosphate dehydrogenase 2 [Source:NCBI gene;Acc:105087813]
ENSCDRG00005020385	ITGA8	integrin subunit alpha 8 [Source:HGNC Symbol;Acc:HGNC:6144]
ENSCDRG00005021886	ITGB2	integrin subunit beta 2 [Source:HGNC Symbol;Acc:HGNC:6155]
ENSCDRG00005000713	ITK	IL2 inducible T cell kinase [Source:NCBI gene;Acc:105095141]
ENSCDRG00005021737	ITPR3	inositol 1,4,5-trisphosphate receptor type 3 [Source:NCBI gene;Acc:105101373]
ENSCDRG00005002074	KBTBD3	kelch repeat and BTB domain containing 3 [Source:NCBI gene;Acc:105095416]
ENSCDRG00005017078	KCNIP4	potassium voltage-gated channel interacting protein 4 [Source:NCBI gene;Acc:105098357]
ENSCDRG00005019441	KCNMB4	potassium calcium-activated channel subfamily M regulatory beta subunit 4 [Source:NCBI gene;Acc:105094388]
ENSCDRG00005020274	KCTD6	potassium channel tetramerization domain containing 6 [Source:NCBI gene;Acc:105089808]
ENSCDRG00005003792	KIAA1191	KIAA1191 ortholog [Source:NCBI gene;Acc:105099567]
ENSCDRG00005008757	KLHDC3	kelch domain containing 3 [Source:NCBI gene;Acc:105088613]
ENSCDRG00005001923	KLHL3	kelch like family member 3 [Source:NCBI gene;Acc:105090498]
ENSCDRG00005014393	KLK1
ENSCDRG00005017239	LEO1	LEO1 homolog, Paf1/RNA polymerase II complex component [Source:NCBI gene;Acc:105086623]
ENSCDRG00005002528	LGALS3	galectin 3 [Source:NCBI gene;Acc:105091443]
ENSCDRG00005021533	LHFPL6	LHFPL tetraspan subfamily member 6 [Source:NCBI gene;Acc:105091007]
ENSCDRG00005004629	LIMCH1	LIM and calponin homology domains 1 [Source:HGNC Symbol;Acc:HGNC:29191]
ENSCDRG00005011800	LIMK2	LIM domain kinase 2 [Source:NCBI gene;Acc:105099426]
ENSCDRG00005004226	LIPH	lipase H [Source:NCBI gene;Acc:105085859]
ENSCDRG00005020127	LMNTD1	lamin tail domain containing 1 [Source:HGNC Symbol;Acc:HGNC:26683]
ENSCDRG00005000407	LONP2	lon peptidase 2, peroxisomal [Source:NCBI gene;Acc:105091169]
ENSCDRG00005021914	LRPPRC	leucine rich pentatricopeptide repeat containing [Source:NCBI gene;Acc:105103558]
ENSCDRG00005005192	LRRC34	leucine rich repeat containing 34 [Source:HGNC Symbol;Acc:HGNC:28408]
ENSCDRG00005004351	LRRC3B	leucine rich repeat containing 3B [Source:NCBI gene;Acc:105095629]
ENSCDRG00005001521	LRRC8A	leucine rich repeat containing 8 VRAC subunit A [Source:NCBI gene;Acc:105092557]
ENSCDRG00005003133	LRRC8B	leucine rich repeat containing 8 VRAC subunit B [Source:NCBI gene;Acc:105085562]
ENSCDRG00005017046	LRRCC1	leucine rich repeat and coiled-coil centrosomal protein 1 [Source:HGNC Symbol;Acc:HGNC:29373]
ENSCDRG00005009954	LRRIQ3	leucine rich repeats and IQ motif containing 3 [Source:NCBI gene;Acc:105096685]
ENSCDRG00005014030	LZIC	leucine zipper and CTNNBIP1 domain containing [Source:NCBI gene;Acc:105107005]
ENSCDRG00005011815	MAFF	MAF bZIP transcription factor F [Source:HGNC Symbol;Acc:HGNC:6780]
ENSCDRG00005013346	MAP4K2	mitogen-activated protein kinase kinase kinase kinase 2 [Source:HGNC Symbol;Acc:HGNC:6864]
ENSCDRG00005021545	MAP7D2	MAP7 domain containing 2 [Source:HGNC Symbol;Acc:HGNC:25899]
ENSCDRG00005010652	MAPKAPK3	MAPK activated protein kinase 3 [Source:NCBI gene;Acc:105087288]
ENSCDRG00005007061	MAT1A	methionine adenosyltransferase 1A [Source:NCBI gene;Acc:105092417]
ENSCDRG00005013555	MBNL3	muscleblind like splicing regulator 3 [Source:NCBI gene;Acc:105102209]
ENSCDRG00005008530	MCF2L	MCF.2 cell line derived transforming sequence like [Source:HGNC Symbol;Acc:HGNC:14576]
ENSCDRG00005009675	MCM7	minichromosome maintenance complex component 7 [Source:NCBI gene;Acc:105104801]
ENSCDRG00005007429	MDH2	malate dehydrogenase 2 [Source:NCBI gene;Acc:105089651]
ENSCDRG00005009190	ME2	malic enzyme 2 [Source:HGNC Symbol;Acc:HGNC:6984]
ENSCDRG00005001231	MEST	mesoderm specific transcript [Source:NCBI gene;Acc:105085391]
ENSCDRG00005017822	MFN2	mitofusin 2 [Source:NCBI gene;Acc:105107041]
ENSCDRG00005021209	MFSD11	major facilitator superfamily domain containing 11 [Source:NCBI gene;Acc:105092172]
ENSCDRG00005011650	MICU1	mitochondrial calcium uptake 1 [Source:NCBI gene;Acc:105092479]
ENSCDRG00005020233	MMAA	metabolism of cobalamin associated A [Source:NCBI gene;Acc:105091209]
ENSCDRG00005012980	MORC2	MORC family CW-type zinc finger 2 [Source:HGNC Symbol;Acc:HGNC:23573]
ENSCDRG00005019413	MORC4	MORC family CW-type zinc finger 4 [Source:HGNC Symbol;Acc:HGNC:23485]
ENSCDRG00005017184	MPP1	membrane palmitoylated protein 1 [Source:HGNC Symbol;Acc:HGNC:7219]
ENSCDRG00005007035	MRGPRF	MAS related GPR family member F [Source:NCBI gene;Acc:105104396]
ENSCDRG00005000318	MRPL39	mitochondrial ribosomal protein L39 [Source:HGNC Symbol;Acc:HGNC:14027]
ENSCDRG00005020202	MRPS5	mitochondrial ribosomal protein S5 [Source:HGNC Symbol;Acc:HGNC:14498]
ENSCDRG00005005556	MTHFD2	methylenetetrahydrofolate dehydrogenase (NADP+ dependent) 2, methenyltetrahydrofolate cyclohydrolase [Source:HGNC Symbol;Acc:HGNC:7434]
ENSCDRG00005005140	MYC	MYC proto-oncogene, bHLH transcription factor [Source:NCBI gene;Acc:105096445]
ENSCDRG00005016667	MYO1A	myosin IA [Source:NCBI gene;Acc:105098303]
ENSCDRG00005010981	MYO1E	myosin IE [Source:NCBI gene;Acc:105088970]
ENSCDRG00005009577	NARF	nuclear prelamin A recognition factor [Source:NCBI gene;Acc:105102227]
ENSCDRG00005019491	NCAPG	non-SMC condensin I complex subunit G [Source:HGNC Symbol;Acc:HGNC:24304]
ENSCDRG00005013461	NDUFA1	NADH:ubiquinone oxidoreductase subunit A1 [Source:HGNC Symbol;Acc:HGNC:7683]
ENSCDRG00005009232	NEBL	nebulette [Source:HGNC Symbol;Acc:HGNC:16932]
ENSCDRG00005009842	NEU1	neuraminidase 1 [Source:NCBI gene;Acc:105087444]
ENSCDRG00005002967	NEU3	neuraminidase 3 [Source:HGNC Symbol;Acc:HGNC:7760]
ENSCDRG00005007906	NID1	nidogen 1 [Source:HGNC Symbol;Acc:HGNC:7821]
ENSCDRG00005005795	NLN	neurolysin [Source:NCBI gene;Acc:105084753]
ENSCDRG00005003660	NLRP6	NLR family pyrin domain containing 6 [Source:HGNC Symbol;Acc:HGNC:22944]
ENSCDRG00005014260	NNT	nicotinamide nucleotide transhydrogenase [Source:NCBI gene;Acc:105107133]
ENSCDRG00005011903	NOL4	nucleolar protein 4 [Source:HGNC Symbol;Acc:HGNC:7870]
ENSCDRG00005000375	NPC2	NPC intracellular cholesterol transporter 2 [Source:NCBI gene;Acc:105086106]
ENSCDRG00005016967	NPR 1.00	natriuretic peptide receptor 1 [Source:HGNC Symbol;Acc:HGNC:7943]
ENSCDRG00005017938	NRP2	neuropilin 2 [Source:HGNC Symbol;Acc:HGNC:8005]
ENSCDRG00005003104	NT5DC1	5'-nucleotidase domain containing 1 [Source:NCBI gene;Acc:105088322]
ENSCDRG00005009184	NT5DC2	5'-nucleotidase domain containing 2 [Source:HGNC Symbol;Acc:HGNC:25717]
ENSCDRG00005004651	NT5E	5'-nucleotidase ecto [Source:NCBI gene;Acc:105089243]
ENSCDRG00005018419	NUAK1	NUAK family kinase 1 [Source:NCBI gene;Acc:105102967]
ENSCDRG00005007022	NYNRIN	NYN domain and retroviral integrase containing [Source:HGNC Symbol;Acc:HGNC:20165]
ENSCDRG00005010041	OGFOD3	2-oxoglutarate and iron dependent oxygenase domain containing 3 [Source:HGNC Symbol;Acc:HGNC:26174]
ENSCDRG00005002660	OSCAR	osteoclast associated Ig-like receptor [Source:HGNC Symbol;Acc:HGNC:29960]
ENSCDRG00005012192	P4HA1	prolyl 4-hydroxylase subunit alpha 1 [Source:NCBI gene;Acc:105092471]
ENSCDRG00005005173	PACSIN2	protein kinase C and casein kinase substrate in neurons 2 [Source:NCBI gene;Acc:105091869]
ENSCDRG00005005162	PADI2	peptidyl arginine deiminase 2 [Source:HGNC Symbol;Acc:HGNC:18341]
ENSCDRG00005013593	PALLD	palladin, cytoskeletal associated protein [Source:HGNC Symbol;Acc:HGNC:17068]
ENSCDRG00005014832	PANX1	pannexin 1 [Source:NCBI gene;Acc:105096544]
ENSCDRG00005001941	PAPOLA	poly(A) polymerase alpha [Source:NCBI gene;Acc:105095465]
ENSCDRG00005012902	PAPSS1	3'-phosphoadenosine 5'-phosphosulfate synthase 1 [Source:HGNC Symbol;Acc:HGNC:8603]
ENSCDRG00005016943	PAQR5	progestin and adipoQ receptor family member 5 [Source:NCBI gene;Acc:105087307]
ENSCDRG00005013184	PC	pyruvate carboxylase [Source:NCBI gene;Acc:105104442]
ENSCDRG00005013970	PCBP4	poly(rC) binding protein 4 [Source:NCBI gene;Acc:105093620]
ENSCDRG00005011868	PCDH8	protocadherin 8 [Source:HGNC Symbol;Acc:HGNC:8660]
ENSCDRG00005008560	PCP4	Purkinje cell protein 4 [Source:HGNC Symbol;Acc:HGNC:8742]
ENSCDRG00005011201	PDCD11	programmed cell death 11 [Source:HGNC Symbol;Acc:HGNC:13408]
ENSCDRG00005010791	PDE1B	phosphodiesterase 1B [Source:NCBI gene;Acc:105100999]
ENSCDRG00005001163	PDE2A	phosphodiesterase 2A [Source:NCBI gene;Acc:105096768]
ENSCDRG00005021688	PDK3	pyruvate dehydrogenase kinase 3 [Source:NCBI gene;Acc:105103897]
ENSCDRG00005004870	PDZRN4	PDZ domain containing ring finger 4 [Source:HGNC Symbol;Acc:HGNC:30552]
ENSCDRG00005020811	PECAM1	platelet and endothelial cell adhesion molecule 1 [Source:NCBI gene;Acc:105092312]
ENSCDRG00005013082	PFKFB4	6-phosphofructo-2-kinase/fructose-2,6-biphosphatase 4 [Source:NCBI gene;Acc:105087941]
ENSCDRG00005012687	PGAP1	post-GPI attachment to proteins inositol deacylase 1 [Source:NCBI gene;Acc:105088800]
ENSCDRG00005008732	PGBD2	piggyBac transposable element derived 2 [Source:NCBI gene;Acc:105106358]
ENSCDRG00005002644	PGM5	phosphoglucomutase 5 [Source:NCBI gene;Acc:105105895]
ENSCDRG00005019558	PHYH	phytanoyl-CoA 2-hydroxylase [Source:NCBI gene;Acc:105100655]
ENSCDRG00005015836	PIGB	phosphatidylinositol glycan anchor biosynthesis class B [Source:NCBI gene;Acc:105088672]
ENSCDRG00005018308	PIGN	phosphatidylinositol glycan anchor biosynthesis class N [Source:NCBI gene;Acc:105088994]
ENSCDRG00005009102	PIGR	polymeric immunoglobulin receptor [Source:NCBI gene;Acc:105098607]
ENSCDRG00005012267	PIK3CD	phosphatidylinositol-4,5-bisphosphate 3-kinase catalytic subunit delta [Source:HGNC Symbol;Acc:HGNC:8977]
ENSCDRG00005019827	PIP4K2B	phosphatidylinositol-5-phosphate 4-kinase type 2 beta [Source:NCBI gene;Acc:105099063]
ENSCDRG00005010866	PIPOX	pipecolic acid and sarcosine oxidase [Source:NCBI gene;Acc:105088162]
ENSCDRG00005009961	PLA2G12A	phospholipase A2 group XIIA [Source:NCBI gene;Acc:105089899]
ENSCDRG00005017578	PLA2G7	phospholipase A2 group VII [Source:HGNC Symbol;Acc:HGNC:9040]
ENSCDRG00005001853	PLAA	phospholipase A2 activating protein [Source:HGNC Symbol;Acc:HGNC:9043]
ENSCDRG00005001023	PLCG2	phospholipase C gamma 2 [Source:NCBI gene;Acc:105089440]
ENSCDRG00005013810	PLD5	phospholipase D family member 5 [Source:HGNC Symbol;Acc:HGNC:26879]
ENSCDRG00005015653	PLEKHA6	pleckstrin homology domain containing A6 [Source:HGNC Symbol;Acc:HGNC:17053]
ENSCDRG00005010969	PLS1	plastin 1 [Source:NCBI gene;Acc:105086329]
ENSCDRG00005017989	PM20D2	peptidase M20 domain containing 2 [Source:NCBI gene;Acc:105095536]
ENSCDRG00005013502	PNPLA8	patatin like phospholipase domain containing 8 [Source:NCBI gene;Acc:105097361]
ENSCDRG00005020609	POLG	DNA polymerase gamma, catalytic subunit [Source:HGNC Symbol;Acc:HGNC:9179]
ENSCDRG00005018863	POP5	POP5 homolog, ribonuclease P/MRP subunit [Source:HGNC Symbol;Acc:HGNC:17689]
ENSCDRG00005021288	POU2F3	POU class 2 homeobox 3 [Source:HGNC Symbol;Acc:HGNC:19864]
ENSCDRG00005017141	PPARG	peroxisome proliferator activated receptor gamma [Source:NCBI gene;Acc:105093103]
ENSCDRG00005000822	PPEF2	protein phosphatase with EF-hand domain 2 [Source:NCBI gene;Acc:105091501]
ENSCDRG00005007281	PPIL6	peptidylprolyl isomerase like 6 [Source:NCBI gene;Acc:105097112]
ENSCDRG00005004600	PPP1R1B	protein phosphatase 1 regulatory inhibitor subunit 1B [Source:NCBI gene;Acc:105099045]
ENSCDRG00005012700	PPP2R5B	protein phosphatase 2 regulatory subunit B'beta [Source:NCBI gene;Acc:105102628]
ENSCDRG00005019644	PRELID3B	PRELI domain containing 3B [Source:NCBI gene;Acc:105095660]
ENSCDRG00005011144	PROSER2	proline and serine rich 2 [Source:HGNC Symbol;Acc:HGNC:23728]
ENSCDRG00005019269	PRPS1	phosphoribosyl pyrophosphate synthetase 1 [Source:NCBI gene;Acc:105095425]
ENSCDRG00005018636	PRR15L	proline rich 15 like [Source:NCBI gene;Acc:105106957]
ENSCDRG00005018315	PSMD11	proteasome 26S subunit, non-ATPase 11 [Source:NCBI gene;Acc:105088223]
ENSCDRG00005003019	PSMD14	proteasome 26S subunit, non-ATPase 14 [Source:NCBI gene;Acc:105093692]
ENSCDRG00005017540	PTPN12	protein tyrosine phosphatase non-receptor type 12 [Source:HGNC Symbol;Acc:HGNC:9645]
ENSCDRG00005000951	PTPRN	protein tyrosine phosphatase receptor type N [Source:NCBI gene;Acc:105096111]
ENSCDRG00005020625	PVALB	parvalbumin [Source:NCBI gene;Acc:105105205]
ENSCDRG00005018382	PYROXD1	pyridine nucleotide-disulphide oxidoreductase domain 1 [Source:NCBI gene;Acc:105096486]
ENSCDRG00005015618	RAMP1	receptor activity modifying protein 1 [Source:HGNC Symbol;Acc:HGNC:9843]
ENSCDRG00005018241	RARS2	arginyl-tRNA synthetase 2, mitochondrial [Source:HGNC Symbol;Acc:HGNC:21406]
ENSCDRG00005017733	RASSF4	Ras association domain family member 4 [Source:NCBI gene;Acc:105084509]
ENSCDRG00005015937	RBM17	RNA binding motif protein 17 [Source:HGNC Symbol;Acc:HGNC:16944]
ENSCDRG00005008110	RBP1	retinol binding protein 1 [Source:NCBI gene;Acc:105086310]
ENSCDRG00005019669	RBP5	retinol binding protein 5 [Source:NCBI gene;Acc:105098185]
ENSCDRG00005014156	RBP7	retinol binding protein 7 [Source:NCBI gene;Acc:105107007]
ENSCDRG00005005500	RCC2	regulator of chromosome condensation 2 [Source:NCBI gene;Acc:105107084]
ENSCDRG00005012913	REPS1	RALBP1 associated Eps domain containing 1 [Source:NCBI gene;Acc:105092048]
ENSCDRG00005000396	RETREG2	reticulophagy regulator family member 2 [Source:NCBI gene;Acc:105096101]
ENSCDRG00005005794	RETREG3	reticulophagy regulator family member 3 [Source:NCBI gene;Acc:105090468]
ENSCDRG00005015219	REXO2	RNA exonuclease 2 [Source:HGNC Symbol;Acc:HGNC:17851]
ENSCDRG00005011979	RFESD	Rieske Fe-S domain containing [Source:HGNC Symbol;Acc:HGNC:29587]
ENSCDRG00005013860	RGS16	regulator of G protein signaling 16 [Source:NCBI gene;Acc:105096235]
ENSCDRG00005016510	RNF175	ring finger protein 175 [Source:HGNC Symbol;Acc:HGNC:27735]
ENSCDRG00005004710	RNF183	ring finger protein 183 [Source:NCBI gene;Acc:105103763]
ENSCDRG00005001737	RNF217	ring finger protein 217 [Source:HGNC Symbol;Acc:HGNC:21487]
ENSCDRG00005015895	ROBO3	roundabout guidance receptor 3 [Source:HGNC Symbol;Acc:HGNC:13433]
ENSCDRG00005004764	RPS6KA5	ribosomal protein S6 kinase A5 [Source:HGNC Symbol;Acc:HGNC:10434]
ENSCDRG00005017800	RRAGD	Ras related GTP binding D [Source:HGNC Symbol;Acc:HGNC:19903]
ENSCDRG00005013905	RRNAD1	ribosomal RNA adenine dimethylase domain containing 1 [Source:HGNC Symbol;Acc:HGNC:24273]
ENSCDRG00005010837	RSPH6A	radial spoke head 6 homolog A [Source:NCBI gene;Acc:105095471]
ENSCDRG00005022430	RTN4	reticulon 4 [Source:NCBI gene;Acc:105097218]
ENSCDRG00005013646	SAAL1	serum amyloid A like 1 [Source:HGNC Symbol;Acc:HGNC:25158]
ENSCDRG00005007611	SAMM50	SAMM50 sorting and assembly machinery component [Source:NCBI gene;Acc:105091857]
ENSCDRG00005008661	SAR1A	secretion associated Ras related GTPase 1A [Source:NCBI gene;Acc:105099874]
ENSCDRG00005021657	SAT1	spermidine/spermine N1-acetyltransferase 1 [Source:NCBI gene;Acc:105103961]
ENSCDRG00005016737	SAXO2	stabilizer of axonemal microtubules 2 [Source:NCBI gene;Acc:105094731]
ENSCDRG00005016671	SCAI	suppressor of cancer cell invasion [Source:HGNC Symbol;Acc:HGNC:26709]
ENSCDRG00005019603	SCARA3	scavenger receptor class A member 3 [Source:HGNC Symbol;Acc:HGNC:19000]
ENSCDRG00005022141	SCPEP1	serine carboxypeptidase 1 [Source:NCBI gene;Acc:105097792]
ENSCDRG00005021247	SDC2	syndecan 2 [Source:NCBI gene;Acc:105090558]
ENSCDRG00005002930	SDHAF3	succinate dehydrogenase complex assembly factor 3 [Source:HGNC Symbol;Acc:HGNC:21752]
ENSCDRG00005009095	SEMA6C	semaphorin 6C [Source:HGNC Symbol;Acc:HGNC:10740]
ENSCDRG00005021804	SEPTIN2	septin 2 [Source:NCBI gene;Acc:105096188]
ENSCDRG00005010938	SEZ6	seizure related 6 homolog [Source:NCBI gene;Acc:105088163]
ENSCDRG00005013281	SFRP4	secreted frizzled related protein 4 [Source:NCBI gene;Acc:105097359]
ENSCDRG00005013237	SFXN2	sideroflexin 2 [Source:NCBI gene;Acc:105095025]
ENSCDRG00005017890	SHMT2	serine hydroxymethyltransferase 2 [Source:HGNC Symbol;Acc:HGNC:10852]
ENSCDRG00005006339	SLC10A6	solute carrier family 10 member 6 [Source:HGNC Symbol;Acc:HGNC:30603]
ENSCDRG00005015235	SLC12A4	solute carrier family 12 member 4 [Source:HGNC Symbol;Acc:HGNC:10913]
ENSCDRG00005004922	SLC13A1	solute carrier family 13 member 1 [Source:HGNC Symbol;Acc:HGNC:10916]
ENSCDRG00005015615	SLC14A1	solute carrier family 14 member 1 (Kidd blood group) [Source:NCBI gene;Acc:105095211]
ENSCDRG00005017926	SLC22A13	solute carrier family 22 member 13 [Source:HGNC Symbol;Acc:HGNC:8494]
ENSCDRG00005015543	SLC22A23	solute carrier family 22 member 23 [Source:HGNC Symbol;Acc:HGNC:21106]
ENSCDRG00005000582	SLC23A1	solute carrier family 23 member 1 [Source:NCBI gene;Acc:105090810]
ENSCDRG00005017967	SLC25A21	solute carrier family 25 member 21 [Source:HGNC Symbol;Acc:HGNC:14411]
ENSCDRG00005010833	SLC25A25	solute carrier family 25 member 25 [Source:HGNC Symbol;Acc:HGNC:20663]
ENSCDRG00005009601	SLC25A45	solute carrier family 25 member 45 [Source:NCBI gene;Acc:105102606]
ENSCDRG00005013706	SLC26A6	solute carrier family 26 member 6 [Source:HGNC Symbol;Acc:HGNC:14472]
ENSCDRG00005008199	SLC28A2	solute carrier family 28 member 2 [Source:NCBI gene;Acc:105101690]
ENSCDRG00005015969	SLC29A1	solute carrier family 29 member 1 (Augustine blood group) [Source:NCBI gene;Acc:105088637]
ENSCDRG00005018363	SLC29A4	solute carrier family 29 member 4 [Source:HGNC Symbol;Acc:HGNC:23097]
ENSCDRG00005014773	SLC34A2	solute carrier family 34 member 2 [Source:NCBI gene;Acc:105098372]
ENSCDRG00005017888	SLC39A4	solute carrier family 39 member 4 [Source:NCBI gene;Acc:105104991]
ENSCDRG00005005137	SLC46A2	solute carrier family 46 member 2 [Source:HGNC Symbol;Acc:HGNC:16055]
ENSCDRG00005004813	SLC46A3	solute carrier family 46 member 3 [Source:HGNC Symbol;Acc:HGNC:27501]
ENSCDRG00005006626	SLC49A4	solute carrier family 49 member 4 [Source:HGNC Symbol;Acc:HGNC:16628]
ENSCDRG00005004206	SLC6A6	solute carrier family 6 member 6 [Source:HGNC Symbol;Acc:HGNC:11052]
ENSCDRG00005007288	SLC7A7	solute carrier family 7 member 7 [Source:HGNC Symbol;Acc:HGNC:11065]
ENSCDRG00005018497	SLC8A1	solute carrier family 8 member A1 [Source:HGNC Symbol;Acc:HGNC:11068]
ENSCDRG00005014345	SLC8B1	solute carrier family 8 member B1 [Source:NCBI gene;Acc:105104930]
ENSCDRG00005004482	SLC9A4	solute carrier family 9 member A4 [Source:HGNC Symbol;Acc:HGNC:11077]
ENSCDRG00005016066	SLC9B1	solute carrier family 9 member B1 [Source:NCBI gene;Acc:105089564]
ENSCDRG00005020198	SLCO3A1	solute carrier organic anion transporter family member 3A1 [Source:HGNC Symbol;Acc:HGNC:10952]
ENSCDRG00005003735	SMOC1	SPARC related modular calcium binding 1 [Source:HGNC Symbol;Acc:HGNC:20318]
ENSCDRG00005010613	SMTNL2	smoothelin like 2 [Source:HGNC Symbol;Acc:HGNC:24764]
ENSCDRG00005003705	SMYD5	SMYD family member 5 [Source:HGNC Symbol;Acc:HGNC:16258]
ENSCDRG00005004819	SNCAIP	synuclein alpha interacting protein [Source:NCBI gene;Acc:105105059]
ENSCDRG00005004649	SNX24	sorting nexin 24 [Source:HGNC Symbol;Acc:HGNC:21533]
ENSCDRG00005014587	SNX31	sorting nexin 31 [Source:NCBI gene;Acc:105090537]
ENSCDRG00005001104	SNX7	sorting nexin 7 [Source:HGNC Symbol;Acc:HGNC:14971]
ENSCDRG00005005171	SOSTDC1	sclerostin domain containing 1 [Source:NCBI gene;Acc:105092878]
ENSCDRG00005004521	SPAG8	sperm associated antigen 8 [Source:HGNC Symbol;Acc:HGNC:14105]
ENSCDRG00005003747	SPATA6	spermatogenesis associated 6 [Source:NCBI gene;Acc:105092941]
ENSCDRG00005009592	SPATS2L	spermatogenesis associated serine rich 2 like [Source:HGNC Symbol;Acc:HGNC:24574]
ENSCDRG00005001244	SPEG	striated muscle enriched protein kinase [Source:HGNC Symbol;Acc:HGNC:16901]
ENSCDRG00005011109	SPOCK2	SPARC (osteonectin), cwcv and kazal like domains proteoglycan 2 [Source:NCBI gene;Acc:105092485]
ENSCDRG00005018587	SPPL2A	signal peptide peptidase like 2A [Source:NCBI gene;Acc:105102461]
ENSCDRG00005004973	SRFBP1	serum response factor binding protein 1 [Source:NCBI gene;Acc:105105176]
ENSCDRG00005014921	SRSF4	serine and arginine rich splicing factor 4 [Source:HGNC Symbol;Acc:HGNC:10786]
ENSCDRG00005012079	SSH3	slingshot protein phosphatase 3 [Source:NCBI gene;Acc:105104434]
ENSCDRG00005000571	ST7L	suppression of tumorigenicity 7 like [Source:HGNC Symbol;Acc:HGNC:18441]
ENSCDRG00005014766	STAR	steroidogenic acute regulatory protein [Source:NCBI gene;Acc:105089939]
ENSCDRG00005004683	STARD3	StAR related lipid transfer domain containing 3 [Source:NCBI gene;Acc:105099043]
ENSCDRG00005016415	STC1	stanniocalcin 1 [Source:NCBI gene;Acc:105102439]
ENSCDRG00005002957	STK32C	serine/threonine kinase 32C [Source:HGNC Symbol;Acc:HGNC:21332]
ENSCDRG00005011669	SUGCT	succinyl-CoA:glutarate-CoA transferase [Source:HGNC Symbol;Acc:HGNC:16001]
ENSCDRG00005004981	SUOX	sulfite oxidase [Source:NCBI gene;Acc:105086383]
ENSCDRG00005007550	SUPT5H	SPT5 homolog, DSIF elongation factor subunit [Source:NCBI gene;Acc:105093324]
ENSCDRG00005021365	SYBU	syntabulin [Source:HGNC Symbol;Acc:HGNC:26011]
ENSCDRG00005011023	SYMPK	symplekin [Source:NCBI gene;Acc:105095438]
ENSCDRG00005002566	SYPL2	synaptophysin like 2 [Source:NCBI gene;Acc:105085642]
ENSCDRG00005013569	SYT9	synaptotagmin 9 [Source:NCBI gene;Acc:105093968]
ENSCDRG00005021414	TAF1B	TATA-box binding protein associated factor, RNA polymerase I subunit B [Source:HGNC Symbol;Acc:HGNC:11533]
ENSCDRG00005008591	TAT	tyrosine aminotransferase [Source:NCBI gene;Acc:105088375]
ENSCDRG00005018011	TATDN3	TatD DNase domain containing 3 [Source:HGNC Symbol;Acc:HGNC:27010]
ENSCDRG00005012492	TBC1D10B	TBC1 domain family member 10B [Source:HGNC Symbol;Acc:HGNC:24510]
ENSCDRG00005014649	TBC1D7	TBC1 domain family member 7 [Source:NCBI gene;Acc:105089087]
ENSCDRG00005005510	TC2N	tandem C2 domains, nuclear [Source:NCBI gene;Acc:105095930]
ENSCDRG00005016823	TCF7L1	transcription factor 7 like 1 [Source:HGNC Symbol;Acc:HGNC:11640]
ENSCDRG00005013651	TCN2	transcobalamin 2 [Source:HGNC Symbol;Acc:HGNC:11653]
ENSCDRG00005011018	TCTN3	tectonic family member 3 [Source:HGNC Symbol;Acc:HGNC:24519]
ENSCDRG00005015083	TDRKH	tudor and KH domain containing [Source:NCBI gene;Acc:105103227]
ENSCDRG00005006601	TEAD2	TEA domain transcription factor 2 [Source:NCBI gene;Acc:105100216]
ENSCDRG00005008998	TEAD3	TEA domain transcription factor 3 [Source:NCBI gene;Acc:105101426]
ENSCDRG00005014045	TECR	trans-2,3-enoyl-CoA reductase [Source:NCBI gene;Acc:105105973]
ENSCDRG00005014221	TEX9	testis expressed 9 [Source:HGNC Symbol;Acc:HGNC:29585]
ENSCDRG00005009411	TFDP2	transcription factor Dp-2 [Source:NCBI gene;Acc:105086325]
ENSCDRG00005010359	TGIF1	TGFB induced factor homeobox 1 [Source:NCBI gene;Acc:105086059]
ENSCDRG00005006139	THRA	thyroid hormone receptor alpha [Source:HGNC Symbol;Acc:HGNC:11796]
ENSCDRG00005021099	TIMM17A	translocase of inner mitochondrial membrane 17A [Source:HGNC Symbol;Acc:HGNC:17315]
ENSCDRG00005004157	TIMM9	translocase of inner mitochondrial membrane 9 [Source:NCBI gene;Acc:105086235]
ENSCDRG00005021081	TK1	thymidine kinase 1 [Source:NCBI gene;Acc:105092157]
ENSCDRG00005004596	TMCO1	transmembrane and coiled-coil domains 1 [Source:NCBI gene;Acc:105092716]
ENSCDRG00005019066	TMCO6	transmembrane and coiled-coil domains 6 [Source:HGNC Symbol;Acc:HGNC:28814]
ENSCDRG00005003116	TMED4	transmembrane p24 trafficking protein 4 [Source:NCBI gene;Acc:105092334]
ENSCDRG00005011305	TMEM109	transmembrane protein 109 [Source:NCBI gene;Acc:105094891]
ENSCDRG00005003522	TMEM117	transmembrane protein 117 [Source:NCBI gene;Acc:105097090]
ENSCDRG00005016133	TMEM163	transmembrane protein 163 [Source:HGNC Symbol;Acc:HGNC:25380]
ENSCDRG00005017823	TMEM19	transmembrane protein 19 [Source:NCBI gene;Acc:105095997]
ENSCDRG00005014903	TMEM200B	transmembrane protein 200B [Source:HGNC Symbol;Acc:HGNC:33785]
ENSCDRG00005022246	TMEM203	transmembrane protein 203 [Source:NCBI gene;Acc:105106177]
ENSCDRG00005012111	TMEM205	transmembrane protein 205 [Source:NCBI gene;Acc:105087610]
ENSCDRG00005006773	TMEM214	transmembrane protein 214 [Source:NCBI gene;Acc:105098571]
ENSCDRG00005020263	TMEM25	transmembrane protein 25 [Source:HGNC Symbol;Acc:HGNC:25890]
ENSCDRG00005000783	TMEM251	transmembrane protein 251 [Source:NCBI gene;Acc:105095813]
ENSCDRG00005011202	TMEM52	transmembrane protein 52 [Source:HGNC Symbol;Acc:HGNC:27916]
ENSCDRG00005013641	TNC	tenascin C [Source:NCBI gene;Acc:105103745]
ENSCDRG00005005377	TNFAIP8	TNF alpha induced protein 8 [Source:NCBI gene;Acc:105104294]
ENSCDRG00005021806	TNFRSF11B	TNF receptor superfamily member 11b [Source:HGNC Symbol;Acc:HGNC:11909]
ENSCDRG00005010872	TNMD	tenomodulin [Source:NCBI gene;Acc:105085506]
ENSCDRG00005014509	TPP1	tripeptidyl peptidase 1 [Source:NCBI gene;Acc:105097984]
ENSCDRG00005007296	TRAP1	TNF receptor associated protein 1 [Source:HGNC Symbol;Acc:HGNC:16264]
ENSCDRG00005005156	TRIM65	tripartite motif containing 65 [Source:HGNC Symbol;Acc:HGNC:27316]
ENSCDRG00005008567	TRUB2	TruB pseudouridine synthase family member 2 [Source:NCBI gene;Acc:105092578]
ENSCDRG00005018673	TSPAN1	tetraspanin 1 [Source:NCBI gene;Acc:105092916]
ENSCDRG00005019748	TSPAN3	tetraspanin 3 [Source:NCBI gene;Acc:105087229]
ENSCDRG00005010925	TSPAN6	tetraspanin 6 [Source:HGNC Symbol;Acc:HGNC:11858]
ENSCDRG00005021044	TSSC4	tumor suppressing subtransferable candidate 4 [Source:HGNC Symbol;Acc:HGNC:12386]
ENSCDRG00005004427	TTC7B	tetratricopeptide repeat domain 7B [Source:NCBI gene;Acc:105095991]
ENSCDRG00005015690	TTR	transthyretin [Source:NCBI gene;Acc:105086682]
ENSCDRG00005019625	TUBB1	tubulin beta 1 class VI [Source:NCBI gene;Acc:105095658]
ENSCDRG00005007070	TYK2	tyrosine kinase 2 [Source:HGNC Symbol;Acc:HGNC:12440]
ENSCDRG00005010900	TYW3	tRNA-yW synthesizing protein 3 homolog [Source:NCBI gene;Acc:105096647]
ENSCDRG00005003462	U6	U6 spliceosomal RNA [Source:RFAM;Acc:RF00026]
ENSCDRG00005020323	U6	U6 spliceosomal RNA [Source:RFAM;Acc:RF00026]
ENSCDRG00005021880	UBE2G2	ubiquitin conjugating enzyme E2 G2 [Source:HGNC Symbol;Acc:HGNC:12483]
ENSCDRG00005021970	UBE2L3	ubiquitin conjugating enzyme E2 L3 [Source:HGNC Symbol;Acc:HGNC:12488]
ENSCDRG00005011159	UBQLN4	ubiquilin 4 [Source:NCBI gene;Acc:105105661]
ENSCDRG00005018586	UBXN8	UBX domain protein 8 [Source:HGNC Symbol;Acc:HGNC:30307]
ENSCDRG00005000840	UGT3A2	UDP-glucuronosyltransferase 3A1-like [Source:NCBI gene;Acc:105086999]
ENSCDRG00005004475	UGT8	UDP glycosyltransferase 8 [Source:HGNC Symbol;Acc:HGNC:12555]
ENSCDRG00005012605	ULK1	unc-51 like autophagy activating kinase 1 [Source:HGNC Symbol;Acc:HGNC:12558]
ENSCDRG00005019075	UMOD	uromodulin [Source:HGNC Symbol;Acc:HGNC:12559]
ENSCDRG00005006451	UROS	uroporphyrinogen III synthase [Source:HGNC Symbol;Acc:HGNC:12592]
ENSCDRG00005018685	VAPB	VAMP associated protein B and C [Source:HGNC Symbol;Acc:HGNC:12649]
ENSCDRG00005011877	VDR	vitamin D receptor [Source:NCBI gene;Acc:105103804]
ENSCDRG00005020149	VEZT	vezatin, adherens junctions transmembrane protein [Source:NCBI gene;Acc:105097424]
ENSCDRG00005014790	VGF	VGF nerve growth factor inducible [Source:HGNC Symbol;Acc:HGNC:12684]
ENSCDRG00005006994	VPS26C	VPS26 endosomal protein sorting factor C [Source:NCBI gene;Acc:105089834]
ENSCDRG00005017969	VPS35L	VPS35 endosomal protein sorting factor like [Source:NCBI gene;Acc:105091139]
ENSCDRG00005021653	VPS52	VPS52 subunit of GARP complex [Source:NCBI gene;Acc:105101390]
ENSCDRG00005021252	VTI1A	vesicle transport through interaction with t-SNAREs 1A [Source:NCBI gene;Acc:105091692]
ENSCDRG00005010578	VWA8	von Willebrand factor A domain containing 8 [Source:HGNC Symbol;Acc:HGNC:29071]
ENSCDRG00005004609	WASF1	WASP family member 1 [Source:NCBI gene;Acc:105097105]
ENSCDRG00005002433	WDFY1	WD repeat and FYVE domain containing 1 [Source:NCBI gene;Acc:105088298]
ENSCDRG00005004501	WEE2	WEE2 oocyte meiosis inhibiting kinase [Source:NCBI gene;Acc:105097323]
ENSCDRG00005001559	WFDC1	WAP four-disulfide core domain 1 [Source:HGNC Symbol;Acc:HGNC:15466]
ENSCDRG00005018465	WFDC8	WAP four-disulfide core domain 8 [Source:HGNC Symbol;Acc:HGNC:16163]
ENSCDRG00005012180	WNT7B	Wnt family member 7B [Source:HGNC Symbol;Acc:HGNC:12787]
ENSCDRG00005006270	XPNPEP1	X-prolyl aminopeptidase 1 [Source:HGNC Symbol;Acc:HGNC:12822]
ENSCDRG00005008101	XPNPEP2	X-prolyl aminopeptidase 2 [Source:NCBI gene;Acc:105098824]
ENSCDRG00005020809	ZBTB2	zinc finger and BTB domain containing 2 [Source:NCBI gene;Acc:105100924]
ENSCDRG00005017134	ZMYM3	zinc finger MYM-type containing 3 [Source:HGNC Symbol;Acc:HGNC:13054]
ENSCDRG00005014278	ZNF189	zinc finger protein 189 [Source:NCBI gene;Acc:105086875]
ENSCDRG00005018760	ZNF263	zinc finger protein 263 [Source:NCBI gene;Acc:105099678]
ENSCDRG00005006221	ZNF311	zinc finger protein 311 [Source:NCBI gene;Acc:105084543]
ENSCDRG00005018592	ZNF384	zinc finger protein 384 [Source:HGNC Symbol;Acc:HGNC:11955]
ENSCDRG00005017464	ZNF521	zinc finger protein 521 [Source:NCBI gene;Acc:105086565]
ENSCDRG00005008395	ZNF554	zinc finger protein 554 [Source:HGNC Symbol;Acc:HGNC:26629]
ENSCDRG00005006794	ZNF691	zinc finger protein 691 [Source:HGNC Symbol;Acc:HGNC:28028]
ENSCDRG00005001093	ZPLD1	zona pellucida like domain containing 1 [Source:NCBI gene;Acc:105087712]

## Sheet: Medulla_only
Gene_catalogue_DEGs_Medulla_only
ensembl_gene_id	external_gene_name	description
ENSCDRG00005022368	AACS	acetoacetyl-CoA synthetase [Source:HGNC Symbol;Acc:HGNC:21298]
ENSCDRG00005016509	AARS2	alanyl-tRNA synthetase 2, mitochondrial [Source:NCBI gene;Acc:105088656]
ENSCDRG00005022059	ABCB9	ATP binding cassette subfamily B member 9 [Source:NCBI gene;Acc:105102539]
ENSCDRG00005015688	ABHD8	abhydrolase domain containing 8 [Source:NCBI gene;Acc:105101841]
ENSCDRG00005004488	ABRAXAS1	abraxas 1, BRCA1 A complex subunit [Source:HGNC Symbol;Acc:HGNC:25829]
ENSCDRG00005006054	ACAD10	acyl-CoA dehydrogenase family member 10 [Source:NCBI gene;Acc:105102478]
ENSCDRG00005019139	ACADS	acyl-CoA dehydrogenase short chain [Source:NCBI gene;Acc:105101985]
ENSCDRG00005015012	ACAT2	acetyl-CoA acetyltransferase 2 [Source:NCBI gene;Acc:105101767]
ENSCDRG00005014935	ACHE	acetylcholinesterase (Cartwright blood group) [Source:NCBI gene;Acc:105088569]
ENSCDRG00005003663	ACLY	ATP citrate lyase [Source:NCBI gene;Acc:105090445]
ENSCDRG00005006747	ACO1	aconitase 1 [Source:HGNC Symbol;Acc:HGNC:117]
ENSCDRG00005017299	ACO2	aconitase 2 [Source:HGNC Symbol;Acc:HGNC:118]
ENSCDRG00005011744	ACOT11	acyl-CoA thioesterase 11 [Source:NCBI gene;Acc:105092831]
ENSCDRG00005019447	ACSS1	acyl-CoA synthetase short chain family member 1 [Source:HGNC Symbol;Acc:HGNC:16091]
ENSCDRG00005013262	ACSS2	acyl-CoA synthetase short chain family member 2 [Source:HGNC Symbol;Acc:HGNC:15814]
ENSCDRG00005016284	ADGRA3	adhesion G protein-coupled receptor A3 [Source:NCBI gene;Acc:105098358]
ENSCDRG00005001874	AFAP1	actin filament associated protein 1 [Source:HGNC Symbol;Acc:HGNC:24017]
ENSCDRG00005007718	AHDC1	AT-hook DNA binding motif containing 1 [Source:HGNC Symbol;Acc:HGNC:25230]
ENSCDRG00005019852	ALB	albumin [Source:NCBI gene;Acc:105091295]
ENSCDRG00005013935	ALDOC	aldolase, fructose-bisphosphate C [Source:NCBI gene;Acc:105088182]
ENSCDRG00005020124	ANKRD11	ankyrin repeat domain 11 [Source:HGNC Symbol;Acc:HGNC:21316]
ENSCDRG00005014407	ANKRD37	ankyrin repeat domain 37 [Source:NCBI gene;Acc:105084443]
ENSCDRG00005015573	ANO8	anoctamin 8 [Source:HGNC Symbol;Acc:HGNC:29329]
ENSCDRG00005005256	APBA3	amyloid beta precursor protein binding family A member 3 [Source:HGNC Symbol;Acc:HGNC:580]
ENSCDRG00005015508	APBB1	amyloid beta precursor protein binding family B member 1 [Source:NCBI gene;Acc:105097915]
ENSCDRG00005005216	AQP2	aquaporin 2 [Source:NCBI gene;Acc:105097193]
ENSCDRG00005002191	ARSI	arylsulfatase family member I [Source:NCBI gene;Acc:105098483]
ENSCDRG00005017407	ASMTL	acetylserotonin O-methyltransferase like [Source:HGNC Symbol;Acc:HGNC:751]
ENSCDRG00005022202	ASNA1	guided entry of tail-anchored proteins factor 3, ATPase [Source:HGNC Symbol;Acc:HGNC:752]
ENSCDRG00005003431	ATG4C	autophagy related 4C cysteine peptidase [Source:NCBI gene;Acc:105096285]
ENSCDRG00005009297	ATIC	5-aminoimidazole-4-carboxamide ribonucleotide formyltransferase/IMP cyclohydrolase [Source:NCBI gene;Acc:105086607]
ENSCDRG00005019382	ATN1	atrophin 1 [Source:NCBI gene;Acc:105098195]
ENSCDRG00005003442	ATP1A1	ATPase Na+/K+ transporting subunit alpha 1 [Source:NCBI gene;Acc:105089616]
ENSCDRG00005008606	ATP5F1B	ATP synthase F1 subunit beta [Source:HGNC Symbol;Acc:HGNC:830]
ENSCDRG00005009468	ATP5IF1	ATP synthase inhibitory factor subunit 1 [Source:NCBI gene;Acc:105103325]
ENSCDRG00005002307	ATP5MC3	ATP synthase membrane subunit c locus 3 [Source:NCBI gene;Acc:105097572]
ENSCDRG00005011315	ATP6V1B1	ATPase H+ transporting V1 subunit B1 [Source:HGNC Symbol;Acc:HGNC:853]
ENSCDRG00005020581	BAG1	BCL2 associated athanogene 1 [Source:HGNC Symbol;Acc:HGNC:937]
ENSCDRG00005020643	BANP	BTG3 associated nuclear protein [Source:HGNC Symbol;Acc:HGNC:13450]
ENSCDRG00005003379	BBS9	Bardet-Biedl syndrome 9 [Source:NCBI gene;Acc:105095864]
ENSCDRG00005006787	BCKDHB	branched chain keto acid dehydrogenase E1 subunit beta [Source:HGNC Symbol;Acc:HGNC:987]
ENSCDRG00005020423	BCL9L	BCL9 like [Source:NCBI gene;Acc:105090161]
ENSCDRG00005014615	BDH1	3-hydroxybutyrate dehydrogenase 1 [Source:NCBI gene;Acc:105101274]
ENSCDRG00005020868	BGN	biglycan [Source:NCBI gene;Acc:105103903]
ENSCDRG00005001258	BIRC2	baculoviral IAP repeat containing 2 [Source:NCBI gene;Acc:105087177]
ENSCDRG00005011331	BTBD2	BTB domain containing 2 [Source:HGNC Symbol;Acc:HGNC:15504]
ENSCDRG00005022052	BTG2	BTG anti-proliferation factor 2 [Source:NCBI gene;Acc:105092095]
ENSCDRG00005005224	BTN1A1	butyrophilin subfamily 1 member A1 [Source:HGNC Symbol;Acc:HGNC:1135]
ENSCDRG00005014013	C17orf80	chromosome 17 open reading frame 80 [Source:HGNC Symbol;Acc:HGNC:29601]
ENSCDRG00005010503	C19orf47	chromosome 19 open reading frame 47 [Source:HGNC Symbol;Acc:HGNC:26723]
ENSCDRG00005018735	C1orf189	chromosome 1 open reading frame 189 [Source:HGNC Symbol;Acc:HGNC:32305]
ENSCDRG00005016414	C7	complement C7 [Source:HGNC Symbol;Acc:HGNC:1346]
ENSCDRG00005018415	C8orf82	chromosome 8 open reading frame 82 [Source:HGNC Symbol;Acc:HGNC:33826]
ENSCDRG00005003913	CA12	carbonic anhydrase 12 [Source:NCBI gene;Acc:105101792]
ENSCDRG00005005904	CACTIN	cactin, spliceosome C complex subunit [Source:HGNC Symbol;Acc:HGNC:29938]
ENSCDRG00005022120	CAMKMT	calmodulin-lysine N-methyltransferase [Source:NCBI gene;Acc:105103563]
ENSCDRG00005010174	CAPN15	calpain 15 [Source:HGNC Symbol;Acc:HGNC:11182]
ENSCDRG00005008954	CCDC122	coiled-coil domain containing 122 [Source:HGNC Symbol;Acc:HGNC:26478]
ENSCDRG00005016129	CCDC97	coiled-coil domain containing 97 [Source:NCBI gene;Acc:105093366]
ENSCDRG00005000854	CCDC9B	coiled-coil domain containing 9B [Source:NCBI gene;Acc:105096885]
ENSCDRG00005012224	CCN1	cellular communication network factor 1 [Source:HGNC Symbol;Acc:HGNC:2654]
ENSCDRG00005007039	CCN4	cellular communication network factor 4 [Source:NCBI gene;Acc:105096459]
ENSCDRG00005012689	CD300E	CD300e molecule [Source:HGNC Symbol;Acc:HGNC:28874]
ENSCDRG00005018416	CDC42SE1	CDC42 small effector 1 [Source:NCBI gene;Acc:105103202]
ENSCDRG00005010211	CDKN1B	cyclin dependent kinase inhibitor 1B [Source:HGNC Symbol;Acc:HGNC:1785]
ENSCDRG00005015030	CEP104	centrosomal protein 104 [Source:HGNC Symbol;Acc:HGNC:24866]
ENSCDRG00005012796	CEP131	centrosomal protein 131 [Source:HGNC Symbol;Acc:HGNC:29511]
ENSCDRG00005002787	CFAP46	cilia and flagella associated protein 46 [Source:HGNC Symbol;Acc:HGNC:25247]
ENSCDRG00005022058	CHI3L1	chitinase 3 like 1 [Source:HGNC Symbol;Acc:HGNC:1932]
ENSCDRG00005002091	CHN1	chimerin 1 [Source:NCBI gene;Acc:105097570]
ENSCDRG00005011388	CHPT1	choline phosphotransferase 1 [Source:HGNC Symbol;Acc:HGNC:17852]
ENSCDRG00005017516	CIC	capicua transcriptional repressor [Source:HGNC Symbol;Acc:HGNC:14214]
ENSCDRG00005003238	CLCN2	chloride voltage-gated channel 2 [Source:NCBI gene;Acc:105085876]
ENSCDRG00005021666	CLN8	CLN8 transmembrane ER and ERGIC protein [Source:NCBI gene;Acc:105084400]
ENSCDRG00005019585	CLU	clusterin [Source:HGNC Symbol;Acc:HGNC:2095]
ENSCDRG00005020238	CNTFR	ciliary neurotrophic factor receptor [Source:HGNC Symbol;Acc:HGNC:2170]
ENSCDRG00005015520	COL15A1	collagen type XV alpha 1 chain [Source:NCBI gene;Acc:105086893]
ENSCDRG00005010371	COX4I1	cytochrome c oxidase subunit 4 isoform 1, mitochondrial [Source:NCBI gene;Acc:105098909]
ENSCDRG00005015051	COX6B1	cytochrome c oxidase subunit 6B1 [Source:NCBI gene;Acc:105088048]
ENSCDRG00005014857	CP	ceruloplasmin [Source:NCBI gene;Acc:105089504]
ENSCDRG00005015610	CPSF6	cleavage and polyadenylation specific factor 6 [Source:HGNC Symbol;Acc:HGNC:13871]
ENSCDRG00005005884	CRYBG2	crystallin beta-gamma domain containing 2 [Source:HGNC Symbol;Acc:HGNC:17295]
ENSCDRG00005008952	CUL1	cullin 1 [Source:NCBI gene;Acc:105085195]
ENSCDRG00005018891	CXCR4	C-X-C motif chemokine receptor 4 [Source:NCBI gene;Acc:105092280]
ENSCDRG00005003490	CYGB	cytoglobin [Source:NCBI gene;Acc:105092183]
ENSCDRG00005004913	DAPK3	death associated protein kinase 3 [Source:HGNC Symbol;Acc:HGNC:2676]
ENSCDRG00005002166	DBP	D-box binding PAR bZIP transcription factor [Source:HGNC Symbol;Acc:HGNC:2697]
ENSCDRG00005018401	DDR1	discoidin domain receptor tyrosine kinase 1 [Source:NCBI gene;Acc:105087491]
ENSCDRG00005018068	DEK	DEK proto-oncogene [Source:NCBI gene;Acc:105089114]
ENSCDRG00005002908	DHDH	dihydrodiol dehydrogenase [Source:NCBI gene;Acc:105102891]
ENSCDRG00005007098	DHRS11	dehydrogenase/reductase 11 [Source:NCBI gene;Acc:105097850]
ENSCDRG00005020644	DHRS7B	dehydrogenase/reductase 7B [Source:NCBI gene;Acc:105100593]
ENSCDRG00005009555	DHX30	DExH-box helicase 30 [Source:NCBI gene;Acc:105103749]
ENSCDRG00005022364	DHX37	DEAH-box helicase 37 [Source:HGNC Symbol;Acc:HGNC:17210]
ENSCDRG00005014261	DHX9	DExH-box helicase 9 [Source:NCBI gene;Acc:105096231]
ENSCDRG00005012292	DISC1	DISC1 scaffold protein [Source:HGNC Symbol;Acc:HGNC:2888]
ENSCDRG00005017249	DLEC1	DLEC1 cilia and flagella associated protein [Source:NCBI gene;Acc:105090725]
ENSCDRG00005022253	DLG5	discs large MAGUK scaffold protein 5 [Source:NCBI gene;Acc:105092431]
ENSCDRG00005013375	DNAH7	dynein axonemal heavy chain 7 [Source:NCBI gene;Acc:105088795]
ENSCDRG00005002468	DNAJB13	DnaJ heat shock protein family (Hsp40) member B13 [Source:NCBI gene;Acc:105096957]
ENSCDRG00005010124	DOT1L	DOT1 like histone lysine methyltransferase [Source:HGNC Symbol;Acc:HGNC:24948]
ENSCDRG00005018995	DPYSL2	dihydropyrimidinase like 2 [Source:HGNC Symbol;Acc:HGNC:3014]
ENSCDRG00005008545	DUOXA1	dual oxidase maturation factor 1 [Source:NCBI gene;Acc:105101693]
ENSCDRG00005021966	DUS3L
ENSCDRG00005006159	DVL1	dishevelled segment polarity protein 1 [Source:HGNC Symbol;Acc:HGNC:3084]
ENSCDRG00005002731	DVL3	dishevelled segment polarity protein 3 [Source:HGNC Symbol;Acc:HGNC:3087]
ENSCDRG00005011473	ECE1	endothelin converting enzyme 1 [Source:NCBI gene;Acc:105088862]
ENSCDRG00005002150	ECHS1	enoyl-CoA hydratase, short chain 1 [Source:NCBI gene;Acc:105104592]
ENSCDRG00005009396	EEF1A2	eukaryotic translation elongation factor 1 alpha 2 [Source:HGNC Symbol;Acc:HGNC:3192]
ENSCDRG00005014695	EFNB1	ephrin B1 [Source:NCBI gene;Acc:105087963]
ENSCDRG00005017766	EGFLAM	EGF like, fibronectin type III and laminin G domains [Source:HGNC Symbol;Acc:HGNC:26810]
ENSCDRG00005022171	EHMT1	euchromatic histone lysine methyltransferase 1 [Source:HGNC Symbol;Acc:HGNC:24650]
ENSCDRG00005009659	ELAC2	elaC ribonuclease Z 2 [Source:HGNC Symbol;Acc:HGNC:14198]
ENSCDRG00005019059	ELN	elastin [Source:HGNC Symbol;Acc:HGNC:3327]
ENSCDRG00005008682	ELOVL6	ELOVL fatty acid elongase 6 [Source:NCBI gene;Acc:105089906]
ENSCDRG00005012571	EMB	embigin [Source:HGNC Symbol;Acc:HGNC:30465]
ENSCDRG00005010425	ENOX2	ecto-NOX disulfide-thiol exchanger 2 [Source:NCBI gene;Acc:105098807]
ENSCDRG00005019032	ENPP7	ectonucleotide pyrophosphatase/phosphodiesterase 7 [Source:NCBI gene;Acc:105106258]
ENSCDRG00005017421	ENSA	endosulfine alpha [Source:NCBI gene;Acc:105103189]
ENSCDRG00005000665	ENSCDRG00005000665	REX4 homolog, 3'-5' exonuclease [Source:HGNC Symbol;Acc:HGNC:12820]
ENSCDRG00005000956	ENSCDRG00005000956
ENSCDRG00005001189	ENSCDRG00005001189
ENSCDRG00005002034	ENSCDRG00005002034	metastasis associated 1 [Source:HGNC Symbol;Acc:HGNC:7410]
ENSCDRG00005002269	ENSCDRG00005002269	C-X-C motif chemokine ligand 14 [Source:NCBI gene;Acc:105090419]
ENSCDRG00005002434	ENSCDRG00005002434	slit homolog 1 protein-like [Source:NCBI gene;Acc:105088341]
ENSCDRG00005002536	ENSCDRG00005002536	ferritin light chain [Source:NCBI gene;Acc:105102889]
ENSCDRG00005002934	ENSCDRG00005002934
ENSCDRG00005003281	ENSCDRG00005003281	sperm-associated acrosin inhibitor-like [Source:NCBI gene;Acc:105097008]
ENSCDRG00005003874	ENSCDRG00005003874
ENSCDRG00005003916	ENSCDRG00005003916
ENSCDRG00005003963	ENSCDRG00005003963
ENSCDRG00005004061	ENSCDRG00005004061
ENSCDRG00005004104	ENSCDRG00005004104	disintegrin and metalloproteinase domain-containing protein 20-like [Source:NCBI gene;Acc:105086145]
ENSCDRG00005004453	ENSCDRG00005004453	transmembrane protein 8B [Source:HGNC Symbol;Acc:HGNC:21427]
ENSCDRG00005004732	ENSCDRG00005004732
ENSCDRG00005004900	ENSCDRG00005004900	histone H1.3 [Source:NCBI gene;Acc:105089175]
ENSCDRG00005005360	ENSCDRG00005005360
ENSCDRG00005006053	ENSCDRG00005006053
ENSCDRG00005006109	ENSCDRG00005006109
ENSCDRG00005006127	ENSCDRG00005006127	S100 calcium binding protein B [Source:NCBI gene;Acc:105090595]
ENSCDRG00005006944	ENSCDRG00005006944
ENSCDRG00005006958	ENSCDRG00005006958
ENSCDRG00005007068	ENSCDRG00005007068	zinc finger protein 354A [Source:NCBI gene;Acc:105099611]
ENSCDRG00005007446	ENSCDRG00005007446
ENSCDRG00005007493	ENSCDRG00005007493
ENSCDRG00005007739	ENSCDRG00005007739
ENSCDRG00005007772	ENSCDRG00005007772
ENSCDRG00005007865	ENSCDRG00005007865
ENSCDRG00005008118	ENSCDRG00005008118	SH3 domain containing 21 [Source:NCBI gene;Acc:105086944]
ENSCDRG00005008187	ENSCDRG00005008187
ENSCDRG00005008321	ENSCDRG00005008321
ENSCDRG00005008324	ENSCDRG00005008324
ENSCDRG00005008436	ENSCDRG00005008436	sulfotransferase 1A1 [Source:NCBI gene;Acc:105102772]
ENSCDRG00005008905	ENSCDRG00005008905
ENSCDRG00005009145	ENSCDRG00005009145
ENSCDRG00005009683	ENSCDRG00005009683	MAPK regulated corepressor interacting protein 1 [Source:NCBI gene;Acc:105105705]
ENSCDRG00005009752	ENSCDRG00005009752
ENSCDRG00005009843	ENSCDRG00005009843	VPS33B late endosome and lysosome associated [Source:NCBI gene;Acc:105094690]
ENSCDRG00005010127	ENSCDRG00005010127	DNA polymerase alpha 2, accessory subunit [Source:NCBI gene;Acc:105102609]
ENSCDRG00005010776	ENSCDRG00005010776
ENSCDRG00005011050	ENSCDRG00005011050
ENSCDRG00005011169	ENSCDRG00005011169	cytochrome c oxidase subunit 7A1, mitochondrial [Source:NCBI gene;Acc:105088079]
ENSCDRG00005011219	ENSCDRG00005011219
ENSCDRG00005011292	ENSCDRG00005011292
ENSCDRG00005011397	ENSCDRG00005011397	NADH:ubiquinone oxidoreductase subunit A7 [Source:NCBI gene;Acc:105087580]
ENSCDRG00005011410	ENSCDRG00005011410	ATP synthase membrane subunit f [Source:NCBI gene;Acc:105099357]
ENSCDRG00005011564	ENSCDRG00005011564
ENSCDRG00005011618	ENSCDRG00005011618
ENSCDRG00005011711	ENSCDRG00005011711
ENSCDRG00005011961	ENSCDRG00005011961	pentatricopeptide repeat domain 1 [Source:NCBI gene;Acc:105099361]
ENSCDRG00005012105	ENSCDRG00005012105
ENSCDRG00005012965	ENSCDRG00005012965
ENSCDRG00005012994	ENSCDRG00005012994
ENSCDRG00005013199	ENSCDRG00005013199
ENSCDRG00005013292	ENSCDRG00005013292
ENSCDRG00005013300	ENSCDRG00005013300
ENSCDRG00005013547	ENSCDRG00005013547
ENSCDRG00005013866	ENSCDRG00005013866
ENSCDRG00005014061	ENSCDRG00005014061
ENSCDRG00005015712	ENSCDRG00005015712
ENSCDRG00005016038	ENSCDRG00005016038
ENSCDRG00005016600	ENSCDRG00005016600
ENSCDRG00005016805	ENSCDRG00005016805	NADH:ubiquinone oxidoreductase subunit A10 [Source:HGNC Symbol;Acc:HGNC:7684]
ENSCDRG00005017142	ENSCDRG00005017142	ATP synthase membrane subunit c locus 1 [Source:NCBI gene;Acc:105095776]
ENSCDRG00005017778	ENSCDRG00005017778
ENSCDRG00005017943	ENSCDRG00005017943
ENSCDRG00005018075	ENSCDRG00005018075	neurofilament medium [Source:NCBI gene;Acc:105102423]
ENSCDRG00005018240	ENSCDRG00005018240	tubulin beta class I [Source:NCBI gene;Acc:105087494]
ENSCDRG00005018402	ENSCDRG00005018402
ENSCDRG00005018635	ENSCDRG00005018635	lactate dehydrogenase B [Source:HGNC Symbol;Acc:HGNC:6541]
ENSCDRG00005018754	ENSCDRG00005018754
ENSCDRG00005018910	ENSCDRG00005018910
ENSCDRG00005018916	ENSCDRG00005018916	cytochrome b-c1 complex subunit 6, mitochondrial [Source:NCBI gene;Acc:105092921]
ENSCDRG00005018932	ENSCDRG00005018932	NADH:ubiquinone oxidoreductase subunit B8 [Source:NCBI gene;Acc:105084324]
ENSCDRG00005018957	ENSCDRG00005018957
ENSCDRG00005019112	ENSCDRG00005019112	cytochrome c oxidase subunit 5B, mitochondrial [Source:NCBI gene;Acc:105092680]
ENSCDRG00005019134	ENSCDRG00005019134
ENSCDRG00005019259	ENSCDRG00005019259
ENSCDRG00005019956	ENSCDRG00005019956	tetraspanin 7 [Source:NCBI gene;Acc:105099917]
ENSCDRG00005019960	ENSCDRG00005019960
ENSCDRG00005020841	ENSCDRG00005020841
ENSCDRG00005021417	ENSCDRG00005021417
ENSCDRG00005021587	ENSCDRG00005021587
ENSCDRG00005021973	ENSCDRG00005021973
ENSCDRG00005021999	ENSCDRG00005021999
ENSCDRG00005022079	ENSCDRG00005022079
ENSCDRG00005022276	ENSCDRG00005022276
ENSCDRG00005022363	ENSCDRG00005022363
ENSCDRG00005022028	EPN3	epsin 3 [Source:HGNC Symbol;Acc:HGNC:18235]
ENSCDRG00005001259	ERG28	ergosterol biosynthesis 28 homolog [Source:NCBI gene;Acc:105086081]
ENSCDRG00005016344	ETNK2	ethanolamine kinase 2 [Source:NCBI gene;Acc:105098651]
ENSCDRG00005012232	EXOSC6	exosome component 6 [Source:HGNC Symbol;Acc:HGNC:19055]
ENSCDRG00005011118	FAAP100	FA core complex associated protein 100 [Source:HGNC Symbol;Acc:HGNC:26171]
ENSCDRG00005016894	FABP3	fatty acid binding protein 3 [Source:NCBI gene;Acc:105085813]
ENSCDRG00005021431	FADD	Fas associated via death domain [Source:HGNC Symbol;Acc:HGNC:3573]
ENSCDRG00005011823	FAM102A	family with sequence similarity 102 member A [Source:HGNC Symbol;Acc:HGNC:31419]
ENSCDRG00005005594	FAM166B	family with sequence similarity 166 member B [Source:HGNC Symbol;Acc:HGNC:34242]
ENSCDRG00005004529	FAM193A	family with sequence similarity 193 member A [Source:HGNC Symbol;Acc:HGNC:16822]
ENSCDRG00005010600	FAM234B	family with sequence similarity 234 member B [Source:NCBI gene;Acc:105094252]
ENSCDRG00005004504	FBLN2	fibulin 2 [Source:HGNC Symbol;Acc:HGNC:3601]
ENSCDRG00005005537	FBLN5	fibulin 5 [Source:HGNC Symbol;Acc:HGNC:3602]
ENSCDRG00005011886	FBXL19	F-box and leucine rich repeat protein 19 [Source:HGNC Symbol;Acc:HGNC:25300]
ENSCDRG00005016815	FBXO2	F-box protein 2 [Source:NCBI gene;Acc:105107028]
ENSCDRG00005021693	FBXO25	F-box protein 25 [Source:HGNC Symbol;Acc:HGNC:13596]
ENSCDRG00005016863	FBXO44	F-box protein 44 [Source:NCBI gene;Acc:105107029]
ENSCDRG00005011875	FBXO8	F-box protein 8 [Source:NCBI gene;Acc:105101817]
ENSCDRG00005010723	FDFT1	farnesyl-diphosphate farnesyltransferase 1 [Source:NCBI gene;Acc:105101899]
ENSCDRG00005014344	FGGY	FGGY carbohydrate kinase domain containing [Source:NCBI gene;Acc:105092806]
ENSCDRG00005020193	FGL1	fibrinogen like 1 [Source:NCBI gene;Acc:105102373]
ENSCDRG00005011927	FMO4	flavin containing dimethylaniline monoxygenase 4 [Source:HGNC Symbol;Acc:HGNC:3772]
ENSCDRG00005016769	FOXP4	forkhead box P4 [Source:HGNC Symbol;Acc:HGNC:20842]
ENSCDRG00005015706	FSD2	fibronectin type III and SPRY domain containing 2 [Source:NCBI gene;Acc:105094721]
ENSCDRG00005012204	FURIN	furin, paired basic amino acid cleaving enzyme [Source:NCBI gene;Acc:105094698]
ENSCDRG00005008094	GABARAPL1	GABA type A receptor associated protein like 1 [Source:HGNC Symbol;Acc:HGNC:4068]
ENSCDRG00005003459	GABRA4	gamma-aminobutyric acid type A receptor alpha4 subunit [Source:HGNC Symbol;Acc:HGNC:4078]
ENSCDRG00005003619	GABRG1	gamma-aminobutyric acid type A receptor gamma1 subunit [Source:NCBI gene;Acc:105089311]
ENSCDRG00005012034	GALM	galactose mutarotase [Source:NCBI gene;Acc:105103647]
ENSCDRG00005008754	GATD1	glutamine amidotransferase like class 1 domain containing 1 [Source:HGNC Symbol;Acc:HGNC:26616]
ENSCDRG00005000054	GCNT1	glucosaminyl (N-acetyl) transferase 1 [Source:NCBI gene;Acc:105087407]
ENSCDRG00005007363	GIN1	gypsy retrotransposon integrase 1 [Source:HGNC Symbol;Acc:HGNC:25959]
ENSCDRG00005019678	GKAP1	G kinase anchoring protein 1 [Source:NCBI gene;Acc:105100482]
ENSCDRG00005001677	GM2A	GM2 ganglioside activator [Source:NCBI gene;Acc:105095165]
ENSCDRG00005016220	GOLT1A	golgi transport 1A [Source:NCBI gene;Acc:105098649]
ENSCDRG00005013896	GPN3	GPN-loop GTPase 3 [Source:NCBI gene;Acc:105102492]
ENSCDRG00005000107	GPNMB	glycoprotein nmb [Source:HGNC Symbol;Acc:HGNC:4462]
ENSCDRG00005001897	GPR155	G protein-coupled receptor 155 [Source:NCBI gene;Acc:105097565]
ENSCDRG00005018143	GRIK5	glutamate ionotropic receptor kainate type subunit 5 [Source:HGNC Symbol;Acc:HGNC:4583]
ENSCDRG00005001910	GRWD1	glutamate rich WD repeat containing 1 [Source:NCBI gene;Acc:105098938]
ENSCDRG00005013533	GSS	glutathione synthetase [Source:NCBI gene;Acc:105084955]
ENSCDRG00005016408	GTF2H5	general transcription factor IIH subunit 5 [Source:HGNC Symbol;Acc:HGNC:21157]
ENSCDRG00005009731	H1-0	histone H1.0 [Source:NCBI gene;Acc:105091965]
ENSCDRG00005003606	H1-2	H1.2 linker histone, cluster member [Source:HGNC Symbol;Acc:HGNC:4716]
ENSCDRG00005006540	H2AW	histone H2A type 3 [Source:NCBI gene;Acc:105094141]
ENSCDRG00005021230	HABP2	hyaluronan binding protein 2 [Source:NCBI gene;Acc:105091688]
ENSCDRG00005001352	HACD4	3-hydroxyacyl-CoA dehydratase 4 [Source:NCBI gene;Acc:105095934]
ENSCDRG00005012164	HAGH	hydroxyacylglutathione hydrolase [Source:HGNC Symbol;Acc:HGNC:4805]
ENSCDRG00005019802	HAL	histidine ammonia-lyase [Source:NCBI gene;Acc:105097431]
ENSCDRG00005016491	HAPLN1	hyaluronan and proteoglycan link protein 1 [Source:NCBI gene;Acc:105090666]
ENSCDRG00005003171	HDAC2	histone deacetylase 2 [Source:HGNC Symbol;Acc:HGNC:4853]
ENSCDRG00005012918	HDHD2	haloacid dehalogenase like hydrolase domain containing 2 [Source:NCBI gene;Acc:105097585]
ENSCDRG00005010271	HGS	hepatocyte growth factor-regulated tyrosine kinase substrate [Source:HGNC Symbol;Acc:HGNC:4897]
ENSCDRG00005003396	HMGCL	3-hydroxy-3-methylglutaryl-CoA lyase [Source:NCBI gene;Acc:105097288]
ENSCDRG00005005774	HNRNPH1	heterogeneous nuclear ribonucleoprotein H1 [Source:NCBI gene;Acc:105100634]
ENSCDRG00005010751	HNRNPM	heterogeneous nuclear ribonucleoprotein M [Source:NCBI gene;Acc:105087586]
ENSCDRG00005011575	HSD11B2	hydroxysteroid 11-beta dehydrogenase 2 [Source:HGNC Symbol;Acc:HGNC:5209]
ENSCDRG00005020487	HSD17B10	hydroxysteroid 17-beta dehydrogenase 10 [Source:NCBI gene;Acc:105096695]
ENSCDRG00005002762	HSD17B14	hydroxysteroid 17-beta dehydrogenase 14 [Source:HGNC Symbol;Acc:HGNC:23238]
ENSCDRG00005004054	HSD17B7	hydroxysteroid 17-beta dehydrogenase 7 [Source:NCBI gene;Acc:105092702]
ENSCDRG00005005245	HSDL2	hydroxysteroid dehydrogenase like 2 [Source:NCBI gene;Acc:105096284]
ENSCDRG00005008605	HTRA1	HtrA serine peptidase 1 [Source:HGNC Symbol;Acc:HGNC:9476]
ENSCDRG00005003204	ICA1	islet cell autoantigen 1 [Source:NCBI gene;Acc:105088702]
ENSCDRG00005018703	IDH3A	isocitrate dehydrogenase (NAD(+)) 3 catalytic subunit alpha [Source:NCBI gene;Acc:105092226]
ENSCDRG00005006735	IFIT1	interferon-induced protein with tetratricopeptide repeats 1-like [Source:NCBI gene;Acc:105102837]
ENSCDRG00005019237	IKBIP	IKBKB interacting protein [Source:NCBI gene;Acc:105097441]
ENSCDRG00005019600	IKBKB	inhibitor of nuclear factor kappa B kinase subunit beta [Source:HGNC Symbol;Acc:HGNC:5960]
ENSCDRG00005010522	IL13RA1	interleukin 13 receptor subunit alpha 1 [Source:NCBI gene;Acc:105093924]
ENSCDRG00005011340	IL1B	interleukin 1 beta [Source:NCBI gene;Acc:105093155]
ENSCDRG00005001361	INPP5E	inositol polyphosphate-5-phosphatase E [Source:HGNC Symbol;Acc:HGNC:21474]
ENSCDRG00005016734	IPO4	importin 4 [Source:NCBI gene;Acc:105102418]
ENSCDRG00005013188	IPO8	importin 8 [Source:NCBI gene;Acc:105103942]
ENSCDRG00005011195	IRF2BP1	interferon regulatory factor 2 binding protein 1 [Source:HGNC Symbol;Acc:HGNC:21728]
ENSCDRG00005000399	ISCA2	iron-sulfur cluster assembly 2 [Source:NCBI gene;Acc:105086105]
ENSCDRG00005021375	ITGB1BP1	integrin subunit beta 1 binding protein 1 [Source:NCBI gene;Acc:105091233]
ENSCDRG00005019377	KAZN	kazrin, periplakin interacting protein [Source:HGNC Symbol;Acc:HGNC:29173]
ENSCDRG00005006051	KCNIP1	potassium voltage-gated channel interacting protein 1 [Source:NCBI gene;Acc:105089384]
ENSCDRG00005018455	KCTD9	potassium channel tetramerization domain containing 9 [Source:NCBI gene;Acc:105102393]
ENSCDRG00005007139	KHK	ketohexokinase [Source:HGNC Symbol;Acc:HGNC:6315]
ENSCDRG00005005105	KIFC3	kinesin family member C3 [Source:HGNC Symbol;Acc:HGNC:6326]
ENSCDRG00005002748	KTN1	kinectin 1 [Source:NCBI gene;Acc:105091447]
ENSCDRG00005006663	LAMC3	laminin subunit gamma 3 [Source:HGNC Symbol;Acc:HGNC:6494]
ENSCDRG00005015290	LDOC1	LDOC1 regulator of NFKB signaling [Source:NCBI gene;Acc:105091538]
ENSCDRG00005003475	LETMD1	LETM1 domain containing 1 [Source:NCBI gene;Acc:105107147]
ENSCDRG00005019205	LLGL1	LLGL scribble cell polarity complex component 1 [Source:HGNC Symbol;Acc:HGNC:6628]
ENSCDRG00005020929	LMBRD1	LMBR1 domain containing 1 [Source:NCBI gene;Acc:105085051]
ENSCDRG00005008689	LMNB2	lamin B2 [Source:HGNC Symbol;Acc:HGNC:6638]
ENSCDRG00005004555	LOXL4	lysyl oxidase like 4 [Source:HGNC Symbol;Acc:HGNC:17171]
ENSCDRG00005011977	LRFN3	leucine rich repeat and fibronectin type III domain containing 3 [Source:HGNC Symbol;Acc:HGNC:28370]
ENSCDRG00005019481	LYSMD4	LysM domain containing 4 [Source:NCBI gene;Acc:105093449]
ENSCDRG00005021755	MAB21L4	mab-21 like 4 [Source:HGNC Symbol;Acc:HGNC:26216]
ENSCDRG00005008766	MAT2B	methionine adenosyltransferase 2B [Source:NCBI gene;Acc:105097688]
ENSCDRG00005008941	MATN2	matrilin 2 [Source:NCBI gene;Acc:105090552]
ENSCDRG00005009596	MBD3	methyl-CpG binding domain protein 3 [Source:HGNC Symbol;Acc:HGNC:6918]
ENSCDRG00005003395	MCCC2	methylcrotonoyl-CoA carboxylase 2 [Source:HGNC Symbol;Acc:HGNC:6937]
ENSCDRG00005008675	ME3	malic enzyme 3 [Source:HGNC Symbol;Acc:HGNC:6985]
ENSCDRG00005004916	MED10	mediator complex subunit 10 [Source:HGNC Symbol;Acc:HGNC:28760]
ENSCDRG00005018266	MED16	mediator complex subunit 16 [Source:HGNC Symbol;Acc:HGNC:17556]
ENSCDRG00005018002	MED20	mediator complex subunit 20 [Source:NCBI gene;Acc:105086754]
ENSCDRG00005013849	MFSD13A	major facilitator superfamily domain containing 13A [Source:NCBI gene;Acc:105084356]
ENSCDRG00005016391	MFSD6L	major facilitator superfamily domain containing 6 like [Source:HGNC Symbol;Acc:HGNC:26656]
ENSCDRG00005015660	MGST1	microsomal glutathione S-transferase 1 [Source:NCBI gene;Acc:105096502]
ENSCDRG00005007131	MIB2	mindbomb E3 ubiquitin protein ligase 2 [Source:HGNC Symbol;Acc:HGNC:30577]
ENSCDRG00005021982	MICOS13	mitochondrial contact site and cristae organizing system subunit 13 [Source:NCBI gene;Acc:105091758]
ENSCDRG00005019974	MID1IP1	MID1 interacting protein 1 [Source:NCBI gene;Acc:105099915]
ENSCDRG00005018174	MIEF2	mitochondrial elongation factor 2 [Source:HGNC Symbol;Acc:HGNC:17920]
ENSCDRG00005005233	MIEN1	migration and invasion enhancer 1 [Source:HGNC Symbol;Acc:HGNC:28230]
ENSCDRG00005016670	MIOX	myo-inositol oxygenase [Source:HGNC Symbol;Acc:HGNC:14522]
ENSCDRG00005018358	MMUT	methylmalonyl-CoA mutase [Source:NCBI gene;Acc:105096579]
ENSCDRG00005014601	MROH6	maestro heat like repeat family member 6 [Source:NCBI gene;Acc:105105699]
ENSCDRG00005017207	MRPL57	mitochondrial ribosomal protein L57 [Source:NCBI gene;Acc:105096402]
ENSCDRG00005017746	MSRB2	methionine sulfoxide reductase B2 [Source:NCBI gene;Acc:105100430]
ENSCDRG00005020571	MVD	mevalonate diphosphate decarboxylase [Source:HGNC Symbol;Acc:HGNC:7529]
ENSCDRG00005010355	MYBBP1A	MYB binding protein 1a [Source:HGNC Symbol;Acc:HGNC:7546]
ENSCDRG00005011649	MYH14	myosin heavy chain 14 [Source:NCBI gene;Acc:105100175]
ENSCDRG00005016379	MYLIP	myosin regulatory light chain interacting protein [Source:NCBI gene;Acc:105089103]
ENSCDRG00005014866	MYOZ1	myozenin 1 [Source:NCBI gene;Acc:105092458]
ENSCDRG00005000490	N4BP1	NEDD4 binding protein 1 [Source:HGNC Symbol;Acc:HGNC:29850]
ENSCDRG00005000847	NAAA	N-acylethanolamine acid amidase [Source:HGNC Symbol;Acc:HGNC:736]
ENSCDRG00005010693	NAF1	nuclear assembly factor 1 ribonucleoprotein [Source:HGNC Symbol;Acc:HGNC:25126]
ENSCDRG00005014880	NAV3	neuron navigator 3 [Source:HGNC Symbol;Acc:HGNC:15998]
ENSCDRG00005019661	NCAPH	non-SMC condensin I complex subunit H [Source:NCBI gene;Acc:105092783]
ENSCDRG00005003639	NCK2	NCK adaptor protein 2 [Source:HGNC Symbol;Acc:HGNC:7665]
ENSCDRG00005007008	NCLN	nicalin [Source:HGNC Symbol;Acc:HGNC:26923]
ENSCDRG00005022358	NCOR2	nuclear receptor corepressor 2 [Source:HGNC Symbol;Acc:HGNC:7673]
ENSCDRG00005003906	NDN	necdin, MAGE family member [Source:NCBI gene;Acc:105092521]
ENSCDRG00005019021	NDUFA2	NADH:ubiquinone oxidoreductase subunit A2 [Source:NCBI gene;Acc:105098104]
ENSCDRG00005004391	NDUFA6	NADH:ubiquinone oxidoreductase subunit A6 [Source:HGNC Symbol;Acc:HGNC:7690]
ENSCDRG00005008959	NDUFA9	NADH:ubiquinone oxidoreductase subunit A9 [Source:HGNC Symbol;Acc:HGNC:7693]
ENSCDRG00005001444	NDUFC1	NADH:ubiquinone oxidoreductase subunit C1 [Source:NCBI gene;Acc:105087084]
ENSCDRG00005001836	NGB	neuroglobin [Source:NCBI gene;Acc:105086066]
ENSCDRG00005016364	NKX3-1	NK3 homeobox 1 [Source:HGNC Symbol;Acc:HGNC:7838]
ENSCDRG00005003807	NME1	NME/NM23 nucleoside diphosphate kinase 1 [Source:NCBI gene;Acc:105097738]
ENSCDRG00005021380	NMI	N-myc and STAT interactor [Source:NCBI gene;Acc:105094637]
ENSCDRG00005001130	NOTCH1	notch receptor 1 [Source:HGNC Symbol;Acc:HGNC:7881]
ENSCDRG00005015202	NPHP4	nephrocystin 4 [Source:HGNC Symbol;Acc:HGNC:19104]
ENSCDRG00005013395	NPNT	nephronectin [Source:HGNC Symbol;Acc:HGNC:27405]
ENSCDRG00005010732	NPY1R	neuropeptide Y receptor Y1 [Source:NCBI gene;Acc:105094356]
ENSCDRG00005020214	NR2C1	nuclear receptor subfamily 2 group C member 1 [Source:NCBI gene;Acc:105097421]
ENSCDRG00005004622	NSUN2	NOP2/Sun RNA methyltransferase 2 [Source:HGNC Symbol;Acc:HGNC:25994]
ENSCDRG00005006741	NUDT15	nudix hydrolase 15 [Source:HGNC Symbol;Acc:HGNC:23063]
ENSCDRG00005020362	NUDT19	nudix hydrolase 19 [Source:HGNC Symbol;Acc:HGNC:32036]
ENSCDRG00005015404	NXPE2	neurexophilin and PC-esterase domain family member 2 [Source:NCBI gene;Acc:105091734]
ENSCDRG00005016338	NXT2	nuclear transport factor 2 like export factor 2 [Source:HGNC Symbol;Acc:HGNC:18151]
ENSCDRG00005021445	ODC1	ornithine decarboxylase 1 [Source:HGNC Symbol;Acc:HGNC:8109]
ENSCDRG00005007183	OXA1L	OXA1L mitochondrial inner membrane protein [Source:HGNC Symbol;Acc:HGNC:8526]
ENSCDRG00005010768	OXLD1	oxidoreductase like domain containing 1 [Source:HGNC Symbol;Acc:HGNC:27901]
ENSCDRG00005001933	OXNAD1	oxidoreductase NAD binding domain containing 1 [Source:HGNC Symbol;Acc:HGNC:25128]
ENSCDRG00005018084	PAFAH1B2	platelet activating factor acetylhydrolase 1b catalytic subunit 2 [Source:NCBI gene;Acc:105090192]
ENSCDRG00005014519	PAIP1	poly(A) binding protein interacting protein 1 [Source:HGNC Symbol;Acc:HGNC:16945]
ENSCDRG00005015974	PARP4	poly(ADP-ribose) polymerase family member 4 [Source:NCBI gene;Acc:105096386]
ENSCDRG00005011495	PCSK1	proprotein convertase subtilisin/kexin type 1 [Source:HGNC Symbol;Acc:HGNC:8743]
ENSCDRG00005009142	PCYT2	phosphate cytidylyltransferase 2, ethanolamine [Source:HGNC Symbol;Acc:HGNC:8756]
ENSCDRG00005003976	PDCD10	programmed cell death 10 [Source:NCBI gene;Acc:105085972]
ENSCDRG00005013153	PDXK	pyridoxal kinase [Source:NCBI gene;Acc:105106081]
ENSCDRG00005008529	PDZD4	PDZ domain containing 4 [Source:NCBI gene;Acc:105098709]
ENSCDRG00005012844	PEG3	paternally expressed 3 [Source:HGNC Symbol;Acc:HGNC:8826]
ENSCDRG00005015169	PEX7	peroxisomal biogenesis factor 7 [Source:HGNC Symbol;Acc:HGNC:8860]
ENSCDRG00005014739	PFAS	phosphoribosylformylglycinamidine synthase [Source:NCBI gene;Acc:105102986]
ENSCDRG00005010318	PFKM	phosphofructokinase, muscle [Source:NCBI gene;Acc:105103800]
ENSCDRG00005021601	PGLYRP2	peptidoglycan recognition protein 2 [Source:NCBI gene;Acc:105105135]
ENSCDRG00005003512	PHAX	phosphorylated adaptor for RNA export [Source:HGNC Symbol;Acc:HGNC:10241]
ENSCDRG00005002792	PHGDH	phosphoglycerate dehydrogenase [Source:HGNC Symbol;Acc:HGNC:8923]
ENSCDRG00005014019	PIGS	phosphatidylinositol glycan anchor biosynthesis class S [Source:NCBI gene;Acc:105088183]
ENSCDRG00005010686	PITPNM1	phosphatidylinositol transfer protein membrane associated 1 [Source:NCBI gene;Acc:105104419]
ENSCDRG00005011786	PITPNM3	PITPNM family member 3 [Source:HGNC Symbol;Acc:HGNC:21043]
ENSCDRG00005011207	PLA1A	phospholipase A1 member A [Source:HGNC Symbol;Acc:HGNC:17661]
ENSCDRG00005016646	PLA2G4A	phospholipase A2 group IVA [Source:NCBI gene;Acc:105099290]
ENSCDRG00005019947	PLEKHM2	pleckstrin homology and RUN domain containing M2 [Source:HGNC Symbol;Acc:HGNC:29131]
ENSCDRG00005007488	PMS1	PMS1 homolog 1, mismatch repair system component [Source:NCBI gene;Acc:105099129]
ENSCDRG00005003806	PMVK	phosphomevalonate kinase [Source:NCBI gene;Acc:105089049]
ENSCDRG00005017602	PNKD	PNKD metallo-beta-lactamase domain containing [Source:NCBI gene;Acc:105096077]
ENSCDRG00005015250	POLR1A	RNA polymerase I subunit A [Source:HGNC Symbol;Acc:HGNC:17264]
ENSCDRG00005004334	POLR2C	RNA polymerase II subunit C [Source:NCBI gene;Acc:105093814]
ENSCDRG00005019006	POMK	protein O-mannose kinase [Source:HGNC Symbol;Acc:HGNC:26267]
ENSCDRG00005004612	PPIC	peptidylprolyl isomerase C [Source:NCBI gene;Acc:105105064]
ENSCDRG00005007234	PPIL3	peptidylprolyl isomerase like 3 [Source:NCBI gene;Acc:105099175]
ENSCDRG00005022294	PPP1R26	protein phosphatase 1 regulatory subunit 26 [Source:HGNC Symbol;Acc:HGNC:29089]
ENSCDRG00005001257	PPP1R36	protein phosphatase 1 regulatory subunit 36 [Source:HGNC Symbol;Acc:HGNC:20097]
ENSCDRG00005005210	PPP4R3A	protein phosphatase 4 regulatory subunit 3A [Source:HGNC Symbol;Acc:HGNC:20219]
ENSCDRG00005006072	PPWD1	peptidylprolyl isomerase domain and WD repeat containing 1 [Source:NCBI gene;Acc:105084747]
ENSCDRG00005022045	PRELP	proline and arginine rich end leucine rich repeat protein [Source:HGNC Symbol;Acc:HGNC:9357]
ENSCDRG00005003620	PRKAR2A	solute carrier family 25 member 20 [Source:NCBI gene;Acc:105087874]
ENSCDRG00005008397	PRMT1	protein arginine methyltransferase 1 [Source:NCBI gene;Acc:105100196]
ENSCDRG00005020246	PRRC2A	proline rich coiled-coil 2A [Source:HGNC Symbol;Acc:HGNC:13918]
ENSCDRG00005012366	PTGIR	prostaglandin I2 receptor [Source:NCBI gene;Acc:105104027]
ENSCDRG00005002319	PTN	pleiotrophin [Source:NCBI gene;Acc:105091620]
ENSCDRG00005020741	PTPN2	protein tyrosine phosphatase non-receptor type 2 [Source:HGNC Symbol;Acc:HGNC:9650]
ENSCDRG00005008697	PTPRF	protein tyrosine phosphatase receptor type F [Source:NCBI gene;Acc:105090904]
ENSCDRG00005018427	PURG	purine rich element binding protein G [Source:HGNC Symbol;Acc:HGNC:17930]
ENSCDRG00005011000	RAB11B	RAB11B, member RAS oncogene family [Source:NCBI gene;Acc:105087584]
ENSCDRG00005003613	RAB11FIP5	RAB11 family interacting protein 5 [Source:HGNC Symbol;Acc:HGNC:24845]
ENSCDRG00005012170	RAB37	RAB37, member RAS oncogene family [Source:NCBI gene;Acc:105104614]
ENSCDRG00005008867	RAD18	RAD18 E3 ubiquitin protein ligase [Source:NCBI gene;Acc:105093146]
ENSCDRG00005020467	RAI1	retinoic acid induced 1 [Source:HGNC Symbol;Acc:HGNC:9834]
ENSCDRG00005021957	RANBP3	RAN binding protein 3 [Source:NCBI gene;Acc:105091765]
ENSCDRG00005000572	RANBP3L	RAN binding protein 3 like [Source:NCBI gene;Acc:105086994]
ENSCDRG00005002503	RASGEF1B	RasGEF domain family member 1B [Source:NCBI gene;Acc:105091830]
ENSCDRG00005017079	RBM3	RNA binding motif protein 3 [Source:NCBI gene;Acc:105103311]
ENSCDRG00005011566	RFTN2	raftlin family member 2 [Source:HGNC Symbol;Acc:HGNC:26402]
ENSCDRG00005015390	RGS1	regulator of G protein signaling 1 [Source:NCBI gene;Acc:105097305]
ENSCDRG00005012087	RHEB	Ras homolog, mTORC1 binding [Source:NCBI gene;Acc:105098696]
ENSCDRG00005015260	RNF13	ring finger protein 13 [Source:NCBI gene;Acc:105089495]
ENSCDRG00005016073	RNF207	ring finger protein 207 [Source:NCBI gene;Acc:105104719]
ENSCDRG00005010657	RRAGC	Ras related GTP binding C [Source:HGNC Symbol;Acc:HGNC:19902]
ENSCDRG00005004406	RXRG	retinoid X receptor gamma [Source:NCBI gene;Acc:105092711]
ENSCDRG00005012210	RYK	receptor like tyrosine kinase [Source:HGNC Symbol;Acc:HGNC:10481]
ENSCDRG00005021986	SAFB	scaffold attachment factor B [Source:NCBI gene;Acc:105091756]
ENSCDRG00005021993	SAFB2	scaffold attachment factor B2 [Source:HGNC Symbol;Acc:HGNC:21605]
ENSCDRG00005004325	SAMD11	sterile alpha motif domain containing 11 [Source:HGNC Symbol;Acc:HGNC:28706]
ENSCDRG00005018915	SARAF	store-operated calcium entry associated regulatory factor [Source:NCBI gene;Acc:105095793]
ENSCDRG00005016499	SCAND1	SCAN domain containing 1 [Source:HGNC Symbol;Acc:HGNC:10566]
ENSCDRG00005013661	SCIMP	SLP adaptor and CSK interacting membrane protein [Source:NCBI gene;Acc:105104775]
ENSCDRG00005010881	SCNN1A	sodium channel epithelial 1 alpha subunit [Source:NCBI gene;Acc:105098248]
ENSCDRG00005007090	SCRIB	scribble planar cell polarity protein [Source:HGNC Symbol;Acc:HGNC:30377]
ENSCDRG00005014962	SDC4	syndecan 4 [Source:NCBI gene;Acc:105087820]
ENSCDRG00005011502	SEC61A1	SEC61 translocon alpha 1 subunit [Source:NCBI gene;Acc:105090114]
ENSCDRG00005020561	SENP6	SUMO specific peptidase 6 [Source:NCBI gene;Acc:105104945]
ENSCDRG00005004617	SERHL2	serine hydrolase like 2 [Source:NCBI gene;Acc:105091875]
ENSCDRG00005002483	SERPINE2	serpin family E member 2 [Source:NCBI gene;Acc:105088296]
ENSCDRG00005004571	SETX	senataxin [Source:NCBI gene;Acc:105085172]
ENSCDRG00005012215	SF3B1	splicing factor 3b subunit 1 [Source:NCBI gene;Acc:105088803]
ENSCDRG00005009772	SLC13A3	solute carrier family 13 member 3 [Source:NCBI gene;Acc:105087853]
ENSCDRG00005004964	SLC16A14	solute carrier family 16 member 14 [Source:HGNC Symbol;Acc:HGNC:26417]
ENSCDRG00005002486	SLC25A29	solute carrier family 25 member 29 [Source:HGNC Symbol;Acc:HGNC:20116]
ENSCDRG00005012143	SLC25A33	solute carrier family 25 member 33 [Source:NCBI gene;Acc:105107001]
ENSCDRG00005017215	SLC27A3	solute carrier family 27 member 3 [Source:HGNC Symbol;Acc:HGNC:10997]
ENSCDRG00005005475	SLC30A2	solute carrier family 30 member 2 [Source:NCBI gene;Acc:105100673]
ENSCDRG00005004359	SLC30A9	solute carrier family 30 member 9 [Source:HGNC Symbol;Acc:HGNC:1329]
ENSCDRG00005008533	SLC39A3	solute carrier family 39 member 3 [Source:NCBI gene;Acc:105106055]
ENSCDRG00005001678	SLC43A1	solute carrier family 43 member 1 [Source:NCBI gene;Acc:105101231]
ENSCDRG00005016767	SLC47A2	solute carrier family 47 member 2 [Source:HGNC Symbol;Acc:HGNC:26439]
ENSCDRG00005012388	SLC4A11	solute carrier family 4 member 11 [Source:NCBI gene;Acc:105096029]
ENSCDRG00005012110	SLC6A9	solute carrier family 6 member 9 [Source:NCBI gene;Acc:105090896]
ENSCDRG00005005981	SMIM6	small integral membrane protein 6 [Source:NCBI gene;Acc:105104648]
ENSCDRG00005001573	SNAPC4	small nuclear RNA activating complex polypeptide 4 [Source:HGNC Symbol;Acc:HGNC:11137]
ENSCDRG00005000795	SNX1	sorting nexin 1 [Source:NCBI gene;Acc:105100521]
ENSCDRG00005001545	SPARC	secreted protein acidic and cysteine rich [Source:NCBI gene;Acc:105095161]
ENSCDRG00005014077	SPTBN2	spectrin beta, non-erythrocytic 2 [Source:HGNC Symbol;Acc:HGNC:11276]
ENSCDRG00005003590	SREBF2	sterol regulatory element binding transcription factor 2 [Source:HGNC Symbol;Acc:HGNC:11290]
ENSCDRG00005009590	SRMS	src-related kinase lacking C-terminal regulatory tyrosine and N-terminal myristylation sites [Source:HGNC Symbol;Acc:HGNC:11298]
ENSCDRG00005018010	SRSF12	serine and arginine rich splicing factor 12 [Source:HGNC Symbol;Acc:HGNC:21220]
ENSCDRG00005017705	STOX1	storkhead box 1 [Source:HGNC Symbol;Acc:HGNC:23508]
ENSCDRG00005006654	STXBP5	syntaxin binding protein 5 [Source:HGNC Symbol;Acc:HGNC:19665]
ENSCDRG00005007340	STYXL1	serine/threonine/tyrosine interacting like 1 [Source:HGNC Symbol;Acc:HGNC:18165]
ENSCDRG00005006754	SUMF1	sulfatase modifying factor 1 [Source:NCBI gene;Acc:105093157]
ENSCDRG00005020820	SYNC	syncoilin, intermediate filament protein [Source:HGNC Symbol;Acc:HGNC:28897]
ENSCDRG00005011985	TAF5	TATA-box binding protein associated factor 5 [Source:HGNC Symbol;Acc:HGNC:11539]
ENSCDRG00005010383	TBC1D1	TBC1 domain family member 1 [Source:NCBI gene;Acc:105089350]
ENSCDRG00005021862	TBC1D31	TBC1 domain family member 31 [Source:NCBI gene;Acc:105098329]
ENSCDRG00005009688	TBK1	TANK binding kinase 1 [Source:NCBI gene;Acc:105089261]
ENSCDRG00005009370	TCF3	transcription factor 3 [Source:HGNC Symbol;Acc:HGNC:11633]
ENSCDRG00005002111	TCOF1	treacle ribosome biogenesis factor 1 [Source:NCBI gene;Acc:105098482]
ENSCDRG00005000419	TDRD7	tudor domain containing 7 [Source:NCBI gene;Acc:105102249]
ENSCDRG00005003076	TEC	tec protein tyrosine kinase [Source:NCBI gene;Acc:105099938]
ENSCDRG00005013716	TECPR1	tectonin beta-propeller repeat containing 1 [Source:HGNC Symbol;Acc:HGNC:22214]
ENSCDRG00005009099	THAP3	THAP domain containing 3 [Source:HGNC Symbol;Acc:HGNC:20855]
ENSCDRG00005021265	THY1	Thy-1 cell surface antigen [Source:NCBI gene;Acc:105090133]
ENSCDRG00005005361	TMBIM6	transmembrane BAX inhibitor motif containing 6 [Source:NCBI gene;Acc:105097197]
ENSCDRG00005018872	TMEM131	transmembrane protein 131 [Source:HGNC Symbol;Acc:HGNC:30366]
ENSCDRG00005011192	TMEM132A	transmembrane protein 132A [Source:HGNC Symbol;Acc:HGNC:31092]
ENSCDRG00005020919	TMEM211	transmembrane protein 211 [Source:HGNC Symbol;Acc:HGNC:33725]
ENSCDRG00005000347	TMEM244	transmembrane protein 244 [Source:HGNC Symbol;Acc:HGNC:21571]
ENSCDRG00005017972	TMEM259	transmembrane protein 259 [Source:HGNC Symbol;Acc:HGNC:17039]
ENSCDRG00005018094	TOP3A	DNA topoisomerase III alpha [Source:HGNC Symbol;Acc:HGNC:11992]
ENSCDRG00005009237	TP53	tumor protein p53 [Source:NCBI gene;Acc:105103011]
ENSCDRG00005019144	TPI1	triosephosphate isomerase 1 [Source:HGNC Symbol;Acc:HGNC:12009]
ENSCDRG00005022277	TRAF2	TNF receptor associated factor 2 [Source:HGNC Symbol;Acc:HGNC:12032]
ENSCDRG00005018629	TRAPPC6B	trafficking protein particle complex 6B [Source:NCBI gene;Acc:105092127]
ENSCDRG00005015474	TUBB2B	tubulin beta 2B class IIb [Source:HGNC Symbol;Acc:HGNC:30829]
ENSCDRG00005022239	TUBB4B	tubulin beta 4B class IVb [Source:HGNC Symbol;Acc:HGNC:20771]
ENSCDRG00005020468	TUBB6	tubulin beta 6 class V [Source:HGNC Symbol;Acc:HGNC:20776]
ENSCDRG00005014960	TUBGCP6	tubulin gamma complex associated protein 6 [Source:HGNC Symbol;Acc:HGNC:18127]
ENSCDRG00005010616	UBLCP1	ubiquitin like domain containing CTD phosphatase 1 [Source:NCBI gene;Acc:105099899]
ENSCDRG00005013459	UQCRC1	cytochrome b-c1 complex subunit 1, mitochondrial [Source:NCBI gene;Acc:105087919]
ENSCDRG00005016741	URGCP	upregulator of cell proliferation [Source:HGNC Symbol;Acc:HGNC:30890]
ENSCDRG00005021255	USP2	ubiquitin specific peptidase 2 [Source:NCBI gene;Acc:105090134]
ENSCDRG00005019863	VPS9D1	VPS9 domain containing 1 [Source:HGNC Symbol;Acc:HGNC:13526]
ENSCDRG00005020322	WAC	WW domain containing adaptor with coiled-coil [Source:HGNC Symbol;Acc:HGNC:17327]
ENSCDRG00005003674	WIZ	WIZ zinc finger [Source:HGNC Symbol;Acc:HGNC:30917]
ENSCDRG00005016124	WSB1	WD repeat and SOCS box containing 1 [Source:NCBI gene;Acc:105088201]
ENSCDRG00005009221	YBX3	Y-box binding protein 3 [Source:HGNC Symbol;Acc:HGNC:2428]
ENSCDRG00005016785	YIF1A	Yip1 interacting factor homolog A, membrane trafficking protein [Source:NCBI gene;Acc:105102565]
ENSCDRG00005000671	YLPM1	YLP motif containing 1 [Source:NCBI gene;Acc:105086101]
ENSCDRG00005013379	YPEL5	yippee like 5 [Source:NCBI gene;Acc:105095584]
ENSCDRG00005003563	ZBTB17	zinc finger and BTB domain containing 17 [Source:HGNC Symbol;Acc:HGNC:12936]
ENSCDRG00005020517	ZBTB47	zinc finger and BTB domain containing 47 [Source:HGNC Symbol;Acc:HGNC:26955]
ENSCDRG00005018018	ZDHHC14	zinc finger DHHC-type containing 14 [Source:HGNC Symbol;Acc:HGNC:20341]
ENSCDRG00005017328	ZFAND4	zinc finger AN1-type containing 4 [Source:NCBI gene;Acc:105093426]
ENSCDRG00005017871	ZFAND6	zinc finger AN1-type containing 6 [Source:NCBI gene;Acc:105094747]
ENSCDRG00005014215	ZMAT1	zinc finger matrin-type 1 [Source:HGNC Symbol;Acc:HGNC:29377]
ENSCDRG00005002334	ZNF219	zinc finger protein 219 [Source:HGNC Symbol;Acc:HGNC:13011]
ENSCDRG00005005721	ZNF226	zinc finger protein 226 [Source:HGNC Symbol;Acc:HGNC:13019]
ENSCDRG00005019473	ZNF335	zinc finger protein 335 [Source:HGNC Symbol;Acc:HGNC:15807]
ENSCDRG00005018488	ZNF503	zinc finger protein 503 [Source:HGNC Symbol;Acc:HGNC:23589]
ENSCDRG00005014283	ZNF624	zinc finger protein 624 [Source:NCBI gene;Acc:105085074]
ENSCDRG00005002186	ZNF790	zinc finger protein 790 [Source:HGNC Symbol;Acc:HGNC:33114]

## Sheet: CorMed_overlap
Gene_catalogue_DEGs_CorMed_overlap
ensembl_gene_id	external_gene_name	description
ENSCDRG00005007438	ABHD1	abhydrolase domain containing 1 [Source:NCBI gene;Acc:105098531]
ENSCDRG00005018776	ACSBG1	acyl-CoA synthetase bubblegum family member 1 [Source:HGNC Symbol;Acc:HGNC:29567]
ENSCDRG00005022041	ACSF2	acyl-CoA synthetase family member 2 [Source:NCBI gene;Acc:105097727]
ENSCDRG00005004891	AGRN	agrin [Source:HGNC Symbol;Acc:HGNC:329]
ENSCDRG00005012519	AK1	adenylate kinase 1 [Source:NCBI gene;Acc:105092595]
ENSCDRG00005011142	ANGPTL4	angiopoietin like 4 [Source:NCBI gene;Acc:105087582]
ENSCDRG00005014585	APOD	apolipoprotein D [Source:NCBI gene;Acc:105101273]
ENSCDRG00005006333	APTX	aprataxin [Source:NCBI gene;Acc:105085570]
ENSCDRG00005002284	ARHGEF40	Rho guanine nucleotide exchange factor 40 [Source:HGNC Symbol;Acc:HGNC:25516]
ENSCDRG00005010107	ARMC12	armadillo repeat containing 12 [Source:HGNC Symbol;Acc:HGNC:21099]
ENSCDRG00005015287	ATP5F1A	ATP synthase F1 subunit alpha [Source:NCBI gene;Acc:105095183]
ENSCDRG00005013234	ATP5F1C	ATP synthase F1 subunit gamma [Source:NCBI gene;Acc:105091350]
ENSCDRG00005008229	CACNB3	calcium voltage-gated channel auxiliary subunit beta 3 [Source:NCBI gene;Acc:105103791]
ENSCDRG00005022283	CCDC183	coiled-coil domain containing 183 [Source:HGNC Symbol;Acc:HGNC:28236]
ENSCDRG00005013874	CCDC28A	coiled-coil domain containing 28A [Source:HGNC Symbol;Acc:HGNC:21098]
ENSCDRG00005009969	CDC25B	cell division cycle 25B [Source:NCBI gene;Acc:105096018]
ENSCDRG00005022336	CDK2AP1	cyclin dependent kinase 2 associated protein 1 [Source:HGNC Symbol;Acc:HGNC:14002]
ENSCDRG00005013026	CDK9	cyclin dependent kinase 9 [Source:NCBI gene;Acc:105092598]
ENSCDRG00005016658	CIART	circadian associated repressor of transcription [Source:HGNC Symbol;Acc:HGNC:25200]
ENSCDRG00005003573	CMBL	carboxymethylenebutenolidase homolog [Source:HGNC Symbol;Acc:HGNC:25090]
ENSCDRG00005022095	COX11	cytochrome c oxidase copper chaperone COX11 [Source:HGNC Symbol;Acc:HGNC:2261]
ENSCDRG00005001058	CPA5	carboxypeptidase A5 [Source:NCBI gene;Acc:105085386]
ENSCDRG00005015722	CPNE1	copine 1 [Source:HGNC Symbol;Acc:HGNC:2314]
ENSCDRG00005010789	CPNE9	copine family member 9 [Source:HGNC Symbol;Acc:HGNC:24336]
ENSCDRG00005008435	CPT2	carnitine palmitoyltransferase 2 [Source:NCBI gene;Acc:105090776]
ENSCDRG00005019078	CTSA	cathepsin A [Source:NCBI gene;Acc:105087842]
ENSCDRG00005022091	CYP51A1	cytochrome P450 family 51 subfamily A member 1 [Source:HGNC Symbol;Acc:HGNC:2649]
ENSCDRG00005017952	DGCR8	DGCR8 microprocessor complex subunit [Source:NCBI gene;Acc:105106450]
ENSCDRG00005012528	DHCR24	24-dehydrocholesterol reductase [Source:HGNC Symbol;Acc:HGNC:2859]
ENSCDRG00005021350	DHCR7	7-dehydrocholesterol reductase [Source:NCBI gene;Acc:105104565]
ENSCDRG00005021621	DHRS12	dehydrogenase/reductase 12 [Source:HGNC Symbol;Acc:HGNC:25832]
ENSCDRG00005011768	DNAI3	WD repeat domain 63 [Source:NCBI gene;Acc:105095051]
ENSCDRG00005007241	DNASE1	deoxyribonuclease 1 [Source:HGNC Symbol;Acc:HGNC:2956]
ENSCDRG00005000101	ENSCDRG00005000101
ENSCDRG00005000368	ENSCDRG00005000368
ENSCDRG00005000969	ENSCDRG00005000969	ATP synthase peripheral stalk-membrane subunit b [Source:NCBI gene;Acc:105102044]
ENSCDRG00005001870	ENSCDRG00005001870
ENSCDRG00005004031	ENSCDRG00005004031	transcription factor CP2-like protein 1 [Source:NCBI gene;Acc:105099050]
ENSCDRG00005007121	ENSCDRG00005007121	fatty acid desaturase 2 [Source:HGNC Symbol;Acc:HGNC:3575]
ENSCDRG00005007214	ENSCDRG00005007214
ENSCDRG00005008106	ENSCDRG00005008106	hemoglobin subunit alpha [Source:NCBI gene;Acc:105106729]
ENSCDRG00005008449	ENSCDRG00005008449	hemoglobin subunit alpha [Source:NCBI gene;Acc:105106729]
ENSCDRG00005008465	ENSCDRG00005008465
ENSCDRG00005008508	ENSCDRG00005008508
ENSCDRG00005010242	ENSCDRG00005010242
ENSCDRG00005011360	ENSCDRG00005011360	solute carrier family 25 member 5 [Source:HGNC Symbol;Acc:HGNC:10991]
ENSCDRG00005011757	ENSCDRG00005011757
ENSCDRG00005011973	ENSCDRG00005011973
ENSCDRG00005013169	ENSCDRG00005013169
ENSCDRG00005013546	ENSCDRG00005013546
ENSCDRG00005013655	ENSCDRG00005013655
ENSCDRG00005014103	ENSCDRG00005014103
ENSCDRG00005017019	ENSCDRG00005017019	EBP cholestenol delta-isomerase [Source:NCBI gene;Acc:105103312]
ENSCDRG00005018958	ENSCDRG00005018958
ENSCDRG00005019022	ENSCDRG00005019022
ENSCDRG00005021452	ENSCDRG00005021452
ENSCDRG00005019428	ETFA	electron transfer flavoprotein subunit alpha [Source:HGNC Symbol;Acc:HGNC:3481]
ENSCDRG00005008598	FAM89B	family with sequence similarity 89 member B [Source:NCBI gene;Acc:105102598]
ENSCDRG00005001052	FBXO10	F-box protein 10 [Source:HGNC Symbol;Acc:HGNC:13589]
ENSCDRG00005008269	FDPS	farnesyl diphosphate synthase [Source:NCBI gene;Acc:105088801]
ENSCDRG00005021922	FDX1
ENSCDRG00005017836	FLYWCH2	FLYWCH family member 2 [Source:NCBI gene;Acc:105099692]
ENSCDRG00005010188	GPR19	G protein-coupled receptor 19 [Source:NCBI gene;Acc:105094243]
ENSCDRG00005009768	HARBI1	harbinger transposase derived 1 [Source:NCBI gene;Acc:105106862]
ENSCDRG00005000828	HBB	hemoglobin subunit beta [Source:NCBI gene;Acc:105097953]
ENSCDRG00005002491	HMGCR	3-hydroxy-3-methylglutaryl-CoA reductase [Source:HGNC Symbol;Acc:HGNC:5006]
ENSCDRG00005014801	HMGCS1	3-hydroxy-3-methylglutaryl-CoA synthase 1 [Source:NCBI gene;Acc:105107063]
ENSCDRG00005003040	HS6ST1	heparan sulfate 6-O-sulfotransferase 1 [Source:HGNC Symbol;Acc:HGNC:5201]
ENSCDRG00005006991	HSD11B1	hydroxysteroid 11-beta dehydrogenase 1 [Source:NCBI gene;Acc:105099329]
ENSCDRG00005013288	HSD17B12	hydroxysteroid 17-beta dehydrogenase 12 [Source:HGNC Symbol;Acc:HGNC:18646]
ENSCDRG00005008978	IDH2	isocitrate dehydrogenase (NADP(+)) 2 [Source:HGNC Symbol;Acc:HGNC:5383]
ENSCDRG00005008174	IDH3G	isocitrate dehydrogenase (NAD(+)) 3 non-catalytic subunit gamma [Source:NCBI gene;Acc:105098707]
ENSCDRG00005018970	IDI1	isopentenyl-diphosphate delta isomerase 1 [Source:HGNC Symbol;Acc:HGNC:5387]
ENSCDRG00005005282	IL33	interleukin 33 [Source:NCBI gene;Acc:105100405]
ENSCDRG00005014543	IMMT	inner membrane mitochondrial protein [Source:HGNC Symbol;Acc:HGNC:6047]
ENSCDRG00005000881	INPPL1	inositol polyphosphate phosphatase like 1 [Source:HGNC Symbol;Acc:HGNC:6080]
ENSCDRG00005014184	INSIG1	insulin induced gene 1 [Source:NCBI gene;Acc:105098269]
ENSCDRG00005018846	ITGBL1	integrin subunit beta like 1 [Source:HGNC Symbol;Acc:HGNC:6164]
ENSCDRG00005006517	ITM2B	integral membrane protein 2B [Source:HGNC Symbol;Acc:HGNC:6174]
ENSCDRG00005000716	IVD	isovaleryl-CoA dehydrogenase [Source:HGNC Symbol;Acc:HGNC:6186]
ENSCDRG00005018658	KCNJ8	potassium inwardly rectifying channel subfamily J member 8 [Source:NCBI gene;Acc:105096483]
ENSCDRG00005013842	LDHD	lactate dehydrogenase D [Source:NCBI gene;Acc:105101704]
ENSCDRG00005010935	LDLR	low density lipoprotein receptor [Source:NCBI gene;Acc:105087617]
ENSCDRG00005004252	LRATD1	LRAT domain containing 1 [Source:NCBI gene;Acc:105097172]
ENSCDRG00005021905	LSS	lanosterol synthase [Source:NCBI gene;Acc:105090588]
ENSCDRG00005005489	MDH1	malate dehydrogenase 1 [Source:NCBI gene;Acc:105101816]
ENSCDRG00005002341	MFSD1	major facilitator superfamily domain containing 1 [Source:HGNC Symbol;Acc:HGNC:25874]
ENSCDRG00005006865	MICAL1	microtubule associated monooxygenase, calponin and LIM domain containing 1 [Source:HGNC Symbol;Acc:HGNC:20619]
ENSCDRG00005020012	MRPL15	mitochondrial ribosomal protein L15 [Source:NCBI gene;Acc:105097062]
ENSCDRG00005004667	MRPS36	mitochondrial ribosomal protein S36 [Source:NCBI gene;Acc:105084763]
ENSCDRG00005011836	MSMO1	methylsterol monooxygenase 1 [Source:NCBI gene;Acc:105087398]
ENSCDRG00005001173	MTHFD1	methylenetetrahydrofolate dehydrogenase, cyclohydrolase and formyltetrahydrofolate synthetase 1 [Source:HGNC Symbol;Acc:HGNC:7432]
ENSCDRG00005011437	MVK	mevalonate kinase [Source:HGNC Symbol;Acc:HGNC:7530]
ENSCDRG00005006058	MXI1	MAX interactor 1, dimerization protein [Source:NCBI gene;Acc:105091708]
ENSCDRG00005019536	MYRFL	myelin regulatory factor like [Source:HGNC Symbol;Acc:HGNC:26316]
ENSCDRG00005004327	NAGA	alpha-N-acetylgalactosaminidase [Source:NCBI gene;Acc:105091882]
ENSCDRG00005001312	NECAB2	N-terminal EF-hand calcium binding protein 2 [Source:HGNC Symbol;Acc:HGNC:23746]
ENSCDRG00005004413	NOTCH3	notch receptor 3 [Source:HGNC Symbol;Acc:HGNC:7883]
ENSCDRG00005009765	NOX4	NADPH oxidase 4 [Source:NCBI gene;Acc:105088593]
ENSCDRG00005019141	NQO1	NAD(P)H quinone dehydrogenase 1 [Source:NCBI gene;Acc:105088393]
ENSCDRG00005017818	NSDHL	NAD(P) dependent steroid dehydrogenase-like [Source:NCBI gene;Acc:105104051]
ENSCDRG00005002918	OGDH	oxoglutarate dehydrogenase [Source:HGNC Symbol;Acc:HGNC:8124]
ENSCDRG00005001288	OSGIN1	oxidative stress induced growth inhibitor 1 [Source:NCBI gene;Acc:105089448]
ENSCDRG00005011959	PLBD1	phospholipase B domain containing 1 [Source:HGNC Symbol;Acc:HGNC:26215]
ENSCDRG00005009801	PLCG1	phospholipase C gamma 1 [Source:HGNC Symbol;Acc:HGNC:9065]
ENSCDRG00005004613	PLGRKT	plasminogen receptor with a C-terminal lysine [Source:NCBI gene;Acc:105100415]
ENSCDRG00005008667	PPARD	peroxisome proliferator activated receptor delta [Source:NCBI gene;Acc:105101350]
ENSCDRG00005006732	PPIF	peptidylprolyl isomerase F [Source:NCBI gene;Acc:105092427]
ENSCDRG00005015879	RERGL	RERG like [Source:NCBI gene;Acc:105096499]
ENSCDRG00005016753	RETSAT	retinol saturase [Source:NCBI gene;Acc:105104148]
ENSCDRG00005013889	RNF103	ring finger protein 103 [Source:HGNC Symbol;Acc:HGNC:12859]
ENSCDRG00005009990	RTN4IP1	reticulon 4 interacting protein 1 [Source:NCBI gene;Acc:105097133]
ENSCDRG00005012673	SBNO2	strawberry notch homolog 2 [Source:HGNC Symbol;Acc:HGNC:29158]
ENSCDRG00005011663	SC5D	sterol-C5-desaturase [Source:NCBI gene;Acc:105097554]
ENSCDRG00005019165	SCD	stearoyl-CoA desaturase [Source:NCBI gene;Acc:105084320]
ENSCDRG00005009373	SCUBE2	signal peptide, CUB domain and EGF like domain containing 2 [Source:NCBI gene;Acc:105093991]
ENSCDRG00005011945	SGK2	serum/glucocorticoid regulated kinase 2 [Source:NCBI gene;Acc:105087124]
ENSCDRG00005020019	SLC17A3	solute carrier family 17 member 3 [Source:NCBI gene;Acc:105089145]
ENSCDRG00005014227	SLC22A1	solute carrier family 22 member 1 [Source:NCBI gene;Acc:105100382]
ENSCDRG00005018912	SLC30A1	solute carrier family 30 member 1 [Source:NCBI gene;Acc:105099316]
ENSCDRG00005012019	SLC45A3	solute carrier family 45 member 3 [Source:HGNC Symbol;Acc:HGNC:8642]
ENSCDRG00005013920	SLC52A3	solute carrier family 52 member 3 [Source:NCBI gene;Acc:105104300]
ENSCDRG00005004418	SLC9A2	solute carrier family 9 member A2 [Source:HGNC Symbol;Acc:HGNC:11072]
ENSCDRG00005004409	SNX32	sorting nexin 32 [Source:NCBI gene;Acc:105102588]
ENSCDRG00005001811	SOD1	superoxide dismutase 1 [Source:NCBI gene;Acc:105086775]
ENSCDRG00005004790	SQLE	squalene epoxidase [Source:NCBI gene;Acc:105096439]
ENSCDRG00005007289	STARD4	StAR related lipid transfer domain containing 4 [Source:NCBI gene;Acc:105095387]
ENSCDRG00005017092	SUCLG1	succinate-CoA ligase alpha subunit [Source:NCBI gene;Acc:105097266]
ENSCDRG00005005606	THRSP	thyroid hormone responsive [Source:HGNC Symbol;Acc:HGNC:11800]
ENSCDRG00005012572	TMEM61	transmembrane protein 61 [Source:NCBI gene;Acc:105092823]
ENSCDRG00005000117	TSPAN33	tetraspanin 33 [Source:NCBI gene;Acc:105085375]
ENSCDRG00005012496	TTC38	tetratricopeptide repeat domain 38 [Source:NCBI gene;Acc:105091839]
ENSCDRG00005000805	TUBA4A	tubulin alpha 4a [Source:NCBI gene;Acc:105096109]
ENSCDRG00005011353	UIMC1	ubiquitin interaction motif containing 1 [Source:HGNC Symbol;Acc:HGNC:30298]
ENSCDRG00005020948	UQCRC2	cytochrome b-c1 complex subunit 2, mitochondrial [Source:NCBI gene;Acc:105092293]

## Sheet: Cortex_DehVsCon
Gene_catalogue_DEGs_Cortex_DehVsCon
ensembl_gene_id	external_gene_name	description	baseMean	logFoldChange	lfcSE	stat	p.Value	Adjusted.p.Value
ENSCDRG00005020429	ABCB1	ATP binding cassette subfamily B member 1 [Source:HGNC Symbol;Acc:HGNC:40]	273.417	-1.56258	0.457649	-3.41437	0.0006393	0.0221187
ENSCDRG00005015463	ABCC6	ATP binding cassette subfamily C member 6 [Source:HGNC Symbol;Acc:HGNC:57]	292.889	-1.1489	0.297433	-3.86272	0.000112132	0.00650678
ENSCDRG00005000132	ABCG2	ATP binding cassette subfamily G member 2 (Junior blood group) [Source:NCBI gene;Acc:105091571]	704.657	1.27085	0.292801	4.34031	1.42285e-05	0.00142613
ENSCDRG00005007438	ABHD1	abhydrolase domain containing 1 [Source:NCBI gene;Acc:105098531]	785.858	-1.76192	0.226396	-7.78247	7.11223e-15	2.94055e-11
ENSCDRG00005001958	ABI3BP	ABI family member 3 binding protein [Source:HGNC Symbol;Acc:HGNC:17265]	53.7212	-1.93927	0.623818	-3.10872	0.00187901	0.0456315
ENSCDRG00005011717	ACADM	acyl-CoA dehydrogenase medium chain [Source:NCBI gene;Acc:105096653]	12370.8	-1.04333	0.275165	-3.79166	0.000149641	0.00811398
ENSCDRG00005020549	ACADVL	acyl-CoA dehydrogenase very long chain [Source:HGNC Symbol;Acc:HGNC:92]	12409	-0.521028	0.163616	-3.18446	0.00145025	0.0384981
ENSCDRG00005020580	ACKR2	atypical chemokine receptor 2 [Source:HGNC Symbol;Acc:HGNC:1565]	659.672	1.16608	0.300662	3.87836	0.000105162	0.0062255
ENSCDRG00005018776	ACSBG1	acyl-CoA synthetase bubblegum family member 1 [Source:HGNC Symbol;Acc:HGNC:29567]	121.513	4.17697	0.715236	5.83998	5.22055e-09	3.19769e-06
ENSCDRG00005022041	ACSF2	acyl-CoA synthetase family member 2 [Source:NCBI gene;Acc:105097727]	2509.18	-0.766829	0.144922	-5.29131	1.2144e-07	3.5864e-05
ENSCDRG00005017579	ACTR6	actin related protein 6 [Source:NCBI gene;Acc:105097446]	460.835	-0.507323	0.161542	-3.14051	0.00168654	0.0425832
ENSCDRG00005006489	ADCY4	adenylate cyclase 4 [Source:NCBI gene;Acc:105102432]	353.986	0.537824	0.166235	3.23533	0.00121504	0.0340006
ENSCDRG00005006153	ADD3	adducin 3 [Source:NCBI gene;Acc:105091710]	4159.58	-0.662179	0.163346	-4.05386	5.038e-05	0.00370304
ENSCDRG00005022331	ADIPOR2	adiponectin receptor 2 [Source:NCBI gene;Acc:105102928]	839.387	-1.07111	0.255078	-4.19915	2.67915e-05	0.00239502
ENSCDRG00005020430	AEN	apoptosis enhancing nuclease [Source:HGNC Symbol;Acc:HGNC:25722]	107.199	1.05426	0.332707	3.16874	0.00153104	0.0400005
ENSCDRG00005004891	AGRN	agrin [Source:HGNC Symbol;Acc:HGNC:329]	2814.45	0.523196	0.166279	3.14649	0.00165245	0.0420433
ENSCDRG00005012519	AK1	adenylate kinase 1 [Source:NCBI gene;Acc:105092595]	137.209	-1.02248	0.23914	-4.27567	1.90564e-05	0.00181123
ENSCDRG00005020815	AKAP12	A-kinase anchoring protein 12 [Source:HGNC Symbol;Acc:HGNC:370]	2664.72	0.782613	0.245756	3.18452	0.00144996	0.0384981
ENSCDRG00005017973	ALOX12	arachidonate 12-lipoxygenase, 12S type [Source:HGNC Symbol;Acc:HGNC:429]	121.242	1.45453	0.282996	5.13974	2.75113e-07	6.40819e-05
ENSCDRG00005005138	ALX1	ALX homeobox 1 [Source:NCBI gene;Acc:105084881]	137.025	2.02046	0.427597	4.72516	2.2993e-06	0.00033356
ENSCDRG00005002439	AMPD2	adenosine monophosphate deaminase 2 [Source:HGNC Symbol;Acc:HGNC:469]	324.074	1.12138	0.208847	5.36939	7.90044e-08	2.61315e-05
ENSCDRG00005021356	ANGPT2	angiopoietin 2 [Source:HGNC Symbol;Acc:HGNC:485]	1260.59	1.67713	0.311522	5.38365	7.29913e-08	2.56836e-05
ENSCDRG00005011142	ANGPTL4	angiopoietin like 4 [Source:NCBI gene;Acc:105087582]	651.519	2.71058	0.546394	4.96085	7.01848e-07	0.000133416
ENSCDRG00005000123	ANLN	anillin actin binding protein [Source:HGNC Symbol;Acc:HGNC:14082]	157.025	1.58661	0.493624	3.2142	0.00130807	0.0358658
ENSCDRG00005020759	ANPEP	alanyl aminopeptidase, membrane [Source:NCBI gene;Acc:105094678]	6532.5	-1.67982	0.51886	-3.23752	0.00120572	0.0339119
ENSCDRG00005001744	ANXA6	annexin A6 [Source:NCBI gene;Acc:105095166]	2991.31	-0.727321	0.209651	-3.46921	0.000521996	0.0192696
ENSCDRG00005008235	AOC1	amine oxidase copper containing 1 [Source:NCBI gene;Acc:105105709]	1296.51	-1.18748	0.37723	-3.14789	0.00164454	0.0419355
ENSCDRG00005009121	AOX1	aldehyde oxidase 1 [Source:NCBI gene;Acc:105099168]	1685.7	1.01729	0.258478	3.93569	8.29572e-05	0.00522302
ENSCDRG00005014585	APOD	apolipoprotein D [Source:NCBI gene;Acc:105101273]	1739.22	0.917284	0.297797	3.08023	0.00206838	0.0490069
ENSCDRG00005021240	APOOL	apolipoprotein O like [Source:NCBI gene;Acc:105091812]	2004.88	-0.487089	0.126352	-3.85501	0.000115724	0.00669177
ENSCDRG00005006333	APTX	aprataxin [Source:NCBI gene;Acc:105085570]	249.916	-0.468227	0.132306	-3.53896	0.000401711	0.0160471
ENSCDRG00005020520	AQP3	aquaporin 3 (Gill blood group) [Source:NCBI gene;Acc:105085578]	1037.18	2.31573	0.524789	4.41269	1.02092e-05	0.00109636
ENSCDRG00005001971	ARHGEF17	Rho guanine nucleotide exchange factor 17 [Source:HGNC Symbol;Acc:HGNC:21726]	694.736	0.67878	0.172245	3.94078	8.12163e-05	0.00516598
ENSCDRG00005004010	ARHGEF19	Rho guanine nucleotide exchange factor 19 [Source:HGNC Symbol;Acc:HGNC:26604]	182.594	0.967272	0.235162	4.11321	3.90192e-05	0.00302957
ENSCDRG00005005446	ARHGEF39	Rho guanine nucleotide exchange factor 39 [Source:NCBI gene;Acc:105102298]	165.37	1.09218	0.189027	5.77787	7.56515e-09	4.4683e-06
ENSCDRG00005002284	ARHGEF40	Rho guanine nucleotide exchange factor 40 [Source:HGNC Symbol;Acc:HGNC:25516]	285.247	0.936117	0.222908	4.19957	2.67426e-05	0.00239502
ENSCDRG00005003745	ARL 10.00	ADP ribosylation factor like GTPase 10 [Source:HGNC Symbol;Acc:HGNC:22042]	323.2	0.643308	0.139549	4.60991	4.02838e-06	0.000504707
ENSCDRG00005013071	ARL4C	ADP ribosylation factor like GTPase 4C [Source:HGNC Symbol;Acc:HGNC:698]	77.1076	1.55525	0.318656	4.88065	1.05734e-06	0.00018215
ENSCDRG00005010107	ARMC12	armadillo repeat containing 12 [Source:HGNC Symbol;Acc:HGNC:21099]	1033.11	1.12401	0.276008	4.07238	4.65349e-05	0.00351413
ENSCDRG00005018676	ASIC2	acid sensing ion channel subunit 2 [Source:HGNC Symbol;Acc:HGNC:99]	3.82938	3.13541	0.985185	3.18256	0.00145979	0.0386892
ENSCDRG00005015287	ATP5F1A	ATP synthase F1 subunit alpha [Source:NCBI gene;Acc:105095183]	28697.1	-0.465119	0.103733	-4.48382	7.33181e-06	0.000830503
ENSCDRG00005013234	ATP5F1C	ATP synthase F1 subunit gamma [Source:NCBI gene;Acc:105091350]	9358.06	-0.493146	0.113993	-4.3261	1.5177e-05	0.00150297
ENSCDRG00005019870	ATP6V1H	ATPase H+ transporting V1 subunit H [Source:HGNC Symbol;Acc:HGNC:18303]	1738.16	-0.379934	0.101856	-3.7301	0.000191401	0.00970977
ENSCDRG00005013389	B3GNT3	UDP-GlcNAc:betaGal beta-1,3-N-acetylglucosaminyltransferase 3 [Source:NCBI gene;Acc:105101856]	22.6584	3.16129	0.875652	3.61022	0.000305942	0.0135648
ENSCDRG00005008744	BACE2	beta-secretase 2 [Source:HGNC Symbol;Acc:HGNC:934]	426.308	-1.29021	0.240281	-5.36957	7.89242e-08	2.61315e-05
ENSCDRG00005016383	BAP1	BRCA1 associated protein 1 [Source:NCBI gene;Acc:105093436]	1446.8	0.256659	0.0753183	3.40766	0.000655226	0.0224276
ENSCDRG00005005994	BAZ1B	bromodomain adjacent to zinc finger domain 1B [Source:HGNC Symbol;Acc:HGNC:961]	2718.82	0.868396	0.170024	5.10748	3.26477e-07	7.18663e-05
ENSCDRG00005016039	BCL2L1	BCL2 like 1 [Source:NCBI gene;Acc:105100821]	2998.16	-0.48868	0.12988	-3.76255	0.000168189	0.00874691
ENSCDRG00005007418	BCL6	BCL6 transcription repressor [Source:HGNC Symbol;Acc:HGNC:1001]	453.774	1.30958	0.351242	3.72842	0.000192685	0.00973919
ENSCDRG00005000320	BCO1	beta-carotene oxygenase 1 [Source:HGNC Symbol;Acc:HGNC:13815]	47.0489	-1.26358	0.386609	-3.26836	0.00108171	0.0317046
ENSCDRG00005009108	BCO2	beta-carotene oxygenase 2 [Source:NCBI gene;Acc:105094181]	160.636	-1.41083	0.237775	-5.93346	2.9661e-09	2.04389e-06
ENSCDRG00005001772	BDKRB1	bradykinin receptor B1 [Source:NCBI gene;Acc:105095510]	68.0327	1.49299	0.377947	3.95025	7.80696e-05	0.00505145
ENSCDRG00005018890	BNIP3L	BCL2 interacting protein 3 like [Source:HGNC Symbol;Acc:HGNC:1085]	1065.25	-0.527136	0.161036	-3.27341	0.00106257	0.0313755
ENSCDRG00005008822	BTBD16	BTB domain containing 16 [Source:NCBI gene;Acc:105104009]	14.6784	2.22008	0.563351	3.94084	8.11962e-05	0.00516598
ENSCDRG00005001581	BTD	biotinidase [Source:HGNC Symbol;Acc:HGNC:1122]	471.017	-0.643354	0.153635	-4.18754	2.81988e-05	0.00250727
ENSCDRG00005019284	C1QTNF1	C1q and TNF related 1 [Source:HGNC Symbol;Acc:HGNC:14324]	132.604	0.802744	0.259954	3.08802	0.00201493	0.0481546
ENSCDRG00005003782	C2orf49	chromosome unknown open reading frame, human C2orf49 [Source:NCBI gene;Acc:105099097]	118.548	-0.777873	0.200928	-3.8714	0.000108211	0.00632769
ENSCDRG00005014306	C4orf47	chromosome 4 open reading frame 47 [Source:HGNC Symbol;Acc:HGNC:34346]	79.8151	-0.634269	0.195444	-3.24527	0.00117339	0.0332857
ENSCDRG00005005379	CA9	carbonic anhydrase 9 [Source:HGNC Symbol;Acc:HGNC:1383]	1105.65	1.93511	0.367704	5.26269	1.41965e-07	4.04795e-05
ENSCDRG00005019795	CABLES1	Cdk5 and Abl enzyme substrate 1 [Source:HGNC Symbol;Acc:HGNC:25097]	528.752	-0.715665	0.158882	-4.50438	6.65682e-06	0.000764517
ENSCDRG00005013608	CACNA1D	calcium voltage-gated channel subunit alpha1 D [Source:HGNC Symbol;Acc:HGNC:1391]	13.3712	2.46004	0.791717	3.10722	0.00188859	0.0457297
ENSCDRG00005008229	CACNB3	calcium voltage-gated channel auxiliary subunit beta 3 [Source:NCBI gene;Acc:105103791]	709.563	1.04818	0.225716	4.64379	3.42068e-06	0.000441962
ENSCDRG00005015534	CADM1	cell adhesion molecule 1 [Source:HGNC Symbol;Acc:HGNC:5951]	1634.93	0.699056	0.19065	3.6667	0.000245702	0.0115767
ENSCDRG00005003365	CADM2	cell adhesion molecule 2 [Source:NCBI gene;Acc:105087772]	47.5967	-1.58507	0.466351	-3.39888	0.000676631	0.0227905
ENSCDRG00005009627	CAGE1	cancer antigen 1 [Source:HGNC Symbol;Acc:HGNC:21622]	403.104	-1.897	0.345215	-5.49513	3.90421e-08	1.50158e-05
ENSCDRG00005017499	CAPN3	calpain 3 [Source:NCBI gene;Acc:105101740]	3.48052	3.79137	1.20032	3.15862	0.00158517	0.0408341
ENSCDRG00005014954	CAPN6	calpain 6 [Source:NCBI gene;Acc:105102083]	156.148	2.15415	0.629725	3.42078	0.000624424	0.0217863
ENSCDRG00005019050	CCBE1	collagen and calcium binding EGF domains 1 [Source:HGNC Symbol;Acc:HGNC:29426]	149.927	-0.784756	0.222011	-3.53477	0.000408137	0.0161478
ENSCDRG00005008562	CCDC181	coiled-coil domain containing 181 [Source:NCBI gene;Acc:105092740]	80.129	-1.37665	0.239405	-5.75028	8.90936e-09	5.08079e-06
ENSCDRG00005022283	CCDC183	coiled-coil domain containing 183 [Source:HGNC Symbol;Acc:HGNC:28236]	123.116	0.742896	0.187477	3.96259	7.41412e-05	0.00490258
ENSCDRG00005013152	CCDC191	coiled-coil domain containing 191 [Source:HGNC Symbol;Acc:HGNC:29272]	371.832	1.1773	0.342071	3.44168	0.000578114	0.0208297
ENSCDRG00005019631	CCDC25	coiled-coil domain containing 25 [Source:HGNC Symbol;Acc:HGNC:25591]	890.497	-0.56868	0.147901	-3.845	0.000120555	0.00687495
ENSCDRG00005013874	CCDC28A	coiled-coil domain containing 28A [Source:HGNC Symbol;Acc:HGNC:21098]	737.582	-0.477814	0.121767	-3.924	8.7089e-05	0.00541528
ENSCDRG00005019987	CCL21	C-C motif chemokine ligand 21 [Source:HGNC Symbol;Acc:HGNC:10620]	527.203	-1.39944	0.401426	-3.48618	0.000489966	0.0185001
ENSCDRG00005007099	CCL24	C-C motif chemokine ligand 24 [Source:NCBI gene;Acc:105089658]	39.8286	3.73744	0.958441	3.8995	9.63924e-05	0.00579686
ENSCDRG00005009969	CDC25B	cell division cycle 25B [Source:NCBI gene;Acc:105096018]	938.178	1.08363	0.208478	5.19784	2.01616e-07	5.34274e-05
ENSCDRG00005012275	CDK18	cyclin dependent kinase 18 [Source:HGNC Symbol;Acc:HGNC:8751]	380.014	0.802378	0.176065	4.55727	5.18223e-06	0.000625575
ENSCDRG00005022336	CDK2AP1	cyclin dependent kinase 2 associated protein 1 [Source:HGNC Symbol;Acc:HGNC:14002]	249.247	0.651267	0.157747	4.12854	3.65067e-05	0.00290263
ENSCDRG00005013026	CDK9	cyclin dependent kinase 9 [Source:NCBI gene;Acc:105092598]	1457.33	0.31859	0.0819768	3.88634	0.000101768	0.00607596
ENSCDRG00005002740	CELSR2	cadherin EGF LAG seven-pass G-type receptor 2 [Source:HGNC Symbol;Acc:HGNC:3231]	1012.5	0.772057	0.192147	4.01805	5.86813e-05	0.00412624
ENSCDRG00005018406	CENPQ	centromere protein Q [Source:NCBI gene;Acc:105096581]	151.93	-0.732268	0.176189	-4.15616	3.23647e-05	0.00267624
ENSCDRG00005003263	CGGBP1	CGG triplet repeat binding protein 1 [Source:NCBI gene;Acc:105087765]	762.251	-0.684949	0.215588	-3.17712	0.00148747	0.0391985
ENSCDRG00005011376	CHD1L	chromodomain helicase DNA binding protein 1 like [Source:NCBI gene;Acc:105094317]	1248.93	0.611662	0.118504	5.16153	2.44942e-07	5.9548e-05
ENSCDRG00005018831	CHST11	carbohydrate sulfotransferase 11 [Source:NCBI gene;Acc:105097485]	26.3562	-1.45851	0.335561	-4.34647	1.38344e-05	0.00139508
ENSCDRG00005016658	CIART	circadian associated repressor of transcription [Source:HGNC Symbol;Acc:HGNC:25200]	113.787	-1.40761	0.30906	-4.55448	5.25144e-06	0.000629336
ENSCDRG00005010975	CIBAR2	family with sequence similarity 92 member B [Source:HGNC Symbol;Acc:HGNC:24781]	54.1975	2.31711	0.493743	4.69296	2.69283e-06	0.000375191
ENSCDRG00005011464	CILP2	cartilage intermediate layer protein 2 [Source:HGNC Symbol;Acc:HGNC:24213]	25.7358	1.82672	0.51611	3.53941	0.000401019	0.0160471
ENSCDRG00005000477	CIP2A	cell proliferation regulating inhibitor of protein phosphatase 2A [Source:NCBI gene;Acc:105087700]	15.3952	3.83118	1.12268	3.41252	0.000643647	0.0222226
ENSCDRG00005011386	CISD1	CDGSH iron sulfur domain 1 [Source:NCBI gene;Acc:105093840]	1163.86	-0.654495	0.138292	-4.73271	2.21546e-06	0.000324241
ENSCDRG00005019632	CLCN4	chloride voltage-gated channel 4 [Source:HGNC Symbol;Acc:HGNC:2022]	125.999	-1.00343	0.213946	-4.69013	2.73037e-06	0.000376291
ENSCDRG00005018270	CLIP2	CAP-Gly domain containing linker protein 2 [Source:NCBI gene;Acc:105089683]	185.133	0.666716	0.165472	4.02917	5.5973e-05	0.00400728
ENSCDRG00005003573	CMBL	carboxymethylenebutenolidase homolog [Source:HGNC Symbol;Acc:HGNC:25090]	7727.32	-1.37083	0.386852	-3.54355	0.000394776	0.0159503
ENSCDRG00005002277	CNIH1	cornichon family AMPA receptor auxiliary protein 1 [Source:HGNC Symbol;Acc:HGNC:19431]	746.228	-0.397897	0.118056	-3.37041	0.000750567	0.0245314
ENSCDRG00005019125	CNKSR3	CNKSR family member 3 [Source:NCBI gene;Acc:105100938]	565.594	0.762327	0.135835	5.61216	1.99814e-08	9.44152e-06
ENSCDRG00005007168	COA8	apoptogenic 1, mitochondrial [Source:NCBI gene;Acc:105105988]	373.765	-0.459657	0.138205	-3.32592	0.000881284	0.0273446
ENSCDRG00005003074	COL28A1	collagen type XXVIII alpha 1 chain [Source:NCBI gene;Acc:105088712]	36.1046	-2.1096	0.592183	-3.56241	0.000367466	0.015231
ENSCDRG00005000604	COL6A5	collagen type VI alpha 5 chain [Source:HGNC Symbol;Acc:HGNC:26674]	251.682	-1.75006	0.497562	-3.51726	0.00043602	0.0171688
ENSCDRG00005015220	COMMD2	COMM domain containing 2 [Source:HGNC Symbol;Acc:HGNC:24993]	121.689	-0.801392	0.240392	-3.33369	0.000857011	0.027006
ENSCDRG00005020975	COPS5	COP9 signalosome subunit 5 [Source:NCBI gene;Acc:105096596]	1945.34	-0.346712	0.108697	-3.18971	0.00142414	0.0380018
ENSCDRG00005009858	COPS6	COP9 signalosome subunit 6 [Source:NCBI gene;Acc:105104800]	3039.95	-0.627598	0.17628	-3.56024	0.000370514	0.0152807
ENSCDRG00005015402	COQ3	coenzyme Q3, methyltransferase [Source:NCBI gene;Acc:105092245]	417.493	-0.627987	0.184472	-3.40424	0.000663488	0.0224852
ENSCDRG00005021139	CORO1C	coronin 1C [Source:HGNC Symbol;Acc:HGNC:2254]	609.251	-0.894358	0.181898	-4.91681	8.79671e-07	0.00015813
ENSCDRG00005022095	COX11	cytochrome c oxidase copper chaperone COX11 [Source:HGNC Symbol;Acc:HGNC:2261]	661.827	-0.521199	0.0999468	-5.21477	1.84048e-07	4.98982e-05
ENSCDRG00005001124	CPA1	carboxypeptidase A1 [Source:NCBI gene;Acc:105085388]	6.412	3.31791	1.01722	3.26175	0.00110727	0.0321263
ENSCDRG00005001058	CPA5	carboxypeptidase A5 [Source:NCBI gene;Acc:105085386]	291.447	4.57016	0.702144	6.50887	7.57183e-11	9.63253e-08
ENSCDRG00005021051	CPA6	carboxypeptidase A6 [Source:NCBI gene;Acc:105096937]	23.2376	3.51265	0.997379	3.52188	0.000428505	0.0169132
ENSCDRG00005015722	CPNE1	copine 1 [Source:HGNC Symbol;Acc:HGNC:2314]	1367.67	0.52297	0.103639	5.04608	4.50964e-07	9.5616e-05
ENSCDRG00005010789	CPNE9	copine family member 9 [Source:HGNC Symbol;Acc:HGNC:24336]	512.784	-0.707095	0.225447	-3.13641	0.00171031	0.0427664
ENSCDRG00005008435	CPT2	carnitine palmitoyltransferase 2 [Source:NCBI gene;Acc:105090776]	1544.24	-0.479393	0.0965378	-4.96586	6.83975e-07	0.000133416
ENSCDRG00005010301	CSNK1D	casein kinase 1 delta [Source:NCBI gene;Acc:105102221]	2391.14	0.25456	0.0817324	3.11455	0.00184227	0.0449373
ENSCDRG00005011209	CSTF2	cleavage stimulation factor subunit 2 [Source:NCBI gene;Acc:105085498]	283.409	-0.433475	0.128524	-3.37271	0.000744313	0.0244721
ENSCDRG00005014526	CTC1	CST telomere replication complex component 1 [Source:NCBI gene;Acc:105102990]	856.592	0.527282	0.1469	3.58939	0.000331452	0.0142378
ENSCDRG00005018103	CTCFL	CCCTC-binding factor like [Source:HGNC Symbol;Acc:HGNC:16234]	38.7351	3.64708	1.01159	3.60531	0.000311779	0.0136373
ENSCDRG00005019078	CTSA	cathepsin A [Source:NCBI gene;Acc:105087842]	4002.86	-0.640501	0.141494	-4.52671	5.99085e-06	0.000702671
ENSCDRG00005010951	CTSB	cathepsin B [Source:NCBI gene;Acc:105101888]	21681.6	-1.08646	0.205252	-5.2933	1.20127e-07	3.5864e-05
ENSCDRG00005021626	CYB561	cytochrome b561 [Source:HGNC Symbol;Acc:HGNC:2571]	1398.46	-0.660461	0.156684	-4.21525	2.49504e-05	0.00230242
ENSCDRG00005004837	CYB5R4	cytochrome b5 reductase 4 [Source:NCBI gene;Acc:105089248]	258.947	-0.917515	0.220749	-4.15638	3.23335e-05	0.00267624
ENSCDRG00005004932	CYP1A1	cytochrome P450 1A1 [Source:NCBI gene;Acc:105087262]	74.7413	-2.48633	0.755649	-3.29032	0.00100074	0.030235
ENSCDRG00005016933	CYP24A1	1,25-dihydroxyvitamin D(3) 24-hydroxylase, mitochondrial [Source:NCBI gene;Acc:105098859]	2079.91	2.68138	0.747924	3.5851	0.000336943	0.0144362
ENSCDRG00005022091	CYP51A1	cytochrome P450 family 51 subfamily A member 1 [Source:HGNC Symbol;Acc:HGNC:2649]	1251.33	-1.74667	0.248413	-7.03131	2.04605e-12	4.83394e-09
ENSCDRG00005021691	DAXX	death domain associated protein [Source:NCBI gene;Acc:105101430]	855.624	0.360736	0.115207	3.13119	0.00174097	0.0432964
ENSCDRG00005007029	DDB2	damage specific DNA binding protein 2 [Source:HGNC Symbol;Acc:HGNC:2718]	198.259	0.59768	0.178439	3.34949	0.000809606	0.0260493
ENSCDRG00005018340	DECR1	2,4-dienoyl-CoA reductase 1 [Source:HGNC Symbol;Acc:HGNC:2753]	13030.3	-0.688481	0.182216	-3.77838	0.000157853	0.00836723
ENSCDRG00005003834	DENND2A	DENN domain containing 2A [Source:HGNC Symbol;Acc:HGNC:22212]	413.374	0.742195	0.185631	3.99823	6.38188e-05	0.004433
ENSCDRG00005017952	DGCR8	DGCR8 microprocessor complex subunit [Source:NCBI gene;Acc:105106450]	1088.27	0.323548	0.0970064	3.33532	0.000852009	0.0269417
ENSCDRG00005012528	DHCR24	24-dehydrocholesterol reductase [Source:HGNC Symbol;Acc:HGNC:2859]	3769.5	-1.53794	0.182834	-8.41166	4.04238e-17	2.22843e-13
ENSCDRG00005021350	DHCR7	7-dehydrocholesterol reductase [Source:NCBI gene;Acc:105104565]	675.252	-1.24314	0.210588	-5.90318	3.56564e-09	2.26802e-06
ENSCDRG00005021621	DHRS12	dehydrogenase/reductase 12 [Source:HGNC Symbol;Acc:HGNC:25832]	179.25	-0.758185	0.239735	-3.16259	0.0015637	0.0404258
ENSCDRG00005019133	DHTKD1	dehydrogenase E1 and transketolase domain containing 1 [Source:NCBI gene;Acc:105100312]	1483.06	-0.722921	0.216633	-3.33707	0.000846673	0.0268243
ENSCDRG00005000971	DIP2A	disco interacting protein 2 homolog A [Source:HGNC Symbol;Acc:HGNC:17217]	628.02	0.384638	0.105736	3.63773	0.000275049	0.012531
ENSCDRG00005011768	DNAI3	WD repeat domain 63 [Source:NCBI gene;Acc:105095051]	63.5323	-1.73675	0.282112	-6.15624	7.4493e-10	6.84425e-07
ENSCDRG00005012978	DNPH1	2'-deoxynucleoside 5'-phosphate N-hydrolase 1 [Source:HGNC Symbol;Acc:HGNC:21218]	838.018	-1.11595	0.321859	-3.46719	0.000525935	0.0193411
ENSCDRG00005001719	DPH6	diphthamine biosynthesis 6 [Source:NCBI gene;Acc:105089991]	97.3997	-0.740217	0.21062	-3.51446	0.000440651	0.0172689
ENSCDRG00005004267	DPY19L2	dpy-19 like 2 [Source:NCBI gene;Acc:105095868]	42.227	-1.04511	0.263928	-3.95984	7.50001e-05	0.00490258
ENSCDRG00005021513	DUSP6	dual specificity phosphatase 6 [Source:NCBI gene;Acc:105094865]	1270.19	0.898716	0.237997	3.77616	0.000159263	0.00841501
ENSCDRG00005017204	E2F5	E2F transcription factor 5 [Source:HGNC Symbol;Acc:HGNC:3119]	1076.47	0.624902	0.161148	3.87781	0.000105402	0.0062255
ENSCDRG00005003828	EARS2	glutamyl-tRNA synthetase 2, mitochondrial [Source:NCBI gene;Acc:105094825]	893.956	-0.509508	0.146487	-3.47818	0.000504821	0.0188459
ENSCDRG00005007107	EEF1AKMT2	EEF1A lysine methyltransferase 2 [Source:HGNC Symbol;Acc:HGNC:33787]	322.831	-1.15584	0.306476	-3.77141	0.00016233	0.0085226
ENSCDRG00005001269	EHD2	EH domain containing 2 [Source:NCBI gene;Acc:105098924]	645.383	0.780761	0.228199	3.4214	0.000622987	0.0217821
ENSCDRG00005010980	EIF4ENIF1	eukaryotic translation initiation factor 4E nuclear import factor 1 [Source:NCBI gene;Acc:105099421]	831.083	0.470792	0.125094	3.76352	0.000167537	0.00874046
ENSCDRG00005021173	EMC2	ER membrane protein complex subunit 2 [Source:NCBI gene;Acc:105093289]	1482.27	-0.427028	0.132376	-3.22588	0.00125588	0.0348486
ENSCDRG00005019317	ENO2	enolase 2 [Source:NCBI gene;Acc:105098197]	1220.91	-0.865568	0.265838	-3.256	0.00112995	0.0324264
ENSCDRG00005000101	ENSCDRG00005000101		30.3795	-2.50279	0.716223	-3.49442	0.000475086	0.0181901
ENSCDRG00005000368	ENSCDRG00005000368		43.4778	2.52046	0.643715	3.91549	9.02224e-05	0.0055059
ENSCDRG00005000821	ENSCDRG00005000821		375.497	-0.922662	0.285983	-3.22628	0.00125411	0.0348486
ENSCDRG00005000895	ENSCDRG00005000895		1702.38	0.68556	0.208898	3.2818	0.00103147	0.030847
ENSCDRG00005000969	ENSCDRG00005000969	ATP synthase peripheral stalk-membrane subunit b [Source:NCBI gene;Acc:105102044]	7698.62	-0.485927	0.127614	-3.8078	0.000140208	0.0076527
ENSCDRG00005000984	ENSCDRG00005000984		148.559	0.86766	0.209003	4.15142	3.30416e-05	0.00271862
ENSCDRG00005001001	ENSCDRG00005001001	BUB1 mitotic checkpoint serine/threonine kinase B [Source:NCBI gene;Acc:105096887]	7.79221	-2.69054	0.874282	-3.07743	0.00208794	0.049329
ENSCDRG00005001537	ENSCDRG00005001537	kynurenine aminotransferase 1 [Source:NCBI gene;Acc:105092558]	4340.01	0.552902	0.151572	3.64777	0.000264523	0.0122524
ENSCDRG00005001542	ENSCDRG00005001542		14.9361	1.27128	0.411332	3.09064	0.00199723	0.0479393
ENSCDRG00005001704	ENSCDRG00005001704	death associated protein like 1 [Source:NCBI gene;Acc:105093701]	131.519	-1.08185	0.330387	-3.27451	0.00105846	0.0313705
ENSCDRG00005001870	ENSCDRG00005001870		6165.45	-1.80362	0.522639	-3.45098	0.000558555	0.0202782
ENSCDRG00005001999	ENSCDRG00005001999	solute carrier family 23 member 1-like [Source:NCBI gene;Acc:105091610]	94.4724	-2.0943	0.545894	-3.83646	0.000124818	0.00709252
ENSCDRG00005002124	ENSCDRG00005002124		30.8961	-4.35633	0.869274	-5.01146	5.40196e-07	0.000111672
ENSCDRG00005002153	ENSCDRG00005002153		736.765	-0.549708	0.160134	-3.4328	0.000597394	0.0213384
ENSCDRG00005002345	ENSCDRG00005002345	gamma-glutamylcyclotransferase [Source:NCBI gene;Acc:105095846]	351.417	-0.853264	0.128391	-6.64585	3.01472e-11	4.15478e-08
ENSCDRG00005002402	ENSCDRG00005002402		50.669	1.09972	0.250779	4.38523	1.15862e-05	0.00120511
ENSCDRG00005002511	ENSCDRG00005002511		137.399	1.23563	0.303583	4.07015	4.69827e-05	0.00353182
ENSCDRG00005002776	ENSCDRG00005002776		86556.1	1.08288	0.259755	4.16884	3.0615e-05	0.00263387
ENSCDRG00005003260	ENSCDRG00005003260	Bet1 golgi vesicular membrane trafficking protein like [Source:HGNC Symbol;Acc:HGNC:19348]	129.337	-0.75928	0.237718	-3.19404	0.00140298	0.0376052
ENSCDRG00005003420	ENSCDRG00005003420	golgi SNAP receptor complex member 2 [Source:NCBI gene;Acc:105090439]	425.583	-0.559418	0.1663	-3.36392	0.000768452	0.0250664
ENSCDRG00005003497	ENSCDRG00005003497		310.608	0.827046	0.231876	3.56676	0.000361419	0.0150724
ENSCDRG00005003817	ENSCDRG00005003817		15.4199	2.35252	0.521592	4.51027	6.47447e-06	0.000748775
ENSCDRG00005004031	ENSCDRG00005004031	transcription factor CP2-like protein 1 [Source:NCBI gene;Acc:105099050]	2325.1	-1.33355	0.25824	-5.16399	2.41744e-07	5.9548e-05
ENSCDRG00005004212	ENSCDRG00005004212		159.421	0.491519	0.150866	3.25797	0.00112211	0.0323938
ENSCDRG00005004647	ENSCDRG00005004647		9.41767	-2.0096	0.556439	-3.61154	0.000304382	0.0135319
ENSCDRG00005004898	ENSCDRG00005004898	microtubule-associated tumor suppressor candidate 2-like [Source:NCBI gene;Acc:105086589]	31.9741	-1.46239	0.398117	-3.67327	0.00023947	0.0113477
ENSCDRG00005005103	ENSCDRG00005005103	allergen Fel d 4-like [Source:NCBI gene;Acc:105096226]	1637.19	2.36371	0.444188	5.32142	1.02962e-07	3.27458e-05
ENSCDRG00005005502	ENSCDRG00005005502		4.52613	-3.28594	0.974674	-3.37132	0.000748089	0.0245314
ENSCDRG00005005559	ENSCDRG00005005559		2.42548	5.38089	1.40894	3.81911	0.000133934	0.00745852
ENSCDRG00005005643	ENSCDRG00005005643		6815.17	-0.453682	0.132138	-3.4334	0.000596062	0.021337
ENSCDRG00005005698	ENSCDRG00005005698		278.044	3.43776	0.666378	5.15887	2.48447e-07	5.9548e-05
ENSCDRG00005005974	ENSCDRG00005005974	transmembrane protein 126A [Source:NCBI gene;Acc:105097741]	1777.42	-0.813677	0.182608	-4.45587	8.35555e-06	0.000921227
ENSCDRG00005006209	ENSCDRG00005006209		3984.52	-0.673344	0.215626	-3.12274	0.00179177	0.0440956
ENSCDRG00005006575	ENSCDRG00005006575		104135	-0.746394	0.213626	-3.49394	0.000475954	0.0181901
ENSCDRG00005006807	ENSCDRG00005006807	PAF1 homolog, Paf1/RNA polymerase II complex component [Source:NCBI gene;Acc:105093317]	1377.04	0.435641	0.128281	3.39598	0.000683842	0.0229865
ENSCDRG00005006816	ENSCDRG00005006816		3450.37	1.42283	0.264956	5.37006	7.87085e-08	2.61315e-05
ENSCDRG00005007121	ENSCDRG00005007121	fatty acid desaturase 2 [Source:HGNC Symbol;Acc:HGNC:3575]	216.539	-2.29567	0.363591	-6.31388	2.72127e-10	3.00029e-07
ENSCDRG00005007198	ENSCDRG00005007198	mitochondrial ribosomal protein S10 [Source:NCBI gene;Acc:105086762]	59.0012	-0.854144	0.245791	-3.47507	0.000510712	0.0189647
ENSCDRG00005007214	ENSCDRG00005007214		2715.04	-1.2748	0.30596	-4.16657	3.0922e-05	0.00263387
ENSCDRG00005007576	ENSCDRG00005007576		232.593	0.613047	0.197532	3.10353	0.00191225	0.046169
ENSCDRG00005007597	ENSCDRG00005007597		6.55443	-2.42301	0.772553	-3.13637	0.00171053	0.0427664
ENSCDRG00005007614	ENSCDRG00005007614		1214.95	-1.76395	0.503797	-3.50131	0.000462976	0.0179314
ENSCDRG00005007655	ENSCDRG00005007655		11.5667	-2.62585	0.809461	-3.24395	0.00117883	0.0333827
ENSCDRG00005007841	ENSCDRG00005007841		158.155	-2.25447	0.629642	-3.58056	0.000342856	0.0146138
ENSCDRG00005008106	ENSCDRG00005008106	hemoglobin subunit alpha [Source:NCBI gene;Acc:105106729]	49.595	-1.50643	0.393613	-3.82718	0.00012962	0.00729135
ENSCDRG00005008194	ENSCDRG00005008194		187.341	1.57349	0.391444	4.0197	5.82712e-05	0.00412624
ENSCDRG00005008449	ENSCDRG00005008449	hemoglobin subunit alpha [Source:NCBI gene;Acc:105106729]	25.5375	-1.42976	0.381879	-3.74402	0.000181102	0.00928225
ENSCDRG00005008465	ENSCDRG00005008465		14421.8	-1.64206	0.529099	-3.1035	0.00191245	0.046169
ENSCDRG00005008508	ENSCDRG00005008508		9147.77	-1.6503	0.503033	-3.28071	0.00103547	0.0308552
ENSCDRG00005008702	ENSCDRG00005008702		351.075	-0.644743	0.174425	-3.6964	0.00021868	0.0106056
ENSCDRG00005008935	ENSCDRG00005008935		10.7336	-3.2976	1.00093	-3.29453	0.000985851	0.0299706
ENSCDRG00005009634	ENSCDRG00005009634		38.0214	1.18509	0.355624	3.33242	0.000860943	0.027006
ENSCDRG00005009657	ENSCDRG00005009657		15.7542	2.38201	0.69864	3.4095	0.000650821	0.0223769
ENSCDRG00005010149	ENSCDRG00005010149		188.893	1.07193	0.278354	3.85097	0.000117651	0.00677839
ENSCDRG00005010165	ENSCDRG00005010165		374.256	0.749918	0.222017	3.37775	0.000730819	0.0241497
ENSCDRG00005010242	ENSCDRG00005010242		12.0412	-1.81808	0.546457	-3.32704	0.000877741	0.0272859
ENSCDRG00005010706	ENSCDRG00005010706		21.9898	2.38939	0.743252	3.21478	0.00130543	0.0358626
ENSCDRG00005011110	ENSCDRG00005011110		10852.5	-0.803997	0.25622	-3.13792	0.0017015	0.0427664
ENSCDRG00005011237	ENSCDRG00005011237	regakine-1-like [Source:NCBI gene;Acc:105097865]	89.1595	2.04371	0.662269	3.08592	0.00202925	0.048357
ENSCDRG00005011268	ENSCDRG00005011268	C-C motif chemokine ligand 14 [Source:NCBI gene;Acc:105097867]	3435.96	1.29657	0.272743	4.75383	1.996e-06	0.000294731
ENSCDRG00005011360	ENSCDRG00005011360	solute carrier family 25 member 5 [Source:HGNC Symbol;Acc:HGNC:10991]	7492.25	-0.635065	0.122306	-5.19243	2.07568e-07	5.3637e-05
ENSCDRG00005011380	ENSCDRG00005011380		5.82672	3.28409	1.06314	3.08904	0.00200804	0.0481289
ENSCDRG00005011454	ENSCDRG00005011454		75.5427	-1.18566	0.339333	-3.49409	0.000475674	0.0181901
ENSCDRG00005011689	ENSCDRG00005011689		8.53036	-2.62593	0.804074	-3.26578	0.00109163	0.031784
ENSCDRG00005011757	ENSCDRG00005011757		29179.8	-0.797072	0.141993	-5.61345	1.98327e-08	9.44152e-06
ENSCDRG00005011790	ENSCDRG00005011790		1707.73	-1.0812	0.328694	-3.28938	0.00100409	0.0302471
ENSCDRG00005011973	ENSCDRG00005011973		380.015	0.550995	0.154399	3.56863	0.000358848	0.0150244
ENSCDRG00005012050	ENSCDRG00005012050	SMAD family member 7 [Source:NCBI gene;Acc:105097591]	543.367	0.663623	0.116294	5.70643	1.15373e-08	6.15495e-06
ENSCDRG00005012130	ENSCDRG00005012130		1386.9	0.529697	0.129942	4.07643	4.57333e-05	0.00346944
ENSCDRG00005012335	ENSCDRG00005012335	olfactory receptor 1030-like [Source:NCBI gene;Acc:105093976]	173.556	1.27935	0.312259	4.09708	4.18391e-05	0.0032183
ENSCDRG00005013001	ENSCDRG00005013001	BLOC-1 related complex subunit 7 [Source:NCBI gene;Acc:105095022]	419.083	-0.593613	0.161735	-3.67029	0.00024228	0.0114481
ENSCDRG00005013023	ENSCDRG00005013023		24.6009	-1.05091	0.300884	-3.49273	0.000478104	0.0181901
ENSCDRG00005013287	ENSCDRG00005013287		697.152	1.12934	0.285918	3.94987	7.81939e-05	0.00505145
ENSCDRG00005013344	ENSCDRG00005013344	phospholipid phosphatase 3 [Source:NCBI gene;Acc:105092818]	5521.9	-0.549809	0.117953	-4.66128	3.14253e-06	0.000419122
ENSCDRG00005013546	ENSCDRG00005013546		5559.35	-2.27624	0.724656	-3.14113	0.00168298	0.042572
ENSCDRG00005013573	ENSCDRG00005013573	cytochrome P450 2A13 [Source:NCBI gene;Acc:105093359]	9026.35	4.24034	0.625055	6.78395	1.16938e-11	1.93392e-08
ENSCDRG00005013583	ENSCDRG00005013583		125.758	-0.536035	0.172766	-3.10266	0.00191789	0.046169
ENSCDRG00005013655	ENSCDRG00005013655		272.077	-0.794592	0.187577	-4.23609	2.2745e-05	0.00211324
ENSCDRG00005014103	ENSCDRG00005014103		325.573	0.631815	0.167149	3.77995	0.00015686	0.00834133
ENSCDRG00005014130	ENSCDRG00005014130		55.0485	1.03346	0.305454	3.38334	0.000716088	0.0238283
ENSCDRG00005014165	ENSCDRG00005014165	MPV17 mitochondrial inner membrane protein like [Source:HGNC Symbol;Acc:HGNC:26827]	31.2917	-1.68733	0.480505	-3.51158	0.000445445	0.0173929
ENSCDRG00005014413	ENSCDRG00005014413		172.401	-0.812177	0.18654	-4.35389	1.3374e-05	0.00136531
ENSCDRG00005014746	ENSCDRG00005014746		1058.75	0.367589	0.101951	3.60555	0.00031149	0.0136373
ENSCDRG00005014763	ENSCDRG00005014763		16179.6	-0.474226	0.113791	-4.1675	3.07955e-05	0.00263387
ENSCDRG00005015100	ENSCDRG00005015100		22.1473	1.67753	0.528037	3.17692	0.00148849	0.0391985
ENSCDRG00005015114	ENSCDRG00005015114		53.3371	0.716086	0.230778	3.10291	0.00191625	0.046169
ENSCDRG00005015420	ENSCDRG00005015420		166.388	-0.672726	0.209121	-3.21692	0.00129573	0.0357147
ENSCDRG00005015487	ENSCDRG00005015487		3049.56	1.19014	0.217607	5.46922	4.52028e-08	1.69901e-05
ENSCDRG00005015576	ENSCDRG00005015576		1106.06	-1.11702	0.25177	-4.43667	9.13604e-06	0.00100061
ENSCDRG00005015929	ENSCDRG00005015929		463.08	2.18638	0.572488	3.81909	0.000133945	0.00745852
ENSCDRG00005016290	ENSCDRG00005016290	sperm acrosome associated 5 [Source:NCBI gene;Acc:105105496]	50.1088	1.41552	0.458321	3.0885	0.00201168	0.0481465
ENSCDRG00005016325	ENSCDRG00005016325		6389.46	-0.731252	0.205926	-3.55105	0.000383695	0.0155994
ENSCDRG00005016740	ENSCDRG00005016740		88.3873	1.11974	0.234064	4.78389	1.71934e-06	0.000269803
ENSCDRG00005016926	ENSCDRG00005016926		5.97586	-2.60573	0.799818	-3.25791	0.00112236	0.0323938
ENSCDRG00005016984	ENSCDRG00005016984	leucine rich repeat containing 57 [Source:NCBI gene;Acc:105101737]	267.837	-0.799667	0.192758	-4.14855	3.34591e-05	0.00273934
ENSCDRG00005017019	ENSCDRG00005017019	EBP cholestenol delta-isomerase [Source:NCBI gene;Acc:105103312]	1834.88	-0.67536	0.218738	-3.08753	0.00201826	0.0481644
ENSCDRG00005017048	ENSCDRG00005017048		90.1925	2.96516	0.614599	4.82454	1.40329e-06	0.000229397
ENSCDRG00005017770	ENSCDRG00005017770		845.92	-0.516052	0.152519	-3.38353	0.000715602	0.0238283
ENSCDRG00005017897	ENSCDRG00005017897		2044.08	-3.02794	0.892943	-3.39096	0.000696481	0.0233639
ENSCDRG00005017975	ENSCDRG00005017975	zinc finger AN1-type containing 2A [Source:NCBI gene;Acc:105105864]	468.889	-0.624383	0.186897	-3.34078	0.000835436	0.0265191
ENSCDRG00005017993	ENSCDRG00005017993		35.5856	-1.08389	0.338379	-3.20318	0.00135918	0.0366691
ENSCDRG00005018140	ENSCDRG00005018140		124.194	-0.484006	0.15439	-3.13496	0.00171878	0.0428089
ENSCDRG00005018152	ENSCDRG00005018152		8.57972	-4.11877	1.10582	-3.72462	0.000195612	0.00983292
ENSCDRG00005018282	ENSCDRG00005018282		1026.45	-1.32226	0.396834	-3.33201	0.000862208	0.027006
ENSCDRG00005018361	ENSCDRG00005018361		16.7654	3.02675	0.732919	4.12972	3.63202e-05	0.00290176
ENSCDRG00005018421	ENSCDRG00005018421	THO complex 6 [Source:NCBI gene;Acc:105099685]	497.235	0.557877	0.157079	3.55157	0.000382939	0.0155994
ENSCDRG00005018436	ENSCDRG00005018436	eppin-like [Source:NCBI gene;Acc:105087828]	88.2503	1.9825	0.479759	4.13227	3.59191e-05	0.00289034
ENSCDRG00005018498	ENSCDRG00005018498		8706.82	3.62627	0.758201	4.78273	1.7293e-06	0.000269803
ENSCDRG00005018645	ENSCDRG00005018645		161.581	-1.06796	0.298899	-3.57297	0.000352949	0.0148526
ENSCDRG00005018944	ENSCDRG00005018944		6.19317	-4.39885	1.31554	-3.34375	0.000826548	0.0263006
ENSCDRG00005018958	ENSCDRG00005018958		192.013	-0.852605	0.215139	-3.96304	7.39999e-05	0.00490258
ENSCDRG00005019193	ENSCDRG00005019193		88.411	-1.68313	0.413868	-4.06684	4.76553e-05	0.00356617
ENSCDRG00005019460	ENSCDRG00005019460	Rho guanine nucleotide exchange factor 25 [Source:NCBI gene;Acc:105100334]	341.674	0.596603	0.19068	3.12881	0.00175515	0.0433653
ENSCDRG00005020475	ENSCDRG00005020475		107.305	-0.93431	0.27856	-3.35407	0.000796328	0.0257723
ENSCDRG00005020708	ENSCDRG00005020708		197.905	2.70987	0.530795	5.10531	3.3026e-07	7.18663e-05
ENSCDRG00005020901	ENSCDRG00005020901		77.785	1.47121	0.345804	4.25446	2.09558e-05	0.00196913
ENSCDRG00005020917	ENSCDRG00005020917		131.72	0.995886	0.276275	3.60469	0.000312526	0.0136373
ENSCDRG00005021020	ENSCDRG00005021020		15.2595	1.82814	0.48844	3.74282	0.000181969	0.00928827
ENSCDRG00005021114	ENSCDRG00005021114		50.3146	3.61532	1.05862	3.41513	0.000637518	0.0221187
ENSCDRG00005021169	ENSCDRG00005021169		61.1539	-0.993862	0.298556	-3.3289	0.000871908	0.0272197
ENSCDRG00005021234	ENSCDRG00005021234		210.632	-1.23528	0.327359	-3.77348	0.000160983	0.00847878
ENSCDRG00005021239	ENSCDRG00005021239		411.165	0.512896	0.160118	3.20324	0.00135889	0.0366691
ENSCDRG00005021340	ENSCDRG00005021340		77.5251	-1.20835	0.382206	-3.16151	0.00156954	0.0404945
ENSCDRG00005021452	ENSCDRG00005021452		437.777	-5.30464	0.771379	-6.87682	6.12018e-12	1.12462e-08
ENSCDRG00005021627	ENSCDRG00005021627	small nucleolar RNA, H/ACA box 33 [Source:HGNC Symbol;Acc:HGNC:32623]	9.0557	-2.16575	0.63559	-3.40747	0.000655678	0.0224276
ENSCDRG00005021711	ENSCDRG00005021711	complement C1q and tumor necrosis factor-related protein 9 [Source:NCBI gene;Acc:105096411]	60.8553	2.5226	0.603913	4.1771	2.95253e-05	0.00259414
ENSCDRG00005022226	ENSCDRG00005022226		2669.23	-0.514911	0.161935	-3.17973	0.00147411	0.0390061
ENSCDRG00005022332	ENSCDRG00005022332	succinate dehydrogenase complex subunit D [Source:NCBI gene;Acc:105094129]	10458.3	-0.470622	0.14302	-3.29061	0.000999705	0.030235
ENSCDRG00005012623	EPB41L3	erythrocyte membrane protein band 4.1 like 3 [Source:HGNC Symbol;Acc:HGNC:3380]	302.258	-1.79369	0.40061	-4.47741	7.55543e-06	0.000850011
ENSCDRG00005007411	EPHA1	EPH receptor A1 [Source:NCBI gene;Acc:105105519]	788.848	0.566039	0.17389	3.25516	0.0011333	0.0324264
ENSCDRG00005022155	EPX	eosinophil peroxidase [Source:NCBI gene;Acc:105097803]	15.4036	3.79947	1.13634	3.34361	0.000826963	0.0263006
ENSCDRG00005005002	ERBB2	erb-b2 receptor tyrosine kinase 2 [Source:HGNC Symbol;Acc:HGNC:3430]	3299.18	0.818898	0.169952	4.81841	1.44703e-06	0.00023234
ENSCDRG00005005179	ERCC8	ERCC excision repair 8, CSA ubiquitin ligase complex subunit [Source:NCBI gene;Acc:105084729]	93.8029	-0.899886	0.203091	-4.43095	9.38171e-06	0.00102075
ENSCDRG00005015749	ERLIN2	ER lipid raft associated 2 [Source:HGNC Symbol;Acc:HGNC:1356]	490.445	-0.550328	0.132144	-4.16461	3.11885e-05	0.00263387
ENSCDRG00005010518	ESM1	endothelial cell specific molecule 1 [Source:NCBI gene;Acc:105087151]	113.034	1.46963	0.445026	3.30234	0.000958817	0.0293647
ENSCDRG00005001673	ESRRB	estrogen related receptor beta [Source:NCBI gene;Acc:105086076]	1494.56	0.83558	0.20309	4.11434	3.88291e-05	0.00302957
ENSCDRG00005019428	ETFA	electron transfer flavoprotein subunit alpha [Source:HGNC Symbol;Acc:HGNC:3481]	5790.27	-0.401307	0.117086	-3.42745	0.000609268	0.0214842
ENSCDRG00005004646	ETV5	ETS variant transcription factor 5 [Source:NCBI gene;Acc:105085855]	1201.98	1.33242	0.372644	3.57559	0.000349441	0.0147425
ENSCDRG00005009013	F13A1	coagulation factor XIII A chain [Source:NCBI gene;Acc:105099774]	140.833	2.20067	0.45185	4.87035	1.11399e-06	0.000189929
ENSCDRG00005013677	F13B	coagulation factor XIII B chain [Source:HGNC Symbol;Acc:HGNC:3534]	254.87	-1.89108	0.369922	-5.1121	3.1859e-07	7.18663e-05
ENSCDRG00005008773	F5	coagulation factor V [Source:HGNC Symbol;Acc:HGNC:3542]	447.773	1.07583	0.349199	3.08085	0.00206407	0.0489751
ENSCDRG00005013362	FA2H	fatty acid 2-hydroxylase [Source:NCBI gene;Acc:105097310]	1409.82	0.365451	0.113861	3.20962	0.00132911	0.0362692
ENSCDRG00005016275	FABP5	fatty acid binding protein 5 [Source:NCBI gene;Acc:105088524]	1768.31	-0.954076	0.291946	-3.26799	0.00108315	0.0317046
ENSCDRG00005007329	FADS1	fatty acid desaturase 1 [Source:HGNC Symbol;Acc:HGNC:3574]	180.084	-2.06811	0.638746	-3.23777	0.00120468	0.0339119
ENSCDRG00005014117	FAM104A	family with sequence similarity 104 member A [Source:HGNC Symbol;Acc:HGNC:25918]	85.5439	-1.05382	0.309399	-3.40602	0.00065917	0.022477
ENSCDRG00005020341	FAM110B	family with sequence similarity 110 member B [Source:HGNC Symbol;Acc:HGNC:28587]	92.3214	1.39228	0.271419	5.12963	2.90318e-07	6.66843e-05
ENSCDRG00005018435	FAM151B	family with sequence similarity 151 member B [Source:NCBI gene;Acc:105084836]	30.3837	-1.48002	0.401194	-3.68904	0.000225104	0.010822
ENSCDRG00005008598	FAM89B	family with sequence similarity 89 member B [Source:NCBI gene;Acc:105102598]	134.62	0.68781	0.158525	4.33881	1.43255e-05	0.0014272
ENSCDRG00005006938	FAS	Fas cell surface death receptor [Source:NCBI gene;Acc:105102832]	220.143	-0.772434	0.209853	-3.68083	0.000232475	0.0110479
ENSCDRG00005016506	FASTKD2	FAST kinase domains 2 [Source:HGNC Symbol;Acc:HGNC:29160]	728.338	-0.555871	0.121832	-4.56259	5.05269e-06	0.000623592
ENSCDRG00005001052	FBXO10	F-box protein 10 [Source:HGNC Symbol;Acc:HGNC:13589]	1474.59	-0.439148	0.128793	-3.40971	0.000650322	0.0223769
ENSCDRG00005019861	FBXO16	F-box protein 16 [Source:NCBI gene;Acc:105102089]	109.61	-1.01985	0.232092	-4.39418	1.11191e-05	0.00117877
ENSCDRG00005008705	FCHSD1	FCH and double SH3 domains 1 [Source:HGNC Symbol;Acc:HGNC:25463]	345.816	-0.667656	0.212921	-3.13569	0.00171448	0.0427664
ENSCDRG00005008269	FDPS	farnesyl diphosphate synthase [Source:NCBI gene;Acc:105088801]	3402.97	-1.17739	0.226592	-5.19609	2.03527e-07	5.34274e-05
ENSCDRG00005021922	FDX1		619.194	-0.759857	0.188455	-4.03204	5.52946e-05	0.00397593
ENSCDRG00005020023	FECH	ferrochelatase [Source:HGNC Symbol;Acc:HGNC:3647]	949.499	-0.590277	0.144372	-4.08859	4.34002e-05	0.00332293
ENSCDRG00005016102	FGB	fibrinogen beta chain [Source:NCBI gene;Acc:105089288]	3323.86	2.22681	0.714386	3.1171	0.0018264	0.0447482
ENSCDRG00005007630	FGF1	fibroblast growth factor 1 [Source:HGNC Symbol;Acc:HGNC:3665]	2190.57	-0.808441	0.223177	-3.62241	0.000291868	0.0131523
ENSCDRG00005005676	FGF18	fibroblast growth factor 18 [Source:HGNC Symbol;Acc:HGNC:3674]	66.0114	1.95493	0.616528	3.17087	0.00151982	0.03996
ENSCDRG00005014551	FH	fumarate hydratase [Source:HGNC Symbol;Acc:HGNC:3700]	6294.16	-0.387163	0.0943945	-4.10154	4.10404e-05	0.00317162
ENSCDRG00005010592	FHOD1	formin homology 2 domain containing 1 [Source:HGNC Symbol;Acc:HGNC:17905]	253.36	0.747131	0.204643	3.65091	0.000261313	0.0122079
ENSCDRG00005004871	FKBP15	FKBP prolyl isomerase 15 [Source:NCBI gene;Acc:105103766]	1316.51	-0.6222	0.112126	-5.54913	2.87098e-08	1.23278e-05
ENSCDRG00005018788	FLNB	filamin B [Source:HGNC Symbol;Acc:HGNC:3755]	4945.08	0.412582	0.115316	3.57783	0.000346458	0.0146916
ENSCDRG00005011150	FLOT2	flotillin 2 [Source:HGNC Symbol;Acc:HGNC:3758]	2555.59	0.532795	0.152651	3.49027	0.00048253	0.0183029
ENSCDRG00005017836	FLYWCH2	FLYWCH family member 2 [Source:NCBI gene;Acc:105099692]	298.858	-1.08217	0.319364	-3.38853	0.000702691	0.0235245
ENSCDRG00005002053	FMN1	formin 1 [Source:HGNC Symbol;Acc:HGNC:3768]	99.6995	1.11173	0.342141	3.24935	0.00115669	0.0329818
ENSCDRG00005011251	FMO5	flavin containing dimethylaniline monoxygenase 5 [Source:HGNC Symbol;Acc:HGNC:3773]	22927.8	1.36295	0.346332	3.93539	8.30605e-05	0.00522302
ENSCDRG00005015292	FNDC1	fibronectin type III domain containing 1 [Source:NCBI gene;Acc:105101762]	44.9881	-2.20325	0.523044	-4.21236	2.52713e-05	0.00230904
ENSCDRG00005018201	FOXRED1	FAD dependent oxidoreductase domain containing 1 [Source:HGNC Symbol;Acc:HGNC:26927]	640.478	0.366335	0.116059	3.15647	0.00159694	0.0410734
ENSCDRG00005013245	FRMD7	FERM domain containing 7 [Source:HGNC Symbol;Acc:HGNC:8079]	18.2886	3.64924	1.01909	3.5809	0.000342414	0.0146138
ENSCDRG00005010729	FUCA2	alpha-L-fucosidase 2 [Source:NCBI gene;Acc:105092063]	1905.7	-0.313428	0.0954422	-3.28395	0.00102363	0.0306681
ENSCDRG00005003083	GALC	galactosylceramidase [Source:HGNC Symbol;Acc:HGNC:4115]	1026.28	-0.867159	0.22143	-3.91618	8.99636e-05	0.0055059
ENSCDRG00005013806	GALNT14	polypeptide N-acetylgalactosaminyltransferase 14 [Source:NCBI gene;Acc:105095590]	1766.54	1.7227	0.417637	4.12488	3.70933e-05	0.00293516
ENSCDRG00005001875	GALNT15	polypeptide N-acetylgalactosaminyltransferase 15 [Source:HGNC Symbol;Acc:HGNC:21531]	710.338	1.45169	0.289528	5.01399	5.33121e-07	0.000111604
ENSCDRG00005019679	GC	GC vitamin D binding protein [Source:HGNC Symbol;Acc:HGNC:4187]	2006.49	4.34124	0.870499	4.98707	6.13019e-07	0.000122146
ENSCDRG00005012750	GCM1	glial cells missing transcription factor 1 [Source:NCBI gene;Acc:105099538]	41.0633	5.77504	1.21241	4.76328	1.90469e-06	0.000283782
ENSCDRG00005013702	GEMIN4	gem nuclear organelle associated protein 4 [Source:NCBI gene;Acc:105088131]	238.494	0.549144	0.121548	4.51793	6.24481e-06	0.0007273
ENSCDRG00005007844	GHITM	growth hormone inducible transmembrane protein [Source:NCBI gene;Acc:105092408]	4757.94	-0.767654	0.247706	-3.09906	0.00194139	0.0466667
ENSCDRG00005004161	GLIPR2	GLI pathogenesis related 2 [Source:HGNC Symbol;Acc:HGNC:18007]	137.049	0.666344	0.20458	3.25714	0.00112543	0.0324098
ENSCDRG00005007951	GLIS2	GLIS family zinc finger 2 [Source:HGNC Symbol;Acc:HGNC:29450]	307.107	0.937901	0.304414	3.08101	0.002063	0.0489751
ENSCDRG00005014365	GLRX2	glutaredoxin 2 [Source:HGNC Symbol;Acc:HGNC:16065]	508.885	-0.676533	0.163263	-4.14382	3.41564e-05	0.00278265
ENSCDRG00005010988	GNB1	G protein subunit beta 1 [Source:NCBI gene;Acc:105105557]	6255.51	-0.596931	0.163042	-3.66121	0.000251026	0.0117939
ENSCDRG00005003665	GNPDA2	glucosamine-6-phosphate deaminase 2 [Source:NCBI gene;Acc:105089314]	176.74	-0.602105	0.16627	-3.62125	0.000293184	0.0131634
ENSCDRG00005010913	GNPTAB	N-acetylglucosamine-1-phosphate transferase subunits alpha and beta [Source:HGNC Symbol;Acc:HGNC:29670]	1047.3	-0.65822	0.195281	-3.37063	0.000749952	0.0245314
ENSCDRG00005000514	GPHB5	glycoprotein hormone subunit beta 5 [Source:NCBI gene;Acc:105086206]	3.45226	4.46042	1.07955	4.13174	3.60026e-05	0.00289034
ENSCDRG00005014041	GPIHBP1	glycosylphosphatidylinositol anchored high density lipoprotein binding protein 1 [Source:HGNC Symbol;Acc:HGNC:24945]	62.8812	2.68647	0.427133	6.28954	3.18409e-10	3.29116e-07
ENSCDRG00005008022	GPR137B	G protein-coupled receptor 137B [Source:HGNC Symbol;Acc:HGNC:11862]	879.183	-0.687251	0.179298	-3.833	0.000126588	0.00714511
ENSCDRG00005011589	GRAMD2A	GRAM domain containing 2A [Source:NCBI gene;Acc:105087294]	1956.3	0.883823	0.197993	4.4639	8.04796e-06	0.000899305
ENSCDRG00005005303	GRB7	growth factor receptor bound protein 7 [Source:HGNC Symbol;Acc:HGNC:4567]	1300.12	0.88408	0.26885	3.28837	0.00100769	0.0303003
ENSCDRG00005003589	GRK4	G protein-coupled receptor kinase 4 [Source:NCBI gene;Acc:105103924]	331.21	0.859012	0.218964	3.92307	8.74277e-05	0.00541528
ENSCDRG00005005517	GRM8	glutamate metabotropic receptor 8 [Source:HGNC Symbol;Acc:HGNC:4600]	174.614	1.34592	0.386169	3.4853	0.000491582	0.0185189
ENSCDRG00005018652	GSR	glutathione-disulfide reductase [Source:HGNC Symbol;Acc:HGNC:4623]	6086.15	-0.506024	0.136172	-3.71607	0.000202346	0.00995953
ENSCDRG00005001984	GSTM3	glutathione S-transferase mu 3 [Source:NCBI gene;Acc:105085656]	725.603	-0.99301	0.313306	-3.16946	0.00152722	0.0400005
ENSCDRG00005014530	GTPBP8	GTP binding protein 8 (putative) [Source:NCBI gene;Acc:105093209]	125.038	-0.720432	0.176555	-4.0805	4.49389e-05	0.00342488
ENSCDRG00005003805	GUF1	GUF1 homolog, GTPase [Source:NCBI gene;Acc:105089312]	739.199	-0.536782	0.157663	-3.40461	0.000662585	0.0224852
ENSCDRG00005018612	GYG2	glycogenin 2 [Source:NCBI gene;Acc:105097369]	137.691	0.959797	0.306789	3.12853	0.00175685	0.0433653
ENSCDRG00005006227	HACD2	3-hydroxyacyl-CoA dehydratase 2 [Source:NCBI gene;Acc:105090283]	263.498	-0.849371	0.213732	-3.97399	7.06785e-05	0.00475155
ENSCDRG00005001449	HACL1	2-hydroxyacyl-CoA lyase 1 [Source:HGNC Symbol;Acc:HGNC:17856]	683.591	-0.60179	0.181234	-3.32052	0.000898511	0.0278269
ENSCDRG00005009768	HARBI1	harbinger transposase derived 1 [Source:NCBI gene;Acc:105106862]	148.896	-0.69149	0.132177	-5.23156	1.68083e-07	4.63293e-05
ENSCDRG00005008096	HCN3	hyperpolarization activated cyclic nucleotide gated potassium channel 3 [Source:HGNC Symbol;Acc:HGNC:19183]	75.7171	0.812072	0.222612	3.64792	0.00026437	0.0122524
ENSCDRG00005007807	HIBCH	3-hydroxyisobutyryl-CoA hydrolase [Source:NCBI gene;Acc:105099182]	2123.34	-0.909439	0.182162	-4.99248	5.9608e-07	0.000121703
ENSCDRG00005002491	HMGCR	3-hydroxy-3-methylglutaryl-CoA reductase [Source:HGNC Symbol;Acc:HGNC:5006]	939.325	-1.60678	0.323694	-4.96389	6.90946e-07	0.000133416
ENSCDRG00005014801	HMGCS1	3-hydroxy-3-methylglutaryl-CoA synthase 1 [Source:NCBI gene;Acc:105107063]	1770.25	-1.64636	0.375264	-4.38719	1.14823e-05	0.00120186
ENSCDRG00005009598	HNF1B	HNF1 homeobox B [Source:NCBI gene;Acc:105097858]	3864.4	0.559814	0.144176	3.88285	0.000103238	0.00614158
ENSCDRG00005004419	HOXC8	homeobox C8 [Source:HGNC Symbol;Acc:HGNC:5129]	158.503	0.728355	0.215082	3.38641	0.000708126	0.0236586
ENSCDRG00005009395	HR	HR lysine demethylase and nuclear receptor corepressor [Source:HGNC Symbol;Acc:HGNC:5172]	26.9771	1.37724	0.441394	3.1202	0.00180726	0.0443448
ENSCDRG00005020860	HS3ST1	heparan sulfate-glucosamine 3-sulfotransferase 1 [Source:HGNC Symbol;Acc:HGNC:5194]	251.585	0.82371	0.236572	3.48185	0.000497953	0.0186738
ENSCDRG00005006991	HSD11B1	hydroxysteroid 11-beta dehydrogenase 1 [Source:NCBI gene;Acc:105099329]	619.229	-1.82294	0.331272	-5.50285	3.73698e-08	1.47224e-05
ENSCDRG00005013288	HSD17B12	hydroxysteroid 17-beta dehydrogenase 12 [Source:HGNC Symbol;Acc:HGNC:18646]	2464.66	-0.934295	0.147581	-6.33072	2.44012e-10	2.88248e-07
ENSCDRG00005009726	HSPA1L	heat shock protein family A (Hsp70) member 1 like [Source:NCBI gene;Acc:105087447]	190.858	0.854408	0.171316	4.98733	6.12199e-07	0.000122146
ENSCDRG00005017723	HTR1D	5-hydroxytryptamine receptor 1D [Source:HGNC Symbol;Acc:HGNC:5289]	12.2893	2.87619	0.897777	3.20368	0.00135684	0.0366691
ENSCDRG00005008978	IDH2	isocitrate dehydrogenase (NADP(+)) 2 [Source:HGNC Symbol;Acc:HGNC:5383]	11039.5	-0.792957	0.170674	-4.64603	3.38391e-06	0.000440655
ENSCDRG00005008174	IDH3G	isocitrate dehydrogenase (NAD(+)) 3 non-catalytic subunit gamma [Source:NCBI gene;Acc:105098707]	2435.8	-0.341	0.0919116	-3.71008	0.000207192	0.0101678
ENSCDRG00005018970	IDI1	isopentenyl-diphosphate delta isomerase 1 [Source:HGNC Symbol;Acc:HGNC:5387]	754.118	-1.64162	0.297372	-5.52044	3.38157e-08	1.39811e-05
ENSCDRG00005011860	IFI30	IFI30 lysosomal thiol reductase [Source:HGNC Symbol;Acc:HGNC:5398]	1019.03	-0.999261	0.254699	-3.92331	8.73411e-05	0.00541528
ENSCDRG00005002424	IFNAR2	interferon alpha and beta receptor subunit 2 [Source:NCBI gene;Acc:105089871]	337.938	0.677487	0.206063	3.28776	0.00100987	0.0303107
ENSCDRG00005001651	IGDCC3	immunoglobulin superfamily DCC subclass member 3 [Source:HGNC Symbol;Acc:HGNC:9700]	18.0574	2.80432	0.871576	3.21753	0.00129298	0.0356984
ENSCDRG00005022350	IL18	interleukin 18 [Source:NCBI gene;Acc:105094167]	71.9406	-1.63165	0.406076	-4.01809	5.8673e-05	0.00412624
ENSCDRG00005003838	IL5	interleukin 5 [Source:NCBI gene;Acc:105090101]	7.1434	2.47972	0.761403	3.25678	0.00112684	0.0324098
ENSCDRG00005014543	IMMT	inner membrane mitochondrial protein [Source:HGNC Symbol;Acc:HGNC:6047]	4170.66	-0.463217	0.0934684	-4.95587	7.20083e-07	0.000133806
ENSCDRG00005004218	IMPDH2	inosine monophosphate dehydrogenase 2 [Source:NCBI gene;Acc:105087813]	2060.35	0.397074	0.119286	3.32876	0.000872321	0.0272197
ENSCDRG00005000881	INPPL1	inositol polyphosphate phosphatase like 1 [Source:HGNC Symbol;Acc:HGNC:6080]	1115.64	0.393523	0.123061	3.19778	0.0013849	0.0372415
ENSCDRG00005014184	INSIG1	insulin induced gene 1 [Source:NCBI gene;Acc:105098269]	585.098	-1.85767	0.275949	-6.73194	1.67412e-11	2.51696e-08
ENSCDRG00005020385	ITGA8	integrin subunit alpha 8 [Source:HGNC Symbol;Acc:HGNC:6144]	651.348	0.660653	0.202947	3.2553	0.00113272	0.0324264
ENSCDRG00005021886	ITGB2	integrin subunit beta 2 [Source:HGNC Symbol;Acc:HGNC:6155]	177.531	1.09625	0.279783	3.91823	8.92007e-05	0.00550448
ENSCDRG00005018846	ITGBL1	integrin subunit beta like 1 [Source:HGNC Symbol;Acc:HGNC:6164]	94.2693	-0.808351	0.231451	-3.49254	0.000478455	0.0181901
ENSCDRG00005000713	ITK	IL2 inducible T cell kinase [Source:NCBI gene;Acc:105095141]	5.28837	-2.93433	0.9301	-3.15486	0.00160577	0.0412363
ENSCDRG00005006517	ITM2B	integral membrane protein 2B [Source:HGNC Symbol;Acc:HGNC:6174]	9809.82	-0.399254	0.0917904	-4.34962	1.36372e-05	0.00138363
ENSCDRG00005021737	ITPR3	inositol 1,4,5-trisphosphate receptor type 3 [Source:NCBI gene;Acc:105101373]	253.751	1.24229	0.235154	5.28286	1.27182e-07	3.69006e-05
ENSCDRG00005000716	IVD	isovaleryl-CoA dehydrogenase [Source:HGNC Symbol;Acc:HGNC:6186]	3545.48	-0.623265	0.178957	-3.48277	0.000496253	0.0186523
ENSCDRG00005002074	KBTBD3	kelch repeat and BTB domain containing 3 [Source:NCBI gene;Acc:105095416]	169.794	-0.659379	0.209783	-3.14314	0.00167146	0.0423967
ENSCDRG00005017078	KCNIP4	potassium voltage-gated channel interacting protein 4 [Source:NCBI gene;Acc:105098357]	9.31209	-3.25056	0.971393	-3.34629	0.000819006	0.026174
ENSCDRG00005018658	KCNJ8	potassium inwardly rectifying channel subfamily J member 8 [Source:NCBI gene;Acc:105096483]	306.473	1.2194	0.201473	6.05245	1.42659e-09	1.12347e-06
ENSCDRG00005001923	KLHL3	kelch like family member 3 [Source:NCBI gene;Acc:105090498]	1142.36	-0.89761	0.19018	-4.7198	2.36082e-06	0.00033658
ENSCDRG00005014393	KLK1		13797.1	-1.94594	0.514383	-3.78305	0.000154919	0.00826466
ENSCDRG00005013842	LDHD	lactate dehydrogenase D [Source:NCBI gene;Acc:105101704]	1046.49	-0.73504	0.131332	-5.59683	2.18312e-08	9.75797e-06
ENSCDRG00005010935	LDLR	low density lipoprotein receptor [Source:NCBI gene;Acc:105087617]	651.711	-1.48643	0.433899	-3.42576	0.000613076	0.021568
ENSCDRG00005017239	LEO1	LEO1 homolog, Paf1/RNA polymerase II complex component [Source:NCBI gene;Acc:105086623]	968.825	-0.3851	0.119136	-3.23244	0.00122736	0.0342295
ENSCDRG00005002528	LGALS3	galectin 3 [Source:NCBI gene;Acc:105091443]	9279.01	-0.764126	0.193794	-3.94297	8.04778e-05	0.00515869
ENSCDRG00005021533	LHFPL6	LHFPL tetraspan subfamily member 6 [Source:NCBI gene;Acc:105091007]	431.609	1.25182	0.257839	4.85505	1.20356e-06	0.000201055
ENSCDRG00005004629	LIMCH1	LIM and calponin homology domains 1 [Source:HGNC Symbol;Acc:HGNC:29191]	528.653	-0.975081	0.297853	-3.2737	0.00106151	0.0313755
ENSCDRG00005011800	LIMK2	LIM domain kinase 2 [Source:NCBI gene;Acc:105099426]	1051.46	0.353841	0.103851	3.40719	0.000656365	0.0224276
ENSCDRG00005004226	LIPH	lipase H [Source:NCBI gene;Acc:105085859]	362.339	-0.844824	0.252265	-3.34895	0.000811185	0.0260493
ENSCDRG00005020127	LMNTD1	lamin tail domain containing 1 [Source:HGNC Symbol;Acc:HGNC:26683]	35.3001	2.48138	0.468587	5.29545	1.18726e-07	3.5864e-05
ENSCDRG00005000407	LONP2	lon peptidase 2, peroxisomal [Source:NCBI gene;Acc:105091169]	6149.87	-0.376992	0.116159	-3.24548	0.00117253	0.0332857
ENSCDRG00005004252	LRATD1	LRAT domain containing 1 [Source:NCBI gene;Acc:105097172]	141.483	1.63456	0.422232	3.87125	0.00010828	0.00632769
ENSCDRG00005021914	LRPPRC	leucine rich pentatricopeptide repeat containing [Source:NCBI gene;Acc:105103558]	3004.35	-0.551532	0.145326	-3.79515	0.000147555	0.00802721
ENSCDRG00005005192	LRRC34	leucine rich repeat containing 34 [Source:HGNC Symbol;Acc:HGNC:28408]	13.8309	-1.79377	0.523692	-3.42524	0.000614253	0.021568
ENSCDRG00005004351	LRRC3B	leucine rich repeat containing 3B [Source:NCBI gene;Acc:105095629]	9.61606	2.50018	0.633644	3.94572	7.9559e-05	0.00511964
ENSCDRG00005001521	LRRC8A	leucine rich repeat containing 8 VRAC subunit A [Source:NCBI gene;Acc:105092557]	1363.24	0.470808	0.129868	3.62529	0.000288641	0.0130425
ENSCDRG00005003133	LRRC8B	leucine rich repeat containing 8 VRAC subunit B [Source:NCBI gene;Acc:105085562]	894.156	-1.04165	0.301373	-3.45635	0.000547539	0.0199894
ENSCDRG00005017046	LRRCC1	leucine rich repeat and coiled-coil centrosomal protein 1 [Source:HGNC Symbol;Acc:HGNC:29373]	1326.23	-0.594006	0.142307	-4.17411	2.99148e-05	0.00259782
ENSCDRG00005009954	LRRIQ3	leucine rich repeats and IQ motif containing 3 [Source:NCBI gene;Acc:105096685]	30.7584	-1.28018	0.402831	-3.17796	0.00148314	0.0391823
ENSCDRG00005021905	LSS	lanosterol synthase [Source:NCBI gene;Acc:105090588]	683.295	-1.08473	0.306279	-3.54165	0.000397626	0.0159998
ENSCDRG00005014030	LZIC	leucine zipper and CTNNBIP1 domain containing [Source:NCBI gene;Acc:105107005]	510.073	-0.454737	0.127163	-3.57601	0.000348885	0.0147425
ENSCDRG00005011815	MAFF	MAF bZIP transcription factor F [Source:HGNC Symbol;Acc:HGNC:6780]	318.532	1.39999	0.376612	3.71733	0.000201339	0.00993954
ENSCDRG00005013346	MAP4K2	mitogen-activated protein kinase kinase kinase kinase 2 [Source:HGNC Symbol;Acc:HGNC:6864]	282.182	0.501807	0.16122	3.11255	0.00185476	0.0451754
ENSCDRG00005021545	MAP7D2	MAP7 domain containing 2 [Source:HGNC Symbol;Acc:HGNC:25899]	166.162	1.13636	0.362373	3.1359	0.0017133	0.0427664
ENSCDRG00005010652	MAPKAPK3	MAPK activated protein kinase 3 [Source:NCBI gene;Acc:105087288]	648.169	0.426222	0.115213	3.69942	0.000216097	0.0105112
ENSCDRG00005007061	MAT1A	methionine adenosyltransferase 1A [Source:NCBI gene;Acc:105092417]	797.659	-1.41322	0.354102	-3.99098	6.58004e-05	0.00449673
ENSCDRG00005013555	MBNL3	muscleblind like splicing regulator 3 [Source:NCBI gene;Acc:105102209]	98.1296	-1.61344	0.512581	-3.14769	0.00164567	0.0419355
ENSCDRG00005008530	MCF2L	MCF.2 cell line derived transforming sequence like [Source:HGNC Symbol;Acc:HGNC:14576]	147.832	1.41064	0.450871	3.12869	0.00175586	0.0433653
ENSCDRG00005009675	MCM7	minichromosome maintenance complex component 7 [Source:NCBI gene;Acc:105104801]	944.093	0.494443	0.152767	3.23658	0.00120969	0.0339659
ENSCDRG00005005489	MDH1	malate dehydrogenase 1 [Source:NCBI gene;Acc:105101816]	16748.2	-0.420763	0.1276	-3.29751	0.000975457	0.0298191
ENSCDRG00005007429	MDH2	malate dehydrogenase 2 [Source:NCBI gene;Acc:105089651]	10902.7	-0.498349	0.147462	-3.3795	0.000726179	0.0240672
ENSCDRG00005009190	ME2	malic enzyme 2 [Source:HGNC Symbol;Acc:HGNC:6984]	429.047	-0.589882	0.186431	-3.16407	0.00155577	0.0403914
ENSCDRG00005001231	MEST	mesoderm specific transcript [Source:NCBI gene;Acc:105085391]	93.3224	1.45636	0.33968	4.28744	1.80742e-05	0.00172781
ENSCDRG00005017822	MFN2	mitofusin 2 [Source:NCBI gene;Acc:105107041]	3924.14	-0.303247	0.0795165	-3.81364	0.000136935	0.00754415
ENSCDRG00005002341	MFSD1	major facilitator superfamily domain containing 1 [Source:HGNC Symbol;Acc:HGNC:25874]	1271.61	-0.900679	0.130405	-6.90677	4.95798e-12	1.02494e-08
ENSCDRG00005021209	MFSD11	major facilitator superfamily domain containing 11 [Source:NCBI gene;Acc:105092172]	301.078	-0.573814	0.160967	-3.56479	0.000364151	0.0151315
ENSCDRG00005006865	MICAL1	microtubule associated monooxygenase, calponin and LIM domain containing 1 [Source:HGNC Symbol;Acc:HGNC:20619]	1436.72	-0.541487	0.171193	-3.16303	0.00156138	0.0404258
ENSCDRG00005011650	MICU1	mitochondrial calcium uptake 1 [Source:NCBI gene;Acc:105092479]	2818.23	-0.5237	0.162863	-3.21559	0.00130176	0.035821
ENSCDRG00005020233	MMAA	metabolism of cobalamin associated A [Source:NCBI gene;Acc:105091209]	836.352	-0.489343	0.139611	-3.50505	0.000456518	0.0177227
ENSCDRG00005012980	MORC2	MORC family CW-type zinc finger 2 [Source:HGNC Symbol;Acc:HGNC:23573]	748.627	0.503428	0.107545	4.68108	2.85369e-06	0.000390036
ENSCDRG00005019413	MORC4	MORC family CW-type zinc finger 4 [Source:HGNC Symbol;Acc:HGNC:23485]	812.43	-0.406744	0.128482	-3.16576	0.0015468	0.0402851
ENSCDRG00005017184	MPP1	membrane palmitoylated protein 1 [Source:HGNC Symbol;Acc:HGNC:7219]	1230.7	-0.625449	0.193485	-3.23255	0.00122692	0.0342295
ENSCDRG00005007035	MRGPRF	MAS related GPR family member F [Source:NCBI gene;Acc:105104396]	105.78	1.16634	0.316624	3.68367	0.000229904	0.0109889
ENSCDRG00005020012	MRPL15	mitochondrial ribosomal protein L15 [Source:NCBI gene;Acc:105097062]	1033.27	-0.390983	0.107362	-3.64173	0.00027081	0.0124063
ENSCDRG00005000318	MRPL39	mitochondrial ribosomal protein L39 [Source:HGNC Symbol;Acc:HGNC:14027]	1154.39	-0.44784	0.134392	-3.33233	0.000861211	0.027006
ENSCDRG00005004667	MRPS36	mitochondrial ribosomal protein S36 [Source:NCBI gene;Acc:105084763]	1156.39	-0.657883	0.136408	-4.8229	1.41483e-06	0.000229397
ENSCDRG00005020202	MRPS5	mitochondrial ribosomal protein S5 [Source:HGNC Symbol;Acc:HGNC:14498]	4220.31	-0.394584	0.123058	-3.20647	0.00134372	0.0364302
ENSCDRG00005011836	MSMO1	methylsterol monooxygenase 1 [Source:NCBI gene;Acc:105087398]	1010.11	-1.52533	0.35758	-4.2657	1.99279e-05	0.00188324
ENSCDRG00005001173	MTHFD1	methylenetetrahydrofolate dehydrogenase, cyclohydrolase and formyltetrahydrofolate synthetase 1 [Source:HGNC Symbol;Acc:HGNC:7432]	1841.9	-0.356268	0.0961146	-3.7067	0.000209974	0.0102738
ENSCDRG00005005556	MTHFD2	methylenetetrahydrofolate dehydrogenase (NADP+ dependent) 2, methenyltetrahydrofolate cyclohydrolase [Source:HGNC Symbol;Acc:HGNC:7434]	438.932	-0.540632	0.156031	-3.46491	0.000530405	0.0194067
ENSCDRG00005011437	MVK	mevalonate kinase [Source:HGNC Symbol;Acc:HGNC:7530]	721.2	-0.656721	0.176407	-3.72276	0.00019706	0.00984586
ENSCDRG00005005140	MYC	MYC proto-oncogene, bHLH transcription factor [Source:NCBI gene;Acc:105096445]	513.952	1.26363	0.360317	3.50699	0.000453204	0.0176355
ENSCDRG00005016667	MYO1A	myosin IA [Source:NCBI gene;Acc:105098303]	49.2666	1.93493	0.392798	4.92601	8.3924e-07	0.00015252
ENSCDRG00005010981	MYO1E	myosin IE [Source:NCBI gene;Acc:105088970]	2131.84	0.824639	0.172936	4.76848	1.85622e-06	0.000281635
ENSCDRG00005019536	MYRFL	myelin regulatory factor like [Source:HGNC Symbol;Acc:HGNC:26316]	476.569	0.975329	0.21873	4.45906	8.23193e-06	0.000913689
ENSCDRG00005004327	NAGA	alpha-N-acetylgalactosaminidase [Source:NCBI gene;Acc:105091882]	1101.89	-0.411481	0.125976	-3.26635	0.00108942	0.0317756
ENSCDRG00005009577	NARF	nuclear prelamin A recognition factor [Source:NCBI gene;Acc:105102227]	287.266	-0.880651	0.256606	-3.43192	0.000599327	0.0213614
ENSCDRG00005019491	NCAPG	non-SMC condensin I complex subunit G [Source:HGNC Symbol;Acc:HGNC:24304]	165.519	1.18247	0.292419	4.04373	5.26065e-05	0.00383714
ENSCDRG00005013461	NDUFA1	NADH:ubiquinone oxidoreductase subunit A1 [Source:HGNC Symbol;Acc:HGNC:7683]	1897.53	-0.616812	0.176523	-3.49422	0.000475441	0.0181901
ENSCDRG00005009232	NEBL	nebulette [Source:HGNC Symbol;Acc:HGNC:16932]	103.94	-0.825416	0.219694	-3.75712	0.00017188	0.00888298
ENSCDRG00005001312	NECAB2	N-terminal EF-hand calcium binding protein 2 [Source:HGNC Symbol;Acc:HGNC:23746]	21.0946	-2.41665	0.634261	-3.81018	0.000138868	0.00760462
ENSCDRG00005009842	NEU1	neuraminidase 1 [Source:NCBI gene;Acc:105087444]	3934.42	-0.681311	0.198623	-3.43016	0.000603215	0.0213618
ENSCDRG00005002967	NEU3	neuraminidase 3 [Source:HGNC Symbol;Acc:HGNC:7760]	606.924	-0.344832	0.110975	-3.10728	0.00188814	0.0457297
ENSCDRG00005007906	NID1	nidogen 1 [Source:HGNC Symbol;Acc:HGNC:7821]	1818.43	0.798946	0.201349	3.96797	7.24862e-05	0.00483378
ENSCDRG00005005795	NLN	neurolysin [Source:NCBI gene;Acc:105084753]	449.222	-0.82375	0.181792	-4.53129	5.86242e-06	0.00069252
ENSCDRG00005003660	NLRP6	NLR family pyrin domain containing 6 [Source:HGNC Symbol;Acc:HGNC:22944]	202.056	1.76783	0.535174	3.30328	0.000955618	0.029321
ENSCDRG00005014260	NNT	nicotinamide nucleotide transhydrogenase [Source:NCBI gene;Acc:105107133]	5116.78	-0.915494	0.290334	-3.15324	0.0016147	0.0413041
ENSCDRG00005011903	NOL4	nucleolar protein 4 [Source:HGNC Symbol;Acc:HGNC:7870]	257.393	-1.62157	0.489504	-3.31268	0.000924067	0.0284056
ENSCDRG00005004413	NOTCH3	notch receptor 3 [Source:HGNC Symbol;Acc:HGNC:7883]	551.488	0.581433	0.162812	3.57119	0.000355357	0.014916
ENSCDRG00005009765	NOX4	NADPH oxidase 4 [Source:NCBI gene;Acc:105088593]	2177.25	-1.78244	0.572751	-3.11207	0.00185779	0.0451825
ENSCDRG00005000375	NPC2	NPC intracellular cholesterol transporter 2 [Source:NCBI gene;Acc:105086106]	2549.66	-0.579888	0.144328	-4.01785	5.87306e-05	0.00412624
ENSCDRG00005016967	NPR 1.00	natriuretic peptide receptor 1 [Source:HGNC Symbol;Acc:HGNC:7943]	1234.03	0.481045	0.148039	3.24945	0.00115628	0.0329818
ENSCDRG00005019141	NQO1	NAD(P)H quinone dehydrogenase 1 [Source:NCBI gene;Acc:105088393]	2940.75	-0.770205	0.129071	-5.9673	2.41211e-09	1.81325e-06
ENSCDRG00005017938	NRP2	neuropilin 2 [Source:HGNC Symbol;Acc:HGNC:8005]	643.05	0.547164	0.174791	3.13039	0.00174572	0.0433046
ENSCDRG00005017818	NSDHL	NAD(P) dependent steroid dehydrogenase-like [Source:NCBI gene;Acc:105104051]	1373.29	-0.593331	0.164684	-3.60284	0.000314761	0.0136628
ENSCDRG00005003104	NT5DC1	5'-nucleotidase domain containing 1 [Source:NCBI gene;Acc:105088322]	428.973	-0.683483	0.193204	-3.53762	0.000403747	0.0160896
ENSCDRG00005009184	NT5DC2	5'-nucleotidase domain containing 2 [Source:HGNC Symbol;Acc:HGNC:25717]	576.948	0.665068	0.116936	5.68745	1.28948e-08	6.66422e-06
ENSCDRG00005004651	NT5E	5'-nucleotidase ecto [Source:NCBI gene;Acc:105089243]	221.338	-2.20103	0.501138	-4.39206	1.12279e-05	0.00118272
ENSCDRG00005018419	NUAK1	NUAK family kinase 1 [Source:NCBI gene;Acc:105102967]	800.286	0.656346	0.171648	3.8238	0.000131412	0.00736708
ENSCDRG00005007022	NYNRIN	NYN domain and retroviral integrase containing [Source:HGNC Symbol;Acc:HGNC:20165]	336.664	1.34039	0.310929	4.31091	1.62583e-05	0.00158165
ENSCDRG00005002918	OGDH	oxoglutarate dehydrogenase [Source:HGNC Symbol;Acc:HGNC:8124]	3841.66	-0.606596	0.128513	-4.72013	2.35692e-06	0.00033658
ENSCDRG00005010041	OGFOD3	2-oxoglutarate and iron dependent oxygenase domain containing 3 [Source:HGNC Symbol;Acc:HGNC:26174]	328.97	-0.624772	0.200214	-3.12052	0.00180533	0.0443448
ENSCDRG00005002660	OSCAR	osteoclast associated Ig-like receptor [Source:HGNC Symbol;Acc:HGNC:29960]	39.9727	1.231	0.399404	3.08209	0.00205552	0.0489126
ENSCDRG00005001288	OSGIN1	oxidative stress induced growth inhibitor 1 [Source:NCBI gene;Acc:105089448]	367.941	-1.88501	0.403169	-4.67548	2.93261e-06	0.000397537
ENSCDRG00005012192	P4HA1	prolyl 4-hydroxylase subunit alpha 1 [Source:NCBI gene;Acc:105092471]	1507.02	0.71643	0.147791	4.84757	1.24981e-06	0.000206694
ENSCDRG00005005173	PACSIN2	protein kinase C and casein kinase substrate in neurons 2 [Source:NCBI gene;Acc:105091869]	4135.66	-0.359761	0.0823773	-4.36724	1.25827e-05	0.00130058
ENSCDRG00005005162	PADI2	peptidyl arginine deiminase 2 [Source:HGNC Symbol;Acc:HGNC:18341]	1267.58	1.15386	0.280339	4.11593	3.85618e-05	0.00302957
ENSCDRG00005013593	PALLD	palladin, cytoskeletal associated protein [Source:HGNC Symbol;Acc:HGNC:17068]	2889.8	0.924585	0.180936	5.11	3.2216e-07	7.18663e-05
ENSCDRG00005001941	PAPOLA	poly(A) polymerase alpha [Source:NCBI gene;Acc:105095465]	1375.44	-0.47322	0.147956	-3.19837	0.00138205	0.0372253
ENSCDRG00005012902	PAPSS1	3'-phosphoadenosine 5'-phosphosulfate synthase 1 [Source:HGNC Symbol;Acc:HGNC:8603]	2827.95	0.901156	0.200913	4.48531	7.28091e-06	0.000830426
ENSCDRG00005016943	PAQR5	progestin and adipoQ receptor family member 5 [Source:NCBI gene;Acc:105087307]	1728.49	0.80837	0.152745	5.29228	1.20803e-07	3.5864e-05
ENSCDRG00005013184	PC	pyruvate carboxylase [Source:NCBI gene;Acc:105104442]	11501.6	1.18386	0.359836	3.29	0.00100186	0.030235
ENSCDRG00005013970	PCBP4	poly(rC) binding protein 4 [Source:NCBI gene;Acc:105093620]	1530.78	1.06454	0.267162	3.98464	6.75835e-05	0.00458072
ENSCDRG00005011868	PCDH8	protocadherin 8 [Source:HGNC Symbol;Acc:HGNC:8660]	26.9744	3.74829	0.822395	4.55777	5.16991e-06	0.000625575
ENSCDRG00005008560	PCP4	Purkinje cell protein 4 [Source:HGNC Symbol;Acc:HGNC:8742]	38.43	-3.61832	0.910967	-3.97195	7.1286e-05	0.00477298
ENSCDRG00005011201	PDCD11	programmed cell death 11 [Source:HGNC Symbol;Acc:HGNC:13408]	799.286	0.436786	0.130063	3.35826	0.000784353	0.0255347
ENSCDRG00005010791	PDE1B	phosphodiesterase 1B [Source:NCBI gene;Acc:105100999]	161.521	-0.776471	0.231915	-3.34809	0.000813715	0.0260799
ENSCDRG00005001163	PDE2A	phosphodiesterase 2A [Source:NCBI gene;Acc:105096768]	865.071	0.711261	0.192568	3.69357	0.000221131	0.0106932
ENSCDRG00005021688	PDK3	pyruvate dehydrogenase kinase 3 [Source:NCBI gene;Acc:105103897]	2451.66	-1.22576	0.170561	-7.18662	6.64162e-13	1.83065e-09
ENSCDRG00005004870	PDZRN4	PDZ domain containing ring finger 4 [Source:HGNC Symbol;Acc:HGNC:30552]	179.648	1.29303	0.31431	4.11386	3.89102e-05	0.00302957
ENSCDRG00005020811	PECAM1	platelet and endothelial cell adhesion molecule 1 [Source:NCBI gene;Acc:105092312]	4979.21	0.710254	0.148859	4.77133	1.83013e-06	0.000280247
ENSCDRG00005013082	PFKFB4	6-phosphofructo-2-kinase/fructose-2,6-biphosphatase 4 [Source:NCBI gene;Acc:105087941]	441.991	-0.718835	0.227116	-3.16506	0.00155051	0.0403182
ENSCDRG00005012687	PGAP1	post-GPI attachment to proteins inositol deacylase 1 [Source:NCBI gene;Acc:105088800]	71.8862	-1.25348	0.330714	-3.79022	0.000150517	0.00812367
ENSCDRG00005008732	PGBD2	piggyBac transposable element derived 2 [Source:NCBI gene;Acc:105106358]	494.541	-0.632834	0.106523	-5.94081	2.83615e-09	2.03931e-06
ENSCDRG00005002644	PGM5	phosphoglucomutase 5 [Source:NCBI gene;Acc:105105895]	868.101	1.1131	0.251846	4.41978	9.8803e-06	0.00106798
ENSCDRG00005019558	PHYH	phytanoyl-CoA 2-hydroxylase [Source:NCBI gene;Acc:105100655]	7482.75	-0.52622	0.167804	-3.13591	0.00171321	0.0427664
ENSCDRG00005015836	PIGB	phosphatidylinositol glycan anchor biosynthesis class B [Source:NCBI gene;Acc:105088672]	367.939	-0.61992	0.147286	-4.20895	2.56562e-05	0.00233133
ENSCDRG00005018308	PIGN	phosphatidylinositol glycan anchor biosynthesis class N [Source:NCBI gene;Acc:105088994]	170.548	-0.822524	0.248026	-3.31628	0.000912233	0.0281465
ENSCDRG00005009102	PIGR	polymeric immunoglobulin receptor [Source:NCBI gene;Acc:105098607]	26763.9	1.04555	0.246417	4.243	2.20549e-05	0.0020607
ENSCDRG00005012267	PIK3CD	phosphatidylinositol-4,5-bisphosphate 3-kinase catalytic subunit delta [Source:HGNC Symbol;Acc:HGNC:8977]	55.632	1.23606	0.394063	3.13671	0.00170857	0.0427664
ENSCDRG00005019827	PIP4K2B	phosphatidylinositol-5-phosphate 4-kinase type 2 beta [Source:NCBI gene;Acc:105099063]	1784.5	0.458219	0.129459	3.5395	0.000400879	0.0160471
ENSCDRG00005010866	PIPOX	pipecolic acid and sarcosine oxidase [Source:NCBI gene;Acc:105088162]	1755.98	-1.55513	0.491749	-3.16246	0.00156443	0.0404258
ENSCDRG00005009961	PLA2G12A	phospholipase A2 group XIIA [Source:NCBI gene;Acc:105089899]	823.743	-0.486739	0.103728	-4.69244	2.69971e-06	0.000375191
ENSCDRG00005017578	PLA2G7	phospholipase A2 group VII [Source:HGNC Symbol;Acc:HGNC:9040]	2673.95	-0.473145	0.142172	-3.32798	0.000874788	0.0272453
ENSCDRG00005001853	PLAA	phospholipase A2 activating protein [Source:HGNC Symbol;Acc:HGNC:9043]	751.645	-0.472744	0.121174	-3.90138	9.56476e-05	0.00579421
ENSCDRG00005011959	PLBD1	phospholipase B domain containing 1 [Source:HGNC Symbol;Acc:HGNC:26215]	575.43	-0.719405	0.18865	-3.81344	0.000137046	0.00754415
ENSCDRG00005009801	PLCG1	phospholipase C gamma 1 [Source:HGNC Symbol;Acc:HGNC:9065]	1576.94	0.399939	0.113127	3.5353	0.00040732	0.0161478
ENSCDRG00005001023	PLCG2	phospholipase C gamma 2 [Source:NCBI gene;Acc:105089440]	1131.44	-0.695128	0.207748	-3.34602	0.000819818	0.026174
ENSCDRG00005013810	PLD5	phospholipase D family member 5 [Source:HGNC Symbol;Acc:HGNC:26879]	322.549	1.0864	0.297883	3.64706	0.000265255	0.0122524
ENSCDRG00005015653	PLEKHA6	pleckstrin homology domain containing A6 [Source:HGNC Symbol;Acc:HGNC:17053]	5817.33	0.601373	0.174275	3.4507	0.000559129	0.0202782
ENSCDRG00005004613	PLGRKT	plasminogen receptor with a C-terminal lysine [Source:NCBI gene;Acc:105100415]	792.729	-0.519633	0.11801	-4.40328	1.06626e-05	0.00113766
ENSCDRG00005010969	PLS1	plastin 1 [Source:NCBI gene;Acc:105086329]	2693.12	-0.709573	0.21378	-3.31917	0.000902855	0.0279092
ENSCDRG00005017989	PM20D2	peptidase M20 domain containing 2 [Source:NCBI gene;Acc:105095536]	379.966	-1.39461	0.343102	-4.06472	4.80907e-05	0.00358254
ENSCDRG00005013502	PNPLA8	patatin like phospholipase domain containing 8 [Source:NCBI gene;Acc:105097361]	1681.35	-0.603571	0.184412	-3.27295	0.00106432	0.0313755
ENSCDRG00005020609	POLG	DNA polymerase gamma, catalytic subunit [Source:HGNC Symbol;Acc:HGNC:9179]	1204.54	0.370573	0.0860177	4.30811	1.64659e-05	0.00158321
ENSCDRG00005018863	POP5	POP5 homolog, ribonuclease P/MRP subunit [Source:HGNC Symbol;Acc:HGNC:17689]	825.242	-0.507081	0.121282	-4.18103	2.90196e-05	0.00256645
ENSCDRG00005021288	POU2F3	POU class 2 homeobox 3 [Source:HGNC Symbol;Acc:HGNC:19864]	18.3354	3.46639	1.01269	3.42296	0.000619423	0.0217034
ENSCDRG00005008667	PPARD	peroxisome proliferator activated receptor delta [Source:NCBI gene;Acc:105101350]	800.065	-0.417033	0.117215	-3.55786	0.000373895	0.0153436
ENSCDRG00005017141	PPARG	peroxisome proliferator activated receptor gamma [Source:NCBI gene;Acc:105093103]	142.294	0.843217	0.241368	3.49349	0.00047675	0.0181901
ENSCDRG00005000822	PPEF2	protein phosphatase with EF-hand domain 2 [Source:NCBI gene;Acc:105091501]	82.5291	0.797616	0.246806	3.23176	0.00123031	0.034254
ENSCDRG00005006732	PPIF	peptidylprolyl isomerase F [Source:NCBI gene;Acc:105092427]	1132.58	-0.757721	0.219991	-3.44433	0.000572469	0.0207166
ENSCDRG00005007281	PPIL6	peptidylprolyl isomerase like 6 [Source:NCBI gene;Acc:105097112]	319.627	-0.72372	0.211118	-3.42804	0.000607965	0.021484
ENSCDRG00005004600	PPP1R1B	protein phosphatase 1 regulatory inhibitor subunit 1B [Source:NCBI gene;Acc:105099045]	5224.39	1.40868	0.285685	4.93089	8.1856e-07	0.000150415
ENSCDRG00005012700	PPP2R5B	protein phosphatase 2 regulatory subunit B'beta [Source:NCBI gene;Acc:105102628]	495.34	0.452372	0.119368	3.78974	0.000150802	0.00812367
ENSCDRG00005019644	PRELID3B	PRELI domain containing 3B [Source:NCBI gene;Acc:105095660]	814.847	-0.500623	0.139163	-3.59739	0.000321426	0.0139156
ENSCDRG00005011144	PROSER2	proline and serine rich 2 [Source:HGNC Symbol;Acc:HGNC:23728]	182.273	2.21703	0.614315	3.60894	0.000307446	0.013595
ENSCDRG00005019269	PRPS1	phosphoribosyl pyrophosphate synthetase 1 [Source:NCBI gene;Acc:105095425]	832.554	-0.400798	0.123477	-3.24594	0.00117063	0.0332857
ENSCDRG00005018315	PSMD11	proteasome 26S subunit, non-ATPase 11 [Source:NCBI gene;Acc:105088223]	810.614	-0.413849	0.116643	-3.548	0.000388172	0.0157343
ENSCDRG00005003019	PSMD14	proteasome 26S subunit, non-ATPase 14 [Source:NCBI gene;Acc:105093692]	1278.29	-0.41986	0.130643	-3.2138	0.00130989	0.0358658
ENSCDRG00005017540	PTPN12	protein tyrosine phosphatase non-receptor type 12 [Source:HGNC Symbol;Acc:HGNC:9645]	753.183	0.62265	0.144218	4.31743	1.57855e-05	0.00154474
ENSCDRG00005000951	PTPRN	protein tyrosine phosphatase receptor type N [Source:NCBI gene;Acc:105096111]	146.909	1.20447	0.346451	3.47658	0.000507853	0.0189164
ENSCDRG00005020625	PVALB	parvalbumin [Source:NCBI gene;Acc:105105205]	37.3621	2.19528	0.371482	5.90951	3.43125e-09	2.26802e-06
ENSCDRG00005018382	PYROXD1	pyridine nucleotide-disulphide oxidoreductase domain 1 [Source:NCBI gene;Acc:105096486]	1124.64	-0.432008	0.100259	-4.30891	1.64063e-05	0.00158321
ENSCDRG00005015618	RAMP1	receptor activity modifying protein 1 [Source:HGNC Symbol;Acc:HGNC:9843]	111.884	3.76373	0.759053	4.95846	7.10543e-07	0.000133534
ENSCDRG00005018241	RARS2	arginyl-tRNA synthetase 2, mitochondrial [Source:HGNC Symbol;Acc:HGNC:21406]	946.153	-0.506663	0.140997	-3.59344	0.000326341	0.0140915
ENSCDRG00005017733	RASSF4	Ras association domain family member 4 [Source:NCBI gene;Acc:105084509]	506.802	0.82364	0.251276	3.27783	0.00104608	0.0311153
ENSCDRG00005015937	RBM17	RNA binding motif protein 17 [Source:HGNC Symbol;Acc:HGNC:16944]	894.481	-0.426452	0.0868066	-4.91267	8.98449e-07	0.000158378
ENSCDRG00005008110	RBP1	retinol binding protein 1 [Source:NCBI gene;Acc:105086310]	735.355	1.41349	0.363148	3.89232	9.92884e-05	0.00594939
ENSCDRG00005019669	RBP5	retinol binding protein 5 [Source:NCBI gene;Acc:105098185]	3713.62	-1.43589	0.258861	-5.54694	2.90714e-08	1.23278e-05
ENSCDRG00005014156	RBP7	retinol binding protein 7 [Source:NCBI gene;Acc:105107007]	364.871	3.64385	0.662185	5.50276	3.7389e-08	1.47224e-05
ENSCDRG00005005500	RCC2	regulator of chromosome condensation 2 [Source:NCBI gene;Acc:105107084]	612.304	0.511841	0.129975	3.93801	8.21602e-05	0.005206
ENSCDRG00005012913	REPS1	RALBP1 associated Eps domain containing 1 [Source:NCBI gene;Acc:105092048]	1435.56	-0.565455	0.171516	-3.2968	0.000977915	0.029839
ENSCDRG00005016753	RETSAT	retinol saturase [Source:NCBI gene;Acc:105104148]	4831.6	-0.709452	0.190625	-3.72171	0.000197877	0.0098569
ENSCDRG00005015219	REXO2	RNA exonuclease 2 [Source:HGNC Symbol;Acc:HGNC:17851]	1191.77	-0.707338	0.174291	-4.05837	4.94173e-05	0.00364849
ENSCDRG00005011979	RFESD	Rieske Fe-S domain containing [Source:HGNC Symbol;Acc:HGNC:29587]	176.664	-0.612993	0.193421	-3.16922	0.00152847	0.0400005
ENSCDRG00005013860	RGS16	regulator of G protein signaling 16 [Source:NCBI gene;Acc:105096235]	115.336	1.33612	0.347029	3.85016	0.000118042	0.00677839
ENSCDRG00005016510	RNF175	ring finger protein 175 [Source:HGNC Symbol;Acc:HGNC:27735]	427.438	1.72239	0.413728	4.1631	3.13959e-05	0.00263566
ENSCDRG00005004710	RNF183	ring finger protein 183 [Source:NCBI gene;Acc:105103763]	527.572	1.10517	0.306561	3.60507	0.00031207	0.0136373
ENSCDRG00005001737	RNF217	ring finger protein 217 [Source:HGNC Symbol;Acc:HGNC:21487]	92.1631	-0.791295	0.221159	-3.57794	0.000346308	0.0146916
ENSCDRG00005015895	ROBO3	roundabout guidance receptor 3 [Source:HGNC Symbol;Acc:HGNC:13433]	44.8752	2.10215	0.40786	5.1541	2.54853e-07	6.02109e-05
ENSCDRG00005004764	RPS6KA5	ribosomal protein S6 kinase A5 [Source:HGNC Symbol;Acc:HGNC:10434]	211.57	-1.28027	0.247313	-5.17673	2.25811e-07	5.74533e-05
ENSCDRG00005017800	RRAGD	Ras related GTP binding D [Source:HGNC Symbol;Acc:HGNC:19903]	1420.24	-0.615811	0.183493	-3.35604	0.000790668	0.0256897
ENSCDRG00005013905	RRNAD1	ribosomal RNA adenine dimethylase domain containing 1 [Source:HGNC Symbol;Acc:HGNC:24273]	275.42	0.583727	0.161216	3.62079	0.000293706	0.0131634
ENSCDRG00005022430	RTN4	reticulon 4 [Source:NCBI gene;Acc:105097218]	5739.17	-0.559995	0.151317	-3.70081	0.000214914	0.0104845
ENSCDRG00005009990	RTN4IP1	reticulon 4 interacting protein 1 [Source:NCBI gene;Acc:105097133]	678.879	-0.504469	0.127374	-3.96054	7.47804e-05	0.00490258
ENSCDRG00005013646	SAAL1	serum amyloid A like 1 [Source:HGNC Symbol;Acc:HGNC:25158]	103.554	-0.756059	0.201952	-3.74376	0.00018129	0.00928225
ENSCDRG00005007611	SAMM50	SAMM50 sorting and assembly machinery component [Source:NCBI gene;Acc:105091857]	1652.1	-0.383492	0.11141	-3.44216	0.000577085	0.0208297
ENSCDRG00005008661	SAR1A	secretion associated Ras related GTPase 1A [Source:NCBI gene;Acc:105099874]	399.956	-0.475113	0.147537	-3.2203	0.00128058	0.035415
ENSCDRG00005016737	SAXO2	stabilizer of axonemal microtubules 2 [Source:NCBI gene;Acc:105094731]	89.7784	-0.872429	0.267339	-3.26338	0.00110093	0.0319985
ENSCDRG00005011663	SC5D	sterol-C5-desaturase [Source:NCBI gene;Acc:105097554]	1599.56	-1.44663	0.294834	-4.90659	9.26724e-07	0.000161328
ENSCDRG00005016671	SCAI	suppressor of cancer cell invasion [Source:HGNC Symbol;Acc:HGNC:26709]	11.3022	-2.29523	0.700774	-3.27528	0.00105558	0.0313414
ENSCDRG00005019603	SCARA3	scavenger receptor class A member 3 [Source:HGNC Symbol;Acc:HGNC:19000]	727.035	0.828735	0.258301	3.20841	0.00133471	0.036305
ENSCDRG00005019165	SCD	stearoyl-CoA desaturase [Source:NCBI gene;Acc:105084320]	8129.3	-2.33498	0.312208	-7.47892	7.4933e-14	2.47848e-10
ENSCDRG00005009373	SCUBE2	signal peptide, CUB domain and EGF like domain containing 2 [Source:NCBI gene;Acc:105093991]	187.784	1.22001	0.324943	3.75454	0.000173657	0.00894686
ENSCDRG00005021247	SDC2	syndecan 2 [Source:NCBI gene;Acc:105090558]	2111.22	0.598379	0.172241	3.47408	0.000512602	0.0189651
ENSCDRG00005002930	SDHAF3	succinate dehydrogenase complex assembly factor 3 [Source:HGNC Symbol;Acc:HGNC:21752]	199.297	-0.644809	0.190703	-3.38121	0.000721663	0.0239656
ENSCDRG00005009095	SEMA6C	semaphorin 6C [Source:HGNC Symbol;Acc:HGNC:10740]	94.8802	0.916115	0.219987	4.16441	3.12153e-05	0.00263387
ENSCDRG00005021804	SEPTIN2	septin 2 [Source:NCBI gene;Acc:105096188]	4795.89	0.229998	0.0716612	3.20952	0.00132957	0.0362692
ENSCDRG00005013281	SFRP4	secreted frizzled related protein 4 [Source:NCBI gene;Acc:105097359]	112.15	-2.09891	0.451151	-4.65234	3.28184e-06	0.000430754
ENSCDRG00005013237	SFXN2	sideroflexin 2 [Source:NCBI gene;Acc:105095025]	1565.51	-0.931121	0.290258	-3.20791	0.00133702	0.0363082
ENSCDRG00005011945	SGK2	serum/glucocorticoid regulated kinase 2 [Source:NCBI gene;Acc:105087124]	11462.8	-0.854817	0.2642	-3.23549	0.00121434	0.0340006
ENSCDRG00005006339	SLC10A6	solute carrier family 10 member 6 [Source:HGNC Symbol;Acc:HGNC:30603]	18.0277	3.39756	1.03997	3.26699	0.00108696	0.03176
ENSCDRG00005015235	SLC12A4	solute carrier family 12 member 4 [Source:HGNC Symbol;Acc:HGNC:10913]	865.054	0.555302	0.136693	4.06239	4.85726e-05	0.00360222
ENSCDRG00005004922	SLC13A1	solute carrier family 13 member 1 [Source:HGNC Symbol;Acc:HGNC:10916]	1251	-1.82594	0.433275	-4.21426	2.50596e-05	0.00230242
ENSCDRG00005015615	SLC14A1	solute carrier family 14 member 1 (Kidd blood group) [Source:NCBI gene;Acc:105095211]	2009.62	2.69272	0.85634	3.14445	0.00166399	0.042272
ENSCDRG00005020019	SLC17A3	solute carrier family 17 member 3 [Source:NCBI gene;Acc:105089145]	3152.31	-2.6577	0.514513	-5.16547	2.39837e-07	5.9548e-05
ENSCDRG00005014227	SLC22A1	solute carrier family 22 member 1 [Source:NCBI gene;Acc:105100382]	20188.3	-1.76405	0.504516	-3.49652	0.000471365	0.0181901
ENSCDRG00005017926	SLC22A13	solute carrier family 22 member 13 [Source:HGNC Symbol;Acc:HGNC:8494]	3220.84	2.33446	0.496472	4.70209	2.57509e-06	0.00036399
ENSCDRG00005015543	SLC22A23	solute carrier family 22 member 23 [Source:HGNC Symbol;Acc:HGNC:21106]	63.8914	-1.09751	0.294413	-3.7278	0.000193159	0.00973919
ENSCDRG00005000582	SLC23A1	solute carrier family 23 member 1 [Source:NCBI gene;Acc:105090810]	3263.56	1.32323	0.394605	3.35329	0.000798562	0.0257942
ENSCDRG00005017967	SLC25A21	solute carrier family 25 member 21 [Source:HGNC Symbol;Acc:HGNC:14411]	134.895	-1.012	0.308456	-3.28085	0.00103494	0.0308552
ENSCDRG00005013706	SLC26A6	solute carrier family 26 member 6 [Source:HGNC Symbol;Acc:HGNC:14472]	1087.55	0.413035	0.132586	3.11523	0.00183803	0.0449001
ENSCDRG00005008199	SLC28A2	solute carrier family 28 member 2 [Source:NCBI gene;Acc:105101690]	75.3892	-1.47283	0.380128	-3.87456	0.000106819	0.00628671
ENSCDRG00005015969	SLC29A1	solute carrier family 29 member 1 (Augustine blood group) [Source:NCBI gene;Acc:105088637]	914.248	1.5041	0.262967	5.71974	1.06685e-08	5.88119e-06
ENSCDRG00005018363	SLC29A4	solute carrier family 29 member 4 [Source:HGNC Symbol;Acc:HGNC:23097]	3.80498	4.52255	1.44113	3.13821	0.00169985	0.0427664
ENSCDRG00005018912	SLC30A1	solute carrier family 30 member 1 [Source:NCBI gene;Acc:105099316]	180.649	-0.922589	0.235522	-3.91722	8.95772e-05	0.0055059
ENSCDRG00005014773	SLC34A2	solute carrier family 34 member 2 [Source:NCBI gene;Acc:105098372]	1626.15	1.55724	0.480804	3.23882	0.00120024	0.033893
ENSCDRG00005017888	SLC39A4	solute carrier family 39 member 4 [Source:NCBI gene;Acc:105104991]	132.194	-1.82466	0.467849	-3.90011	9.61495e-05	0.00579686
ENSCDRG00005012019	SLC45A3	solute carrier family 45 member 3 [Source:HGNC Symbol;Acc:HGNC:8642]	566.518	1.64277	0.344065	4.77458	1.80082e-06	0.000278336
ENSCDRG00005005137	SLC46A2	solute carrier family 46 member 2 [Source:HGNC Symbol;Acc:HGNC:16055]	46.1726	1.34933	0.396706	3.40134	0.000670566	0.0226323
ENSCDRG00005004813	SLC46A3	solute carrier family 46 member 3 [Source:HGNC Symbol;Acc:HGNC:27501]	1926.88	-0.487994	0.138978	-3.5113	0.000445917	0.0173929
ENSCDRG00005006626	SLC49A4	solute carrier family 49 member 4 [Source:HGNC Symbol;Acc:HGNC:16628]	370.69	-0.799007	0.201875	-3.95793	7.56021e-05	0.00492247
ENSCDRG00005013920	SLC52A3	solute carrier family 52 member 3 [Source:NCBI gene;Acc:105104300]	57.414	1.41375	0.353992	3.99373	6.50419e-05	0.00446333
ENSCDRG00005004206	SLC6A6	solute carrier family 6 member 6 [Source:HGNC Symbol;Acc:HGNC:11052]	808.625	0.960352	0.282234	3.40268	0.000667286	0.0225676
ENSCDRG00005007288	SLC7A7	solute carrier family 7 member 7 [Source:HGNC Symbol;Acc:HGNC:11065]	2747.55	-1.03619	0.169551	-6.11137	9.87796e-10	8.59798e-07
ENSCDRG00005018497	SLC8A1	solute carrier family 8 member A1 [Source:HGNC Symbol;Acc:HGNC:11068]	299.553	-2.6191	0.498333	-5.25571	1.47452e-07	4.13315e-05
ENSCDRG00005014345	SLC8B1	solute carrier family 8 member B1 [Source:NCBI gene;Acc:105104930]	317.043	-0.45914	0.123439	-3.71956	0.000199571	0.00991143
ENSCDRG00005004418	SLC9A2	solute carrier family 9 member A2 [Source:HGNC Symbol;Acc:HGNC:11072]	81.4877	-1.18366	0.353405	-3.3493	0.000810166	0.0260493
ENSCDRG00005004482	SLC9A4	solute carrier family 9 member A4 [Source:HGNC Symbol;Acc:HGNC:11077]	11.3568	-5.35634	1.32705	-4.03629	5.43022e-05	0.00392161
ENSCDRG00005016066	SLC9B1	solute carrier family 9 member B1 [Source:NCBI gene;Acc:105089564]	13.9944	-1.81809	0.573708	-3.16903	0.00152951	0.0400005
ENSCDRG00005020198	SLCO3A1	solute carrier organic anion transporter family member 3A1 [Source:HGNC Symbol;Acc:HGNC:10952]	901.442	1.17517	0.192917	6.09159	1.11793e-09	9.24414e-07
ENSCDRG00005003735	SMOC1	SPARC related modular calcium binding 1 [Source:HGNC Symbol;Acc:HGNC:20318]	1639.56	0.973158	0.233179	4.17345	3.00026e-05	0.00259782
ENSCDRG00005010613	SMTNL2	smoothelin like 2 [Source:HGNC Symbol;Acc:HGNC:24764]	961.245	0.754629	0.210216	3.58978	0.000330957	0.0142378
ENSCDRG00005003705	SMYD5	SMYD family member 5 [Source:HGNC Symbol;Acc:HGNC:16258]	798.047	0.348376	0.105722	3.29521	0.000983489	0.0299539
ENSCDRG00005004819	SNCAIP	synuclein alpha interacting protein [Source:NCBI gene;Acc:105105059]	120.762	0.86328	0.280663	3.07586	0.00209898	0.0495192
ENSCDRG00005004649	SNX24	sorting nexin 24 [Source:HGNC Symbol;Acc:HGNC:21533]	542.578	-0.594098	0.170979	-3.47469	0.000511443	0.0189647
ENSCDRG00005014587	SNX31	sorting nexin 31 [Source:NCBI gene;Acc:105090537]	236.506	-1.48337	0.41592	-3.56647	0.000361818	0.0150724
ENSCDRG00005004409	SNX32	sorting nexin 32 [Source:NCBI gene;Acc:105102588]	52.2736	-1.22179	0.263283	-4.64059	3.47413e-06	0.000445388
ENSCDRG00005001104	SNX7	sorting nexin 7 [Source:HGNC Symbol;Acc:HGNC:14971]	414.894	0.50587	0.161052	3.14103	0.00168352	0.042572
ENSCDRG00005001811	SOD1	superoxide dismutase 1 [Source:NCBI gene;Acc:105086775]	9548.35	-0.487775	0.122078	-3.9956	6.45309e-05	0.00444672
ENSCDRG00005005171	SOSTDC1	sclerostin domain containing 1 [Source:NCBI gene;Acc:105092878]	1127.16	-0.876549	0.251253	-3.48871	0.000485358	0.0183681
ENSCDRG00005004521	SPAG8	sperm associated antigen 8 [Source:HGNC Symbol;Acc:HGNC:14105]	853.367	0.516054	0.145031	3.55823	0.000373359	0.0153436
ENSCDRG00005003747	SPATA6	spermatogenesis associated 6 [Source:NCBI gene;Acc:105092941]	108.484	-0.715369	0.197959	-3.61373	0.000301823	0.0134543
ENSCDRG00005009592	SPATS2L	spermatogenesis associated serine rich 2 like [Source:HGNC Symbol;Acc:HGNC:24574]	1412.94	0.557949	0.15666	3.56154	0.00036869	0.0152435
ENSCDRG00005001244	SPEG	striated muscle enriched protein kinase [Source:HGNC Symbol;Acc:HGNC:16901]	125.233	0.944771	0.259099	3.64637	0.00026597	0.0122524
ENSCDRG00005011109	SPOCK2	SPARC (osteonectin), cwcv and kazal like domains proteoglycan 2 [Source:NCBI gene;Acc:105092485]	3813.17	0.833426	0.198451	4.19966	2.67312e-05	0.00239502
ENSCDRG00005018587	SPPL2A	signal peptide peptidase like 2A [Source:NCBI gene;Acc:105102461]	1528.71	-0.708857	0.196712	-3.60353	0.000313924	0.0136623
ENSCDRG00005004790	SQLE	squalene epoxidase [Source:NCBI gene;Acc:105096439]	3671.22	-1.66968	0.268185	-6.22586	4.78909e-10	4.65894e-07
ENSCDRG00005004973	SRFBP1	serum response factor binding protein 1 [Source:NCBI gene;Acc:105105176]	128.853	-0.624153	0.181402	-3.44072	0.000580159	0.020858
ENSCDRG00005014921	SRSF4	serine and arginine rich splicing factor 4 [Source:HGNC Symbol;Acc:HGNC:10786]	2279.59	0.561752	0.15108	3.71825	0.00020061	0.00993318
ENSCDRG00005012079	SSH3	slingshot protein phosphatase 3 [Source:NCBI gene;Acc:105104434]	452.885	0.451203	0.132133	3.41476	0.000638381	0.0221187
ENSCDRG00005000571	ST7L	suppression of tumorigenicity 7 like [Source:HGNC Symbol;Acc:HGNC:18441]	268.903	-0.690655	0.144917	-4.76587	1.88036e-06	0.000282704
ENSCDRG00005014766	STAR	steroidogenic acute regulatory protein [Source:NCBI gene;Acc:105089939]	15.9379	-1.6941	0.525993	-3.22077	0.00127845	0.035415
ENSCDRG00005004683	STARD3	StAR related lipid transfer domain containing 3 [Source:NCBI gene;Acc:105099043]	4554.98	1.15078	0.335137	3.43377	0.000595254	0.021337
ENSCDRG00005007289	STARD4	StAR related lipid transfer domain containing 4 [Source:NCBI gene;Acc:105095387]	180.633	-1.03319	0.305908	-3.37746	0.000731587	0.0241497
ENSCDRG00005016415	STC1	stanniocalcin 1 [Source:NCBI gene;Acc:105102439]	611.049	2.05925	0.497424	4.13984	3.47549e-05	0.00281754
ENSCDRG00005017092	SUCLG1	succinate-CoA ligase alpha subunit [Source:NCBI gene;Acc:105097266]	20206.4	-0.684663	0.180962	-3.78347	0.000154657	0.00826466
ENSCDRG00005011669	SUGCT	succinyl-CoA:glutarate-CoA transferase [Source:HGNC Symbol;Acc:HGNC:16001]	664.981	-0.948847	0.254324	-3.73086	0.000190826	0.00970977
ENSCDRG00005004981	SUOX	sulfite oxidase [Source:NCBI gene;Acc:105086383]	509.77	-0.614597	0.166468	-3.69198	0.000222515	0.0107287
ENSCDRG00005007550	SUPT5H	SPT5 homolog, DSIF elongation factor subunit [Source:NCBI gene;Acc:105093324]	2210.24	0.245137	0.0689607	3.55473	0.000378365	0.0154886
ENSCDRG00005021365	SYBU	syntabulin [Source:HGNC Symbol;Acc:HGNC:26011]	163.19	1.32109	0.305768	4.32055	1.55638e-05	0.0015321
ENSCDRG00005011023	SYMPK	symplekin [Source:NCBI gene;Acc:105095438]	1054.74	0.417654	0.110379	3.78381	0.000154445	0.00826466
ENSCDRG00005013569	SYT9	synaptotagmin 9 [Source:NCBI gene;Acc:105093968]	106.111	1.01296	0.328988	3.07901	0.00207691	0.0491387
ENSCDRG00005021414	TAF1B	TATA-box binding protein associated factor, RNA polymerase I subunit B [Source:HGNC Symbol;Acc:HGNC:11533]	358.123	-0.524435	0.152883	-3.43029	0.000602928	0.0213618
ENSCDRG00005008591	TAT	tyrosine aminotransferase [Source:NCBI gene;Acc:105088375]	5.66185	-4.39415	1.23747	-3.55091	0.000383901	0.0155994
ENSCDRG00005018011	TATDN3	TatD DNase domain containing 3 [Source:HGNC Symbol;Acc:HGNC:27010]	268.865	-0.677739	0.180372	-3.75746	0.000171648	0.00888298
ENSCDRG00005012492	TBC1D10B	TBC1 domain family member 10B [Source:HGNC Symbol;Acc:HGNC:24510]	847.615	0.347111	0.101929	3.40542	0.000660623	0.0224802
ENSCDRG00005014649	TBC1D7	TBC1 domain family member 7 [Source:NCBI gene;Acc:105089087]	1203.38	-1.39344	0.148136	-9.40645	5.13157e-21	4.2433e-17
ENSCDRG00005005510	TC2N	tandem C2 domains, nuclear [Source:NCBI gene;Acc:105095930]	189.269	-1.4457	0.400958	-3.60561	0.000311426	0.0136373
ENSCDRG00005016823	TCF7L1	transcription factor 7 like 1 [Source:HGNC Symbol;Acc:HGNC:11640]	228.726	0.764921	0.210904	3.62686	0.000286889	0.0129988
ENSCDRG00005013651	TCN2	transcobalamin 2 [Source:HGNC Symbol;Acc:HGNC:11653]	32803.7	-0.637716	0.202256	-3.15302	0.0016159	0.0413041
ENSCDRG00005011018	TCTN3	tectonic family member 3 [Source:HGNC Symbol;Acc:HGNC:24519]	278.112	-0.89388	0.234343	-3.8144	0.000136513	0.00754415
ENSCDRG00005015083	TDRKH	tudor and KH domain containing [Source:NCBI gene;Acc:105103227]	119.006	-1.36314	0.294744	-4.62482	3.74916e-06	0.000476951
ENSCDRG00005006601	TEAD2	TEA domain transcription factor 2 [Source:NCBI gene;Acc:105100216]	339.557	0.672369	0.184797	3.63843	0.00027431	0.012531
ENSCDRG00005008998	TEAD3	TEA domain transcription factor 3 [Source:NCBI gene;Acc:105101426]	410.948	0.578324	0.14784	3.91182	9.16017e-05	0.00556952
ENSCDRG00005014221	TEX9	testis expressed 9 [Source:HGNC Symbol;Acc:HGNC:29585]	126.386	-0.887228	0.256971	-3.45265	0.000555116	0.0202214
ENSCDRG00005009411	TFDP2	transcription factor Dp-2 [Source:NCBI gene;Acc:105086325]	231.19	-0.732685	0.231326	-3.16733	0.00153848	0.0401316
ENSCDRG00005010359	TGIF1	TGFB induced factor homeobox 1 [Source:NCBI gene;Acc:105086059]	558.727	0.609192	0.165179	3.68807	0.000225964	0.0108318
ENSCDRG00005006139	THRA	thyroid hormone receptor alpha [Source:HGNC Symbol;Acc:HGNC:11796]	2053.39	0.672831	0.147973	4.54699	5.44186e-06	0.000647464
ENSCDRG00005005606	THRSP	thyroid hormone responsive [Source:HGNC Symbol;Acc:HGNC:11800]	147.362	-2.76606	0.487422	-5.67489	1.3878e-08	6.95498e-06
ENSCDRG00005021099	TIMM17A	translocase of inner mitochondrial membrane 17A [Source:HGNC Symbol;Acc:HGNC:17315]	583.794	-0.629356	0.135017	-4.6613	3.14212e-06	0.000419122
ENSCDRG00005004157	TIMM9	translocase of inner mitochondrial membrane 9 [Source:NCBI gene;Acc:105086235]	209.778	-0.507185	0.155647	-3.25856	0.00111978	0.0323938
ENSCDRG00005021081	TK1	thymidine kinase 1 [Source:NCBI gene;Acc:105092157]	138.832	2.32535	0.604321	3.84787	0.000119148	0.00681826
ENSCDRG00005004596	TMCO1	transmembrane and coiled-coil domains 1 [Source:NCBI gene;Acc:105092716]	1045.37	-0.429363	0.10688	-4.01725	5.88821e-05	0.00412624
ENSCDRG00005019066	TMCO6	transmembrane and coiled-coil domains 6 [Source:HGNC Symbol;Acc:HGNC:28814]	319.216	0.688337	0.157934	4.3584	1.31018e-05	0.00134583
ENSCDRG00005003116	TMED4	transmembrane p24 trafficking protein 4 [Source:NCBI gene;Acc:105092334]	1952.17	0.416852	0.118604	3.51464	0.000440343	0.0172689
ENSCDRG00005011305	TMEM109	transmembrane protein 109 [Source:NCBI gene;Acc:105094891]	1023.89	0.418194	0.123965	3.37348	0.000742248	0.0244528
ENSCDRG00005003522	TMEM117	transmembrane protein 117 [Source:NCBI gene;Acc:105097090]	183.834	-0.571701	0.183472	-3.11602	0.0018331	0.0448458
ENSCDRG00005016133	TMEM163	transmembrane protein 163 [Source:HGNC Symbol;Acc:HGNC:25380]	112.928	1.24754	0.352102	3.54311	0.000395431	0.0159503
ENSCDRG00005017823	TMEM19	transmembrane protein 19 [Source:NCBI gene;Acc:105095997]	452.272	-0.965978	0.207559	-4.654	3.25558e-06	0.000430726
ENSCDRG00005014903	TMEM200B	transmembrane protein 200B [Source:HGNC Symbol;Acc:HGNC:33785]	37.9272	1.56189	0.474504	3.29163	0.000996089	0.0302263
ENSCDRG00005022246	TMEM203	transmembrane protein 203 [Source:NCBI gene;Acc:105106177]	220.216	0.436718	0.127833	3.41631	0.000634758	0.0221003
ENSCDRG00005012111	TMEM205	transmembrane protein 205 [Source:NCBI gene;Acc:105087610]	1340.25	-0.969093	0.232053	-4.17617	2.96464e-05	0.00259414
ENSCDRG00005020263	TMEM25	transmembrane protein 25 [Source:HGNC Symbol;Acc:HGNC:25890]	1745.9	-1.4272	0.287614	-4.96221	6.96955e-07	0.000133416
ENSCDRG00005000783	TMEM251	transmembrane protein 251 [Source:NCBI gene;Acc:105095813]	200.022	-0.678477	0.186862	-3.6309	0.000282434	0.0128321
ENSCDRG00005011202	TMEM52	transmembrane protein 52 [Source:HGNC Symbol;Acc:HGNC:27916]	10.3301	2.3633	0.647521	3.64976	0.000262481	0.0122279
ENSCDRG00005012572	TMEM61	transmembrane protein 61 [Source:NCBI gene;Acc:105092823]	503.914	-0.81577	0.261095	-3.12442	0.00178157	0.04391
ENSCDRG00005013641	TNC	tenascin C [Source:NCBI gene;Acc:105103745]	613.589	-2.57611	0.477587	-5.39402	6.89003e-08	2.47712e-05
ENSCDRG00005021806	TNFRSF11B	TNF receptor superfamily member 11b [Source:HGNC Symbol;Acc:HGNC:11909]	19.2157	5.19369	1.08253	4.79773	1.60477e-06	0.00025519
ENSCDRG00005010872	TNMD	tenomodulin [Source:NCBI gene;Acc:105085506]	114.519	1.51943	0.365574	4.15627	3.23485e-05	0.00267624
ENSCDRG00005007296	TRAP1	TNF receptor associated protein 1 [Source:HGNC Symbol;Acc:HGNC:16264]	4086.5	-0.573949	0.164935	-3.47985	0.000501689	0.0187713
ENSCDRG00005005156	TRIM65	tripartite motif containing 65 [Source:HGNC Symbol;Acc:HGNC:27316]	854.615	0.578076	0.158607	3.6447	0.000267704	0.012298
ENSCDRG00005008567	TRUB2	TruB pseudouridine synthase family member 2 [Source:NCBI gene;Acc:105092578]	179.08	-0.452365	0.13831	-3.27066	0.00107299	0.0315748
ENSCDRG00005018673	TSPAN1	tetraspanin 1 [Source:NCBI gene;Acc:105092916]	592.505	-1.58282	0.391664	-4.04125	5.31662e-05	0.00385641
ENSCDRG00005019748	TSPAN3	tetraspanin 3 [Source:NCBI gene;Acc:105087229]	4457.48	0.383207	0.0957596	4.00177	6.28716e-05	0.00438722
ENSCDRG00005000117	TSPAN33	tetraspanin 33 [Source:NCBI gene;Acc:105085375]	1660.39	-1.00743	0.186561	-5.40003	6.66316e-08	2.44878e-05
ENSCDRG00005012496	TTC38	tetratricopeptide repeat domain 38 [Source:NCBI gene;Acc:105091839]	3036.64	-0.652065	0.204283	-3.19197	0.00141305	0.037814
ENSCDRG00005004427	TTC7B	tetratricopeptide repeat domain 7B [Source:NCBI gene;Acc:105095991]	428.026	-0.526694	0.143048	-3.68194	0.000231466	0.0110317
ENSCDRG00005015690	TTR	transthyretin [Source:NCBI gene;Acc:105086682]	513.309	2.81164	0.843458	3.33347	0.000857689	0.027006
ENSCDRG00005000805	TUBA4A	tubulin alpha 4a [Source:NCBI gene;Acc:105096109]	2561.52	-0.77423	0.225655	-3.43103	0.000601301	0.0213618
ENSCDRG00005019625	TUBB1	tubulin beta 1 class VI [Source:NCBI gene;Acc:105095658]	11.6456	-2.61759	0.654835	-3.99732	6.40638e-05	0.004433
ENSCDRG00005003462	U6	U6 spliceosomal RNA [Source:RFAM;Acc:RF00026]	176.492	1.13029	0.296433	3.81297	0.000137307	0.00754415
ENSCDRG00005020323	U6	U6 spliceosomal RNA [Source:RFAM;Acc:RF00026]	5.38346	-1.96663	0.601613	-3.26892	0.00107958	0.0317046
ENSCDRG00005021970	UBE2L3	ubiquitin conjugating enzyme E2 L3 [Source:HGNC Symbol;Acc:HGNC:12488]	1277.51	-0.446661	0.14162	-3.15393	0.00161086	0.0413028
ENSCDRG00005011159	UBQLN4	ubiquilin 4 [Source:NCBI gene;Acc:105105661]	1080.7	0.766757	0.136791	5.60531	2.07881e-08	9.54981e-06
ENSCDRG00005018586	UBXN8	UBX domain protein 8 [Source:HGNC Symbol;Acc:HGNC:30307]	962.707	-0.554174	0.147136	-3.76641	0.00016561	0.00866726
ENSCDRG00005000840	UGT3A2	UDP-glucuronosyltransferase 3A1-like [Source:NCBI gene;Acc:105086999]	4288.99	-1.00283	0.187802	-5.33981	9.30433e-08	3.01716e-05
ENSCDRG00005004475	UGT8	UDP glycosyltransferase 8 [Source:HGNC Symbol;Acc:HGNC:12555]	955.201	1.24338	0.27235	4.56539	4.9857e-06	0.000619951
ENSCDRG00005011353	UIMC1	ubiquitin interaction motif containing 1 [Source:HGNC Symbol;Acc:HGNC:30298]	707.318	0.481133	0.150617	3.19441	0.00140119	0.0376052
ENSCDRG00005012605	ULK1	unc-51 like autophagy activating kinase 1 [Source:HGNC Symbol;Acc:HGNC:12558]	1033.58	-0.980939	0.253891	-3.86362	0.00011172	0.00650574
ENSCDRG00005019075	UMOD	uromodulin [Source:HGNC Symbol;Acc:HGNC:12559]	171921	0.693425	0.18624	3.72329	0.000196641	0.00984586
ENSCDRG00005020948	UQCRC2	cytochrome b-c1 complex subunit 2, mitochondrial [Source:NCBI gene;Acc:105092293]	6468.93	-0.545561	0.119636	-4.56017	5.11134e-06	0.000625575
ENSCDRG00005006451	UROS	uroporphyrinogen III synthase [Source:HGNC Symbol;Acc:HGNC:12592]	499.598	-0.536906	0.162012	-3.31398	0.000919769	0.0283261
ENSCDRG00005018685	VAPB	VAMP associated protein B and C [Source:HGNC Symbol;Acc:HGNC:12649]	1534.1	-0.433838	0.0858192	-5.05526	4.29815e-07	9.23152e-05
ENSCDRG00005020149	VEZT	vezatin, adherens junctions transmembrane protein [Source:NCBI gene;Acc:105097424]	401.889	-0.497765	0.153695	-3.23865	0.00120095	0.033893
ENSCDRG00005006994	VPS26C	VPS26 endosomal protein sorting factor C [Source:NCBI gene;Acc:105089834]	174.243	-0.943868	0.192144	-4.91229	9.00203e-07	0.000158378
ENSCDRG00005021252	VTI1A	vesicle transport through interaction with t-SNAREs 1A [Source:NCBI gene;Acc:105091692]	87.8769	-0.981508	0.212742	-4.6136	3.95762e-06	0.000499627
ENSCDRG00005010578	VWA8	von Willebrand factor A domain containing 8 [Source:HGNC Symbol;Acc:HGNC:29071]	1033.02	-1.20874	0.248676	-4.86069	1.16977e-06	0.000197404
ENSCDRG00005004609	WASF1	WASP family member 1 [Source:NCBI gene;Acc:105097105]	58.2568	1.85418	0.465801	3.98062	6.87353e-05	0.00463977
ENSCDRG00005002433	WDFY1	WD repeat and FYVE domain containing 1 [Source:NCBI gene;Acc:105088298]	218.475	-0.780882	0.243329	-3.20917	0.0013312	0.0362692
ENSCDRG00005004501	WEE2	WEE2 oocyte meiosis inhibiting kinase [Source:NCBI gene;Acc:105097323]	13.6205	2.83673	0.739569	3.83566	0.000125228	0.00709252
ENSCDRG00005018465	WFDC8	WAP four-disulfide core domain 8 [Source:HGNC Symbol;Acc:HGNC:16163]	42.732	1.88267	0.514792	3.65714	0.000255046	0.0119489
ENSCDRG00005012180	WNT7B	Wnt family member 7B [Source:HGNC Symbol;Acc:HGNC:12787]	1244.71	4.54035	0.447206	10.1527	3.22355e-24	5.3311e-20
ENSCDRG00005006270	XPNPEP1	X-prolyl aminopeptidase 1 [Source:HGNC Symbol;Acc:HGNC:12822]	2415.27	-0.667239	0.168498	-3.95993	7.49721e-05	0.00490258
ENSCDRG00005008101	XPNPEP2	X-prolyl aminopeptidase 2 [Source:NCBI gene;Acc:105098824]	726.327	-1.20109	0.383704	-3.13026	0.00174653	0.0433046
ENSCDRG00005020809	ZBTB2	zinc finger and BTB domain containing 2 [Source:NCBI gene;Acc:105100924]	215.864	0.571596	0.143378	3.98664	6.70163e-05	0.00456097
ENSCDRG00005017134	ZMYM3	zinc finger MYM-type containing 3 [Source:HGNC Symbol;Acc:HGNC:13054]	779.329	0.512608	0.14169	3.61781	0.000297108	0.0132799
ENSCDRG00005014278	ZNF189	zinc finger protein 189 [Source:NCBI gene;Acc:105086875]	419.809	0.418009	0.131175	3.18664	0.00143934	0.0383315
ENSCDRG00005018760	ZNF263	zinc finger protein 263 [Source:NCBI gene;Acc:105099678]	772.49	0.332424	0.0939888	3.53685	0.000404927	0.0160978
ENSCDRG00005006221	ZNF311	zinc finger protein 311 [Source:NCBI gene;Acc:105084543]	133.039	-0.681161	0.196496	-3.46653	0.00052722	0.0193411
ENSCDRG00005018592	ZNF384	zinc finger protein 384 [Source:HGNC Symbol;Acc:HGNC:11955]	959.625	0.293079	0.0845482	3.46642	0.000527441	0.0193411
ENSCDRG00005017464	ZNF521	zinc finger protein 521 [Source:NCBI gene;Acc:105086565]	117.473	0.797658	0.197271	4.04346	5.26685e-05	0.00383714
ENSCDRG00005008395	ZNF554	zinc finger protein 554 [Source:HGNC Symbol;Acc:HGNC:26629]	858.451	0.572536	0.170694	3.35416	0.000796072	0.0257723
ENSCDRG00005006794	ZNF691	zinc finger protein 691 [Source:HGNC Symbol;Acc:HGNC:28028]	136.769	0.515433	0.161598	3.18961	0.00142467	0.0380018
ENSCDRG00005001093	ZPLD1	zona pellucida like domain containing 1 [Source:NCBI gene;Acc:105087712]	52.4761	-2.47078	0.629388	-3.92569	8.64817e-05	0.00541528

## Sheet: Cortex_DehReh_overlap
Gene_catalogue_DEGs_Cortex_DehReh_overlap
ensembl_gene_id	external_gene_name	description
ENSCDRG00005007438	ABHD1	abhydrolase domain containing 1 [Source:NCBI gene;Acc:105098531]
ENSCDRG00005022041	ACSF2	acyl-CoA synthetase family member 2 [Source:NCBI gene;Acc:105097727]
ENSCDRG00005013071	ARL4C	ADP ribosylation factor like GTPase 4C [Source:HGNC Symbol;Acc:HGNC:698]
ENSCDRG00005007418	BCL6	BCL6 transcription repressor [Source:HGNC Symbol;Acc:HGNC:1001]
ENSCDRG00005012275	CDK18	cyclin dependent kinase 18 [Source:HGNC Symbol;Acc:HGNC:8751]
ENSCDRG00005016658	CIART	circadian associated repressor of transcription [Source:HGNC Symbol;Acc:HGNC:25200]
ENSCDRG00005011464	CILP2	cartilage intermediate layer protein 2 [Source:HGNC Symbol;Acc:HGNC:24213]
ENSCDRG00005001124	CPA1	carboxypeptidase A1 [Source:NCBI gene;Acc:105085388]
ENSCDRG00005001058	CPA5	carboxypeptidase A5 [Source:NCBI gene;Acc:105085386]
ENSCDRG00005018103	CTCFL	CCCTC-binding factor like [Source:HGNC Symbol;Acc:HGNC:16234]
ENSCDRG00005019078	CTSA	cathepsin A [Source:NCBI gene;Acc:105087842]
ENSCDRG00005010951	CTSB	cathepsin B [Source:NCBI gene;Acc:105101888]
ENSCDRG00005016933	CYP24A1	1,25-dihydroxyvitamin D(3) 24-hydroxylase, mitochondrial [Source:NCBI gene;Acc:105098859]
ENSCDRG00005002776	ENSCDRG00005002776
ENSCDRG00005003497	ENSCDRG00005003497
ENSCDRG00005016926	ENSCDRG00005016926
ENSCDRG00005017048	ENSCDRG00005017048
ENSCDRG00005017770	ENSCDRG00005017770
ENSCDRG00005020341	FAM110B	family with sequence similarity 110 member B [Source:HGNC Symbol;Acc:HGNC:28587]
ENSCDRG00005016102	FGB	fibrinogen beta chain [Source:NCBI gene;Acc:105089288]
ENSCDRG00005004871	FKBP15	FKBP prolyl isomerase 15 [Source:NCBI gene;Acc:105103766]
ENSCDRG00005010729	FUCA2	alpha-L-fucosidase 2 [Source:NCBI gene;Acc:105092063]
ENSCDRG00005009768	HARBI1	harbinger transposase derived 1 [Source:NCBI gene;Acc:105106862]
ENSCDRG00005008174	IDH3G	isocitrate dehydrogenase (NAD(+)) 3 non-catalytic subunit gamma [Source:NCBI gene;Acc:105098707]
ENSCDRG00005004252	LRATD1	LRAT domain containing 1 [Source:NCBI gene;Acc:105097172]
ENSCDRG00005001231	MEST	mesoderm specific transcript [Source:NCBI gene;Acc:105085391]
ENSCDRG00005002341	MFSD1	major facilitator superfamily domain containing 1 [Source:HGNC Symbol;Acc:HGNC:25874]
ENSCDRG00005020233	MMAA	metabolism of cobalamin associated A [Source:NCBI gene;Acc:105091209]
ENSCDRG00005005140	MYC	MYC proto-oncogene, bHLH transcription factor [Source:NCBI gene;Acc:105096445]
ENSCDRG00005004327	NAGA	alpha-N-acetylgalactosaminidase [Source:NCBI gene;Acc:105091882]
ENSCDRG00005009232	NEBL	nebulette [Source:HGNC Symbol;Acc:HGNC:16932]
ENSCDRG00005011868	PCDH8	protocadherin 8 [Source:HGNC Symbol;Acc:HGNC:8660]
ENSCDRG00005008732	PGBD2	piggyBac transposable element derived 2 [Source:NCBI gene;Acc:105106358]
ENSCDRG00005017578	PLA2G7	phospholipase A2 group VII [Source:HGNC Symbol;Acc:HGNC:9040]
ENSCDRG00005001023	PLCG2	phospholipase C gamma 2 [Source:NCBI gene;Acc:105089440]
ENSCDRG00005011144	PROSER2	proline and serine rich 2 [Source:HGNC Symbol;Acc:HGNC:23728]
ENSCDRG00005017540	PTPN12	protein tyrosine phosphatase non-receptor type 12 [Source:HGNC Symbol;Acc:HGNC:9645]
ENSCDRG00005015618	RAMP1	receptor activity modifying protein 1 [Source:HGNC Symbol;Acc:HGNC:9843]
ENSCDRG00005014773	SLC34A2	solute carrier family 34 member 2 [Source:NCBI gene;Acc:105098372]
ENSCDRG00005007288	SLC7A7	solute carrier family 7 member 7 [Source:HGNC Symbol;Acc:HGNC:11065]
ENSCDRG00005001244	SPEG	striated muscle enriched protein kinase [Source:HGNC Symbol;Acc:HGNC:16901]
ENSCDRG00005014649	TBC1D7	TBC1 domain family member 7 [Source:NCBI gene;Acc:105089087]
ENSCDRG00005021081	TK1	thymidine kinase 1 [Source:NCBI gene;Acc:105092157]
ENSCDRG00005000783	TMEM251	transmembrane protein 251 [Source:NCBI gene;Acc:105095813]
ENSCDRG00005012180	WNT7B	Wnt family member 7B [Source:HGNC Symbol;Acc:HGNC:12787]

## Sheet: Cortex_RehVsCon
Gene_catalogue_DEGs_Cortex_RehVsCon
ensembl_gene_id	external_gene_name	description	baseMean	logFoldChange	lfcSE	stat	p.Value	Adjusted.p.Value
ENSCDRG00005012963	AATK	apoptosis associated tyrosine kinase [Source:HGNC Symbol;Acc:HGNC:21]	18.0702	2.47044	0.626768	3.94156	8.09534e-05	0.0225553
ENSCDRG00005007438	ABHD1	abhydrolase domain containing 1 [Source:NCBI gene;Acc:105098531]	785.858	-0.825981	0.225627	-3.66083	0.000251403	0.0402244
ENSCDRG00005022041	ACSF2	acyl-CoA synthetase family member 2 [Source:NCBI gene;Acc:105097727]	2509.18	-0.534596	0.144827	-3.69128	0.000223127	0.0395119
ENSCDRG00005006604	AIF1L	allograft inflammatory factor 1 like [Source:HGNC Symbol;Acc:HGNC:28904]	6125.06	-0.797263	0.220429	-3.61687	0.000298182	0.0450339
ENSCDRG00005020974	AK2	adenylate kinase 2 [Source:NCBI gene;Acc:105085777]	8356.88	-0.615147	0.171398	-3.58901	0.000331938	0.0470537
ENSCDRG00005015841	ALAS1	5'-aminolevulinate synthase 1 [Source:HGNC Symbol;Acc:HGNC:396]	2218.17	1.1938	0.276614	4.31575	1.59061e-05	0.00756006
ENSCDRG00005009320	ARHGAP1	Rho GTPase activating protein 1 [Source:NCBI gene;Acc:105106864]	1441.49	-0.383801	0.089702	-4.27862	1.88056e-05	0.00868279
ENSCDRG00005013071	ARL4C	ADP ribosylation factor like GTPase 4C [Source:HGNC Symbol;Acc:HGNC:698]	77.1076	1.43097	0.319942	4.4726	7.7273e-06	0.00480282
ENSCDRG00005006045	BCL3	BCL3 transcription coactivator [Source:HGNC Symbol;Acc:HGNC:998]	370.841	2.24281	0.442709	5.06611	4.06038e-07	0.000596506
ENSCDRG00005007418	BCL6	BCL6 transcription repressor [Source:HGNC Symbol;Acc:HGNC:1001]	453.774	1.69364	0.350807	4.82786	1.3801e-06	0.00159302
ENSCDRG00005001489	BRD8	bromodomain-containing protein 8-like [Source:NCBI gene;Acc:105090610]	1796.91	-0.391898	0.09399	-4.16958	3.05167e-05	0.0123288
ENSCDRG00005016333	C9orf43	chromosome 9 open reading frame 43 [Source:HGNC Symbol;Acc:HGNC:23570]	73.2507	-0.991453	0.226379	-4.37962	1.18887e-05	0.00662485
ENSCDRG00005004535	CALCOCO1	calcium binding and coiled-coil domain 1 [Source:NCBI gene;Acc:105094555]	1876.85	-0.457009	0.0997144	-4.58317	4.57969e-06	0.0033818
ENSCDRG00005021958	CAPS	calcyphosine [Source:NCBI gene;Acc:105091763]	804.886	2.22262	0.465941	4.77017	1.84073e-06	0.0018082
ENSCDRG00005008712	CDA	cytidine deaminase [Source:NCBI gene;Acc:105088854]	121.654	-1.21707	0.330247	-3.68532	0.000228414	0.0395119
ENSCDRG00005012275	CDK18	cyclin dependent kinase 18 [Source:HGNC Symbol;Acc:HGNC:8751]	380.014	0.669046	0.17645	3.79169	0.000149625	0.0305994
ENSCDRG00005016658	CIART	circadian associated repressor of transcription [Source:HGNC Symbol;Acc:HGNC:25200]	113.787	-1.19441	0.30834	-3.8737	0.000107197	0.0247472
ENSCDRG00005011464	CILP2	cartilage intermediate layer protein 2 [Source:HGNC Symbol;Acc:HGNC:24213]	25.7358	2.00485	0.515434	3.88964	0.000100394	0.0245323
ENSCDRG00005003463	CLDN4	claudin 4 [Source:NCBI gene;Acc:105089677]	937.753	1.06989	0.285008	3.7539	0.000174105	0.033898
ENSCDRG00005001124	CPA1	carboxypeptidase A1 [Source:NCBI gene;Acc:105085388]	6.412	3.92949	1.01026	3.8896	0.000100412	0.0245323
ENSCDRG00005001058	CPA5	carboxypeptidase A5 [Source:NCBI gene;Acc:105085386]	291.447	3.31744	0.704593	4.7083	2.49787e-06	0.00224253
ENSCDRG00005003276	CPN1	carboxypeptidase N subunit 1 [Source:NCBI gene;Acc:105084312]	94.8501	-1.25983	0.337718	-3.73042	0.000191162	0.0363433
ENSCDRG00005018103	CTCFL	CCCTC-binding factor like [Source:HGNC Symbol;Acc:HGNC:16234]	38.7351	3.74195	1.01128	3.70021	0.000215421	0.0391147
ENSCDRG00005019078	CTSA	cathepsin A [Source:NCBI gene;Acc:105087842]	4002.86	-0.824271	0.141562	-5.82269	5.79087e-09	1.87161e-05
ENSCDRG00005010951	CTSB	cathepsin B [Source:NCBI gene;Acc:105101888]	21681.6	-0.792199	0.205244	-3.85979	0.000113484	0.0254709
ENSCDRG00005018728	CTSL	cathepsin L [Source:NCBI gene;Acc:105084695]	183.81	-0.8795	0.245826	-3.57774	0.000346583	0.0482826
ENSCDRG00005016933	CYP24A1	1,25-dihydroxyvitamin D(3) 24-hydroxylase, mitochondrial [Source:NCBI gene;Acc:105098859]	2079.91	3.41327	0.747894	4.56385	5.02248e-06	0.0033818
ENSCDRG00005007241	DNASE1	deoxyribonuclease 1 [Source:HGNC Symbol;Acc:HGNC:2956]	17651.4	-1.67599	0.366031	-4.57881	4.67619e-06	0.0033818
ENSCDRG00005000069	ENSCDRG00005000069		192.049	1.93936	0.493274	3.9316	8.43809e-05	0.0227902
ENSCDRG00005002776	ENSCDRG00005002776		86556.1	1.18574	0.259755	4.56484	4.99879e-06	0.0033818
ENSCDRG00005003322	ENSCDRG00005003322		22.1053	-1.6867	0.34564	-4.87992	1.06127e-06	0.00142917
ENSCDRG00005003497	ENSCDRG00005003497		310.608	1.1119	0.231283	4.80754	1.52803e-06	0.00164619
ENSCDRG00005005355	ENSCDRG00005005355		5.29698	-2.96672	0.707203	-4.195	2.72871e-05	0.0116042
ENSCDRG00005007506	ENSCDRG00005007506		57.5263	-0.774319	0.210624	-3.67632	0.000236625	0.0395119
ENSCDRG00005010782	ENSCDRG00005010782	EF-hand calcium binding domain 2 [Source:NCBI gene;Acc:105099480]	277.157	0.581738	0.163304	3.5623	0.000367614	0.0491026
ENSCDRG00005011130	ENSCDRG00005011130		55.1428	-0.884833	0.242466	-3.6493	0.000262952	0.0405206
ENSCDRG00005013169	ENSCDRG00005013169		4119.06	-0.569627	0.158591	-3.59181	0.00032839	0.0469938
ENSCDRG00005016926	ENSCDRG00005016926		5.97586	-3.6782	0.963756	-3.81653	0.000135341	0.0287478
ENSCDRG00005017048	ENSCDRG00005017048		90.1925	2.79131	0.615273	4.53671	5.71382e-06	0.00369341
ENSCDRG00005017770	ENSCDRG00005017770		845.92	-0.738327	0.152854	-4.83027	1.36349e-06	0.00159302
ENSCDRG00005019022	ENSCDRG00005019022		40604.7	-0.807073	0.218655	-3.69108	0.000223302	0.0395119
ENSCDRG00005021595	ENSCDRG00005021595	C-type lectin domain family 2 member B [Source:NCBI gene;Acc:105098156]	107.534	1.63596	0.391472	4.17899	2.92805e-05	0.0121326
ENSCDRG00005011685	ETNPPL	ethanolamine-phosphate phospho-lyase [Source:NCBI gene;Acc:105089893]	204.8	-2.22019	0.583193	-3.80695	0.000140691	0.0291483
ENSCDRG00005020341	FAM110B	family with sequence similarity 110 member B [Source:HGNC Symbol;Acc:HGNC:28587]	92.3214	1.00126	0.275502	3.63432	0.000278716	0.042491
ENSCDRG00005011982	FAM149A	family with sequence similarity 149 member A [Source:HGNC Symbol;Acc:HGNC:24527]	6032.62	-0.507076	0.138404	-3.66373	0.000248572	0.0401692
ENSCDRG00005004795	FAM78B	family with sequence similarity 78 member B [Source:NCBI gene;Acc:105092717]	17.9503	-2.37056	0.608793	-3.89387	9.86577e-05	0.0245323
ENSCDRG00005016102	FGB	fibrinogen beta chain [Source:NCBI gene;Acc:105089288]	3323.86	3.62615	0.714331	5.0763	3.8486e-07	0.000596506
ENSCDRG00005004871	FKBP15	FKBP prolyl isomerase 15 [Source:NCBI gene;Acc:105103766]	1316.51	-0.435227	0.111985	-3.88647	0.000101712	0.0245323
ENSCDRG00005010729	FUCA2	alpha-L-fucosidase 2 [Source:NCBI gene;Acc:105092063]	1905.7	-0.407603	0.0956247	-4.26253	2.02125e-05	0.00882796
ENSCDRG00005017063	GADD45G	growth arrest and DNA damage inducible gamma [Source:HGNC Symbol;Acc:HGNC:4097]	113.987	2.15006	0.586168	3.66798	0.00024447	0.0399054
ENSCDRG00005006922	GBA	glucosylceramidase beta [Source:HGNC Symbol;Acc:HGNC:4177]	1536.55	-0.559358	0.142862	-3.91538	9.02634e-05	0.0239124
ENSCDRG00005014844	GFOD1	glucose-fructose oxidoreductase domain containing 1 [Source:NCBI gene;Acc:105089088]	8.50873	4.19619	1.16832	3.59164	0.000328608	0.0469938
ENSCDRG00005016233	GGCX	gamma-glutamyl carboxylase [Source:HGNC Symbol;Acc:HGNC:4247]	1963.76	-0.447106	0.102445	-4.36437	1.27489e-05	0.00664589
ENSCDRG00005012114	GLB1	galactosidase beta 1 [Source:NCBI gene;Acc:105090734]	4626.8	-0.364265	0.101334	-3.59468	0.000324785	0.0469938
ENSCDRG00005010188	GPR19	G protein-coupled receptor 19 [Source:NCBI gene;Acc:105094243]	41.3751	-1.31581	0.328319	-4.00772	6.13075e-05	0.020219
ENSCDRG00005009768	HARBI1	harbinger transposase derived 1 [Source:NCBI gene;Acc:105106862]	148.896	-0.618462	0.132232	-4.6771	2.90953e-06	0.00247464
ENSCDRG00005000828	HBB	hemoglobin subunit beta [Source:NCBI gene;Acc:105097953]	82.3807	-2.93815	0.758364	-3.87433	0.000106918	0.0247472
ENSCDRG00005002726	HEXB	hexosaminidase subunit beta [Source:NCBI gene;Acc:105084795]	3860.22	-0.662963	0.185448	-3.57493	0.00035032	0.0483383
ENSCDRG00005003040	HS6ST1	heparan sulfate 6-O-sulfotransferase 1 [Source:HGNC Symbol;Acc:HGNC:5201]	112.116	2.08264	0.487654	4.27073	1.94831e-05	0.00874575
ENSCDRG00005007280	HSD17B11	hydroxysteroid 17-beta dehydrogenase 11 [Source:NCBI gene;Acc:105091581]	1316.05	-0.888489	0.232285	-3.82499	0.000130778	0.028559
ENSCDRG00005006746	ICAM5	intercellular adhesion molecule 5 [Source:HGNC Symbol;Acc:HGNC:5348]	31.1985	1.91722	0.513762	3.73172	0.000190174	0.0363433
ENSCDRG00005008174	IDH3G	isocitrate dehydrogenase (NAD(+)) 3 non-catalytic subunit gamma [Source:NCBI gene;Acc:105098707]	2435.8	-0.480129	0.0920484	-5.21605	1.8278e-07	0.00042196
ENSCDRG00005011222	IGFBP7	insulin like growth factor binding protein 7 [Source:HGNC Symbol;Acc:HGNC:5476]	28313.1	-0.803892	0.197185	-4.07685	4.565e-05	0.0163934
ENSCDRG00005005282	IL33	interleukin 33 [Source:NCBI gene;Acc:105100405]	1639.98	-0.810808	0.212242	-3.82021	0.000133339	0.0287301
ENSCDRG00005013707	IL7	interleukin 7 [Source:NCBI gene;Acc:105088534]	140.06	0.935521	0.259712	3.60215	0.00031559	0.0467884
ENSCDRG00005019441	KCNMB4	potassium calcium-activated channel subfamily M regulatory beta subunit 4 [Source:NCBI gene;Acc:105094388]	202.967	1.60401	0.439132	3.65268	0.000259518	0.0405206
ENSCDRG00005020274	KCTD6	potassium channel tetramerization domain containing 6 [Source:NCBI gene;Acc:105089808]	532.629	0.564359	0.150131	3.75911	0.000170522	0.0336053
ENSCDRG00005003792	KIAA1191	KIAA1191 ortholog [Source:NCBI gene;Acc:105099567]	5371.08	1.05097	0.256667	4.09468	4.22755e-05	0.0158877
ENSCDRG00005008757	KLHDC3	kelch domain containing 3 [Source:NCBI gene;Acc:105088613]	1636.37	-0.527374	0.119457	-4.41474	1.0113e-05	0.00583662
ENSCDRG00005004252	LRATD1	LRAT domain containing 1 [Source:NCBI gene;Acc:105097172]	141.483	2.90481	0.416157	6.98008	2.95018e-12	2.38374e-08
ENSCDRG00005001231	MEST	mesoderm specific transcript [Source:NCBI gene;Acc:105085391]	93.3224	1.616	0.339243	4.76355	1.90219e-06	0.0018082
ENSCDRG00005002341	MFSD1	major facilitator superfamily domain containing 1 [Source:HGNC Symbol;Acc:HGNC:25874]	1271.61	-0.521437	0.130029	-4.01016	6.06769e-05	0.020219
ENSCDRG00005020233	MMAA	metabolism of cobalamin associated A [Source:NCBI gene;Acc:105091209]	836.352	-0.52031	0.13973	-3.72367	0.000196345	0.0368946
ENSCDRG00005006058	MXI1	MAX interactor 1, dimerization protein [Source:NCBI gene;Acc:105091708]	461.079	-0.587306	0.151914	-3.86603	0.000110621	0.0251779
ENSCDRG00005005140	MYC	MYC proto-oncogene, bHLH transcription factor [Source:NCBI gene;Acc:105096445]	513.952	1.56337	0.360082	4.34169	1.4139e-05	0.00692384
ENSCDRG00005004327	NAGA	alpha-N-acetylgalactosaminidase [Source:NCBI gene;Acc:105091882]	1101.89	-0.504438	0.126167	-3.99818	6.38311e-05	0.0206302
ENSCDRG00005009232	NEBL	nebulette [Source:HGNC Symbol;Acc:HGNC:16932]	103.94	-0.809548	0.220138	-3.67746	0.000235564	0.0395119
ENSCDRG00005014832	PANX1	pannexin 1 [Source:NCBI gene;Acc:105096544]	10.4856	2.39184	0.64869	3.68719	0.000226742	0.0395119
ENSCDRG00005011868	PCDH8	protocadherin 8 [Source:HGNC Symbol;Acc:HGNC:8660]	26.9744	4.41133	0.820651	5.3754	7.6411e-08	0.0002058
ENSCDRG00005008732	PGBD2	piggyBac transposable element derived 2 [Source:NCBI gene;Acc:105106358]	494.541	-0.648845	0.106768	-6.07715	1.22335e-09	4.94234e-06
ENSCDRG00005017578	PLA2G7	phospholipase A2 group VII [Source:HGNC Symbol;Acc:HGNC:9040]	2673.95	-0.512858	0.142221	-3.60606	0.000310882	0.0465172
ENSCDRG00005001023	PLCG2	phospholipase C gamma 2 [Source:NCBI gene;Acc:105089440]	1131.44	-0.817067	0.207856	-3.93093	8.4617e-05	0.0227902
ENSCDRG00005011144	PROSER2	proline and serine rich 2 [Source:HGNC Symbol;Acc:HGNC:23728]	182.273	2.65727	0.608431	4.36741	1.25727e-05	0.00664589
ENSCDRG00005018636	PRR15L	proline rich 15 like [Source:NCBI gene;Acc:105106957]	327.778	0.96598	0.263186	3.67033	0.00024224	0.0399054
ENSCDRG00005017540	PTPN12	protein tyrosine phosphatase non-receptor type 12 [Source:HGNC Symbol;Acc:HGNC:9645]	753.183	0.600837	0.144363	4.16198	3.15504e-05	0.0124355
ENSCDRG00005015618	RAMP1	receptor activity modifying protein 1 [Source:HGNC Symbol;Acc:HGNC:9843]	111.884	3.31767	0.761391	4.35739	1.31625e-05	0.00664706
ENSCDRG00005015879	RERGL	RERG like [Source:NCBI gene;Acc:105096499]	47.737	-3.50141	0.973693	-3.59601	0.00032314	0.0469938
ENSCDRG00005000396	RETREG2	reticulophagy regulator family member 2 [Source:NCBI gene;Acc:105096101]	2548.09	-0.532019	0.104265	-5.10259	3.35042e-07	0.000596506
ENSCDRG00005005794	RETREG3	reticulophagy regulator family member 3 [Source:NCBI gene;Acc:105090468]	2658.72	-0.393793	0.107119	-3.67622	0.000236712	0.0395119
ENSCDRG00005013889	RNF103	ring finger protein 103 [Source:HGNC Symbol;Acc:HGNC:12859]	829.434	-0.378066	0.103609	-3.64898	0.000263284	0.0405206
ENSCDRG00005010837	RSPH6A	radial spoke head 6 homolog A [Source:NCBI gene;Acc:105095471]	30.1242	3.88663	0.837036	4.64333	3.42839e-06	0.00277014
ENSCDRG00005021657	SAT1	spermidine/spermine N1-acetyltransferase 1 [Source:NCBI gene;Acc:105103961]	10338.3	-0.800112	0.211188	-3.78863	0.000151482	0.0305994
ENSCDRG00005012673	SBNO2	strawberry notch homolog 2 [Source:HGNC Symbol;Acc:HGNC:29158]	287.89	1.2821	0.311498	4.1159	3.85674e-05	0.0148393
ENSCDRG00005022141	SCPEP1	serine carboxypeptidase 1 [Source:NCBI gene;Acc:105097792]	1349.15	-0.710055	0.186192	-3.81356	0.000136979	0.0287478
ENSCDRG00005010938	SEZ6	seizure related 6 homolog [Source:NCBI gene;Acc:105088163]	60.5364	1.46054	0.380317	3.84033	0.000122868	0.0271992
ENSCDRG00005017890	SHMT2	serine hydroxymethyltransferase 2 [Source:HGNC Symbol;Acc:HGNC:10852]	587.633	-0.76705	0.20868	-3.67573	0.000237169	0.0395119
ENSCDRG00005010833	SLC25A25	solute carrier family 25 member 25 [Source:HGNC Symbol;Acc:HGNC:20663]	1684.07	1.27454	0.319793	3.9855	6.73376e-05	0.0206572
ENSCDRG00005009601	SLC25A45	solute carrier family 25 member 45 [Source:NCBI gene;Acc:105102606]	406.325	-0.980216	0.247636	-3.95829	7.54888e-05	0.0218569
ENSCDRG00005014773	SLC34A2	solute carrier family 34 member 2 [Source:NCBI gene;Acc:105098372]	1626.15	1.78726	0.480675	3.71823	0.000200621	0.0372647
ENSCDRG00005007288	SLC7A7	solute carrier family 7 member 7 [Source:HGNC Symbol;Acc:HGNC:11065]	2747.55	-0.637761	0.169421	-3.76437	0.000166972	0.033312
ENSCDRG00005001244	SPEG	striated muscle enriched protein kinase [Source:HGNC Symbol;Acc:HGNC:16901]	125.233	1.04088	0.258965	4.01939	5.83486e-05	0.020219
ENSCDRG00005002957	STK32C	serine/threonine kinase 32C [Source:HGNC Symbol;Acc:HGNC:21332]	45.9807	2.23364	0.576309	3.87577	0.000106289	0.0247472
ENSCDRG00005002566	SYPL2	synaptophysin like 2 [Source:NCBI gene;Acc:105085642]	53.4116	-1.17401	0.321596	-3.65057	0.000261655	0.0405206
ENSCDRG00005014649	TBC1D7	TBC1 domain family member 7 [Source:NCBI gene;Acc:105089087]	1203.38	-0.65682	0.147516	-4.45253	8.48639e-06	0.00507926
ENSCDRG00005014045	TECR	trans-2,3-enoyl-CoA reductase [Source:NCBI gene;Acc:105105973]	2941.39	-0.687038	0.173605	-3.95749	7.57417e-05	0.0218569
ENSCDRG00005021081	TK1	thymidine kinase 1 [Source:NCBI gene;Acc:105092157]	138.832	2.40179	0.604305	3.97447	7.05373e-05	0.0211089
ENSCDRG00005006773	TMEM214	transmembrane protein 214 [Source:NCBI gene;Acc:105098571]	1893.57	-0.342632	0.0957303	-3.57913	0.000344736	0.0482826
ENSCDRG00005000783	TMEM251	transmembrane protein 251 [Source:NCBI gene;Acc:105095813]	200.022	-0.666457	0.187088	-3.56227	0.000367662	0.0491026
ENSCDRG00005005377	TNFAIP8	TNF alpha induced protein 8 [Source:NCBI gene;Acc:105104294]	1042.68	-0.639151	0.163605	-3.90667	9.35783e-05	0.0240036
ENSCDRG00005014509	TPP1	tripeptidyl peptidase 1 [Source:NCBI gene;Acc:105097984]	2570.71	-0.641805	0.172917	-3.71163	0.000205928	0.0378159
ENSCDRG00005010925	TSPAN6	tetraspanin 6 [Source:HGNC Symbol;Acc:HGNC:11858]	1554.94	-0.526621	0.147391	-3.57296	0.000352965	0.0483383
ENSCDRG00005021044	TSSC4	tumor suppressing subtransferable candidate 4 [Source:HGNC Symbol;Acc:HGNC:12386]	118.87	2.30654	0.584691	3.94489	7.98362e-05	0.0225553
ENSCDRG00005007070	TYK2	tyrosine kinase 2 [Source:HGNC Symbol;Acc:HGNC:12440]	1147.48	-0.540339	0.134657	-4.01271	6.00246e-05	0.020219
ENSCDRG00005010900	TYW3	tRNA-yW synthesizing protein 3 homolog [Source:NCBI gene;Acc:105096647]	282.377	-0.495733	0.124429	-3.98405	6.77494e-05	0.0206572
ENSCDRG00005021880	UBE2G2	ubiquitin conjugating enzyme E2 G2 [Source:HGNC Symbol;Acc:HGNC:12483]	739.455	0.43505	0.122008	3.56575	0.000362819	0.0491026
ENSCDRG00005011877	VDR	vitamin D receptor [Source:NCBI gene;Acc:105103804]	2231.66	2.07075	0.51945	3.98644	6.70722e-05	0.0206572
ENSCDRG00005014790	VGF	VGF nerve growth factor inducible [Source:HGNC Symbol;Acc:HGNC:12684]	12.3045	4.52353	1.1063	4.08889	4.33449e-05	0.0159194
ENSCDRG00005017969	VPS35L	VPS35 endosomal protein sorting factor like [Source:NCBI gene;Acc:105091139]	926.381	-0.475509	0.0924311	-5.14447	2.68274e-07	0.000541914
ENSCDRG00005021653	VPS52	VPS52 subunit of GARP complex [Source:NCBI gene;Acc:105101390]	1635.98	-0.380174	0.0972721	-3.90836	9.29254e-05	0.0240036
ENSCDRG00005001559	WFDC1	WAP four-disulfide core domain 1 [Source:HGNC Symbol;Acc:HGNC:15466]	404.658	1.01066	0.165204	6.11764	9.49717e-10	4.94234e-06
ENSCDRG00005012180	WNT7B	Wnt family member 7B [Source:HGNC Symbol;Acc:HGNC:12787]	1244.71	3.68701	0.448645	8.21811	2.06736e-16	3.34085e-12

## Sheet: Cortex_RehVsDeh
Gene_catalogue_DEGs_Cortex_RehVsDeh
ensembl_gene_id	external_gene_name	description	baseMean	log2FoldChange	lfcSE	stat	pvalue	padj
ENSCDRG00005021498	A2M	alpha-2-macroglobulin-like [Source:NCBI gene;Acc:105098164]	5002.95	-0.786226	0.240901	-3.26368	0.00109974	0.0315557
ENSCDRG00005005129	AAAS	aladin WD repeat nucleoporin [Source:NCBI gene;Acc:105094567]	604.692	-0.423174	0.122866	-3.44419	0.000572779	0.0207304
ENSCDRG00005021788	ACAT1	acetyl-CoA acetyltransferase 1 [Source:NCBI gene;Acc:105096605]	7217.71	0.505091	0.138341	3.65106	0.000261157	0.0116744
ENSCDRG00005014935	ACHE	acetylcholinesterase (Cartwright blood group) [Source:NCBI gene;Acc:105088569]	38.0115	1.2806	0.370135	3.45982	0.000540534	0.0197445
ENSCDRG00005017299	ACO2	aconitase 2 [Source:HGNC Symbol;Acc:HGNC:118]	13025.7	0.39933	0.117421	3.40084	0.000671801	0.0230457
ENSCDRG00005021651	ACOT9	acyl-CoA thioesterase 9 [Source:NCBI gene;Acc:105103963]	1035.92	-0.507723	0.15525	-3.27036	0.0010741	0.0312099
ENSCDRG00005019364	ACSM3	acyl-CoA synthetase medium chain family member 3 [Source:NCBI gene;Acc:105091128]	1209.42	1.444	0.378403	3.81603	0.000135619	0.00747554
ENSCDRG00005007102	ACTA2	actin alpha 2, smooth muscle [Source:NCBI gene;Acc:105102830]	3865.97	-0.878709	0.276207	-3.18134	0.00146596	0.037985
ENSCDRG00005010441	ADAM2	ADAM metallopeptidase domain 2 [Source:HGNC Symbol;Acc:HGNC:198]	9.60718	4.11875	1.16394	3.53863	0.000402204	0.015867
ENSCDRG00005018173	ADAP1	ArfGAP with dual PH domains 1 [Source:HGNC Symbol;Acc:HGNC:16486]	92.0468	1.152	0.316443	3.64046	0.000272148	0.0120294
ENSCDRG00005017539	ADAP2	ArfGAP with dual PH domains 2 [Source:HGNC Symbol;Acc:HGNC:16487]	1373.02	-1.43053	0.304848	-4.6926	2.69761e-06	0.000506765
ENSCDRG00005000899	AGL	amylo-alpha-1, 6-glucosidase, 4-alpha-glucanotransferase [Source:NCBI gene;Acc:105085047]	118.837	1.42598	0.457775	3.11504	0.00183923	0.0447887
ENSCDRG00005004652	AK4	adenylate kinase 4 [Source:NCBI gene;Acc:105107127]	352.326	1.93364	0.571511	3.38339	0.00071598	0.0241931
ENSCDRG00005003903	AKAP8L	A-kinase anchoring protein 8 like [Source:HGNC Symbol;Acc:HGNC:29857]	1099.11	-0.482945	0.139543	-3.4609	0.000538377	0.0197413
ENSCDRG00005002897	ALG3	ALG3 alpha-1,3- mannosyltransferase [Source:NCBI gene;Acc:105085886]	357.78	-0.435707	0.134059	-3.2501	0.00115363	0.0326242
ENSCDRG00005015872	AMBP	alpha-1-microglobulin/bikunin precursor [Source:NCBI gene;Acc:105103755]	911.841	-1.20326	0.260861	-4.61262	3.97616e-06	0.000681997
ENSCDRG00005015708	ANKLE1	ankyrin repeat and LEM domain containing 1 [Source:HGNC Symbol;Acc:HGNC:26812]	84.9694	-0.853996	0.244848	-3.48786	0.000486897	0.0181637
ENSCDRG00005013238	ANKRD13A	ankyrin repeat domain 13A [Source:NCBI gene;Acc:105105369]	1390.81	-0.488542	0.132272	-3.69345	0.000221231	0.0104689
ENSCDRG00005019608	ANKRD29	ankyrin repeat domain 29 [Source:HGNC Symbol;Acc:HGNC:27110]	163.584	0.943175	0.272555	3.46049	0.000539194	0.0197413
ENSCDRG00005006260	ANKRD55	ankyrin repeat domain 55 [Source:NCBI gene;Acc:105087136]	15.9917	-2.37843	0.582403	-4.08382	4.43014e-05	0.00360349
ENSCDRG00005000595	ANKZF1	ankyrin repeat and zinc finger peptidyl tRNA hydrolase 1 [Source:HGNC Symbol;Acc:HGNC:25527]	666.858	-0.862423	0.151249	-5.70201	1.18401e-08	8.89696e-06
ENSCDRG00005016234	ANP32E	acidic nuclear phosphoprotein 32 family member E [Source:NCBI gene;Acc:105103174]	335.416	0.713905	0.201789	3.53788	0.000403354	0.0158726
ENSCDRG00005003930	ANXA13	annexin A13 [Source:NCBI gene;Acc:105096430]	749.389	1.14563	0.3459	3.31203	0.000926205	0.0287068
ENSCDRG00005018156	ANXA9	annexin A9 [Source:NCBI gene;Acc:105103198]	161.43	-1.27757	0.289288	-4.41628	1.00416e-05	0.00133248
ENSCDRG00005014627	AP1G2	adaptor related protein complex 1 subunit gamma 2 [Source:NCBI gene;Acc:105102402]	369.717	-0.678891	0.167211	-4.06008	4.90559e-05	0.00390961
ENSCDRG00005006223	APOE	apolipoprotein E [Source:NCBI gene;Acc:105095464]	195.208	1.7008	0.516895	3.29042	0.0010004	0.0301764
ENSCDRG00005005216	AQP2	aquaporin 2 [Source:NCBI gene;Acc:105097193]	4949.95	-0.768148	0.236165	-3.25259	0.00114358	0.0324562
ENSCDRG00005001520	ARAP1	ArfGAP with RhoGAP domain, ankyrin repeat and PH domain 1 [Source:HGNC Symbol;Acc:HGNC:16925]	943.442	-0.53204	0.139266	-3.82031	0.000133286	0.00743308
ENSCDRG00005018696	ARSL	arylsulfatase L [Source:HGNC Symbol;Acc:HGNC:719]	253.327	1.63172	0.486005	3.35742	0.000786734	0.0259179
ENSCDRG00005017084	ASXL1	ASXL transcriptional regulator 1 [Source:HGNC Symbol;Acc:HGNC:18318]	986.949	-0.43398	0.127227	-3.41108	0.000647056	0.0225398
ENSCDRG00005017353	ATAD5	ATPase family AAA domain containing 5 [Source:HGNC Symbol;Acc:HGNC:25752]	25.8914	1.92936	0.56815	3.39587	0.000684112	0.0233664
ENSCDRG00005012767	ATG2A	autophagy related 2A [Source:NCBI gene;Acc:105102629]	353.143	-0.623268	0.148102	-4.20838	2.57208e-05	0.00250539
ENSCDRG00005009339	ATP1B3	ATPase Na+/K+ transporting subunit beta 3 [Source:NCBI gene;Acc:105086324]	2393.19	-0.480551	0.156878	-3.06321	0.00218978	0.0493638
ENSCDRG00005012498	ATP5F1D	ATP synthase F1 subunit delta [Source:NCBI gene;Acc:105104113]	2969.03	1.15876	0.364202	3.18165	0.00146439	0.037985
ENSCDRG00005009468	ATP5IF1	ATP synthase inhibitory factor subunit 1 [Source:NCBI gene;Acc:105103325]	4083.83	0.567206	0.184228	3.07883	0.00207819	0.0473214
ENSCDRG00005020943	BCAP31	B cell receptor associated protein 31 [Source:NCBI gene;Acc:105098705]	7535.44	-0.594089	0.191876	-3.09621	0.00196011	0.0460962
ENSCDRG00005001048	BET1	Bet1 golgi vesicular membrane trafficking protein [Source:NCBI gene;Acc:105088739]	404.361	0.478197	0.133985	3.56904	0.000358294	0.0144601
ENSCDRG00005019118	BHMT	betaine--homocysteine S-methyltransferase [Source:NCBI gene;Acc:105084827]	149.452	1.76603	0.53901	3.27644	0.00105123	0.030891
ENSCDRG00005022130	C17orf67	chromosome unknown open reading frame, human C17orf67 [Source:NCBI gene;Acc:105097883]	10.2622	-1.78955	0.56951	-3.14227	0.00167643	0.0417916
ENSCDRG00005020686	C2CD2L	C2CD2 like [Source:NCBI gene;Acc:105090148]	333.284	-0.435511	0.136396	-3.19299	0.00140806	0.0371558
ENSCDRG00005004867	C4orf48	chromosome 4 open reading frame 48 [Source:HGNC Symbol;Acc:HGNC:34437]	100.267	2.39273	0.721688	3.31546	0.000914928	0.0287068
ENSCDRG00005018415	C8orf82	chromosome 8 open reading frame 82 [Source:HGNC Symbol;Acc:HGNC:33826]	79.571	0.868878	0.261513	3.32251	0.000892128	0.0283141
ENSCDRG00005010368	CADM3	cell adhesion molecule 3 [Source:HGNC Symbol;Acc:HGNC:17601]	123.541	-1.22014	0.332606	-3.66842	0.000244057	0.0112939
ENSCDRG00005011123	CALHM2	calcium homeostasis modulator family member 2 [Source:NCBI gene;Acc:105095012]	153.633	-0.638376	0.208521	-3.06144	0.00220274	0.0494783
ENSCDRG00005019297	CANT1	calcium activated nucleotidase 1 [Source:NCBI gene;Acc:105105800]	292.099	0.734778	0.170632	4.30621	1.66075e-05	0.00184496
ENSCDRG00005006318	CASC3	CASC3 exon junction complex subunit [Source:NCBI gene;Acc:105099026]	1531.28	-0.316012	0.084038	-3.76035	0.000169675	0.0084463
ENSCDRG00005007066	CASP2	caspase 2 [Source:NCBI gene;Acc:105105559]	575.044	-0.415149	0.131806	-3.14969	0.00163443	0.0412003
ENSCDRG00005005412	CAVIN1	caveolae associated protein 1 [Source:HGNC Symbol;Acc:HGNC:9688]	4582.75	-0.511958	0.166382	-3.077	0.00209096	0.0474754
ENSCDRG00005004477	CCDC102A	coiled-coil domain containing 102A [Source:HGNC Symbol;Acc:HGNC:28097]	503.866	-0.641056	0.208169	-3.0795	0.00207351	0.0472832
ENSCDRG00005001762	CCDC114	coiled-coil domain containing 114 [Source:NCBI gene;Acc:105098932]	495.622	-0.509292	0.139387	-3.6538	0.000258387	0.0116744
ENSCDRG00005013077	CCDC78	coiled-coil domain containing 78 [Source:HGNC Symbol;Acc:HGNC:14153]	47.059	-1.13436	0.356551	-3.18148	0.00146525	0.037985
ENSCDRG00005006299	CCDC83	coiled-coil domain containing 83 [Source:HGNC Symbol;Acc:HGNC:28535]	7.49421	-3.17044	0.774259	-4.0948	4.22531e-05	0.0034901
ENSCDRG00005018771	CCL8	C-C motif chemokine ligand 8 [Source:NCBI gene;Acc:105088230]	199.25	1.5999	0.514053	3.11232	0.00185626	0.0449482
ENSCDRG00005016693	CCM2L	CCM2 like scaffold protein [Source:HGNC Symbol;Acc:HGNC:16153]	865.437	-0.731224	0.200109	-3.65413	0.000258056	0.0116744
ENSCDRG00005004773	CDK3	cyclin dependent kinase 3 [Source:HGNC Symbol;Acc:HGNC:1772]	86.8288	0.689441	0.225415	3.05854	0.00222417	0.049617
ENSCDRG00005009756	CITED1	Cbp/p300 interacting transactivator with Glu/Asp rich carboxy-terminal domain 1 [Source:HGNC Symbol;Acc:HGNC:1986]	862.866	-2.79511	0.533667	-5.23756	1.62711e-07	5.83542e-05
ENSCDRG00005012611	CITED2	Cbp/p300 interacting transactivator with Glu/Asp rich carboxy-terminal domain 2 [Source:HGNC Symbol;Acc:HGNC:1987]	742.868	-0.633672	0.198566	-3.19123	0.00141668	0.0371966
ENSCDRG00005006557	CLASRP	CLK4 associating serine/arginine rich protein [Source:HGNC Symbol;Acc:HGNC:17731]	794.948	-0.604809	0.184483	-3.2784	0.00104399	0.0308771
ENSCDRG00005014632	CLDN10	claudin 10 [Source:HGNC Symbol;Acc:HGNC:2033]	6547.94	0.582521	0.157355	3.70196	0.000213939	0.0103357
ENSCDRG00005019043	CLDN5	claudin 5 [Source:HGNC Symbol;Acc:HGNC:2047]	144.084	1.67034	0.516275	3.23538	0.00121482	0.0336889
ENSCDRG00005016627	CLEC19A	C-type lectin domain containing 19A [Source:NCBI gene;Acc:105091145]	11.3161	-2.10975	0.64413	-3.27534	0.00105535	0.0309232
ENSCDRG00005011708	CLIP3	CAP-Gly domain containing linker protein 3 [Source:HGNC Symbol;Acc:HGNC:24314]	181.579	-1.1194	0.291748	-3.83688	0.000124606	0.00710058
ENSCDRG00005007825	CLN3	CLN3 lysosomal/endosomal transmembrane protein, battenin [Source:NCBI gene;Acc:105102775]	1127.7	-0.384997	0.118859	-3.2391	0.00119907	0.0334299
ENSCDRG00005009303	CNPY4	canopy FGF signaling regulator 4 [Source:NCBI gene;Acc:105104804]	462.062	-0.622327	0.162476	-3.83028	0.000127998	0.00723945
ENSCDRG00005008615	CNTNAP2	contactin associated protein like 2 [Source:HGNC Symbol;Acc:HGNC:13830]	284.864	-1.53358	0.371855	-4.12413	3.72133e-05	0.00324434
ENSCDRG00005011703	CNTROB	centrobin, centriole duplication and spindle assembly protein [Source:HGNC Symbol;Acc:HGNC:29616]	310.578	-0.414118	0.12749	-3.24825	0.00116116	0.0327783
ENSCDRG00005018314	COA5	cytochrome c oxidase assembly factor 5 [Source:NCBI gene;Acc:105099795]	2068.08	0.757374	0.194313	3.89771	9.71086e-05	0.00598583
ENSCDRG00005005644	COASY	Coenzyme A synthase [Source:NCBI gene;Acc:105090464]	2602.51	-0.431043	0.13341	-3.23096	0.00123374	0.0340356
ENSCDRG00005014194	COG1	component of oligomeric golgi complex 1 [Source:HGNC Symbol;Acc:HGNC:6545]	1220.86	-0.440227	0.0898871	-4.89756	9.70362e-07	0.000209758
ENSCDRG00005017669	COL16A1	collagen type XVI alpha 1 chain [Source:HGNC Symbol;Acc:HGNC:2193]	257.728	0.859153	0.281271	3.05454	0.00225403	0.0497463
ENSCDRG00005016899	COPRS	coordinator of PRMT5 and differentiation stimulator [Source:NCBI gene;Acc:105088209]	552.833	-0.69265	0.221104	-3.13269	0.00173211	0.0427073
ENSCDRG00005006113	COQ10A	coenzyme Q10A [Source:NCBI gene;Acc:105086366]	535.612	-0.621406	0.161959	-3.83681	0.000124643	0.00710058
ENSCDRG00005004392	COQ8A	coenzyme Q8A [Source:NCBI gene;Acc:105099565]	1887.3	-0.614458	0.158571	-3.87496	0.000106644	0.00637438
ENSCDRG00005012045	COX20	cytochrome c oxidase assembly factor COX20 [Source:HGNC Symbol;Acc:HGNC:26970]	625.986	0.701123	0.227317	3.08433	0.00204009	0.0471341
ENSCDRG00005003652	CPT1B	carnitine palmitoyltransferase 1B [Source:NCBI gene;Acc:105106153]	923.272	-0.696842	0.226108	-3.08189	0.00205689	0.0472165
ENSCDRG00005010145	CPXM1	carboxypeptidase X, M14 family member 1 [Source:HGNC Symbol;Acc:HGNC:15771]	230.609	1.49028	0.380517	3.91647	8.98539e-05	0.00564898
ENSCDRG00005000748	CRAT	carnitine O-acetyltransferase [Source:NCBI gene;Acc:105092550]	2326.46	0.896301	0.204326	4.38663	1.1512e-05	0.00148901
ENSCDRG00005017685	CREB3L4	cAMP responsive element binding protein 3 like 4 [Source:NCBI gene;Acc:105089327]	91.443	-0.882662	0.285153	-3.0954	0.0019655	0.0461542
ENSCDRG00005011010	CTBS	chitobiase [Source:NCBI gene;Acc:105095043]	1363.08	-0.988249	0.232924	-4.2428	2.20752e-05	0.00223299
ENSCDRG00005016829	CTDSPL	CTD small phosphatase like [Source:HGNC Symbol;Acc:HGNC:16890]	8503.48	-0.582318	0.141709	-4.10926	3.96922e-05	0.00336744
ENSCDRG00005000650	CYCS	cytochrome c [Source:NCBI gene;Acc:105095080]	159.455	0.856071	0.267524	3.19998	0.00137435	0.0366516
ENSCDRG00005004156	CYCS	cytochrome c [Source:NCBI gene;Acc:105095080]	2320.09	0.914856	0.227887	4.01453	5.95656e-05	0.00429199
ENSCDRG00005000418	CYFIP2	cytoplasmic FMR1 interacting protein 2 [Source:NCBI gene;Acc:105095140]	2750.37	-0.710359	0.219148	-3.24146	0.0011892	0.0332257
ENSCDRG00005007457	CYP1B1	cytochrome P450 1B1 [Source:NCBI gene;Acc:105103641]	35.2971	4.1717	1.0975	3.80109	0.000144059	0.00772597
ENSCDRG00005001950	CYTH2	cytohesin 2 [Source:HGNC Symbol;Acc:HGNC:9502]	1583.8	-0.296999	0.0888572	-3.34243	0.000830488	0.0268324
ENSCDRG00005008602	DBN1	drebrin 1 [Source:HGNC Symbol;Acc:HGNC:2695]	859.17	0.709443	0.214071	3.31405	0.00091955	0.0287068
ENSCDRG00005005798	DCAF6	DDB1 and CUL4 associated factor 6 [Source:HGNC Symbol;Acc:HGNC:30002]	1199.61	-0.538101	0.112791	-4.77078	1.83515e-06	0.000366566
ENSCDRG00005008033	DDX23	DEAD-box helicase 23 [Source:HGNC Symbol;Acc:HGNC:17347]	1947.18	-0.518297	0.10174	-5.09435	3.49943e-07	0.000100402
ENSCDRG00005001159	DDX24	DEAD-box helicase 24 [Source:HGNC Symbol;Acc:HGNC:13266]	1602.47	-0.388326	0.106946	-3.63105	0.000282273	0.0123729
ENSCDRG00005015189	DDX39A	DExD-box helicase 39A [Source:NCBI gene;Acc:105105967]	487.773	-0.477603	0.150683	-3.16958	0.00152657	0.0390427
ENSCDRG00005021847	DEPTOR	DEP domain containing MTOR interacting protein [Source:NCBI gene;Acc:105096139]	469.271	0.700957	0.181053	3.87155	0.000108145	0.00643975
ENSCDRG00005012090	DEUP1	deuterosome assembly protein 1 [Source:HGNC Symbol;Acc:HGNC:26344]	156.377	0.739879	0.203664	3.63284	0.000280321	0.0123216
ENSCDRG00005007318	DHODH	dihydroorotate dehydrogenase (quinone) [Source:NCBI gene;Acc:105088382]	151.354	1.07969	0.213923	5.04711	4.48539e-07	0.000124174
ENSCDRG00005018001	DHX16	DEAH-box helicase 16 [Source:NCBI gene;Acc:105087498]	549.988	-0.386095	0.112443	-3.43369	0.000595424	0.0212574
ENSCDRG00005010044	DIO1	iodothyronine deiodinase 1 [Source:HGNC Symbol;Acc:HGNC:2883]	1982.34	-1.58021	0.354091	-4.46273	8.0923e-06	0.00113967
ENSCDRG00005006216	DLD	dihydrolipoamide dehydrogenase [Source:NCBI gene;Acc:105093042]	4990.91	0.516967	0.137216	3.76753	0.000164873	0.00825935
ENSCDRG00005015796	DLG3	discs large MAGUK scaffold protein 3 [Source:HGNC Symbol;Acc:HGNC:2902]	683.506	-0.482452	0.123833	-3.89599	9.77976e-05	0.00600485
ENSCDRG00005005464	DMKN	dermokine [Source:HGNC Symbol;Acc:HGNC:25063]	9.29219	-3.01133	0.765237	-3.93516	8.31406e-05	0.00533903
ENSCDRG00005015559	DNAAF4	dynein axonemal assembly factor 4 [Source:NCBI gene;Acc:105088676]	99.4854	1.28543	0.295106	4.35583	1.32563e-05	0.00165923
ENSCDRG00005006248	DNAH11	dynein axonemal heavy chain 11 [Source:HGNC Symbol;Acc:HGNC:2942]	230.788	0.820781	0.246624	3.32806	0.000874519	0.0279363
ENSCDRG00005018751	DNTTIP1	deoxynucleotidyltransferase terminal interacting protein 1 [Source:HGNC Symbol;Acc:HGNC:16160]	491.997	-0.508177	0.158086	-3.21457	0.0013064	0.0356046
ENSCDRG00005012983	DSTYK	dual serine/threonine and tyrosine protein kinase [Source:HGNC Symbol;Acc:HGNC:29043]	818.52	-0.452508	0.144689	-3.12745	0.00176327	0.0433402
ENSCDRG00005008545	DUOXA1	dual oxidase maturation factor 1 [Source:NCBI gene;Acc:105101693]	99.8092	1.99556	0.511209	3.90361	9.47674e-05	0.00588752
ENSCDRG00005013148	DXO	decapping exoribonuclease [Source:NCBI gene;Acc:105087435]	369.544	-0.51751	0.147381	-3.51137	0.000445808	0.0170749
ENSCDRG00005016983	EEF1AKMT1	EEF1A lysine methyltransferase 1 [Source:NCBI gene;Acc:105096395]	493.46	-0.580558	0.126837	-4.57719	4.71259e-06	0.000774632
ENSCDRG00005008589	EFHD1	EF-hand domain family member D1 [Source:HGNC Symbol;Acc:HGNC:29556]	2577.37	-0.31903	0.104402	-3.05578	0.00224477	0.049617
ENSCDRG00005010474	EHMT2	euchromatic histone lysine methyltransferase 2 [Source:NCBI gene;Acc:105087443]	1209.96	-0.550021	0.161576	-3.40411	0.000663795	0.0229205
ENSCDRG00005008521	EIF2B4	eukaryotic translation initiation factor 2B subunit delta [Source:NCBI gene;Acc:105098543]	1750.14	-0.361022	0.117109	-3.0828	0.00205065	0.0472165
ENSCDRG00005019714	ELK3	ETS transcription factor ELK3 [Source:HGNC Symbol;Acc:HGNC:3325]	391.342	-0.651399	0.194884	-3.34249	0.000830297	0.0268324
ENSCDRG00005010516	ELL	elongation factor for RNA polymerase II [Source:HGNC Symbol;Acc:HGNC:23114]	99.4328	0.738094	0.230646	3.20012	0.00137371	0.0366516
ENSCDRG00005019750	ELP3	elongator acetyltransferase complex subunit 3 [Source:HGNC Symbol;Acc:HGNC:20696]	971.086	-0.36693	0.112112	-3.27289	0.00106453	0.0310504
ENSCDRG00005012593	ENG	endoglin [Source:HGNC Symbol;Acc:HGNC:3349]	2842.44	-0.586279	0.189019	-3.10169	0.00192422	0.0456604
ENSCDRG00005019032	ENPP7	ectonucleotide pyrophosphatase/phosphodiesterase 7 [Source:NCBI gene;Acc:105106258]	36.8564	2.59944	0.523486	4.96563	6.84777e-07	0.000165843
ENSCDRG00005004082	EPHX3	epoxide hydrolase 3 [Source:HGNC Symbol;Acc:HGNC:23760]	326.361	-0.920896	0.216979	-4.24417	2.19407e-05	0.00223299
ENSCDRG00005017242	ESRP2	epithelial splicing regulatory protein 2 [Source:HGNC Symbol;Acc:HGNC:26152]	799.474	-0.574319	0.16897	-3.39894	0.000676485	0.023156
ENSCDRG00005005575	ESYT1	extended synaptotagmin 1 [Source:HGNC Symbol;Acc:HGNC:29534]	1305.12	-0.468499	0.133169	-3.51808	0.000434682	0.016812
ENSCDRG00005000401	EVC2	EvC ciliary complex subunit 2 [Source:HGNC Symbol;Acc:HGNC:19747]	485.349	-0.514257	0.1585	-3.24453	0.00117646	0.0331185
ENSCDRG00005016385	EXOSC10	exosome component 10 [Source:HGNC Symbol;Acc:HGNC:9138]	1087.32	-0.357292	0.0839648	-4.25527	2.08801e-05	0.00213953
ENSCDRG00005019005	FAAH	fatty-acid amide hydrolase 1 [Source:NCBI gene;Acc:105092923]	492.846	-0.637116	0.191438	-3.32805	0.000874559	0.0279363
ENSCDRG00005016894	FABP3	fatty acid binding protein 3 [Source:NCBI gene;Acc:105085813]	4483.5	1.07673	0.256021	4.20563	2.60355e-05	0.00252049
ENSCDRG00005011823	FAM102A	family with sequence similarity 102 member A [Source:HGNC Symbol;Acc:HGNC:31419]	1077.74	0.842096	0.222475	3.78513	0.000153627	0.00795848
ENSCDRG00005005595	FAM110D	family with sequence similarity 110 member D [Source:NCBI gene;Acc:105100675]	113.89	1.73452	0.532804	3.25546	0.00113208	0.0322458
ENSCDRG00005016093	FAM160A2	family with sequence similarity 160 member A2 [Source:HGNC Symbol;Acc:HGNC:25378]	225.291	0.572891	0.187452	3.0562	0.0022416	0.049617
ENSCDRG00005020256	FAM171A1	family with sequence similarity 171 member A1 [Source:NCBI gene;Acc:105104527]	184.063	-0.913216	0.212585	-4.29576	1.74096e-05	0.00190781
ENSCDRG00005012822	FAM50A	family with sequence similarity 50 member A [Source:NCBI gene;Acc:105106495]	1121.54	-0.41288	0.103883	-3.97447	7.0537e-05	0.00473649
ENSCDRG00005020577	FANCI	FA complementation group I [Source:HGNC Symbol;Acc:HGNC:25568]	364.615	-0.412931	0.133449	-3.09431	0.00197274	0.0461867
ENSCDRG00005012712	FAR2	fatty acyl-CoA reductase 2 [Source:NCBI gene;Acc:105103939]	71.8866	1.50376	0.421161	3.57051	0.000356292	0.0144601
ENSCDRG00005014210	FGF10	fibroblast growth factor 10 [Source:NCBI gene;Acc:105107148]	12.875	3.76502	1.19685	3.14576	0.00165654	0.0415584
ENSCDRG00005007445	FGF11	fibroblast growth factor 11 [Source:HGNC Symbol;Acc:HGNC:3667]	45.8061	1.67399	0.382411	4.37745	1.20074e-05	0.00152804
ENSCDRG00005007737	FGR	FGR proto-oncogene, Src family tyrosine kinase [Source:HGNC Symbol;Acc:HGNC:3697]	113.322	-1.02656	0.313913	-3.2702	0.00107472	0.0312099
ENSCDRG00005009138	FHL1	four and a half LIM domains 1 [Source:NCBI gene;Acc:105103834]	1139.06	-0.534107	0.155724	-3.42983	0.000603959	0.0214168
ENSCDRG00005003232	FKBP9	FKBP prolyl isomerase 9 [Source:HGNC Symbol;Acc:HGNC:3725]	1275.97	-0.470782	0.143666	-3.27693	0.00104943	0.030891
ENSCDRG00005018918	FLI1	Fli-1 proto-oncogene, ETS transcription factor [Source:HGNC Symbol;Acc:HGNC:3749]	382.28	-0.789192	0.170393	-4.63159	3.62862e-06	0.000639283
ENSCDRG00005018299	FLOT1	flotillin 1 [Source:NCBI gene;Acc:105087493]	2359.36	-0.418187	0.133078	-3.14242	0.00167557	0.0417916
ENSCDRG00005011780	FMO1	flavin containing dimethylaniline monoxygenase 1 [Source:HGNC Symbol;Acc:HGNC:3769]	21.3561	4.04628	0.874541	4.62674	3.71458e-06	0.000644132
ENSCDRG00005008193	FOSB	FosB proto-oncogene, AP-1 transcription factor subunit [Source:HGNC Symbol;Acc:HGNC:3797]	72.4629	-2.00705	0.571005	-3.51495	0.000439844	0.0169286
ENSCDRG00005018700	FOXK1	forkhead box K1 [Source:HGNC Symbol;Acc:HGNC:23480]	40.4541	1.60154	0.505922	3.16559	0.00154767	0.0392639
ENSCDRG00005016475	FOXO4	forkhead box O4 [Source:NCBI gene;Acc:105087980]	1029.22	-0.373632	0.104395	-3.57904	0.000344863	0.014134
ENSCDRG00005010829	FST	follistatin [Source:HGNC Symbol;Acc:HGNC:3971]	78.4012	-2.06998	0.602503	-3.43563	0.000591169	0.0212015
ENSCDRG00005003479	FUCA1	alpha-L-fucosidase 1 [Source:HGNC Symbol;Acc:HGNC:4006]	5345.04	-0.486699	0.156961	-3.10075	0.00193028	0.0457355
ENSCDRG00005002137	FUOM	fucose mutarotase [Source:HGNC Symbol;Acc:HGNC:24733]	642.746	1.47152	0.381584	3.85634	0.000115095	0.00665277
ENSCDRG00005007265	GADD45A	growth arrest and DNA damage inducible alpha [Source:NCBI gene;Acc:105096626]	3842.38	1.16131	0.313429	3.70517	0.00021125	0.0102815
ENSCDRG00005005405	GALNT3	polypeptide N-acetylgalactosaminyltransferase 3 [Source:NCBI gene;Acc:105091049]	160.653	0.707423	0.220017	3.21531	0.00130304	0.0355743
ENSCDRG00005005585	GANAB	glucosidase II alpha subunit [Source:NCBI gene;Acc:105091491]	5877.08	-0.304638	0.0928306	-3.28165	0.00103202	0.030727
ENSCDRG00005008754	GATD1	glutamine amidotransferase like class 1 domain containing 1 [Source:HGNC Symbol;Acc:HGNC:26616]	146.265	0.983008	0.299239	3.28502	0.00101974	0.0304764
ENSCDRG00005008146	GATM	glycine amidinotransferase [Source:NCBI gene;Acc:105101687]	3490.88	1.83095	0.594155	3.0816	0.00205892	0.0472165
ENSCDRG00005003053	GBGT1	globoside alpha-1,3-N-acetylgalactosaminyltransferase 1 (FORS blood group) [Source:NCBI gene;Acc:105085187]	580.462	-0.720965	0.179013	-4.02743	5.6389e-05	0.00419378
ENSCDRG00005004002	GCA	grancalcin [Source:NCBI gene;Acc:105093684]	96.1736	0.752698	0.22565	3.33569	0.00085089	0.0272907
ENSCDRG00005002067	GCLM	glutamate-cysteine ligase modifier subunit [Source:HGNC Symbol;Acc:HGNC:4312]	202.409	1.66238	0.512866	3.24135	0.00118964	0.0332257
ENSCDRG00005017762	GCN1	GCN1 activator of EIF2AK4 [Source:NCBI gene;Acc:105104939]	1595.83	-0.298439	0.096724	-3.08547	0.00203231	0.0470868
ENSCDRG00005019678	GKAP1	G kinase anchoring protein 1 [Source:NCBI gene;Acc:105100482]	384.804	-0.47043	0.146942	-3.20146	0.00136731	0.0366319
ENSCDRG00005002771	GLMN	glomulin, FKBP associated protein [Source:NCBI gene;Acc:105085415]	253.467	0.540028	0.149698	3.60744	0.000309235	0.0131792
ENSCDRG00005015244	GLS	glutaminase [Source:HGNC Symbol;Acc:HGNC:4331]	764.9	1.11804	0.342479	3.26454	0.0010964	0.0315557
ENSCDRG00005008124	GOLGB1	golgin B1 [Source:NCBI gene;Acc:105090307]	5913.01	-0.447685	0.138013	-3.24379	0.00117951	0.0331185
ENSCDRG00005018715	GPATCH1	G-patch domain containing 1 [Source:NCBI gene;Acc:105096713]	653.224	-0.347551	0.107718	-3.2265	0.00125314	0.0343905
ENSCDRG00005001637	GPR132	G protein-coupled receptor 132 [Source:NCBI gene;Acc:105104849]	10.9981	1.77321	0.5779	3.06837	0.00215233	0.0487286
ENSCDRG00005017612	GPR35	G protein-coupled receptor 35 [Source:NCBI gene;Acc:105106509]	165.975	2.20508	0.422615	5.2177	1.81162e-07	6.08241e-05
ENSCDRG00005017259	GSAP	gamma-secretase activating protein [Source:HGNC Symbol;Acc:HGNC:28042]	711.968	0.858529	0.258931	3.31567	0.000914234	0.0287068
ENSCDRG00005014409	GTF2B	general transcription factor IIB [Source:NCBI gene;Acc:105084524]	536.449	0.343044	0.11222	3.05688	0.00223651	0.049617
ENSCDRG00005011720	HAP1	huntingtin associated protein 1 [Source:HGNC Symbol;Acc:HGNC:4812]	60.7368	-1.5282	0.466884	-3.2732	0.00106338	0.0310504
ENSCDRG00005014804	HECTD3	HECT domain E3 ubiquitin protein ligase 3 [Source:NCBI gene;Acc:105090880]	837.222	-0.439947	0.123393	-3.56541	0.000363291	0.0146243
ENSCDRG00005010540	HEMK1	HemK methyltransferase family member 1 [Source:HGNC Symbol;Acc:HGNC:24923]	396.865	-0.383862	0.111102	-3.45505	0.000550197	0.0200014
ENSCDRG00005003682	HFE	hereditary hemochromatosis protein homolog [Source:NCBI gene;Acc:105089148]	818.914	-0.748112	0.188755	-3.96341	7.38869e-05	0.00489889
ENSCDRG00005009504	HIC1	HIC ZBTB transcriptional repressor 1 [Source:HGNC Symbol;Acc:HGNC:4909]	19.9737	2.55271	0.66158	3.85851	0.000114079	0.00661826
ENSCDRG00005001416	HINT3	histidine triad nucleotide binding protein 3 [Source:NCBI gene;Acc:105096319]	51.9371	0.766001	0.244324	3.13518	0.00171747	0.0424791
ENSCDRG00005010338	HOMEZ	homeobox and leucine zipper encoding [Source:NCBI gene;Acc:105096985]	982.691	-0.509101	0.157456	-3.23329	0.00122372	0.0338183
ENSCDRG00005000950	HOXA1	homeobox A1 [Source:NCBI gene;Acc:105102134]	71.6474	-1.04101	0.290807	-3.57973	0.000343951	0.014134
ENSCDRG00005004457	HOXC10	homeobox C10 [Source:HGNC Symbol;Acc:HGNC:5122]	473.915	-0.514044	0.136315	-3.77101	0.000162587	0.00821362
ENSCDRG00005014691	HPRT1	hypoxanthine phosphoribosyltransferase 1 [Source:NCBI gene;Acc:105097040]	1016.9	0.586395	0.189477	3.0948	0.00196943	0.0461777
ENSCDRG00005005077	HRH3	histamine receptor H3 [Source:HGNC Symbol;Acc:HGNC:5184]	19.0694	3.44189	0.976001	3.52653	0.000421044	0.0164275
ENSCDRG00005000891	HSPA9	heat shock protein family A (Hsp70) member 9 [Source:NCBI gene;Acc:105090727]	17333	0.468601	0.13565	3.45447	0.000551369	0.0200014
ENSCDRG00005018703	IDH3A	isocitrate dehydrogenase (NAD(+)) 3 catalytic subunit alpha [Source:NCBI gene;Acc:105092226]	358.206	0.507496	0.162968	3.11408	0.00184517	0.0448642
ENSCDRG00005009725	IFT172	intraflagellar transport 172 [Source:NCBI gene;Acc:105098550]	1150.36	-0.528265	0.132391	-3.9902	6.60178e-05	0.00453173
ENSCDRG00005018927	IK	IK cytokine [Source:NCBI gene;Acc:105098094]	3722.77	-0.456419	0.106797	-4.27372	1.92234e-05	0.0020223
ENSCDRG00005014767	IL20RA	interleukin 20 receptor subunit alpha [Source:HGNC Symbol;Acc:HGNC:6003]	121.817	-1.12267	0.287049	-3.91108	9.18842e-05	0.00573096
ENSCDRG00005018381	ING4	inhibitor of growth family member 4 [Source:NCBI gene;Acc:105098213]	948.474	-0.338066	0.108627	-3.11217	0.00185718	0.0449482
ENSCDRG00005006189	INSL5	insulin like 5 [Source:NCBI gene;Acc:105096619]	4.68167	-2.29698	0.697155	-3.2948	0.000984928	0.0299095
ENSCDRG00005015354	INTS6L	integrator complex subunit 6 like [Source:HGNC Symbol;Acc:HGNC:27334]	236.933	-0.683922	0.21558	-3.17248	0.00151145	0.0387816
ENSCDRG00005006149	IP6K1	inositol hexakisphosphate kinase 1 [Source:NCBI gene;Acc:105087640]	1253.24	-0.328389	0.0890901	-3.68604	0.000227772	0.0106971
ENSCDRG00005011449	IPO13	importin 13 [Source:HGNC Symbol;Acc:HGNC:16853]	704.601	-0.38834	0.0962473	-4.03481	5.46455e-05	0.0041457
ENSCDRG00005001574	IRX5	iroquois homeobox 5 [Source:HGNC Symbol;Acc:HGNC:14361]	213.195	-0.939419	0.299471	-3.13693	0.00170729	0.0424413
ENSCDRG00005000399	ISCA2	iron-sulfur cluster assembly 2 [Source:NCBI gene;Acc:105086105]	629.525	0.404231	0.124232	3.25385	0.00113854	0.0323714
ENSCDRG00005014118	ITGA10	peroxisomal biogenesis factor 11 beta [Source:NCBI gene;Acc:105105883]	801.27	-0.269464	0.087278	-3.08743	0.00201898	0.0469212
ENSCDRG00005005589	ITGB4	integrin subunit beta 4 [Source:HGNC Symbol;Acc:HGNC:6158]	565.287	0.91509	0.238635	3.83469	0.000125725	0.00713649
ENSCDRG00005002781	JADE2	jade family PHD finger 2 [Source:HGNC Symbol;Acc:HGNC:22984]	891.465	-0.569465	0.181689	-3.13428	0.00172276	0.0425433
ENSCDRG00005000358	JAM2	junctional adhesion molecule 2 [Source:NCBI gene;Acc:105086812]	968.039	-0.468199	0.138115	-3.38991	0.000699153	0.0237772
ENSCDRG00005003373	JUP	junction plakoglobin [Source:HGNC Symbol;Acc:HGNC:6207]	1966.92	-0.537267	0.167493	-3.20769	0.00133804	0.0362166
ENSCDRG00005019514	KANSL3	KAT8 regulatory NSL complex subunit 3 [Source:NCBI gene;Acc:105092774]	1055.03	-0.493098	0.141868	-3.47574	0.00050944	0.0189152
ENSCDRG00005013384	KAT8	lysine acetyltransferase 8 [Source:HGNC Symbol;Acc:HGNC:17933]	1073.33	-0.54483	0.126506	-4.30676	1.65659e-05	0.00184496
ENSCDRG00005014732	KCNQ4	potassium voltage-gated channel subfamily Q member 4 [Source:HGNC Symbol;Acc:HGNC:6298]	47.3489	2.021	0.506638	3.98905	6.6339e-05	0.00453173
ENSCDRG00005016692	KCTD5	potassium channel tetramerization domain containing 5 [Source:HGNC Symbol;Acc:HGNC:21423]	321.118	0.510914	0.154501	3.30687	0.000943437	0.0289639
ENSCDRG00005011696	KIAA0753	KIAA0753 ortholog [Source:NCBI gene;Acc:105092275]	637.039	-0.354212	0.114391	-3.09649	0.00195824	0.0460962
ENSCDRG00005021347	KIF5C	kinesin family member 5C [Source:HGNC Symbol;Acc:HGNC:6325]	17.4494	2.33431	0.617293	3.78153	0.000155869	0.00798639
ENSCDRG00005009630	KLC4	kinesin light chain 4 [Source:HGNC Symbol;Acc:HGNC:21624]	890.497	-0.481924	0.147688	-3.26311	0.00110197	0.031559
ENSCDRG00005021865	KNTC1	kinetochore associated 1 [Source:NCBI gene;Acc:105102530]	20.7449	2.12844	0.548408	3.88112	0.000103976	0.00628639
ENSCDRG00005013551	LCLAT1	lysocardiolipin acyltransferase 1 [Source:NCBI gene;Acc:105095586]	415.782	0.896283	0.222939	4.0203	5.81242e-05	0.0042463
ENSCDRG00005012067	LEF1	lymphoid enhancer binding factor 1 [Source:NCBI gene;Acc:105105289]	253.481	-1.69352	0.482107	-3.51275	0.000443492	0.0170275
ENSCDRG00005014710	LIX1L	limb and CNS expressed 1 like [Source:HGNC Symbol;Acc:HGNC:28715]	1038.32	-0.584172	0.152162	-3.83914	0.000123468	0.00708481
ENSCDRG00005006301	LMBR1L	limb development membrane protein 1 like [Source:NCBI gene;Acc:105103780]	305.788	-0.608841	0.165302	-3.6832	0.000230321	0.0107503
ENSCDRG00005000837	LPXN	leupaxin [Source:NCBI gene;Acc:105094924]	87.3969	0.900231	0.289875	3.10558	0.00189904	0.045267
ENSCDRG00005015965	LRTM1	leucine rich repeats and transmembrane domains 1 [Source:NCBI gene;Acc:105089779]	23.0575	2.71764	0.882126	3.08078	0.0020646	0.0472165
ENSCDRG00005008882	LZTS3	leucine zipper tumor suppressor family member 3 [Source:HGNC Symbol;Acc:HGNC:30139]	1126.97	-0.93864	0.208877	-4.49374	6.99818e-06	0.00106184
ENSCDRG00005003818	MAD2L1	mitotic arrest deficient 2 like 1 [Source:NCBI gene;Acc:105093650]	34.0617	1.692	0.443215	3.81756	0.000134775	0.00746611
ENSCDRG00005008797	MAFG	MAF bZIP transcription factor G [Source:NCBI gene;Acc:105106385]	58.4292	1.27939	0.390641	3.2751	0.00105625	0.0309232
ENSCDRG00005001896	MAMDC2	MAM domain containing 2 [Source:HGNC Symbol;Acc:HGNC:23673]	33.7201	1.21554	0.328121	3.70456	0.000211755	0.0102815
ENSCDRG00005021733	MAPT	microtubule associated protein tau [Source:NCBI gene;Acc:105090432]	812.326	0.990791	0.306154	3.23625	0.0012111	0.0336464
ENSCDRG00005017390	MARCHF8	membrane associated ring-CH-type finger 8 [Source:NCBI gene;Acc:105093425]	1743.96	-0.350759	0.0976157	-3.59326	0.000326565	0.0136689
ENSCDRG00005008766	MAT2B	methionine adenosyltransferase 2B [Source:NCBI gene;Acc:105097688]	1995.06	-0.54141	0.142647	-3.79546	0.000147371	0.00772597
ENSCDRG00005010403	MED21	mediator complex subunit 21 [Source:NCBI gene;Acc:105103515]	1278.16	-0.69307	0.165399	-4.1903	2.78583e-05	0.00258591
ENSCDRG00005002479	MEGF11	multiple EGF like domains 11 [Source:HGNC Symbol;Acc:HGNC:29635]	8.85271	-2.42991	0.734661	-3.30753	0.000941231	0.0289525
ENSCDRG00005001901	METTL17	methyltransferase like 17 [Source:NCBI gene;Acc:105097630]	848.073	-0.377819	0.111661	-3.38361	0.000715387	0.0241931
ENSCDRG00005013329	MFSD2A	major facilitator superfamily domain containing 2A [Source:HGNC Symbol;Acc:HGNC:25897]	64.8378	1.76573	0.525907	3.3575	0.000786514	0.0259179
ENSCDRG00005018207	MGAT4A	alpha-1,3-mannosyl-glycoprotein 4-beta-N-acetylglucosaminyltransferase A [Source:HGNC Symbol;Acc:HGNC:7047]	440.951	0.799223	0.257554	3.10313	0.00191487	0.0455069
ENSCDRG00005019974	MID1IP1	MID1 interacting protein 1 [Source:NCBI gene;Acc:105099915]	149.854	1.33829	0.316944	4.2225	2.41612e-05	0.00239789
ENSCDRG00005018174	MIEF2	mitochondrial elongation factor 2 [Source:HGNC Symbol;Acc:HGNC:17920]	57.9034	1.76321	0.523381	3.36888	0.000754743	0.025123
ENSCDRG00005015239	MINK1	misshapen like kinase 1 [Source:HGNC Symbol;Acc:HGNC:17565]	1812.06	-0.534607	0.110784	-4.82567	1.39531e-06	0.00028971
ENSCDRG00005016670	MIOX	myo-inositol oxygenase [Source:HGNC Symbol;Acc:HGNC:14522]	6467.45	2.47094	0.618604	3.99439	6.48617e-05	0.00450889
ENSCDRG00005022156	MKS1	MKS transition zone complex subunit 1 [Source:NCBI gene;Acc:105097804]	534.183	-0.369949	0.116197	-3.18382	0.00145344	0.0379096
ENSCDRG00005018358	MMUT	methylmalonyl-CoA mutase [Source:NCBI gene;Acc:105096579]	3484.21	0.606624	0.14347	4.22822	2.35548e-05	0.00236645
ENSCDRG00005019211	MOB3C	MOB kinase activator 3C [Source:NCBI gene;Acc:105092928]	334.519	-0.525715	0.163055	-3.22415	0.00126347	0.0346137
ENSCDRG00005017207	MRPL57	mitochondrial ribosomal protein L57 [Source:NCBI gene;Acc:105096402]	86.4655	2.49314	0.710384	3.50956	0.000448848	0.0171497
ENSCDRG00005022377	MSH6	mutS homolog 6 [Source:NCBI gene;Acc:105092358]	1322.52	-0.388386	0.121704	-3.19123	0.00141667	0.0371966
ENSCDRG00005015753	MTMR11	myotubularin related protein 11 [Source:NCBI gene;Acc:105103170]	955.602	-0.471644	0.148535	-3.1753	0.00149679	0.0385937
ENSCDRG00005010357	MTMR14	myotubularin related protein 14 [Source:NCBI gene;Acc:105093140]	944.596	-0.475056	0.115774	-4.10331	4.07274e-05	0.00343678
ENSCDRG00005011649	MYH14	myosin heavy chain 14 [Source:NCBI gene;Acc:105100175]	568.422	0.814442	0.197333	4.12724	3.67138e-05	0.00321858
ENSCDRG00005021712	MYL4	myosin light chain 4 [Source:NCBI gene;Acc:105090430]	275.805	-1.54426	0.440893	-3.50258	0.000460776	0.0174114
ENSCDRG00005016379	MYLIP	myosin regulatory light chain interacting protein [Source:NCBI gene;Acc:105089103]	853.834	-0.514511	0.150785	-3.41222	0.000644359	0.0225398
ENSCDRG00005013649	NAGS	N-acetylglutamate synthase [Source:HGNC Symbol;Acc:HGNC:17996]	306.937	-0.796575	0.256459	-3.10606	0.00189601	0.045267
ENSCDRG00005019693	NCOA5	nuclear receptor coactivator 5 [Source:NCBI gene;Acc:105087848]	1106.9	-0.300669	0.0791756	-3.7975	0.000146164	0.00772597
ENSCDRG00005013763	NCSTN	nicastrin [Source:NCBI gene;Acc:105100135]	2344.36	-0.307195	0.09595	-3.20161	0.00136661	0.0366319
ENSCDRG00005011220	NECAB3	N-terminal EF-hand calcium binding protein 3 [Source:HGNC Symbol;Acc:HGNC:15851]	219.868	-0.626026	0.170881	-3.66352	0.000248774	0.0114356
ENSCDRG00005020552	NFX1	nuclear transcription factor, X-box binding 1 [Source:HGNC Symbol;Acc:HGNC:7803]	1065.64	-0.43298	0.116999	-3.70071	0.000214998	0.0103357
ENSCDRG00005021381	NOTCH4	notch receptor 4 [Source:HGNC Symbol;Acc:HGNC:7884]	698.559	-0.779427	0.230884	-3.37583	0.000735936	0.0247087
ENSCDRG00005004686	NPFF	neuropeptide FF-amide peptide precursor [Source:NCBI gene;Acc:105094556]	49.0977	-1.12651	0.342409	-3.28995	0.00100205	0.0301764
ENSCDRG00005009345	NPRL2	NPR2 like, GATOR1 complex subunit [Source:NCBI gene;Acc:105087388]	651.446	-0.537263	0.107609	-4.99271	5.95382e-07	0.000151534
ENSCDRG00005012299	NR2C2AP	nuclear receptor 2C2 associated protein [Source:NCBI gene;Acc:105103714]	238.461	-0.490154	0.129097	-3.79678	0.000146589	0.00772597
ENSCDRG00005009298	NRBP1	nuclear receptor binding protein 1 [Source:NCBI gene;Acc:105098548]	2704.81	-0.301009	0.0862801	-3.48874	0.000485298	0.0181469
ENSCDRG00005009557	NRIP3	nuclear receptor interacting protein 3 [Source:HGNC Symbol;Acc:HGNC:1167]	143.354	-1.11717	0.332715	-3.35774	0.000785829	0.0259179
ENSCDRG00005021964	NRTN	neurturin [Source:HGNC Symbol;Acc:HGNC:8007]	25.805	3.06339	0.931803	3.28759	0.00101049	0.0303146
ENSCDRG00005013711	NTAN1	N-terminal asparagine amidase [Source:HGNC Symbol;Acc:HGNC:29909]	833.281	-0.618789	0.145111	-4.26425	2.00574e-05	0.00208227
ENSCDRG00005007337	NUP85	nucleoporin 85 [Source:NCBI gene;Acc:105104636]	775.204	-0.496854	0.151356	-3.28269	0.00102822	0.0306716
ENSCDRG00005013173	NUP88	nucleoporin 88 [Source:NCBI gene;Acc:105104777]	1143.26	-0.352822	0.106314	-3.31868	0.000904438	0.0286013
ENSCDRG00005008320	NUPR1	nuclear protein 1, transcriptional regulator [Source:HGNC Symbol;Acc:HGNC:29990]	8868.16	-1.15107	0.241018	-4.77589	1.78919e-06	0.000361966
ENSCDRG00005021355	NWD1	NACHT and WD repeat domain containing 1 [Source:NCBI gene;Acc:105101831]	208.338	-1.77917	0.432015	-4.1183	3.81675e-05	0.00329117
ENSCDRG00005004967	NXF1	nuclear RNA export factor 1 [Source:NCBI gene;Acc:105091509]	2886.01	-0.637098	0.149201	-4.27006	1.95424e-05	0.00204225
ENSCDRG00005021284	OAF	out at first homolog [Source:HGNC Symbol;Acc:HGNC:28752]	191.419	1.31385	0.427632	3.07239	0.00212349	0.0481446
ENSCDRG00005021445	ODC1	ornithine decarboxylase 1 [Source:HGNC Symbol;Acc:HGNC:8109]	1754.69	0.822445	0.203361	4.04425	5.24907e-05	0.00406031
ENSCDRG00005013520	OLFML1	olfactomedin like 1 [Source:HGNC Symbol;Acc:HGNC:24473]	336.898	-0.901749	0.235959	-3.82163	0.000132574	0.00743308
ENSCDRG00005009507	P4HB	prolyl 4-hydroxylase subunit beta [Source:HGNC Symbol;Acc:HGNC:8548]	11678.4	0.569415	0.177959	3.1997	0.00137572	0.0366516
ENSCDRG00005012184	PABPC4	poly(A) binding protein cytoplasmic 4 [Source:HGNC Symbol;Acc:HGNC:8557]	2061.86	0.402613	0.111988	3.59516	0.000324189	0.0136056
ENSCDRG00005017358	PACS1	phosphofurin acidic cluster sorting protein 1 [Source:HGNC Symbol;Acc:HGNC:30032]	1003.54	-0.902294	0.172694	-5.2248	1.74339e-07	6.08241e-05
ENSCDRG00005019798	PCGF2	polycomb group ring finger 2 [Source:HGNC Symbol;Acc:HGNC:12929]	1347.25	-0.750105	0.149847	-5.0058	5.56306e-07	0.00014391
ENSCDRG00005016189	PCOLCE	procollagen C-endopeptidase enhancer [Source:HGNC Symbol;Acc:HGNC:8738]	383.64	0.875599	0.264361	3.31213	0.000925876	0.0287068
ENSCDRG00005009142	PCYT2	phosphate cytidylyltransferase 2, ethanolamine [Source:HGNC Symbol;Acc:HGNC:8756]	4612.74	0.602669	0.14936	4.03501	5.45993e-05	0.0041457
ENSCDRG00005020239	PDHB	pyruvate dehydrogenase E1 beta subunit [Source:NCBI gene;Acc:105089807]	8727.29	0.324298	0.0885338	3.66299	0.000249293	0.0114356
ENSCDRG00005013153	PDXK	pyridoxal kinase [Source:NCBI gene;Acc:105106081]	1443.56	0.920776	0.238498	3.86073	0.000113048	0.006607
ENSCDRG00005021700	PHF1	PHD finger protein 1 [Source:NCBI gene;Acc:105101381]	1974.02	-0.743007	0.185859	-3.99768	6.39654e-05	0.00448611
ENSCDRG00005013833	PIAS3	protein inhibitor of activated STAT 3 [Source:NCBI gene;Acc:105105881]	505.532	-0.357365	0.099199	-3.60251	0.00031516	0.0133331
ENSCDRG00005019832	PIGX	phosphatidylinositol glycan anchor biosynthesis class X [Source:HGNC Symbol;Acc:HGNC:26046]	64.604	1.37548	0.361335	3.80667	0.000140853	0.00761184
ENSCDRG00005012825	PIM1	Pim-1 proto-oncogene, serine/threonine kinase [Source:NCBI gene;Acc:105087031]	1508.13	0.613142	0.182838	3.35347	0.000798047	0.0260597
ENSCDRG00005017577	PITRM1	pitrilysin metallopeptidase 1 [Source:HGNC Symbol;Acc:HGNC:17663]	308.421	0.795104	0.218161	3.64457	0.000267842	0.0118855
ENSCDRG00005008458	PLA2G2F	phospholipase A2 group IIF [Source:HGNC Symbol;Acc:HGNC:30040]	4.56274	-4.54018	1.28376	-3.53661	0.000405292	0.0159092
ENSCDRG00005020933	PLSCR3	phospholipid scramblase 3 [Source:NCBI gene;Acc:105103033]	609.297	-0.619186	0.181516	-3.41119	0.000646789	0.0225398
ENSCDRG00005007501	PNPLA3	patatin like phospholipase domain containing 3 [Source:NCBI gene;Acc:105091858]	19.5677	-3.98599	1.131	-3.52429	0.000424616	0.0165035
ENSCDRG00005006084	POMT1	protein O-mannosyltransferase 1 [Source:HGNC Symbol;Acc:HGNC:9202]	605.067	-0.56892	0.135067	-4.21214	2.52963e-05	0.00249485
ENSCDRG00005002624	PON3	paraoxonase 3 [Source:NCBI gene;Acc:105088725]	1678.99	1.17784	0.294197	4.00355	6.23979e-05	0.00443531
ENSCDRG00005009198	PPM1G	protein phosphatase, Mg2+/Mn2+ dependent 1G [Source:HGNC Symbol;Acc:HGNC:9278]	2050.71	-0.415845	0.102989	-4.03776	5.39635e-05	0.00413371
ENSCDRG00005005210	PPP4R3A	protein phosphatase 4 regulatory subunit 3A [Source:HGNC Symbol;Acc:HGNC:20219]	1903.3	-0.365304	0.110926	-3.29322	0.000990481	0.0299421
ENSCDRG00005022045	PRELP	proline and arginine rich end leucine rich repeat protein [Source:HGNC Symbol;Acc:HGNC:9357]	960.322	-0.73745	0.214758	-3.43387	0.00059504	0.0212574
ENSCDRG00005003620	PRKAR2A	solute carrier family 25 member 20 [Source:NCBI gene;Acc:105087874]	1387.52	0.764786	0.220226	3.47273	0.000515196	0.0190393
ENSCDRG00005002991	PRKRA	protein activator of interferon induced protein kinase EIF2AK2 [Source:NCBI gene;Acc:105098618]	362.473	-0.46449	0.151994	-3.05598	0.0022433	0.049617
ENSCDRG00005017223	PRR3	proline rich 3 [Source:NCBI gene;Acc:105087504]	412.99	-0.564908	0.159551	-3.54061	0.000399201	0.0158276
ENSCDRG00005017984	PXN	paxillin [Source:HGNC Symbol;Acc:HGNC:9718]	2828.85	-0.418955	0.126098	-3.32246	0.00089229	0.0283141
ENSCDRG00005003358	QRFPR	pyroglutamylated RFamide peptide receptor [Source:NCBI gene;Acc:105093655]	14.4321	-3.51019	1.14479	-3.06624	0.0021677	0.048936
ENSCDRG00005020500	RAB2A	RAB2A, member RAS oncogene family [Source:HGNC Symbol;Acc:HGNC:9763]	1076.63	0.388685	0.110229	3.52617	0.000421619	0.0164275
ENSCDRG00005010458	RAB40C	RAB40C, member RAS oncogene family [Source:NCBI gene;Acc:105098432]	897.154	-0.330148	0.0931973	-3.54246	0.000396408	0.0157761
ENSCDRG00005015229	RAI2	retinoic acid induced 2 [Source:NCBI gene;Acc:105098069]	57.9658	-0.997734	0.314662	-3.17081	0.00152013	0.0389411
ENSCDRG00005007358	RBM5	RNA binding motif protein 5 [Source:NCBI gene;Acc:105087566]	4882.54	-0.295741	0.0933556	-3.16789	0.00153548	0.0391869
ENSCDRG00005012407	RER1	retention in endoplasmic reticulum sorting receptor 1 [Source:NCBI gene;Acc:105105547]	1439.96	0.739492	0.217274	3.4035	0.00066528	0.0229217
ENSCDRG00005020287	RHBDD3	rhomboid domain containing 3 [Source:HGNC Symbol;Acc:HGNC:1308]	121.899	1.81737	0.395114	4.59961	4.23288e-06	0.000718224
ENSCDRG00005012851	RHBG	Rh family B glycoprotein [Source:NCBI gene;Acc:105105645]	553.767	1.99786	0.492841	4.05377	5.03992e-05	0.00395671
ENSCDRG00005007992	RND1	Rho family GTPase 1 [Source:NCBI gene;Acc:105103789]	67.964	1.47645	0.476595	3.09791	0.00194893	0.0460962
ENSCDRG00005017692	RTN4R	reticulon 4 receptor [Source:HGNC Symbol;Acc:HGNC:18601]	33.866	2.10251	0.645034	3.25953	0.00111596	0.0319019
ENSCDRG00005016615	S100A3	S100 calcium binding protein A3 [Source:NCBI gene;Acc:105089518]	7.8047	-3.74454	1.15696	-3.23654	0.00120987	0.0336464
ENSCDRG00005019214	SEC61A2	SEC61 translocon alpha 2 subunit [Source:NCBI gene;Acc:105100311]	501.927	-0.364056	0.119105	-3.0566	0.00223862	0.049617
ENSCDRG00005001296	SERPINA6	serpin family A member 6 [Source:NCBI gene;Acc:105095651]	18.5686	-4.16268	1.0787	-3.85898	0.000113862	0.00661826
ENSCDRG00005014507	SF3A1	splicing factor 3a subunit 1 [Source:NCBI gene;Acc:105099448]	2066.13	-0.340981	0.107044	-3.18542	0.00144545	0.0377637
ENSCDRG00005017461	SF3B2	splicing factor 3b subunit 2 [Source:NCBI gene;Acc:105102571]	4662.25	-0.331539	0.106754	-3.10563	0.00189876	0.045267
ENSCDRG00005021488	SGK1	serum/glucocorticoid regulated kinase 1 [Source:NCBI gene;Acc:105096363]	3527.12	1.05048	0.310829	3.3796	0.000725909	0.0244762
ENSCDRG00005004008	SH3GL1	SH3 domain containing GRB2 like 1, endophilin A2 [Source:NCBI gene;Acc:105105312]	340.091	0.989261	0.309663	3.19464	0.00140004	0.0370682
ENSCDRG00005006810	SH3RF2	SH3 domain containing ring finger 2 [Source:NCBI gene;Acc:105097768]	41.6018	-2.36406	0.539385	-4.38288	1.1712e-05	0.00150257
ENSCDRG00005016119	SIAH2	siah E3 ubiquitin protein ligase 2 [Source:HGNC Symbol;Acc:HGNC:10858]	257.573	-0.352932	0.106545	-3.31252	0.0009246	0.0287068
ENSCDRG00005009772	SLC13A3	solute carrier family 13 member 3 [Source:NCBI gene;Acc:105087853]	10189.2	1.59707	0.410944	3.88635	0.000101764	0.00620014
ENSCDRG00005004192	SLC1A1	solute carrier family 1 member 1 [Source:HGNC Symbol;Acc:HGNC:10939]	1085.33	-1.54265	0.42245	-3.65169	0.000260524	0.0116744
ENSCDRG00005011004	SLC20A1	solute carrier family 20 member 1 [Source:HGNC Symbol;Acc:HGNC:10946]	2371.59	-0.502758	0.161849	-3.10634	0.00189418	0.045267
ENSCDRG00005014896	SLC25A4	solute carrier family 25 member 4 [Source:NCBI gene;Acc:105084439]	12541.5	0.793217	0.226163	3.50728	0.000452707	0.0172554
ENSCDRG00005010849	SLC35E2B	solute carrier family 35 member E2B [Source:NCBI gene;Acc:105105560]	1700.97	-0.270472	0.087132	-3.10416	0.00190821	0.0454172
ENSCDRG00005008533	SLC39A3	solute carrier family 39 member 3 [Source:NCBI gene;Acc:105106055]	93.7806	1.333	0.325349	4.09715	4.18259e-05	0.0034901
ENSCDRG00005016767	SLC47A2	solute carrier family 47 member 2 [Source:HGNC Symbol;Acc:HGNC:26439]	1367.9	1.79294	0.42586	4.21017	2.5518e-05	0.00250108
ENSCDRG00005016134	SLC6A1	solute carrier family 6 member 1 [Source:NCBI gene;Acc:105093110]	144.98	-1.2942	0.3766	-3.43655	0.00058918	0.0211874
ENSCDRG00005022397	SLC6A12	solute carrier family 6 member 12 [Source:HGNC Symbol;Acc:HGNC:11045]	232.199	-2.10369	0.526396	-3.99641	6.43108e-05	0.00449037
ENSCDRG00005010097	SLU7	SLU7 homolog, splicing factor [Source:NCBI gene;Acc:105099910]	2117.04	-0.376897	0.108236	-3.48217	0.000497361	0.0185103
ENSCDRG00005014607	SNAI1	snail family transcriptional repressor 1 [Source:NCBI gene;Acc:105087873]	90.3993	-0.859167	0.273026	-3.14683	0.00165051	0.0415392
ENSCDRG00005008770	SNX17	sorting nexin 17 [Source:NCBI gene;Acc:105098545]	1807.66	-0.23188	0.0722039	-3.21145	0.00132065	0.0358689
ENSCDRG00005015791	SNX6	sorting nexin 6 [Source:NCBI gene;Acc:105094173]	1082.66	0.461328	0.123372	3.73933	0.000184509	0.00909861
ENSCDRG00005002154	SPHK2	sphingosine kinase 2 [Source:NCBI gene;Acc:105102906]	275.685	0.669803	0.217111	3.08507	0.00203506	0.0470868
ENSCDRG00005020433	SREBF1	sterol regulatory element binding transcription factor 1 [Source:HGNC Symbol;Acc:HGNC:11289]	681.2	1.28812	0.323053	3.98733	6.68199e-05	0.00454491
ENSCDRG00005015004	SRRT	serrate, RNA effector molecule [Source:NCBI gene;Acc:105088568]	2169.29	-0.302699	0.0844418	-3.58471	0.000337459	0.0140504
ENSCDRG00005014027	SRXN1	sulfiredoxin 1 [Source:HGNC Symbol;Acc:HGNC:16132]	186.844	1.91296	0.52418	3.64944	0.000262817	0.0117154
ENSCDRG00005002163	SSRP1	structure specific recognition protein 1 [Source:NCBI gene;Acc:105101235]	2630.84	-0.312999	0.10158	-3.08132	0.00206085	0.0472165
ENSCDRG00005017051	STAT6	signal transducer and activator of transcription 6 [Source:NCBI gene;Acc:105098305]	1466.44	-0.609173	0.122434	-4.97554	6.50671e-07	0.000160431
ENSCDRG00005012309	STUB1	STIP1 homology and U-box containing protein 1 [Source:NCBI gene;Acc:105098441]	2128.53	-0.449811	0.104858	-4.28974	1.78885e-05	0.00193072
ENSCDRG00005022163	STX10	syntaxin 10 [Source:NCBI gene;Acc:105100764]	206.481	-0.759297	0.175992	-4.31439	1.60044e-05	0.00184496
ENSCDRG00005013614	SUFU	SUFU negative regulator of hedgehog signaling [Source:HGNC Symbol;Acc:HGNC:16466]	564.792	-0.603905	0.111594	-5.41161	6.24614e-08	2.66389e-05
ENSCDRG00005016909	SVBP	small vasohibin binding protein [Source:NCBI gene;Acc:105103351]	475.705	-0.662791	0.145059	-4.56911	4.89805e-06	0.000788686
ENSCDRG00005015345	SWT1	SWT1 RNA endoribonuclease homolog [Source:NCBI gene;Acc:105099281]	507.383	-0.702697	0.185354	-3.79111	0.000149973	0.00783636
ENSCDRG00005018671	TERF2	telomeric repeat binding factor 2 [Source:HGNC Symbol;Acc:HGNC:11729]	993.68	-0.325626	0.104835	-3.10608	0.00189588	0.045267
ENSCDRG00005002134	TGFBI	transforming growth factor beta induced [Source:HGNC Symbol;Acc:HGNC:11771]	906.57	-0.963214	0.2402	-4.01004	6.07077e-05	0.0043544
ENSCDRG00005010511	TGFBR2	transforming growth factor beta receptor 2 [Source:HGNC Symbol;Acc:HGNC:11773]	7488.64	-0.430585	0.134456	-3.20244	0.0013627	0.0366319
ENSCDRG00005000623	THAP5	THAP domain containing 5 [Source:NCBI gene;Acc:105085298]	804.135	0.567306	0.141901	3.99789	6.39091e-05	0.00448611
ENSCDRG00005018864	THBS2	thrombospondin 2 [Source:HGNC Symbol;Acc:HGNC:11786]	171.983	-0.955373	0.259254	-3.68508	0.000228632	0.0107057
ENSCDRG00005017827	THUMPD2	THUMP domain containing 2 [Source:NCBI gene;Acc:105103659]	325.644	-0.59377	0.146905	-4.04187	5.30272e-05	0.0040818
ENSCDRG00005013181	TKT	transketolase [Source:HGNC Symbol;Acc:HGNC:11834]	4449.03	0.463974	0.140588	3.30025	0.000965983	0.0295411
ENSCDRG00005012662	TMCC2	transmembrane and coiled-coil domain family 2 [Source:HGNC Symbol;Acc:HGNC:24239]	44.6451	-1.61311	0.384789	-4.1922	2.76257e-05	0.00257949
ENSCDRG00005009439	TMEM115	transmembrane protein 115 [Source:NCBI gene;Acc:105087376]	1105.58	-0.40478	0.12755	-3.17349	0.00150617	0.0387089
ENSCDRG00005007235	TMEM120A	transmembrane protein 120A [Source:NCBI gene;Acc:105089653]	985.791	0.888827	0.166983	5.32286	1.0215e-07	4.13316e-05
ENSCDRG00005008109	TMEM176B	transmembrane protein 176B [Source:HGNC Symbol;Acc:HGNC:29596]	458.677	-1.08561	0.274923	-3.94879	7.85486e-05	0.00514314
ENSCDRG00005002696	TMEM213	transmembrane protein 213 [Source:NCBI gene;Acc:105091626]	7062.21	-0.508752	0.165029	-3.08281	0.00205058	0.0472165
ENSCDRG00005019764	TMEM241	transmembrane protein 241 [Source:NCBI gene;Acc:105086369]	211.765	0.808702	0.209008	3.86923	0.000109178	0.0064768
ENSCDRG00005018097	TMLHE	trimethyllysine hydroxylase, epsilon [Source:NCBI gene;Acc:105089418]	843.3	0.583212	0.139996	4.16593	3.10089e-05	0.00284489
ENSCDRG00005019215	TMPRSS4	transmembrane serine protease 4 [Source:NCBI gene;Acc:105090179]	27.7724	2.38795	0.754147	3.16643	0.00154324	0.0392639
ENSCDRG00005003250	TRIM45	tripartite motif containing 45 [Source:NCBI gene;Acc:105089608]	62.1796	1.17964	0.311949	3.78151	0.000155881	0.00798639
ENSCDRG00005008565	TSC22D1	TSC22 domain family member 1 [Source:NCBI gene;Acc:105089760]	7024.64	0.759663	0.24416	3.11133	0.00186245	0.0450058
ENSCDRG00005002921	TSEN34	tRNA splicing endonuclease subunit 34 [Source:HGNC Symbol;Acc:HGNC:15506]	456.614	-0.833611	0.261069	-3.19306	0.00140771	0.0371558
ENSCDRG00005019602	TTC21A	tetratricopeptide repeat domain 21A [Source:HGNC Symbol;Acc:HGNC:30761]	831.48	-1.03776	0.313391	-3.31139	0.00092835	0.0287068
ENSCDRG00005017052	TUBAL3	tubulin alpha like 3 [Source:HGNC Symbol;Acc:HGNC:23534]	12.9738	-2.22016	0.584898	-3.79581	0.000147162	0.00772597
ENSCDRG00005015474	TUBB2B	tubulin beta 2B class IIb [Source:HGNC Symbol;Acc:HGNC:30829]	1892.98	0.804278	0.2497	3.22098	0.00127753	0.0349384
ENSCDRG00005006935	UGDH	UDP-glucose 6-dehydrogenase [Source:NCBI gene;Acc:105089337]	854.576	0.75823	0.231883	3.26988	0.00107593	0.0312099
ENSCDRG00005009857	UNKL	unk like zinc finger [Source:HGNC Symbol;Acc:HGNC:14184]	65.2719	1.75611	0.47532	3.69459	0.000220244	0.0104689
ENSCDRG00005021255	USP2	ubiquitin specific peptidase 2 [Source:NCBI gene;Acc:105090134]	943.084	0.772827	0.232625	3.3222	0.000893102	0.0283141
ENSCDRG00005016613	USP21	ubiquitin specific peptidase 21 [Source:NCBI gene;Acc:105100112]	450.117	-0.471601	0.123715	-3.81201	0.000137843	0.00750054
ENSCDRG00005005028	VMP1	vacuole membrane protein 1 [Source:NCBI gene;Acc:105097826]	569.603	0.842765	0.252232	3.34123	0.000834074	0.0268498
ENSCDRG00005012696	VPS41	VPS41 subunit of HOPS complex [Source:NCBI gene;Acc:105088275]	1483.9	-0.483479	0.144721	-3.34078	0.00083544	0.0268498
ENSCDRG00005019863	VPS9D1	VPS9 domain containing 1 [Source:HGNC Symbol;Acc:HGNC:13526]	299.005	0.881656	0.267606	3.2946	0.00098561	0.0299095
ENSCDRG00005020735	WDR93	WD repeat domain 93 [Source:HGNC Symbol;Acc:HGNC:26924]	51.6643	1.23629	0.265531	4.65592	3.22537e-06	0.000585015
ENSCDRG00005020076	WIPI1	WD repeat domain, phosphoinositide interacting 1 [Source:NCBI gene;Acc:105085704]	910.951	-0.387025	0.125283	-3.08921	0.00200689	0.0467682
ENSCDRG00005009419	WRAP53	WD repeat containing antisense to TP53 [Source:HGNC Symbol;Acc:HGNC:25522]	479.605	-0.460095	0.147829	-3.11235	0.00185607	0.0449482
ENSCDRG00005005286	XRCC1	X-ray repair cross complementing 1 [Source:HGNC Symbol;Acc:HGNC:12828]	276.465	-0.423484	0.130222	-3.252	0.00114595	0.0324652
ENSCDRG00005009420	YPEL3	yippee like 3 [Source:NCBI gene;Acc:105102767]	1214.34	-0.828055	0.207887	-3.9832	6.79922e-05	0.00458511
ENSCDRG00005004526	ZCRB1	zinc finger CCHC-type and RNA binding motif containing 1 [Source:NCBI gene;Acc:105084748]	1181.67	0.374724	0.115595	3.24169	0.00118825	0.0332257
ENSCDRG00005016923	ZCWPW1	zinc finger CW-type and PWWP domain containing 1 [Source:HGNC Symbol;Acc:HGNC:23486]	177.318	-0.827379	0.231133	-3.57966	0.00034404	0.014134
ENSCDRG00005000177	ZFYVE19	zinc finger FYVE-type containing 19 [Source:NCBI gene;Acc:105096871]	584.575	-0.645526	0.196918	-3.27815	0.00104489	0.0308771
ENSCDRG00005007593	ZFYVE21	zinc finger FYVE-type containing 21 [Source:HGNC Symbol;Acc:HGNC:20760]	702.944	0.84692	0.270072	3.1359	0.00171325	0.0424413
ENSCDRG00005016372	ZMYM2	zinc finger MYM-type containing 2 [Source:HGNC Symbol;Acc:HGNC:12989]	1646.94	-0.384423	0.1185	-3.24409	0.00117828	0.0331185
ENSCDRG00005008036	ZNF410	zinc finger protein 410 [Source:NCBI gene;Acc:105086119]	1659.82	-0.27754	0.0808757	-3.43169	0.000599829	0.0213182
ENSCDRG00005007880	ZP3	zona pellucida glycoprotein 3 [Source:NCBI gene;Acc:105089644]	1126.63	-1.69837	0.508176	-3.34209	0.000831499	0.0268324
ENSCDRG00005000081			8.07827	-2.71128	0.783844	-3.45895	0.000542286	0.0197628
ENSCDRG00005000479			574.91	0.597798	0.193482	3.08968	0.0020037	0.0467682
ENSCDRG00005000530		spermatogenesis associated 24 [Source:NCBI gene;Acc:105090847]	687.713	-0.606426	0.150647	-4.02548	5.68599e-05	0.00419378
ENSCDRG00005000592			67.3338	0.916805	0.276771	3.31251	0.000924641	0.0287068
ENSCDRG00005000703			914.749	0.556885	0.1449	3.84323	0.000121424	0.00699298
ENSCDRG00005000764		solute carrier family 35 member A3 [Source:NCBI gene;Acc:105085026]	142.367	0.773177	0.250609	3.08519	0.00203423	0.0470868
ENSCDRG00005000956			572.654	1.64836	0.436845	3.77333	0.000161083	0.00821362
ENSCDRG00005001189			592.865	-0.476064	0.148183	-3.21267	0.00131507	0.0357789
ENSCDRG00005001233		zinc finger protein 160-like [Source:NCBI gene;Acc:105091277]	33.3885	1.61348	0.514441	3.13638	0.0017105	0.0424413
ENSCDRG00005001507			10.1233	4.13135	1.21178	3.40931	0.000651265	0.0226365
ENSCDRG00005001814			5.27538	3.53224	1.10752	3.18931	0.00142611	0.0373202
ENSCDRG00005001855		epididymal secretory protein E3-beta-like [Source:NCBI gene;Acc:105097677]	7.0241	4.42878	1.05508	4.19757	2.69799e-05	0.00256472
ENSCDRG00005002135			90.6553	0.817097	0.228245	3.57991	0.000343715	0.014134
ENSCDRG00005002189		F-box and leucine rich repeat protein 21, pseudogene [Source:NCBI gene;Acc:105090450]	423.709	-1.6478	0.432056	-3.81385	0.000136817	0.00749642
ENSCDRG00005002517			71.2056	-0.998323	0.325993	-3.0624	0.00219568	0.0494263
ENSCDRG00005002760		COBW domain containing 1 [Source:NCBI gene;Acc:105105894]	563.092	-0.510747	0.159648	-3.1992	0.00137809	0.0366516
ENSCDRG00005004056			7.1989	-4.44981	1.09735	-4.05504	5.01251e-05	0.00395487
ENSCDRG00005004241		small nucleolar RNA, C/D box 50B [Source:HGNC Symbol;Acc:HGNC:32722]	60.8627	-0.839439	0.248742	-3.37474	0.00073885	0.0247538
ENSCDRG00005004301		transmembrane protein 198-like [Source:NCBI gene;Acc:105086391]	269.282	-0.631813	0.177901	-3.55148	0.000383078	0.0153037
ENSCDRG00005004847			11.9414	2.642	0.864256	3.05697	0.00223589	0.049617
ENSCDRG00005005060		microRNA 21 [Source:HGNC Symbol;Acc:HGNC:31586]	55.8548	2.45285	0.632453	3.87832	0.00010518	0.00632065
ENSCDRG00005005865			105.406	2.62305	0.701048	3.74161	0.000182844	0.00907322
ENSCDRG00005006447			7.06478	-2.13725	0.687022	-3.11089	0.00186526	0.0450058
ENSCDRG00005006760			21.837	2.87687	0.618459	4.65167	3.29251e-06	0.000590408
ENSCDRG00005006856			126.957	1.07212	0.286707	3.73942	0.000184443	0.00909861
ENSCDRG00005007049			13.5879	3.11222	0.93986	3.31137	0.000928409	0.0287068
ENSCDRG00005007308			10.6352	5.26839	1.32598	3.97321	7.09106e-05	0.00474139
ENSCDRG00005007493			40.5102	0.896415	0.293354	3.05574	0.00224503	0.049617
ENSCDRG00005007893			4.21649	-3.72492	1.1433	-3.25805	0.00112181	0.0320111
ENSCDRG00005008775			952.999	-0.281044	0.077507	-3.62605	0.000287793	0.0124784
ENSCDRG00005009483			18.9602	1.52486	0.498532	3.05869	0.00222304	0.049617
ENSCDRG00005010089			781.971	-0.766263	0.198358	-3.86303	0.000111991	0.00656959
ENSCDRG00005010776			34.2716	1.33908	0.414793	3.22832	0.00124521	0.0342323
ENSCDRG00005010825			427.395	-0.536305	0.175369	-3.05815	0.0022271	0.049617
ENSCDRG00005010965			411.096	-0.571592	0.17102	-3.34226	0.000830998	0.0268324
ENSCDRG00005011270			218.334	0.531864	0.167428	3.17667	0.00148977	0.0385239
ENSCDRG00005011292			288.167	1.07092	0.337161	3.1763	0.00149164	0.0385239
ENSCDRG00005011996		protein CutA homolog [Source:NCBI gene;Acc:105104490]	527.758	-0.677738	0.183517	-3.69305	0.000221585	0.0104689
ENSCDRG00005012096		uncharacterized LOC105092594 [Source:NCBI gene;Acc:105092594]	1618.55	-0.676676	0.163939	-4.12762	3.66544e-05	0.00321858
ENSCDRG00005012923			76.018	-0.839359	0.232146	-3.61565	0.000299594	0.0129169
ENSCDRG00005012965			109.056	1.89198	0.584866	3.23489	0.0012169	0.0336889
ENSCDRG00005013250		cystatin B [Source:NCBI gene;Acc:105106082]	1187.16	1.61532	0.449258	3.59552	0.000323739	0.0136056
ENSCDRG00005013519			5.35931	-2.70919	0.853366	-3.17471	0.00149987	0.0386099
ENSCDRG00005014079		SEC14 like lipid binding 2 [Source:NCBI gene;Acc:105099445]	205.036	1.27415	0.293389	4.34285	1.40647e-05	0.00173391
ENSCDRG00005015601			1712.6	0.704122	0.226691	3.10609	0.00189578	0.045267
ENSCDRG00005015739			235.702	1.52679	0.413287	3.69426	0.000220524	0.0104689
ENSCDRG00005016130			393.673	0.675487	0.214845	3.14407	0.00166613	0.0416665
ENSCDRG00005016374		ALG10 alpha-1,2-glucosyltransferase [Source:NCBI gene;Acc:105090579]	120.224	0.887652	0.244703	3.62747	0.000286212	0.0124763
ENSCDRG00005016855			893.996	-0.401591	0.118067	-3.40137	0.00067048	0.0230457
ENSCDRG00005016860			9.85077	2.74103	0.83189	3.29494	0.000984425	0.0299095
ENSCDRG00005017844			41.6188	-1.35544	0.355064	-3.81744	0.000134844	0.00746611
ENSCDRG00005018075		neurofilament medium [Source:NCBI gene;Acc:105102423]	164.212	-1.70285	0.438561	-3.88281	0.000103255	0.00626677
ENSCDRG00005018086			12.8246	2.19169	0.611576	3.58367	0.0003388	0.0140691
ENSCDRG00005018144			12.7055	-2.78983	0.757588	-3.68251	0.000230948	0.0107503
ENSCDRG00005018192			4.75903	3.90251	1.21809	3.20378	0.00135635	0.0365867
ENSCDRG00005018240		tubulin beta class I [Source:NCBI gene;Acc:105087494]	2815.41	0.346616	0.111903	3.09746	0.00195189	0.0460962
ENSCDRG00005018402			406.991	1.19613	0.233722	5.11774	3.09214e-07	9.03592e-05
ENSCDRG00005018910			56.1102	0.972845	0.313211	3.10604	0.00189611	0.045267
ENSCDRG00005019046			12.7823	-2.41829	0.777994	-3.10837	0.00188123	0.045267
ENSCDRG00005019559		microRNA 7-1 [Source:HGNC Symbol;Acc:HGNC:31638]	24.0474	-1.56205	0.422027	-3.70131	0.000214492	0.0103357
ENSCDRG00005019562		protein Shroom2-like [Source:NCBI gene;Acc:105103491]	606.621	-0.388624	0.110509	-3.51669	0.000436967	0.016859
ENSCDRG00005020495			33.1801	1.25477	0.370057	3.39074	0.00069703	0.0237562
ENSCDRG00005020727			747.821	1.15045	0.367679	3.12896	0.00175427	0.0431863
ENSCDRG00005020733			764.991	-0.309199	0.0916925	-3.37213	0.000745891	0.0249368
ENSCDRG00005020965			806.123	1.62258	0.464188	3.49552	0.000473137	0.0177342
ENSCDRG00005020991			8.64828	2.97218	0.856046	3.47198	0.000516626	0.0190476
ENSCDRG00005021559		eukaryotic translation initiation factor 1A, X-chromosomal [Source:NCBI gene;Acc:105103493]	245.318	0.557276	0.178587	3.12048	0.00180557	0.0441734
ENSCDRG00005021895			630.902	0.897049	0.287209	3.12333	0.00178819	0.0438162
ENSCDRG00005022006			5706.64	1.09473	0.34728	3.1523	0.00161988	0.0408987
ENSCDRG00005022229			5.39618	2.74925	0.898135	3.06106	0.00220554	0.0494783
ENSCDRG00005022269			991.772	0.917347	0.269403	3.40511	0.000661386	0.0229205
ENSCDRG00005022296			35.3325	2.52774	0.735571	3.43643	0.000589433	0.0211874
ENSCDRG00005022422			28.5642	1.32311	0.427218	3.09705	0.00195457	0.0460962

## Sheet: Medulla_DehVsCon
Gene_catalogue_DEGs_Medulla_DehVsCon
ensembl_gene_id	external_gene_name	description	baseMean	logFoldChange	lfcSE	stat	p.Value	Adjusted.p.Value
ENSCDRG00005022368	AACS	acetoacetyl-CoA synthetase [Source:HGNC Symbol;Acc:HGNC:21298]	803.784	-0.917766	0.175269	-5.23634	1.63796e-07	7.36052e-05
ENSCDRG00005022059	ABCB9	ATP binding cassette subfamily B member 9 [Source:NCBI gene;Acc:105102539]	136.778	-0.787608	0.239518	-3.2883	0.00100794	0.0452971
ENSCDRG00005007438	ABHD1	abhydrolase domain containing 1 [Source:NCBI gene;Acc:105098531]	785.858	-0.817628	0.230935	-3.54051	0.000399353	0.024552
ENSCDRG00005004488	ABRAXAS1	abraxas 1, BRCA1 A complex subunit [Source:HGNC Symbol;Acc:HGNC:25829]	411.445	0.571259	0.159099	3.59058	0.000329942	0.0217375
ENSCDRG00005006054	ACAD10	acyl-CoA dehydrogenase family member 10 [Source:NCBI gene;Acc:105102478]	2598.47	-0.67954	0.150849	-4.50477	6.64449e-06	0.00122096
ENSCDRG00005019139	ACADS	acyl-CoA dehydrogenase short chain [Source:NCBI gene;Acc:105101985]	9476.55	-0.590333	0.176632	-3.34216	0.00083128	0.0406737
ENSCDRG00005015012	ACAT2	acetyl-CoA acetyltransferase 2 [Source:NCBI gene;Acc:105101767]	1449.47	-1.33827	0.193799	-6.90546	5.00398e-12	8.27559e-09
ENSCDRG00005003663	ACLY	ATP citrate lyase [Source:NCBI gene;Acc:105090445]	816.91	-0.566081	0.154669	-3.65994	0.000252273	0.018061
ENSCDRG00005006747	ACO1	aconitase 1 [Source:HGNC Symbol;Acc:HGNC:117]	6133.85	-0.479442	0.130315	-3.6791	0.000234054	0.0171274
ENSCDRG00005017299	ACO2	aconitase 2 [Source:HGNC Symbol;Acc:HGNC:118]	13025.7	-0.420294	0.117325	-3.5823	0.000340577	0.0219162
ENSCDRG00005011744	ACOT11	acyl-CoA thioesterase 11 [Source:NCBI gene;Acc:105092831]	54.1023	-1.37616	0.350576	-3.92541	8.65812e-05	0.00850029
ENSCDRG00005018776	ACSBG1	acyl-CoA synthetase bubblegum family member 1 [Source:HGNC Symbol;Acc:HGNC:29567]	121.513	6.79735	0.578196	11.7561	6.56738e-32	5.43057e-28
ENSCDRG00005022041	ACSF2	acyl-CoA synthetase family member 2 [Source:NCBI gene;Acc:105097727]	2509.18	-0.705132	0.144417	-4.88263	1.04682e-06	0.000346247
ENSCDRG00005019447	ACSS1	acyl-CoA synthetase short chain family member 1 [Source:HGNC Symbol;Acc:HGNC:16091]	3824.56	-0.958023	0.198509	-4.8261	1.39233e-06	0.000426215
ENSCDRG00005013262	ACSS2	acyl-CoA synthetase short chain family member 2 [Source:HGNC Symbol;Acc:HGNC:15814]	907.014	-0.823327	0.191165	-4.30689	1.65563e-05	0.00240182
ENSCDRG00005012519	AK1	adenylate kinase 1 [Source:NCBI gene;Acc:105092595]	137.209	-1.07911	0.239315	-4.50915	6.50871e-06	0.00120945
ENSCDRG00005013935	ALDOC	aldolase, fructose-bisphosphate C [Source:NCBI gene;Acc:105088182]	455.71	-1.02127	0.273646	-3.73208	0.000189902	0.0148844
ENSCDRG00005011142	ANGPTL4	angiopoietin like 4 [Source:NCBI gene;Acc:105087582]	651.519	2.66	0.532876	4.99178	5.98246e-07	0.000219862
ENSCDRG00005014585	APOD	apolipoprotein D [Source:NCBI gene;Acc:105101273]	1739.22	1.24539	0.297449	4.18689	2.82799e-05	0.00371882
ENSCDRG00005006333	APTX	aprataxin [Source:NCBI gene;Acc:105085570]	249.916	-0.84319	0.130861	-6.44339	1.16836e-10	1.28816e-07
ENSCDRG00005005216	AQP2	aquaporin 2 [Source:NCBI gene;Acc:105097193]	4949.95	0.819729	0.235595	3.4794	0.000502536	0.0288574
ENSCDRG00005010107	ARMC12	armadillo repeat containing 12 [Source:HGNC Symbol;Acc:HGNC:21099]	1033.11	1.2352	0.279046	4.42651	9.57721e-06	0.0015682
ENSCDRG00005002191	ARSI	arylsulfatase family member I [Source:NCBI gene;Acc:105098483]	10.4071	-1.74521	0.531393	-3.28422	0.00102264	0.0455205
ENSCDRG00005022202	ASNA1	guided entry of tail-anchored proteins factor 3, ATPase [Source:HGNC Symbol;Acc:HGNC:752]	2365.93	-0.429857	0.112239	-3.82985	0.000128222	0.0111607
ENSCDRG00005003431	ATG4C	autophagy related 4C cysteine peptidase [Source:NCBI gene;Acc:105096285]	184.709	0.630277	0.194354	3.24293	0.00118309	0.0498792
ENSCDRG00005009297	ATIC	5-aminoimidazole-4-carboxamide ribonucleotide formyltransferase/IMP cyclohydrolase [Source:NCBI gene;Acc:105086607]	600.48	-0.764276	0.176143	-4.33896	1.4316e-05	0.0021721
ENSCDRG00005003442	ATP1A1	ATPase Na+/K+ transporting subunit alpha 1 [Source:NCBI gene;Acc:105089616]	110697	-0.508722	0.119342	-4.26271	2.01961e-05	0.00287933
ENSCDRG00005015287	ATP5F1A	ATP synthase F1 subunit alpha [Source:NCBI gene;Acc:105095183]	28697.1	-0.465632	0.103695	-4.49041	7.10873e-06	0.00129191
ENSCDRG00005008606	ATP5F1B	ATP synthase F1 subunit beta [Source:HGNC Symbol;Acc:HGNC:830]	68645.4	-0.66927	0.13478	-4.96565	6.8473e-07	0.000246175
ENSCDRG00005013234	ATP5F1C	ATP synthase F1 subunit gamma [Source:NCBI gene;Acc:105091350]	9358.06	-0.52286	0.114002	-4.58641	4.50935e-06	0.000920686
ENSCDRG00005009468	ATP5IF1	ATP synthase inhibitory factor subunit 1 [Source:NCBI gene;Acc:105103325]	4083.83	-0.688303	0.184382	-3.73303	0.000189189	0.0148844
ENSCDRG00005002307	ATP5MC3	ATP synthase membrane subunit c locus 3 [Source:NCBI gene;Acc:105097572]	11878.5	-0.768317	0.168638	-4.55601	5.21357e-06	0.00103882
ENSCDRG00005011315	ATP6V1B1	ATPase H+ transporting V1 subunit B1 [Source:HGNC Symbol;Acc:HGNC:853]	4691.69	-0.808737	0.159659	-5.0654	4.07546e-07	0.000156744
ENSCDRG00005020581	BAG1	BCL2 associated athanogene 1 [Source:HGNC Symbol;Acc:HGNC:937]	4126.1	-0.436314	0.133989	-3.25635	0.00112854	0.0488535
ENSCDRG00005003379	BBS9	Bardet-Biedl syndrome 9 [Source:NCBI gene;Acc:105095864]	171.671	0.456303	0.118325	3.85634	0.000115096	0.0106338
ENSCDRG00005006787	BCKDHB	branched chain keto acid dehydrogenase E1 subunit beta [Source:HGNC Symbol;Acc:HGNC:987]	2373.81	-0.594529	0.183046	-3.24797	0.00116231	0.0494752
ENSCDRG00005014615	BDH1	3-hydroxybutyrate dehydrogenase 1 [Source:NCBI gene;Acc:105101274]	1363.57	-0.898316	0.194917	-4.60871	4.05169e-06	0.000867399
ENSCDRG00005020868	BGN	biglycan [Source:NCBI gene;Acc:105103903]	3406.78	-0.739741	0.152353	-4.85545	1.20115e-06	0.000374804
ENSCDRG00005001258	BIRC2	baculoviral IAP repeat containing 2 [Source:NCBI gene;Acc:105087177]	2034.9	0.343719	0.104305	3.29532	0.000983111	0.0445223
ENSCDRG00005005224	BTN1A1	butyrophilin subfamily 1 member A1 [Source:HGNC Symbol;Acc:HGNC:1135]	4.89129	1.55661	0.44949	3.46306	0.000534079	0.029941
ENSCDRG00005014013	C17orf80	chromosome 17 open reading frame 80 [Source:HGNC Symbol;Acc:HGNC:29601]	853.205	0.311063	0.0864607	3.59774	0.000320996	0.0212345
ENSCDRG00005018735	C1orf189	chromosome 1 open reading frame 189 [Source:HGNC Symbol;Acc:HGNC:32305]	22.4818	1.46969	0.400278	3.67168	0.000240964	0.0174783
ENSCDRG00005016414	C7	complement C7 [Source:HGNC Symbol;Acc:HGNC:1346]	2478.52	1.36225	0.299753	4.54457	5.50462e-06	0.00107694
ENSCDRG00005003913	CA12	carbonic anhydrase 12 [Source:NCBI gene;Acc:105101792]	5240.33	-0.865603	0.236436	-3.66105	0.000251182	0.018061
ENSCDRG00005008229	CACNB3	calcium voltage-gated channel auxiliary subunit beta 3 [Source:NCBI gene;Acc:105103791]	709.563	0.864146	0.213654	4.0446	5.24114e-05	0.00593685
ENSCDRG00005022120	CAMKMT	calmodulin-lysine N-methyltransferase [Source:NCBI gene;Acc:105103563]	199.935	0.503452	0.149666	3.36382	0.000768707	0.0388237
ENSCDRG00005000854	CCDC9B	coiled-coil domain containing 9B [Source:NCBI gene;Acc:105096885]	164.889	-0.967877	0.234786	-4.12237	3.74988e-05	0.00446155
ENSCDRG00005012224	CCN1	cellular communication network factor 1 [Source:HGNC Symbol;Acc:HGNC:2654]	2101.3	-1.16605	0.236961	-4.92085	8.61705e-07	0.00030321
ENSCDRG00005012689	CD300E	CD300e molecule [Source:HGNC Symbol;Acc:HGNC:28874]	10.359	-2.37999	0.593599	-4.00941	6.08695e-05	0.00666662
ENSCDRG00005009969	CDC25B	cell division cycle 25B [Source:NCBI gene;Acc:105096018]	938.178	0.93456	0.199861	4.67606	2.92445e-06	0.000671729
ENSCDRG00005018416	CDC42SE1	CDC42 small effector 1 [Source:NCBI gene;Acc:105103202]	3652.24	-0.360913	0.103686	-3.48084	0.000499841	0.0288027
ENSCDRG00005022336	CDK2AP1	cyclin dependent kinase 2 associated protein 1 [Source:HGNC Symbol;Acc:HGNC:14002]	249.247	0.566019	0.140811	4.0197	5.82734e-05	0.00646796
ENSCDRG00005013026	CDK9	cyclin dependent kinase 9 [Source:NCBI gene;Acc:105092598]	1457.33	0.278366	0.0811984	3.42822	0.000607561	0.0334928
ENSCDRG00005015030	CEP104	centrosomal protein 104 [Source:HGNC Symbol;Acc:HGNC:24866]	437.186	0.619954	0.155747	3.98052	6.87661e-05	0.00729009
ENSCDRG00005022058	CHI3L1	chitinase 3 like 1 [Source:HGNC Symbol;Acc:HGNC:1932]	523.411	3.33812	0.646991	5.15945	2.4768e-07	0.000102403
ENSCDRG00005016658	CIART	circadian associated repressor of transcription [Source:HGNC Symbol;Acc:HGNC:25200]	113.787	-1.93884	0.321256	-6.03519	1.58771e-09	1.38198e-06
ENSCDRG00005003238	CLCN2	chloride voltage-gated channel 2 [Source:NCBI gene;Acc:105085876]	123.438	-0.990487	0.267862	-3.69775	0.000217518	0.016426
ENSCDRG00005003573	CMBL	carboxymethylenebutenolidase homolog [Source:HGNC Symbol;Acc:HGNC:25090]	7727.32	-1.75868	0.387117	-4.54301	5.54572e-06	0.00107694
ENSCDRG00005020238	CNTFR	ciliary neurotrophic factor receptor [Source:HGNC Symbol;Acc:HGNC:2170]	61.1786	-1.22551	0.324626	-3.77514	0.000159917	0.0131316
ENSCDRG00005015520	COL15A1	collagen type XV alpha 1 chain [Source:NCBI gene;Acc:105086893]	837.447	-1.01863	0.244906	-4.15927	3.19265e-05	0.00406154
ENSCDRG00005010371	COX4I1	cytochrome c oxidase subunit 4 isoform 1, mitochondrial [Source:NCBI gene;Acc:105098909]	17894.8	-0.66546	0.194447	-3.42232	0.000620895	0.033889
ENSCDRG00005015051	COX6B1	cytochrome c oxidase subunit 6B1 [Source:NCBI gene;Acc:105088048]	10617.6	-0.624575	0.175692	-3.55495	0.000378051	0.0236826
ENSCDRG00005014857	CP	ceruloplasmin [Source:NCBI gene;Acc:105089504]	5236.41	0.760862	0.212208	3.58546	0.000336486	0.0217375
ENSCDRG00005015722	CPNE1	copine 1 [Source:HGNC Symbol;Acc:HGNC:2314]	1367.67	0.402809	0.101657	3.96242	7.41933e-05	0.00766881
ENSCDRG00005010789	CPNE9	copine family member 9 [Source:HGNC Symbol;Acc:HGNC:24336]	512.784	-1.05754	0.224555	-4.7095	2.48319e-06	0.00061161
ENSCDRG00005015610	CPSF6	cleavage and polyadenylation specific factor 6 [Source:HGNC Symbol;Acc:HGNC:13871]	663.788	0.840865	0.234284	3.58909	0.000331839	0.0217375
ENSCDRG00005008435	CPT2	carnitine palmitoyltransferase 2 [Source:NCBI gene;Acc:105090776]	1544.24	-0.442801	0.0963301	-4.59671	4.29222e-06	0.000887309
ENSCDRG00005005884	CRYBG2	crystallin beta-gamma domain containing 2 [Source:HGNC Symbol;Acc:HGNC:17295]	148.257	-1.4865	0.31559	-4.71023	2.47437e-06	0.00061161
ENSCDRG00005019078	CTSA	cathepsin A [Source:NCBI gene;Acc:105087842]	4002.86	-0.478738	0.141691	-3.37875	0.000728153	0.0378137
ENSCDRG00005008952	CUL1	cullin 1 [Source:NCBI gene;Acc:105085195]	1444.77	0.248043	0.0750983	3.30291	0.000956858	0.0438132
ENSCDRG00005003490	CYGB	cytoglobin [Source:NCBI gene;Acc:105092183]	250.84	-1.01126	0.208099	-4.85951	1.17674e-06	0.000374249
ENSCDRG00005022091	CYP51A1	cytochrome P450 family 51 subfamily A member 1 [Source:HGNC Symbol;Acc:HGNC:2649]	1251.33	-2.08798	0.246492	-8.47078	2.43749e-17	6.71854e-14
ENSCDRG00005002166	DBP	D-box binding PAR bZIP transcription factor [Source:HGNC Symbol;Acc:HGNC:2697]	365.981	-1.08081	0.29513	-3.66215	0.000250107	0.018061
ENSCDRG00005018068	DEK	DEK proto-oncogene [Source:NCBI gene;Acc:105089114]	1989.54	0.527697	0.136831	3.85656	0.000114994	0.0106338
ENSCDRG00005012528	DHCR24	24-dehydrocholesterol reductase [Source:HGNC Symbol;Acc:HGNC:2859]	3769.5	-2.8566	0.182889	-15.6193	5.37638e-55	8.89145e-51
ENSCDRG00005021350	DHCR7	7-dehydrocholesterol reductase [Source:NCBI gene;Acc:105104565]	675.252	-1.93549	0.205617	-9.4131	4.81728e-21	2.65561e-17
ENSCDRG00005002908	DHDH	dihydrodiol dehydrogenase [Source:NCBI gene;Acc:105102891]	162.762	-1.0855	0.294961	-3.68015	0.000233099	0.0171274
ENSCDRG00005007098	DHRS11	dehydrogenase/reductase 11 [Source:NCBI gene;Acc:105097850]	3722.64	-0.688095	0.205668	-3.34566	0.000820858	0.0404015
ENSCDRG00005021621	DHRS12	dehydrogenase/reductase 12 [Source:HGNC Symbol;Acc:HGNC:25832]	179.25	-1.08864	0.244063	-4.4605	8.17677e-06	0.00140862
ENSCDRG00005014261	DHX9	DExH-box helicase 9 [Source:NCBI gene;Acc:105096231]	852.724	0.504959	0.152829	3.30407	0.000952914	0.0437758
ENSCDRG00005011768	DNAI3	WD repeat domain 63 [Source:NCBI gene;Acc:105095051]	63.5323	-0.890185	0.238459	-3.73307	0.000189162	0.0148844
ENSCDRG00005002468	DNAJB13	DnaJ heat shock protein family (Hsp40) member B13 [Source:NCBI gene;Acc:105096957]	56.9548	0.887629	0.268448	3.30652	0.000944632	0.0437758
ENSCDRG00005018995	DPYSL2	dihydropyrimidinase like 2 [Source:HGNC Symbol;Acc:HGNC:3014]	1089.45	-0.602264	0.136239	-4.42065	9.84045e-06	0.0015955
ENSCDRG00005008545	DUOXA1	dual oxidase maturation factor 1 [Source:NCBI gene;Acc:105101693]	99.8092	-1.63916	0.479112	-3.42126	0.000623322	0.0339095
ENSCDRG00005002731	DVL3	dishevelled segment polarity protein 3 [Source:HGNC Symbol;Acc:HGNC:3087]	858.477	0.271002	0.0767501	3.53096	0.00041405	0.0251749
ENSCDRG00005009396	EEF1A2	eukaryotic translation elongation factor 1 alpha 2 [Source:HGNC Symbol;Acc:HGNC:3192]	18.687	-1.79834	0.536533	-3.35178	0.000802944	0.0399972
ENSCDRG00005014695	EFNB1	ephrin B1 [Source:NCBI gene;Acc:105087963]	591.62	-0.520645	0.120626	-4.3162	1.58735e-05	0.0023439
ENSCDRG00005017766	EGFLAM	EGF like, fibronectin type III and laminin G domains [Source:HGNC Symbol;Acc:HGNC:26810]	442.261	-0.410843	0.1174	-3.49951	0.000466108	0.0271426
ENSCDRG00005019059	ELN	elastin [Source:HGNC Symbol;Acc:HGNC:3327]	521.985	-0.726633	0.200124	-3.63091	0.000282426	0.0196251
ENSCDRG00005008682	ELOVL6	ELOVL fatty acid elongase 6 [Source:NCBI gene;Acc:105089906]	197.079	-1.20791	0.303728	-3.97694	6.9807e-05	0.0073533
ENSCDRG00005012571	EMB	embigin [Source:HGNC Symbol;Acc:HGNC:30465]	20.8491	2.85611	0.503755	5.66965	1.4309e-08	9.86006e-06
ENSCDRG00005019032	ENPP7	ectonucleotide pyrophosphatase/phosphodiesterase 7 [Source:NCBI gene;Acc:105106258]	36.8564	-2.39977	0.546609	-4.39028	1.13203e-05	0.00180015
ENSCDRG00005017421	ENSA	endosulfine alpha [Source:NCBI gene;Acc:105103189]	1551.11	-0.394139	0.106501	-3.7008	0.000214921	0.0163795
ENSCDRG00005000101	ENSCDRG00005000101		30.3795	-2.80901	0.771378	-3.64154	0.000271008	0.0189912
ENSCDRG00005000368	ENSCDRG00005000368		43.4778	2.32436	0.669663	3.47094	0.000518635	0.0295343
ENSCDRG00005000956	ENSCDRG00005000956		572.654	-1.70352	0.442362	-3.85098	0.000117648	0.0107495
ENSCDRG00005000969	ENSCDRG00005000969	ATP synthase peripheral stalk-membrane subunit b [Source:NCBI gene;Acc:105102044]	7698.62	-0.528591	0.12767	-4.1403	3.46859e-05	0.00428086
ENSCDRG00005001870	ENSCDRG00005001870		6165.45	-1.97529	0.523184	-3.77551	0.000159678	0.0131316
ENSCDRG00005002269	ENSCDRG00005002269	C-X-C motif chemokine ligand 14 [Source:NCBI gene;Acc:105090419]	7537.73	1.47218	0.411863	3.57445	0.00035097	0.0224106
ENSCDRG00005002536	ENSCDRG00005002536	ferritin light chain [Source:NCBI gene;Acc:105102889]	141956	-0.664204	0.204116	-3.25404	0.00113775	0.0489322
ENSCDRG00005003281	ENSCDRG00005003281	sperm-associated acrosin inhibitor-like [Source:NCBI gene;Acc:105097008]	98.3686	1.31013	0.251445	5.21039	1.88441e-07	8.20115e-05
ENSCDRG00005003874	ENSCDRG00005003874		699.756	-0.580827	0.173648	-3.34485	0.000823274	0.0404015
ENSCDRG00005003916	ENSCDRG00005003916		134.953	-0.890641	0.238089	-3.74079	0.000183444	0.014656
ENSCDRG00005004031	ENSCDRG00005004031	transcription factor CP2-like protein 1 [Source:NCBI gene;Acc:105099050]	2325.1	-1.94747	0.258886	-7.52248	5.37476e-14	1.1111e-10
ENSCDRG00005004104	ENSCDRG00005004104	disintegrin and metalloproteinase domain-containing protein 20-like [Source:NCBI gene;Acc:105086145]	493.796	0.441297	0.133515	3.30522	0.000949012	0.0437758
ENSCDRG00005004453	ENSCDRG00005004453	transmembrane protein 8B [Source:HGNC Symbol;Acc:HGNC:21427]	85.2269	-0.869653	0.248804	-3.49533	0.000473472	0.0274747
ENSCDRG00005004732	ENSCDRG00005004732		10.9243	-2.64771	0.70453	-3.75813	0.000171189	0.013878
ENSCDRG00005004900	ENSCDRG00005004900	histone H1.3 [Source:NCBI gene;Acc:105089175]	154.896	-2.8483	0.584857	-4.87007	1.11557e-06	0.000361752
ENSCDRG00005006053	ENSCDRG00005006053		840.901	-0.624369	0.18773	-3.32588	0.000881396	0.0421287
ENSCDRG00005006109	ENSCDRG00005006109		258.184	-0.812758	0.218972	-3.7117	0.000205869	0.0157623
ENSCDRG00005007068	ENSCDRG00005007068	zinc finger protein 354A [Source:NCBI gene;Acc:105099611]	271.045	0.682203	0.176216	3.87139	0.000108214	0.0102853
ENSCDRG00005007121	ENSCDRG00005007121	fatty acid desaturase 2 [Source:HGNC Symbol;Acc:HGNC:3575]	216.539	-2.3761	0.353685	-6.71812	1.84085e-11	2.76763e-08
ENSCDRG00005007214	ENSCDRG00005007214		2715.04	-1.02219	0.307179	-3.32767	0.000875758	0.0419805
ENSCDRG00005007739	ENSCDRG00005007739		17.151	2.72814	0.680043	4.01172	6.02775e-05	0.0066458
ENSCDRG00005008106	ENSCDRG00005008106	hemoglobin subunit alpha [Source:NCBI gene;Acc:105106729]	49.595	-2.10746	0.391058	-5.38913	7.07999e-08	4.02593e-05
ENSCDRG00005008118	ENSCDRG00005008118	SH3 domain containing 21 [Source:NCBI gene;Acc:105086944]	77.677	-1.57492	0.335063	-4.70037	2.59692e-06	0.000622433
ENSCDRG00005008187	ENSCDRG00005008187		544.991	-0.469841	0.115806	-4.05713	4.96797e-05	0.00566623
ENSCDRG00005008321	ENSCDRG00005008321		17.0505	-1.98236	0.477952	-4.14762	3.35955e-05	0.00420911
ENSCDRG00005008324	ENSCDRG00005008324		591.354	-0.783892	0.222943	-3.5161	0.00043793	0.025866
ENSCDRG00005008436	ENSCDRG00005008436	sulfotransferase 1A1 [Source:NCBI gene;Acc:105102772]	7961.51	-0.967194	0.28075	-3.44504	0.00057097	0.0317936
ENSCDRG00005008449	ENSCDRG00005008449	hemoglobin subunit alpha [Source:NCBI gene;Acc:105106729]	25.5375	-2.04646	0.376477	-5.43582	5.45455e-08	3.22169e-05
ENSCDRG00005008465	ENSCDRG00005008465		14421.8	-1.81789	0.529589	-3.43265	0.000597714	0.0330602
ENSCDRG00005008508	ENSCDRG00005008508		9147.77	-1.63537	0.503558	-3.24762	0.00116373	0.0494752
ENSCDRG00005009145	ENSCDRG00005009145		205.786	0.72975	0.219029	3.33175	0.000863032	0.0417824
ENSCDRG00005010127	ENSCDRG00005010127	DNA polymerase alpha 2, accessory subunit [Source:NCBI gene;Acc:105102609]	436.833	0.504791	0.140257	3.59906	0.000319375	0.0212345
ENSCDRG00005010242	ENSCDRG00005010242		12.0412	-1.77725	0.464679	-3.82467	0.000130947	0.0112207
ENSCDRG00005011169	ENSCDRG00005011169	cytochrome c oxidase subunit 7A1, mitochondrial [Source:NCBI gene;Acc:105088079]	5259.92	-1.06316	0.26192	-4.05908	4.92661e-05	0.00565808
ENSCDRG00005011360	ENSCDRG00005011360	solute carrier family 25 member 5 [Source:HGNC Symbol;Acc:HGNC:10991]	7492.25	-0.515158	0.122188	-4.21612	2.48544e-05	0.00336717
ENSCDRG00005011397	ENSCDRG00005011397	NADH:ubiquinone oxidoreductase subunit A7 [Source:NCBI gene;Acc:105087580]	2100.09	-0.954684	0.270575	-3.52836	0.000418151	0.0252386
ENSCDRG00005011410	ENSCDRG00005011410	ATP synthase membrane subunit f [Source:NCBI gene;Acc:105099357]	9669.94	-0.701163	0.181438	-3.86448	0.000111328	0.0104019
ENSCDRG00005011757	ENSCDRG00005011757		29179.8	-0.476617	0.141954	-3.35754	0.00078638	0.0394095
ENSCDRG00005011973	ENSCDRG00005011973		380.015	0.582145	0.151745	3.83633	0.000124884	0.0110985
ENSCDRG00005013199	ENSCDRG00005013199		42.1288	-1.79025	0.454478	-3.93914	8.17738e-05	0.00822687
ENSCDRG00005013292	ENSCDRG00005013292		33.3362	-1.66002	0.504977	-3.28731	0.00101148	0.0453329
ENSCDRG00005013546	ENSCDRG00005013546		5559.35	-2.5621	0.724965	-3.53411	0.000409154	0.024969
ENSCDRG00005013655	ENSCDRG00005013655		272.077	-0.627666	0.186067	-3.37333	0.000742649	0.038381
ENSCDRG00005016805	ENSCDRG00005016805	NADH:ubiquinone oxidoreductase subunit A10 [Source:HGNC Symbol;Acc:HGNC:7684]	2157.12	-0.401119	0.0942079	-4.25781	2.06444e-05	0.00291809
ENSCDRG00005017019	ENSCDRG00005017019	EBP cholestenol delta-isomerase [Source:NCBI gene;Acc:105103312]	1834.88	-1.13915	0.219198	-5.19692	2.02616e-07	8.59196e-05
ENSCDRG00005017142	ENSCDRG00005017142	ATP synthase membrane subunit c locus 1 [Source:NCBI gene;Acc:105095776]	7071.09	-0.868677	0.181926	-4.77491	1.79792e-06	0.000487443
ENSCDRG00005018075	ENSCDRG00005018075	neurofilament medium [Source:NCBI gene;Acc:105102423]	164.212	-1.39048	0.387721	-3.58628	0.000335432	0.0217375
ENSCDRG00005018240	ENSCDRG00005018240	tubulin beta class I [Source:NCBI gene;Acc:105087494]	2815.41	-0.368023	0.110718	-3.32396	0.000887487	0.0422482
ENSCDRG00005018635	ENSCDRG00005018635	lactate dehydrogenase B [Source:HGNC Symbol;Acc:HGNC:6541]	40561.2	-0.44156	0.115135	-3.83514	0.000125494	0.0110985
ENSCDRG00005018754	ENSCDRG00005018754		8.64252	2.36224	0.653203	3.6164	0.000298728	0.0203307
ENSCDRG00005018910	ENSCDRG00005018910		56.1102	-1.22546	0.293817	-4.17081	3.0352e-05	0.00392158
ENSCDRG00005018916	ENSCDRG00005018916	cytochrome b-c1 complex subunit 6, mitochondrial [Source:NCBI gene;Acc:105092921]	9970.66	-0.641828	0.15494	-4.14243	3.43641e-05	0.00427304
ENSCDRG00005018932	ENSCDRG00005018932	NADH:ubiquinone oxidoreductase subunit B8 [Source:NCBI gene;Acc:105084324]	5662.44	-0.656965	0.153457	-4.28109	1.85981e-05	0.00267457
ENSCDRG00005018957	ENSCDRG00005018957		69.154	3.41917	0.613685	5.57154	2.52496e-08	1.65872e-05
ENSCDRG00005018958	ENSCDRG00005018958		192.013	-0.710922	0.215136	-3.30452	0.000951383	0.0437758
ENSCDRG00005019022	ENSCDRG00005019022		40604.7	-0.769599	0.21864	-3.51994	0.000431643	0.0256781
ENSCDRG00005019112	ENSCDRG00005019112	cytochrome c oxidase subunit 5B, mitochondrial [Source:NCBI gene;Acc:105092680]	8389.32	-0.589306	0.180967	-3.25643	0.00112823	0.0488535
ENSCDRG00005019134	ENSCDRG00005019134		76.2241	-1.16336	0.250589	-4.64252	3.44182e-06	0.000779737
ENSCDRG00005019956	ENSCDRG00005019956	tetraspanin 7 [Source:NCBI gene;Acc:105099917]	2517.42	-0.599982	0.15472	-3.87786	0.000105379	0.0101323
ENSCDRG00005019960	ENSCDRG00005019960		9718.31	-0.425417	0.119177	-3.56963	0.000357485	0.0227388
ENSCDRG00005021452	ENSCDRG00005021452		437.777	-4.37162	0.759202	-5.75818	8.50232e-09	6.11353e-06
ENSCDRG00005021973	ENSCDRG00005021973		6.54008	-1.9974	0.612905	-3.25891	0.0011184	0.0488022
ENSCDRG00005021999	ENSCDRG00005021999		430.662	-0.912408	0.242514	-3.76229	0.000168363	0.0137162
ENSCDRG00005022079	ENSCDRG00005022079		103.183	-1.34311	0.300504	-4.46954	7.83873e-06	0.0013646
ENSCDRG00005022363	ENSCDRG00005022363		23612	-0.669429	0.142222	-4.70693	2.51478e-06	0.00061161
ENSCDRG00005001259	ERG28	ergosterol biosynthesis 28 homolog [Source:NCBI gene;Acc:105086081]	416.391	-0.814223	0.20635	-3.94584	7.95207e-05	0.00811798
ENSCDRG00005016344	ETNK2	ethanolamine kinase 2 [Source:NCBI gene;Acc:105098651]	649.904	-1.17103	0.349707	-3.34862	0.000812164	0.0402143
ENSCDRG00005016894	FABP3	fatty acid binding protein 3 [Source:NCBI gene;Acc:105085813]	4483.5	-0.924889	0.255563	-3.61902	0.000295717	0.0202928
ENSCDRG00005011823	FAM102A	family with sequence similarity 102 member A [Source:HGNC Symbol;Acc:HGNC:31419]	1077.74	-0.787475	0.22281	-3.53429	0.000408874	0.024969
ENSCDRG00005005594	FAM166B	family with sequence similarity 166 member B [Source:HGNC Symbol;Acc:HGNC:34242]	175.272	-1.27159	0.304018	-4.18261	2.88178e-05	0.00375266
ENSCDRG00005010600	FAM234B	family with sequence similarity 234 member B [Source:NCBI gene;Acc:105094252]	1997.15	1.09876	0.204096	5.38355	7.30306e-08	4.02593e-05
ENSCDRG00005008598	FAM89B	family with sequence similarity 89 member B [Source:NCBI gene;Acc:105102598]	134.62	0.490012	0.148695	3.29541	0.000982777	0.0445223
ENSCDRG00005001052	FBXO10	F-box protein 10 [Source:HGNC Symbol;Acc:HGNC:13589]	1474.59	-0.419353	0.129093	-3.24844	0.00116038	0.0494752
ENSCDRG00005016815	FBXO2	F-box protein 2 [Source:NCBI gene;Acc:105107028]	92.9855	-1.18136	0.358565	-3.29469	0.000985317	0.0445223
ENSCDRG00005016863	FBXO44	F-box protein 44 [Source:NCBI gene;Acc:105107029]	1454.16	-0.972961	0.247597	-3.92961	8.50837e-05	0.00847659
ENSCDRG00005010723	FDFT1	farnesyl-diphosphate farnesyltransferase 1 [Source:NCBI gene;Acc:105101899]	4520.96	-1.12482	0.202091	-5.56592	2.60773e-08	1.65872e-05
ENSCDRG00005008269	FDPS	farnesyl diphosphate synthase [Source:NCBI gene;Acc:105088801]	3402.97	-2.0205	0.226784	-8.90935	5.13347e-19	2.12244e-15
ENSCDRG00005017836	FLYWCH2	FLYWCH family member 2 [Source:NCBI gene;Acc:105099692]	298.858	-1.31384	0.317828	-4.13381	3.56791e-05	0.00437083
ENSCDRG00005011927	FMO4	flavin containing dimethylaniline monoxygenase 4 [Source:HGNC Symbol;Acc:HGNC:3772]	329.484	-0.952222	0.280762	-3.39156	0.000694957	0.0366025
ENSCDRG00005003459	GABRA4	gamma-aminobutyric acid type A receptor alpha4 subunit [Source:HGNC Symbol;Acc:HGNC:4078]	16.3863	2.56782	0.648003	3.96267	7.4116e-05	0.00766881
ENSCDRG00005003619	GABRG1	gamma-aminobutyric acid type A receptor gamma1 subunit [Source:NCBI gene;Acc:105089311]	3.02423	2.91724	0.885817	3.29327	0.000990279	0.0446246
ENSCDRG00005000054	GCNT1	glucosaminyl (N-acetyl) transferase 1 [Source:NCBI gene;Acc:105087407]	80.9299	1.10142	0.230123	4.78623	1.69945e-06	0.000471991
ENSCDRG00005019678	GKAP1	G kinase anchoring protein 1 [Source:NCBI gene;Acc:105100482]	384.804	0.604616	0.143256	4.22053	2.43723e-05	0.00333115
ENSCDRG00005001677	GM2A	GM2 ganglioside activator [Source:NCBI gene;Acc:105095165]	1777.96	-0.650212	0.195238	-3.33035	0.000867355	0.0417824
ENSCDRG00005016220	GOLT1A	golgi transport 1A [Source:NCBI gene;Acc:105098649]	123.845	-1.09663	0.337118	-3.25296	0.00114209	0.0489322
ENSCDRG00005001897	GPR155	G protein-coupled receptor 155 [Source:NCBI gene;Acc:105097565]	171.463	0.523093	0.148729	3.51709	0.000436303	0.0258623
ENSCDRG00005013533	GSS	glutathione synthetase [Source:NCBI gene;Acc:105084955]	1407.5	-0.459442	0.104458	-4.39836	1.09071e-05	0.00175128
ENSCDRG00005009731	H1-0	histone H1.0 [Source:NCBI gene;Acc:105091965]	2654.21	-1.64586	0.38175	-4.31135	1.6226e-05	0.00237474
ENSCDRG00005003606	H1-2	H1.2 linker histone, cluster member [Source:HGNC Symbol;Acc:HGNC:4716]	172.488	-2.15904	0.467448	-4.61877	3.86014e-06	0.000851187
ENSCDRG00005006540	H2AW	histone H2A type 3 [Source:NCBI gene;Acc:105094141]	23.2237	-1.23086	0.365625	-3.36646	0.000761403	0.0387449
ENSCDRG00005001352	HACD4	3-hydroxyacyl-CoA dehydratase 4 [Source:NCBI gene;Acc:105095934]	170.955	1.19709	0.252427	4.74232	2.11287e-06	0.000545978
ENSCDRG00005012164	HAGH	hydroxyacylglutathione hydrolase [Source:HGNC Symbol;Acc:HGNC:4805]	1458.95	-0.575501	0.140358	-4.10023	4.1274e-05	0.00484106
ENSCDRG00005019802	HAL	histidine ammonia-lyase [Source:NCBI gene;Acc:105097431]	16.8147	2.47238	0.536519	4.60819	4.06184e-06	0.000867399
ENSCDRG00005016491	HAPLN1	hyaluronan and proteoglycan link protein 1 [Source:NCBI gene;Acc:105090666]	8.94362	-2.79003	0.707559	-3.94318	8.04083e-05	0.00815824
ENSCDRG00005009768	HARBI1	harbinger transposase derived 1 [Source:NCBI gene;Acc:105106862]	148.896	0.397877	0.116207	3.42387	0.000617356	0.0338074
ENSCDRG00005000828	HBB	hemoglobin subunit beta [Source:NCBI gene;Acc:105097953]	82.3807	-2.46748	0.743624	-3.31819	0.000906036	0.0425683
ENSCDRG00005003171	HDAC2	histone deacetylase 2 [Source:HGNC Symbol;Acc:HGNC:4853]	1657.57	0.459593	0.115372	3.98357	6.7889e-05	0.00724354
ENSCDRG00005012918	HDHD2	haloacid dehalogenase like hydrolase domain containing 2 [Source:NCBI gene;Acc:105097585]	1169.18	-0.337393	0.101654	-3.31903	0.000903309	0.042561
ENSCDRG00005003396	HMGCL	3-hydroxy-3-methylglutaryl-CoA lyase [Source:NCBI gene;Acc:105097288]	9249.77	-0.799189	0.240011	-3.3298	0.000869097	0.0417824
ENSCDRG00005002491	HMGCR	3-hydroxy-3-methylglutaryl-CoA reductase [Source:HGNC Symbol;Acc:HGNC:5006]	939.325	-1.70121	0.320094	-5.31473	1.06815e-07	5.35305e-05
ENSCDRG00005014801	HMGCS1	3-hydroxy-3-methylglutaryl-CoA synthase 1 [Source:NCBI gene;Acc:105107063]	1770.25	-2.58523	0.373387	-6.92372	4.39935e-12	8.08405e-09
ENSCDRG00005005774	HNRNPH1	heterogeneous nuclear ribonucleoprotein H1 [Source:NCBI gene;Acc:105100634]	8459.35	0.339623	0.101513	3.34561	0.00082103	0.0404015
ENSCDRG00005006991	HSD11B1	hydroxysteroid 11-beta dehydrogenase 1 [Source:NCBI gene;Acc:105099329]	619.229	-1.49144	0.333353	-4.47405	7.6751e-06	0.00135621
ENSCDRG00005011575	HSD11B2	hydroxysteroid 11-beta dehydrogenase 2 [Source:HGNC Symbol;Acc:HGNC:5209]	4766.86	-1.06816	0.240618	-4.43925	9.02728e-06	0.0015234
ENSCDRG00005020487	HSD17B10	hydroxysteroid 17-beta dehydrogenase 10 [Source:NCBI gene;Acc:105096695]	7446.71	-0.57262	0.161067	-3.55516	0.000377747	0.0236826
ENSCDRG00005013288	HSD17B12	hydroxysteroid 17-beta dehydrogenase 12 [Source:HGNC Symbol;Acc:HGNC:18646]	2464.66	-0.527567	0.147861	-3.568	0.000359717	0.0227931
ENSCDRG00005002762	HSD17B14	hydroxysteroid 17-beta dehydrogenase 14 [Source:HGNC Symbol;Acc:HGNC:23238]	981.275	-0.907153	0.209358	-4.33303	1.4707e-05	0.00221112
ENSCDRG00005004054	HSD17B7	hydroxysteroid 17-beta dehydrogenase 7 [Source:NCBI gene;Acc:105092702]	716.809	-1.06928	0.223296	-4.78863	1.67924e-06	0.000471991
ENSCDRG00005005245	HSDL2	hydroxysteroid dehydrogenase like 2 [Source:NCBI gene;Acc:105096284]	3041.89	0.903313	0.230165	3.92463	8.68636e-05	0.00850029
ENSCDRG00005008978	IDH2	isocitrate dehydrogenase (NADP(+)) 2 [Source:HGNC Symbol;Acc:HGNC:5383]	11039.5	-0.904766	0.170507	-5.30631	1.11866e-07	5.4413e-05
ENSCDRG00005008174	IDH3G	isocitrate dehydrogenase (NAD(+)) 3 non-catalytic subunit gamma [Source:NCBI gene;Acc:105098707]	2435.8	-0.380064	0.0920596	-4.12846	3.65201e-05	0.00440854
ENSCDRG00005018970	IDI1	isopentenyl-diphosphate delta isomerase 1 [Source:HGNC Symbol;Acc:HGNC:5387]	754.118	-1.8932	0.293775	-6.44439	1.16067e-10	1.28816e-07
ENSCDRG00005006735	IFIT1	interferon-induced protein with tetratricopeptide repeats 1-like [Source:NCBI gene;Acc:105102837]	1362.57	1.95421	0.595194	3.28333	0.0010259	0.0455205
ENSCDRG00005019237	IKBIP	IKBKB interacting protein [Source:NCBI gene;Acc:105097441]	315.101	0.53376	0.137998	3.86789	0.00010978	0.0103415
ENSCDRG00005010522	IL13RA1	interleukin 13 receptor subunit alpha 1 [Source:NCBI gene;Acc:105093924]	4336.4	0.448895	0.127395	3.52366	0.000425628	0.0255965
ENSCDRG00005011340	IL1B	interleukin 1 beta [Source:NCBI gene;Acc:105093155]	85.3641	-1.58622	0.350457	-4.52615	6.00693e-06	0.00112889
ENSCDRG00005005282	IL33	interleukin 33 [Source:NCBI gene;Acc:105100405]	1639.98	-0.770192	0.211783	-3.6367	0.000276149	0.0192698
ENSCDRG00005014543	IMMT	inner membrane mitochondrial protein [Source:HGNC Symbol;Acc:HGNC:6047]	4170.66	-0.487811	0.0931641	-5.23605	1.64053e-07	7.36052e-05
ENSCDRG00005000881	INPPL1	inositol polyphosphate phosphatase like 1 [Source:HGNC Symbol;Acc:HGNC:6080]	1115.64	0.432958	0.121879	3.55236	0.000381789	0.0238265
ENSCDRG00005014184	INSIG1	insulin induced gene 1 [Source:NCBI gene;Acc:105098269]	585.098	-2.40266	0.27273	-8.80966	1.25528e-18	4.15195e-15
ENSCDRG00005013188	IPO8	importin 8 [Source:NCBI gene;Acc:105103942]	1421.91	0.420186	0.11615	3.61761	0.000297338	0.0203198
ENSCDRG00005000399	ISCA2	iron-sulfur cluster assembly 2 [Source:NCBI gene;Acc:105086105]	629.525	-0.492936	0.123589	-3.9885	6.64915e-05	0.00718717
ENSCDRG00005021375	ITGB1BP1	integrin subunit beta 1 binding protein 1 [Source:NCBI gene;Acc:105091233]	804.737	0.456786	0.13854	3.29713	0.000976768	0.0445008
ENSCDRG00005018846	ITGBL1	integrin subunit beta like 1 [Source:HGNC Symbol;Acc:HGNC:6164]	94.2693	-0.962014	0.216491	-4.44366	8.84417e-06	0.00150789
ENSCDRG00005000716	IVD	isovaleryl-CoA dehydrogenase [Source:HGNC Symbol;Acc:HGNC:6186]	3545.48	-0.918339	0.178793	-5.13631	2.80179e-07	0.000113015
ENSCDRG00005006051	KCNIP1	potassium voltage-gated channel interacting protein 1 [Source:NCBI gene;Acc:105089384]	80.6742	-1.57962	0.440391	-3.58686	0.000334681	0.0217375
ENSCDRG00005018658	KCNJ8	potassium inwardly rectifying channel subfamily J member 8 [Source:NCBI gene;Acc:105096483]	306.473	0.774993	0.177209	4.37332	1.2237e-05	0.0019092
ENSCDRG00005007139	KHK	ketohexokinase [Source:HGNC Symbol;Acc:HGNC:6315]	1940.12	-1.32285	0.365036	-3.62389	0.000290204	0.0199975
ENSCDRG00005002748	KTN1	kinectin 1 [Source:NCBI gene;Acc:105091447]	3297.26	0.537705	0.146055	3.68153	0.000231838	0.0171167
ENSCDRG00005013842	LDHD	lactate dehydrogenase D [Source:NCBI gene;Acc:105101704]	1046.49	-0.701763	0.131656	-5.33028	9.806e-08	5.12103e-05
ENSCDRG00005010935	LDLR	low density lipoprotein receptor [Source:NCBI gene;Acc:105087617]	651.711	-2.71344	0.427592	-6.34587	2.2117e-10	2.28607e-07
ENSCDRG00005015290	LDOC1	LDOC1 regulator of NFKB signaling [Source:NCBI gene;Acc:105091538]	200.883	-0.626073	0.163557	-3.82786	0.000129261	0.0111922
ENSCDRG00005003475	LETMD1	LETM1 domain containing 1 [Source:NCBI gene;Acc:105107147]	761.021	-0.370503	0.112861	-3.28283	0.0010277	0.0455205
ENSCDRG00005004555	LOXL4	lysyl oxidase like 4 [Source:HGNC Symbol;Acc:HGNC:17171]	274.174	1.24325	0.374805	3.31706	0.000909696	0.0426191
ENSCDRG00005021905	LSS	lanosterol synthase [Source:NCBI gene;Acc:105090588]	683.295	-1.88382	0.302348	-6.23064	4.64524e-10	4.26794e-07
ENSCDRG00005019481	LYSMD4	LysM domain containing 4 [Source:NCBI gene;Acc:105093449]	727.547	-0.723961	0.166353	-4.35194	1.34935e-05	0.00206626
ENSCDRG00005021755	MAB21L4	mab-21 like 4 [Source:HGNC Symbol;Acc:HGNC:26216]	511.664	-1.5229	0.452974	-3.36201	0.000773779	0.0388959
ENSCDRG00005008766	MAT2B	methionine adenosyltransferase 2B [Source:NCBI gene;Acc:105097688]	1995.06	0.740117	0.141369	5.23535	1.64675e-07	7.36052e-05
ENSCDRG00005005489	MDH1	malate dehydrogenase 1 [Source:NCBI gene;Acc:105101816]	16748.2	-0.571215	0.127537	-4.47883	7.50517e-06	0.00134914
ENSCDRG00005008675	ME3	malic enzyme 3 [Source:HGNC Symbol;Acc:HGNC:6985]	342.29	-1.08786	0.227239	-4.78729	1.69045e-06	0.000471991
ENSCDRG00005018002	MED20	mediator complex subunit 20 [Source:NCBI gene;Acc:105086754]	183.914	-0.35726	0.107805	-3.31393	0.000919932	0.0429769
ENSCDRG00005013849	MFSD13A	major facilitator superfamily domain containing 13A [Source:NCBI gene;Acc:105084356]	333.734	-0.475595	0.139172	-3.41731	0.000632422	0.0342918
ENSCDRG00005015660	MGST1	microsomal glutathione S-transferase 1 [Source:NCBI gene;Acc:105096502]	12762	-1.6047	0.346106	-4.63644	3.54453e-06	0.000792154
ENSCDRG00005006865	MICAL1	microtubule associated monooxygenase, calponin and LIM domain containing 1 [Source:HGNC Symbol;Acc:HGNC:20619]	1436.72	-0.550978	0.169789	-3.24509	0.00117415	0.0496628
ENSCDRG00005021982	MICOS13	mitochondrial contact site and cristae organizing system subunit 13 [Source:NCBI gene;Acc:105091758]	2574.05	-0.76245	0.210318	-3.62523	0.000288704	0.0199774
ENSCDRG00005019974	MID1IP1	MID1 interacting protein 1 [Source:NCBI gene;Acc:105099915]	149.854	-1.10219	0.310635	-3.54818	0.000387897	0.0240264
ENSCDRG00005005233	MIEN1	migration and invasion enhancer 1 [Source:HGNC Symbol;Acc:HGNC:28230]	914.459	-0.605849	0.177906	-3.40543	0.000660589	0.0350155
ENSCDRG00005016670	MIOX	myo-inositol oxygenase [Source:HGNC Symbol;Acc:HGNC:14522]	6467.45	-2.30036	0.6195	-3.71325	0.000204616	0.0157392
ENSCDRG00005018358	MMUT	methylmalonyl-CoA mutase [Source:NCBI gene;Acc:105096579]	3484.21	-0.542216	0.143575	-3.77654	0.00015902	0.0131316
ENSCDRG00005020012	MRPL15	mitochondrial ribosomal protein L15 [Source:NCBI gene;Acc:105097062]	1033.27	-0.359225	0.106674	-3.36751	0.000758514	0.038717
ENSCDRG00005004667	MRPS36	mitochondrial ribosomal protein S36 [Source:NCBI gene;Acc:105084763]	1156.39	-0.458644	0.136108	-3.36971	0.000752465	0.038717
ENSCDRG00005011836	MSMO1	methylsterol monooxygenase 1 [Source:NCBI gene;Acc:105087398]	1010.11	-1.74167	0.354389	-4.91457	8.89775e-07	0.000306565
ENSCDRG00005001173	MTHFD1	methylenetetrahydrofolate dehydrogenase, cyclohydrolase and formyltetrahydrofolate synthetase 1 [Source:HGNC Symbol;Acc:HGNC:7432]	1841.9	-0.365414	0.0965896	-3.78316	0.000154851	0.0130146
ENSCDRG00005020571	MVD	mevalonate diphosphate decarboxylase [Source:HGNC Symbol;Acc:HGNC:7529]	520.144	-1.60065	0.239463	-6.68433	2.31984e-11	3.19712e-08
ENSCDRG00005011437	MVK	mevalonate kinase [Source:HGNC Symbol;Acc:HGNC:7530]	721.2	-0.772415	0.177044	-4.36285	1.28381e-05	0.00198427
ENSCDRG00005011649	MYH14	myosin heavy chain 14 [Source:NCBI gene;Acc:105100175]	568.422	-0.662466	0.198869	-3.33117	0.000864828	0.0417824
ENSCDRG00005016379	MYLIP	myosin regulatory light chain interacting protein [Source:NCBI gene;Acc:105089103]	853.834	0.543959	0.146334	3.71724	0.000201409	0.015565
ENSCDRG00005014866	MYOZ1	myozenin 1 [Source:NCBI gene;Acc:105092458]	64.4216	-1.72543	0.366464	-4.70831	2.49775e-06	0.00061161
ENSCDRG00005019536	MYRFL	myelin regulatory factor like [Source:HGNC Symbol;Acc:HGNC:26316]	476.569	1.0998	0.206404	5.32839	9.90887e-08	5.12103e-05
ENSCDRG00005000490	N4BP1	NEDD4 binding protein 1 [Source:HGNC Symbol;Acc:HGNC:29850]	633.738	0.558091	0.16351	3.4132	0.000642037	0.0344741
ENSCDRG00005010693	NAF1	nuclear assembly factor 1 ribonucleoprotein [Source:HGNC Symbol;Acc:HGNC:25126]	311.863	0.576505	0.146876	3.92512	8.66863e-05	0.00850029
ENSCDRG00005004327	NAGA	alpha-N-acetylgalactosaminidase [Source:NCBI gene;Acc:105091882]	1101.89	-0.597094	0.125576	-4.75485	1.98592e-06	0.000529727
ENSCDRG00005014880	NAV3	neuron navigator 3 [Source:HGNC Symbol;Acc:HGNC:15998]	38.644	-1.33292	0.346056	-3.85176	0.000117272	0.0107495
ENSCDRG00005019661	NCAPH	non-SMC condensin I complex subunit H [Source:NCBI gene;Acc:105092783]	109.754	1.60106	0.341391	4.6898	2.73474e-06	0.000646101
ENSCDRG00005019021	NDUFA2	NADH:ubiquinone oxidoreductase subunit A2 [Source:NCBI gene;Acc:105098104]	3070.26	-0.802663	0.234227	-3.42686	0.000610606	0.0335488
ENSCDRG00005004391	NDUFA6	NADH:ubiquinone oxidoreductase subunit A6 [Source:HGNC Symbol;Acc:HGNC:7690]	3350.87	-0.66055	0.203723	-3.24239	0.0011853	0.0498792
ENSCDRG00005008959	NDUFA9	NADH:ubiquinone oxidoreductase subunit A9 [Source:HGNC Symbol;Acc:HGNC:7693]	4351.14	-0.392879	0.115594	-3.39879	0.000676841	0.0357623
ENSCDRG00005001444	NDUFC1	NADH:ubiquinone oxidoreductase subunit C1 [Source:NCBI gene;Acc:105087084]	2432.44	-0.644872	0.17084	-3.77471	0.000160191	0.0131316
ENSCDRG00005001312	NECAB2	N-terminal EF-hand calcium binding protein 2 [Source:HGNC Symbol;Acc:HGNC:23746]	21.0946	-2.47041	0.728711	-3.39011	0.000698641	0.0366797
ENSCDRG00005001836	NGB	neuroglobin [Source:NCBI gene;Acc:105086066]	467.722	-2.08506	0.600666	-3.47125	0.000518042	0.0295343
ENSCDRG00005016364	NKX3-1	NK3 homeobox 1 [Source:HGNC Symbol;Acc:HGNC:7838]	20.1185	1.84222	0.547687	3.36363	0.000769235	0.0388237
ENSCDRG00005003807	NME1	NME/NM23 nucleoside diphosphate kinase 1 [Source:NCBI gene;Acc:105097738]	897.001	-0.561659	0.170082	-3.30228	0.000959026	0.0438132
ENSCDRG00005021380	NMI	N-myc and STAT interactor [Source:NCBI gene;Acc:105094637]	597.108	0.794841	0.244016	3.25733	0.00112464	0.0488535
ENSCDRG00005013395	NPNT	nephronectin [Source:HGNC Symbol;Acc:HGNC:27405]	4606.74	-0.745565	0.166677	-4.47312	7.70854e-06	0.00135621
ENSCDRG00005010732	NPY1R	neuropeptide Y receptor Y1 [Source:NCBI gene;Acc:105094356]	212.569	1.23766	0.343017	3.60816	0.000308376	0.0209013
ENSCDRG00005019141	NQO1	NAD(P)H quinone dehydrogenase 1 [Source:NCBI gene;Acc:105088393]	2940.75	-0.581356	0.12815	-4.53654	5.71844e-06	0.00108703
ENSCDRG00005020214	NR2C1	nuclear receptor subfamily 2 group C member 1 [Source:NCBI gene;Acc:105097421]	510.993	0.494034	0.142447	3.4682	0.000523958	0.0295343
ENSCDRG00005017818	NSDHL	NAD(P) dependent steroid dehydrogenase-like [Source:NCBI gene;Acc:105104051]	1373.29	-1.03403	0.164149	-6.2993	2.98986e-10	2.9086e-07
ENSCDRG00005004622	NSUN2	NOP2/Sun RNA methyltransferase 2 [Source:HGNC Symbol;Acc:HGNC:25994]	998.031	0.245678	0.0720355	3.41051	0.000648419	0.0344809
ENSCDRG00005015404	NXPE2	neurexophilin and PC-esterase domain family member 2 [Source:NCBI gene;Acc:105091734]	6.79855	1.56365	0.47638	3.28236	0.00102943	0.0455205
ENSCDRG00005021445	ODC1	ornithine decarboxylase 1 [Source:HGNC Symbol;Acc:HGNC:8109]	1754.69	-0.927216	0.202412	-4.58084	4.63123e-06	0.000934039
ENSCDRG00005002918	OGDH	oxoglutarate dehydrogenase [Source:HGNC Symbol;Acc:HGNC:8124]	3841.66	-0.451293	0.128125	-3.52228	0.000427859	0.0256374
ENSCDRG00005001288	OSGIN1	oxidative stress induced growth inhibitor 1 [Source:NCBI gene;Acc:105089448]	367.941	-1.51786	0.404329	-3.75402	0.000174018	0.0140386
ENSCDRG00005007183	OXA1L	OXA1L mitochondrial inner membrane protein [Source:HGNC Symbol;Acc:HGNC:8526]	3719.27	-0.434612	0.102896	-4.22379	2.40231e-05	0.00331078
ENSCDRG00005001933	OXNAD1	oxidoreductase NAD binding domain containing 1 [Source:HGNC Symbol;Acc:HGNC:25128]	1224.52	-0.519328	0.152101	-3.41436	0.000639326	0.0344403
ENSCDRG00005018084	PAFAH1B2	platelet activating factor acetylhydrolase 1b catalytic subunit 2 [Source:NCBI gene;Acc:105090192]	1377.83	0.408849	0.125674	3.25326	0.00114089	0.0489322
ENSCDRG00005014519	PAIP1	poly(A) binding protein interacting protein 1 [Source:HGNC Symbol;Acc:HGNC:16945]	2465.33	0.472552	0.0980614	4.81894	1.44322e-06	0.000426215
ENSCDRG00005015974	PARP4	poly(ADP-ribose) polymerase family member 4 [Source:NCBI gene;Acc:105096386]	927.549	0.414501	0.118695	3.49217	0.000479115	0.0277049
ENSCDRG00005011495	PCSK1	proprotein convertase subtilisin/kexin type 1 [Source:HGNC Symbol;Acc:HGNC:8743]	8.00083	2.53388	0.693775	3.65231	0.00025989	0.0184466
ENSCDRG00005009142	PCYT2	phosphate cytidylyltransferase 2, ethanolamine [Source:HGNC Symbol;Acc:HGNC:8756]	4612.74	-0.891324	0.149368	-5.96732	2.41177e-09	1.89933e-06
ENSCDRG00005013153	PDXK	pyridoxal kinase [Source:NCBI gene;Acc:105106081]	1443.56	-0.948244	0.239052	-3.96669	7.28781e-05	0.00762821
ENSCDRG00005008529	PDZD4	PDZ domain containing 4 [Source:NCBI gene;Acc:105098709]	97.5362	1.13003	0.303179	3.72726	0.000193571	0.0151004
ENSCDRG00005012844	PEG3	paternally expressed 3 [Source:HGNC Symbol;Acc:HGNC:8826]	671.69	0.609093	0.164826	3.69537	0.000219566	0.0165054
ENSCDRG00005010318	PFKM	phosphofructokinase, muscle [Source:NCBI gene;Acc:105103800]	1652.68	-0.52807	0.148251	-3.56199	0.000368057	0.0232325
ENSCDRG00005021601	PGLYRP2	peptidoglycan recognition protein 2 [Source:NCBI gene;Acc:105105135]	49.3889	-2.02859	0.60559	-3.34977	0.000808781	0.040167
ENSCDRG00005003512	PHAX	phosphorylated adaptor for RNA export [Source:HGNC Symbol;Acc:HGNC:10241]	1137.12	0.536677	0.157311	3.41156	0.000645915	0.0344809
ENSCDRG00005010686	PITPNM1	phosphatidylinositol transfer protein membrane associated 1 [Source:NCBI gene;Acc:105104419]	333.503	0.844024	0.220302	3.83121	0.000127512	0.0111585
ENSCDRG00005011207	PLA1A	phospholipase A1 member A [Source:HGNC Symbol;Acc:HGNC:17661]	588.244	0.727015	0.178494	4.07305	4.64017e-05	0.00536637
ENSCDRG00005016646	PLA2G4A	phospholipase A2 group IVA [Source:NCBI gene;Acc:105099290]	903.086	0.680566	0.191656	3.55097	0.000383818	0.0238631
ENSCDRG00005011959	PLBD1	phospholipase B domain containing 1 [Source:HGNC Symbol;Acc:HGNC:26215]	575.43	-0.770174	0.183968	-4.18647	2.8333e-05	0.00371882
ENSCDRG00005009801	PLCG1	phospholipase C gamma 1 [Source:HGNC Symbol;Acc:HGNC:9065]	1576.94	0.381628	0.111895	3.41061	0.000648184	0.0344809
ENSCDRG00005004613	PLGRKT	plasminogen receptor with a C-terminal lysine [Source:NCBI gene;Acc:105100415]	792.729	-0.431849	0.11603	-3.72188	0.000197745	0.0153535
ENSCDRG00005007488	PMS1	PMS1 homolog 1, mismatch repair system component [Source:NCBI gene;Acc:105099129]	395.123	0.524022	0.157672	3.32348	0.000889006	0.0422482
ENSCDRG00005003806	PMVK	phosphomevalonate kinase [Source:NCBI gene;Acc:105089049]	614.274	-0.875909	0.217838	-4.02093	5.79691e-05	0.00646796
ENSCDRG00005017602	PNKD	PNKD metallo-beta-lactamase domain containing [Source:NCBI gene;Acc:105096077]	1704.42	-0.624734	0.165519	-3.7744	0.000160393	0.0131316
ENSCDRG00005004334	POLR2C	RNA polymerase II subunit C [Source:NCBI gene;Acc:105093814]	1245.46	0.359882	0.0998883	3.60284	0.00031476	0.0211535
ENSCDRG00005008667	PPARD	peroxisome proliferator activated receptor delta [Source:NCBI gene;Acc:105101350]	800.065	-0.490834	0.116466	-4.21441	2.5043e-05	0.00336717
ENSCDRG00005004612	PPIC	peptidylprolyl isomerase C [Source:NCBI gene;Acc:105105064]	130.103	-0.716177	0.203905	-3.5123	0.000444247	0.0261457
ENSCDRG00005006732	PPIF	peptidylprolyl isomerase F [Source:NCBI gene;Acc:105092427]	1132.58	-0.833145	0.219923	-3.78834	0.000151657	0.012862
ENSCDRG00005007234	PPIL3	peptidylprolyl isomerase like 3 [Source:NCBI gene;Acc:105099175]	293.704	0.628625	0.189392	3.31917	0.00090284	0.042561
ENSCDRG00005005210	PPP4R3A	protein phosphatase 4 regulatory subunit 3A [Source:HGNC Symbol;Acc:HGNC:20219]	1903.3	0.465377	0.109818	4.23769	2.25827e-05	0.00316502
ENSCDRG00005006072	PPWD1	peptidylprolyl isomerase domain and WD repeat containing 1 [Source:NCBI gene;Acc:105084747]	575.874	0.3478	0.0965609	3.60187	0.000315933	0.0211535
ENSCDRG00005003620	PRKAR2A	solute carrier family 25 member 20 [Source:NCBI gene;Acc:105087874]	1387.52	0.731456	0.22015	3.32254	0.000892033	0.0422706
ENSCDRG00005012366	PTGIR	prostaglandin I2 receptor [Source:NCBI gene;Acc:105104027]	31.163	-1.04745	0.220511	-4.7501	2.03318e-06	0.000533725
ENSCDRG00005002319	PTN	pleiotrophin [Source:NCBI gene;Acc:105091620]	155.006	-1.24914	0.348146	-3.58797	0.000333267	0.0217375
ENSCDRG00005020741	PTPN2	protein tyrosine phosphatase non-receptor type 2 [Source:HGNC Symbol;Acc:HGNC:9650]	588.357	0.353769	0.103578	3.41547	0.00063671	0.0344115
ENSCDRG00005018427	PURG	purine rich element binding protein G [Source:HGNC Symbol;Acc:HGNC:17930]	27.3103	1.13322	0.292602	3.87292	0.000107539	0.0102803
ENSCDRG00005003613	RAB11FIP5	RAB11 family interacting protein 5 [Source:HGNC Symbol;Acc:HGNC:24845]	2733.8	-0.447693	0.136666	-3.27582	0.00105356	0.04634
ENSCDRG00005012170	RAB37	RAB37, member RAS oncogene family [Source:NCBI gene;Acc:105104614]	43.9595	-1.4725	0.332419	-4.42964	9.43913e-06	0.00156104
ENSCDRG00005008867	RAD18	RAD18 E3 ubiquitin protein ligase [Source:NCBI gene;Acc:105093146]	97.607	0.93075	0.22426	4.15031	3.32023e-05	0.0041916
ENSCDRG00005000572	RANBP3L	RAN binding protein 3 like [Source:NCBI gene;Acc:105086994]	877.047	2.09383	0.523853	3.99697	6.41572e-05	0.00698047
ENSCDRG00005017079	RBM3	RNA binding motif protein 3 [Source:NCBI gene;Acc:105103311]	2255.32	-0.781873	0.206688	-3.78287	0.000155029	0.0130146
ENSCDRG00005016753	RETSAT	retinol saturase [Source:NCBI gene;Acc:105104148]	4831.6	-0.636092	0.19102	-3.32998	0.000868532	0.0417824
ENSCDRG00005011566	RFTN2	raftlin family member 2 [Source:HGNC Symbol;Acc:HGNC:26402]	180.9	1.28857	0.262436	4.91004	9.10563e-07	0.000307324
ENSCDRG00005009990	RTN4IP1	reticulon 4 interacting protein 1 [Source:NCBI gene;Acc:105097133]	678.879	-0.494212	0.126688	-3.90102	9.57865e-05	0.00926384
ENSCDRG00005004406	RXRG	retinoid X receptor gamma [Source:NCBI gene;Acc:105092711]	7.25441	-1.90567	0.587144	-3.24567	0.00117176	0.0496628
ENSCDRG00005012210	RYK	receptor like tyrosine kinase [Source:HGNC Symbol;Acc:HGNC:10481]	766.351	0.429893	0.116413	3.69282	0.00022178	0.0165964
ENSCDRG00005021986	SAFB	scaffold attachment factor B [Source:NCBI gene;Acc:105091756]	1644.88	0.545919	0.142493	3.8312	0.000127522	0.0111585
ENSCDRG00005021993	SAFB2	scaffold attachment factor B2 [Source:HGNC Symbol;Acc:HGNC:21605]	1817.43	0.597422	0.156196	3.82481	0.000130873	0.0112207
ENSCDRG00005011663	SC5D	sterol-C5-desaturase [Source:NCBI gene;Acc:105097554]	1599.56	-1.75179	0.2927	-5.98493	2.16479e-09	1.79007e-06
ENSCDRG00005019165	SCD	stearoyl-CoA desaturase [Source:NCBI gene;Acc:105084320]	8129.3	-2.05528	0.312249	-6.58219	4.63571e-11	5.89734e-08
ENSCDRG00005013661	SCIMP	SLP adaptor and CSK interacting membrane protein [Source:NCBI gene;Acc:105104775]	18.7321	-1.99397	0.590231	-3.37829	0.000729385	0.0378137
ENSCDRG00005010881	SCNN1A	sodium channel epithelial 1 alpha subunit [Source:NCBI gene;Acc:105098248]	6625.21	-0.882606	0.214001	-4.1243	3.71858e-05	0.00445637
ENSCDRG00005009373	SCUBE2	signal peptide, CUB domain and EGF like domain containing 2 [Source:NCBI gene;Acc:105093991]	187.784	1.20593	0.317403	3.79936	0.000145068	0.0123666
ENSCDRG00005014962	SDC4	syndecan 4 [Source:NCBI gene;Acc:105087820]	18751.1	-0.60594	0.150318	-4.03104	5.55306e-05	0.00624738
ENSCDRG00005020561	SENP6	SUMO specific peptidase 6 [Source:NCBI gene;Acc:105104945]	885.528	0.450358	0.129874	3.46765	0.000525038	0.0295343
ENSCDRG00005004617	SERHL2	serine hydrolase like 2 [Source:NCBI gene;Acc:105091875]	47.2262	-1.05873	0.305226	-3.4687	0.000522989	0.0295343
ENSCDRG00005002483	SERPINE2	serpin family E member 2 [Source:NCBI gene;Acc:105088296]	436.116	0.895989	0.264968	3.3815	0.000720924	0.0376109
ENSCDRG00005004571	SETX	senataxin [Source:NCBI gene;Acc:105085172]	645.988	0.564527	0.159937	3.52968	0.00041606	0.0252044
ENSCDRG00005012215	SF3B1	splicing factor 3b subunit 1 [Source:NCBI gene;Acc:105088803]	6974.47	0.483896	0.144294	3.35353	0.000797879	0.039865
ENSCDRG00005011945	SGK2	serum/glucocorticoid regulated kinase 2 [Source:NCBI gene;Acc:105087124]	11462.8	-0.917217	0.264376	-3.46937	0.000521683	0.0295343
ENSCDRG00005009772	SLC13A3	solute carrier family 13 member 3 [Source:NCBI gene;Acc:105087853]	10189.2	-1.54273	0.411152	-3.7522	0.000175288	0.0140724
ENSCDRG00005004964	SLC16A14	solute carrier family 16 member 14 [Source:HGNC Symbol;Acc:HGNC:26417]	7.08017	-2.61275	0.680002	-3.84227	0.000121902	0.011077
ENSCDRG00005020019	SLC17A3	solute carrier family 17 member 3 [Source:NCBI gene;Acc:105089145]	3152.31	-2.48943	0.51646	-4.82017	1.43433e-06	0.000426215
ENSCDRG00005014227	SLC22A1	solute carrier family 22 member 1 [Source:NCBI gene;Acc:105100382]	20188.3	-2.01139	0.50473	-3.98509	6.74545e-05	0.00724354
ENSCDRG00005002486	SLC25A29	solute carrier family 25 member 29 [Source:HGNC Symbol;Acc:HGNC:20116]	194.879	-0.766312	0.208118	-3.68209	0.000231326	0.0171167
ENSCDRG00005012143	SLC25A33	solute carrier family 25 member 33 [Source:NCBI gene;Acc:105107001]	851.528	-0.937276	0.267363	-3.50564	0.000455518	0.0267141
ENSCDRG00005017215	SLC27A3	solute carrier family 27 member 3 [Source:HGNC Symbol;Acc:HGNC:10997]	404.158	-1.06368	0.231032	-4.60405	4.14346e-06	0.000867399
ENSCDRG00005018912	SLC30A1	solute carrier family 30 member 1 [Source:NCBI gene;Acc:105099316]	180.649	-1.26084	0.227752	-5.53603	3.09412e-08	1.8952e-05
ENSCDRG00005005475	SLC30A2	solute carrier family 30 member 2 [Source:NCBI gene;Acc:105100673]	111.139	-1.57465	0.385504	-4.08465	4.41427e-05	0.00514107
ENSCDRG00005001678	SLC43A1	solute carrier family 43 member 1 [Source:NCBI gene;Acc:105101231]	79.5593	-1.43946	0.34531	-4.16859	3.0649e-05	0.00392925
ENSCDRG00005012019	SLC45A3	solute carrier family 45 member 3 [Source:HGNC Symbol;Acc:HGNC:8642]	566.518	1.5477	0.340832	4.54095	5.60024e-06	0.00107694
ENSCDRG00005016767	SLC47A2	solute carrier family 47 member 2 [Source:HGNC Symbol;Acc:HGNC:26439]	1367.9	-1.5583	0.42742	-3.64583	0.00026653	0.0188371
ENSCDRG00005012388	SLC4A11	solute carrier family 4 member 11 [Source:NCBI gene;Acc:105096029]	312.377	1.23221	0.318624	3.86728	0.000110056	0.0103415
ENSCDRG00005013920	SLC52A3	solute carrier family 52 member 3 [Source:NCBI gene;Acc:105104300]	57.414	1.47598	0.314982	4.68591	2.78715e-06	0.000649211
ENSCDRG00005012110	SLC6A9	solute carrier family 6 member 9 [Source:NCBI gene;Acc:105090896]	92.3276	1.2889	0.358189	3.59837	0.000320215	0.0212345
ENSCDRG00005004418	SLC9A2	solute carrier family 9 member A2 [Source:HGNC Symbol;Acc:HGNC:11072]	81.4877	-1.27525	0.344767	-3.69886	0.000216566	0.016426
ENSCDRG00005000795	SNX1	sorting nexin 1 [Source:NCBI gene;Acc:105100521]	2598.29	-0.35406	0.106932	-3.31107	0.000929391	0.0432965
ENSCDRG00005004409	SNX32	sorting nexin 32 [Source:NCBI gene;Acc:105102588]	52.2736	-0.86354	0.250093	-3.45288	0.000554646	0.030989
ENSCDRG00005001811	SOD1	superoxide dismutase 1 [Source:NCBI gene;Acc:105086775]	9548.35	-0.722748	0.122058	-5.92136	3.19283e-09	2.40014e-06
ENSCDRG00005001545	SPARC	secreted protein acidic and cysteine rich [Source:NCBI gene;Acc:105095161]	3432.05	-0.786164	0.228516	-3.44031	0.000581055	0.0322466
ENSCDRG00005004790	SQLE	squalene epoxidase [Source:NCBI gene;Acc:105096439]	3671.22	-2.2202	0.268747	-8.26131	1.44087e-16	3.40416e-13
ENSCDRG00005003590	SREBF2	sterol regulatory element binding transcription factor 2 [Source:HGNC Symbol;Acc:HGNC:11290]	952.192	-1.34086	0.26259	-5.10628	3.28558e-07	0.000129374
ENSCDRG00005009590	SRMS	src-related kinase lacking C-terminal regulatory tyrosine and N-terminal myristylation sites [Source:HGNC Symbol;Acc:HGNC:11298]	166.469	-1.07407	0.32705	-3.28412	0.00102302	0.0455205
ENSCDRG00005007289	STARD4	StAR related lipid transfer domain containing 4 [Source:NCBI gene;Acc:105095387]	180.633	-1.07713	0.303824	-3.54525	0.000392239	0.0242047
ENSCDRG00005017705	STOX1	storkhead box 1 [Source:HGNC Symbol;Acc:HGNC:23508]	98.3295	0.865224	0.210066	4.11882	3.80825e-05	0.00449863
ENSCDRG00005006654	STXBP5	syntaxin binding protein 5 [Source:HGNC Symbol;Acc:HGNC:19665]	429.561	0.739696	0.21845	3.38611	0.000708916	0.0371015
ENSCDRG00005007340	STYXL1	serine/threonine/tyrosine interacting like 1 [Source:HGNC Symbol;Acc:HGNC:18165]	154.96	-1.02932	0.234833	-4.38321	1.16943e-05	0.00184192
ENSCDRG00005017092	SUCLG1	succinate-CoA ligase alpha subunit [Source:NCBI gene;Acc:105097266]	20206.4	-0.609743	0.18103	-3.36818	0.000756649	0.038717
ENSCDRG00005020820	SYNC	syncoilin, intermediate filament protein [Source:HGNC Symbol;Acc:HGNC:28897]	82.9349	-1.28734	0.392392	-3.28075	0.00103532	0.0456588
ENSCDRG00005011985	TAF5	TATA-box binding protein associated factor 5 [Source:HGNC Symbol;Acc:HGNC:11539]	53.8808	1.031	0.294557	3.50016	0.000464984	0.0271426
ENSCDRG00005010383	TBC1D1	TBC1 domain family member 1 [Source:NCBI gene;Acc:105089350]	4476.12	0.817343	0.162649	5.02518	5.0295e-07	0.000189041
ENSCDRG00005021862	TBC1D31	TBC1 domain family member 31 [Source:NCBI gene;Acc:105098329]	583.498	0.776437	0.215415	3.60438	0.000312901	0.0211214
ENSCDRG00005009688	TBK1	TANK binding kinase 1 [Source:NCBI gene;Acc:105089261]	675.987	0.453749	0.137314	3.30446	0.00095158	0.0437758
ENSCDRG00005000419	TDRD7	tudor domain containing 7 [Source:NCBI gene;Acc:105102249]	1003.57	0.468256	0.12739	3.67577	0.000237137	0.0172765
ENSCDRG00005003076	TEC	tec protein tyrosine kinase [Source:NCBI gene;Acc:105099938]	820.233	-0.509096	0.155596	-3.27192	0.00106821	0.0468594
ENSCDRG00005005606	THRSP	thyroid hormone responsive [Source:HGNC Symbol;Acc:HGNC:11800]	147.362	-2.29863	0.518153	-4.4362	9.15621e-06	0.00152955
ENSCDRG00005021265	THY1	Thy-1 cell surface antigen [Source:NCBI gene;Acc:105090133]	48.8463	-1.4945	0.399656	-3.73945	0.000184422	0.0146633
ENSCDRG00005018872	TMEM131	transmembrane protein 131 [Source:HGNC Symbol;Acc:HGNC:30366]	924.777	0.606949	0.154117	3.93825	8.20796e-05	0.00822687
ENSCDRG00005020919	TMEM211	transmembrane protein 211 [Source:HGNC Symbol;Acc:HGNC:33725]	7.18238	-2.91667	0.675169	-4.31992	1.56086e-05	0.00232555
ENSCDRG00005000347	TMEM244	transmembrane protein 244 [Source:HGNC Symbol;Acc:HGNC:21571]	6.89458	-3.2578	0.831583	-3.91759	8.94376e-05	0.0087007
ENSCDRG00005012572	TMEM61	transmembrane protein 61 [Source:NCBI gene;Acc:105092823]	503.914	-0.921137	0.261613	-3.52099	0.000429937	0.0256689
ENSCDRG00005009237	TP53	tumor protein p53 [Source:NCBI gene;Acc:105103011]	781.5	-0.623406	0.147576	-4.2243	2.39683e-05	0.00331078
ENSCDRG00005019144	TPI1	triosephosphate isomerase 1 [Source:HGNC Symbol;Acc:HGNC:12009]	8315.78	-0.455371	0.135184	-3.36852	0.000755734	0.038717
ENSCDRG00005000117	TSPAN33	tetraspanin 33 [Source:NCBI gene;Acc:105085375]	1660.39	-0.717603	0.187065	-3.83612	0.000124994	0.0110985
ENSCDRG00005012496	TTC38	tetratricopeptide repeat domain 38 [Source:NCBI gene;Acc:105091839]	3036.64	-0.669079	0.204993	-3.26391	0.00109885	0.048076
ENSCDRG00005000805	TUBA4A	tubulin alpha 4a [Source:NCBI gene;Acc:105096109]	2561.52	-0.754724	0.226132	-3.33753	0.000845267	0.0412361
ENSCDRG00005010616	UBLCP1	ubiquitin like domain containing CTD phosphatase 1 [Source:NCBI gene;Acc:105099899]	838.123	0.462345	0.111969	4.12923	3.63983e-05	0.00440854
ENSCDRG00005011353	UIMC1	ubiquitin interaction motif containing 1 [Source:HGNC Symbol;Acc:HGNC:30298]	707.318	0.539127	0.147985	3.64313	0.000269346	0.0189551
ENSCDRG00005013459	UQCRC1	cytochrome b-c1 complex subunit 1, mitochondrial [Source:NCBI gene;Acc:105087919]	8453.62	-0.490615	0.106536	-4.60515	4.12159e-06	0.000867399
ENSCDRG00005020948	UQCRC2	cytochrome b-c1 complex subunit 2, mitochondrial [Source:NCBI gene;Acc:105092293]	6468.93	-0.458286	0.119494	-3.83522	0.000125453	0.0110985
ENSCDRG00005021255	USP2	ubiquitin specific peptidase 2 [Source:NCBI gene;Acc:105090134]	943.084	-1.11578	0.233198	-4.7847	1.71239e-06	0.000471991
ENSCDRG00005020322	WAC	WW domain containing adaptor with coiled-coil [Source:HGNC Symbol;Acc:HGNC:17327]	2333.91	0.417461	0.12412	3.36336	0.000769996	0.0388237
ENSCDRG00005016124	WSB1	WD repeat and SOCS box containing 1 [Source:NCBI gene;Acc:105088201]	5804.71	0.808018	0.204285	3.95534	7.64251e-05	0.00785042
ENSCDRG00005016785	YIF1A	Yip1 interacting factor homolog A, membrane trafficking protein [Source:NCBI gene;Acc:105102565]	725.887	-0.578784	0.150903	-3.83546	0.000125327	0.0110985
ENSCDRG00005000671	YLPM1	YLP motif containing 1 [Source:NCBI gene;Acc:105086101]	1060.64	0.473588	0.112833	4.19726	2.70161e-05	0.00360317
ENSCDRG00005018018	ZDHHC14	zinc finger DHHC-type containing 14 [Source:HGNC Symbol;Acc:HGNC:20341]	111.634	0.774109	0.237775	3.25564	0.00113139	0.0488535
ENSCDRG00005017328	ZFAND4	zinc finger AN1-type containing 4 [Source:NCBI gene;Acc:105093426]	196.784	0.751883	0.205859	3.65242	0.00025978	0.0184466
ENSCDRG00005005721	ZNF226	zinc finger protein 226 [Source:HGNC Symbol;Acc:HGNC:13019]	242.029	-0.704348	0.196999	-3.57538	0.000349718	0.0224106
ENSCDRG00005014283	ZNF624	zinc finger protein 624 [Source:NCBI gene;Acc:105085074]	183.92	0.635655	0.172204	3.69129	0.000223118	0.0166213

## Sheet: Medulla_DehReh_overlap
Gene_catalogue_DEGs_Medulla_DehReh_overlap
ensembl_gene_id	external_gene_name	description
ENSCDRG00005015012	ACAT2	acetyl-CoA acetyltransferase 2 [Source:NCBI gene;Acc:105101767]
ENSCDRG00005018776	ACSBG1	acyl-CoA synthetase bubblegum family member 1 [Source:HGNC Symbol;Acc:HGNC:29567]
ENSCDRG00005011142	ANGPTL4	angiopoietin like 4 [Source:NCBI gene;Acc:105087582]
ENSCDRG00005006333	APTX	aprataxin [Source:NCBI gene;Acc:105085570]
ENSCDRG00005020581	BAG1	BCL2 associated athanogene 1 [Source:HGNC Symbol;Acc:HGNC:937]
ENSCDRG00005006787	BCKDHB	branched chain keto acid dehydrogenase E1 subunit beta [Source:HGNC Symbol;Acc:HGNC:987]
ENSCDRG00005020868	BGN	biglycan [Source:NCBI gene;Acc:105103903]
ENSCDRG00005018416	CDC42SE1	CDC42 small effector 1 [Source:NCBI gene;Acc:105103202]
ENSCDRG00005022058	CHI3L1	chitinase 3 like 1 [Source:HGNC Symbol;Acc:HGNC:1932]
ENSCDRG00005016658	CIART	circadian associated repressor of transcription [Source:HGNC Symbol;Acc:HGNC:25200]
ENSCDRG00005015610	CPSF6	cleavage and polyadenylation specific factor 6 [Source:HGNC Symbol;Acc:HGNC:13871]
ENSCDRG00005019078	CTSA	cathepsin A [Source:NCBI gene;Acc:105087842]
ENSCDRG00005012528	DHCR24	24-dehydrocholesterol reductase [Source:HGNC Symbol;Acc:HGNC:2859]
ENSCDRG00005018995	DPYSL2	dihydropyrimidinase like 2 [Source:HGNC Symbol;Acc:HGNC:3014]
ENSCDRG00005017766	EGFLAM	EGF like, fibronectin type III and laminin G domains [Source:HGNC Symbol;Acc:HGNC:26810]
ENSCDRG00005004031	ENSCDRG00005004031	transcription factor CP2-like protein 1 [Source:NCBI gene;Acc:105099050]
ENSCDRG00005007121	ENSCDRG00005007121	fatty acid desaturase 2 [Source:HGNC Symbol;Acc:HGNC:3575]
ENSCDRG00005008187	ENSCDRG00005008187
ENSCDRG00005018075	ENSCDRG00005018075	neurofilament medium [Source:NCBI gene;Acc:105102423]
ENSCDRG00005018240	ENSCDRG00005018240	tubulin beta class I [Source:NCBI gene;Acc:105087494]
ENSCDRG00005018958	ENSCDRG00005018958
ENSCDRG00005019134	ENSCDRG00005019134
ENSCDRG00005019956	ENSCDRG00005019956	tetraspanin 7 [Source:NCBI gene;Acc:105099917]
ENSCDRG00005022079	ENSCDRG00005022079
ENSCDRG00005022363	ENSCDRG00005022363
ENSCDRG00005008174	IDH3G	isocitrate dehydrogenase (NAD(+)) 3 non-catalytic subunit gamma [Source:NCBI gene;Acc:105098707]
ENSCDRG00005011340	IL1B	interleukin 1 beta [Source:NCBI gene;Acc:105093155]
ENSCDRG00005000716	IVD	isovaleryl-CoA dehydrogenase [Source:HGNC Symbol;Acc:HGNC:6186]
ENSCDRG00005003475	LETMD1	LETM1 domain containing 1 [Source:NCBI gene;Acc:105107147]
ENSCDRG00005015660	MGST1	microsomal glutathione S-transferase 1 [Source:NCBI gene;Acc:105096502]
ENSCDRG00005005233	MIEN1	migration and invasion enhancer 1 [Source:HGNC Symbol;Acc:HGNC:28230]
ENSCDRG00005014866	MYOZ1	myozenin 1 [Source:NCBI gene;Acc:105092458]
ENSCDRG00005002918	OGDH	oxoglutarate dehydrogenase [Source:HGNC Symbol;Acc:HGNC:8124]
ENSCDRG00005001933	OXNAD1	oxidoreductase NAD binding domain containing 1 [Source:HGNC Symbol;Acc:HGNC:25128]
ENSCDRG00005010686	PITPNM1	phosphatidylinositol transfer protein membrane associated 1 [Source:NCBI gene;Acc:105104419]
ENSCDRG00005004612	PPIC	peptidylprolyl isomerase C [Source:NCBI gene;Acc:105105064]
ENSCDRG00005021986	SAFB	scaffold attachment factor B [Source:NCBI gene;Acc:105091756]
ENSCDRG00005021993	SAFB2	scaffold attachment factor B2 [Source:HGNC Symbol;Acc:HGNC:21605]
ENSCDRG00005014962	SDC4	syndecan 4 [Source:NCBI gene;Acc:105087820]
ENSCDRG00005012143	SLC25A33	solute carrier family 25 member 33 [Source:NCBI gene;Acc:105107001]
ENSCDRG00005018912	SLC30A1	solute carrier family 30 member 1 [Source:NCBI gene;Acc:105099316]
ENSCDRG00005012019	SLC45A3	solute carrier family 45 member 3 [Source:HGNC Symbol;Acc:HGNC:8642]
ENSCDRG00005013920	SLC52A3	solute carrier family 52 member 3 [Source:NCBI gene;Acc:105104300]
ENSCDRG00005021255	USP2	ubiquitin specific peptidase 2 [Source:NCBI gene;Acc:105090134]

## Sheet: Medulla_RehVsCon
Gene_catalogue_DEGs_Medulla_RehVsCon
ensembl_gene_id	external_gene_name	description	baseMean	logFoldChange	lfcSE	stat	p.Value	Adjusted.p.Value
ENSCDRG00005016509	AARS2	alanyl-tRNA synthetase 2, mitochondrial [Source:NCBI gene;Acc:105088656]	652.199	0.494349	0.148642	3.32576	0.000881779	0.0452644
ENSCDRG00005015688	ABHD8	abhydrolase domain containing 8 [Source:NCBI gene;Acc:105101841]	129.584	0.737775	0.222271	3.31926	0.000902567	0.0455623
ENSCDRG00005015012	ACAT2	acetyl-CoA acetyltransferase 2 [Source:NCBI gene;Acc:105101767]	1449.47	-0.672521	0.193357	-3.47814	0.000504908	0.0320141
ENSCDRG00005014935	ACHE	acetylcholinesterase (Cartwright blood group) [Source:NCBI gene;Acc:105088569]	38.0115	1.15375	0.337471	3.41882	0.00062894	0.0366881
ENSCDRG00005018776	ACSBG1	acyl-CoA synthetase bubblegum family member 1 [Source:HGNC Symbol;Acc:HGNC:29567]	121.513	3.77221	0.581659	6.48526	8.85773e-11	3.87526e-07
ENSCDRG00005016284	ADGRA3	adhesion G protein-coupled receptor A3 [Source:NCBI gene;Acc:105098358]	670.126	0.488448	0.147228	3.31762	0.000907866	0.0455929
ENSCDRG00005001874	AFAP1	actin filament associated protein 1 [Source:HGNC Symbol;Acc:HGNC:24017]	118.511	0.847329	0.194056	4.36642	1.26299e-05	0.00394684
ENSCDRG00005004891	AGRN	agrin [Source:HGNC Symbol;Acc:HGNC:329]	2814.45	0.69457	0.16511	4.20671	2.5911e-05	0.00682141
ENSCDRG00005007718	AHDC1	AT-hook DNA binding motif containing 1 [Source:HGNC Symbol;Acc:HGNC:25230]	180.356	0.890915	0.272445	3.27008	0.00107518	0.0496811
ENSCDRG00005019852	ALB	albumin [Source:NCBI gene;Acc:105091295]	473.881	-0.627395	0.191339	-3.27898	0.00104184	0.0492492
ENSCDRG00005011142	ANGPTL4	angiopoietin like 4 [Source:NCBI gene;Acc:105087582]	651.519	2.78343	0.532877	5.22339	1.75676e-07	0.000309066
ENSCDRG00005020124	ANKRD11	ankyrin repeat domain 11 [Source:HGNC Symbol;Acc:HGNC:21316]	550.208	1.20065	0.288918	4.15567	3.24331e-05	0.00788306
ENSCDRG00005014407	ANKRD37	ankyrin repeat domain 37 [Source:NCBI gene;Acc:105084443]	247.278	-1.36013	0.337286	-4.03257	5.51698e-05	0.010057
ENSCDRG00005015573	ANO8	anoctamin 8 [Source:HGNC Symbol;Acc:HGNC:29329]	98.4702	1.14831	0.317145	3.62079	0.000293704	0.0247784
ENSCDRG00005005256	APBA3	amyloid beta precursor protein binding family A member 3 [Source:HGNC Symbol;Acc:HGNC:580]	503.446	0.851298	0.241571	3.52401	0.000425074	0.029331
ENSCDRG00005015508	APBB1	amyloid beta precursor protein binding family B member 1 [Source:NCBI gene;Acc:105097915]	284.1	0.671325	0.18549	3.61919	0.000295523	0.0247784
ENSCDRG00005006333	APTX	aprataxin [Source:NCBI gene;Acc:105085570]	249.916	-0.490639	0.12974	-3.78171	0.000155754	0.0165375
ENSCDRG00005002284	ARHGEF40	Rho guanine nucleotide exchange factor 40 [Source:HGNC Symbol;Acc:HGNC:25516]	285.247	0.729067	0.212844	3.42535	0.000614004	0.0361381
ENSCDRG00005017407	ASMTL	acetylserotonin O-methyltransferase like [Source:HGNC Symbol;Acc:HGNC:751]	151.928	1.06711	0.270678	3.94234	8.06893e-05	0.012173
ENSCDRG00005019382	ATN1	atrophin 1 [Source:NCBI gene;Acc:105098195]	930.373	0.811656	0.168971	4.80351	1.55905e-06	0.000974408
ENSCDRG00005020581	BAG1	BCL2 associated athanogene 1 [Source:HGNC Symbol;Acc:HGNC:937]	4126.1	-0.507756	0.134034	-3.78825	0.000151711	0.0164974
ENSCDRG00005020643	BANP	BTG3 associated nuclear protein [Source:HGNC Symbol;Acc:HGNC:13450]	196.699	1.188	0.35465	3.34978	0.000808748	0.0427773
ENSCDRG00005006787	BCKDHB	branched chain keto acid dehydrogenase E1 subunit beta [Source:HGNC Symbol;Acc:HGNC:987]	2373.81	-0.657977	0.183162	-3.59232	0.000327747	0.0255978
ENSCDRG00005020423	BCL9L	BCL9 like [Source:NCBI gene;Acc:105090161]	158.772	0.966359	0.241068	4.00865	6.1066e-05	0.010831
ENSCDRG00005020868	BGN	biglycan [Source:NCBI gene;Acc:105103903]	3406.78	-0.702321	0.152377	-4.60911	4.04395e-06	0.00210756
ENSCDRG00005011331	BTBD2	BTB domain containing 2 [Source:HGNC Symbol;Acc:HGNC:15504]	252.934	1.01787	0.30793	3.30554	0.000947928	0.0465976
ENSCDRG00005022052	BTG2	BTG anti-proliferation factor 2 [Source:NCBI gene;Acc:105092095]	1865.22	-0.708768	0.200055	-3.54286	0.000395815	0.0277811
ENSCDRG00005010503	C19orf47	chromosome 19 open reading frame 47 [Source:HGNC Symbol;Acc:HGNC:26723]	48.4135	0.833735	0.230726	3.61353	0.000302061	0.0247784
ENSCDRG00005018415	C8orf82	chromosome 8 open reading frame 82 [Source:HGNC Symbol;Acc:HGNC:33826]	79.571	0.842123	0.251366	3.35019	0.000807569	0.0427773
ENSCDRG00005005904	CACTIN	cactin, spliceosome C complex subunit [Source:HGNC Symbol;Acc:HGNC:29938]	205.423	0.905832	0.261775	3.46034	0.000539485	0.0334682
ENSCDRG00005010174	CAPN15	calpain 15 [Source:HGNC Symbol;Acc:HGNC:11182]	312.965	0.723315	0.17197	4.20606	2.59863e-05	0.00682141
ENSCDRG00005008954	CCDC122	coiled-coil domain containing 122 [Source:HGNC Symbol;Acc:HGNC:26478]	39.2544	-1.10006	0.300084	-3.66584	0.000246526	0.0218626
ENSCDRG00005022283	CCDC183	coiled-coil domain containing 183 [Source:HGNC Symbol;Acc:HGNC:28236]	123.116	1.19096	0.185295	6.42738	1.29819e-10	4.25969e-07
ENSCDRG00005013874	CCDC28A	coiled-coil domain containing 28A [Source:HGNC Symbol;Acc:HGNC:21098]	737.582	-0.592458	0.122111	-4.85182	1.22334e-06	0.000866718
ENSCDRG00005016129	CCDC97	coiled-coil domain containing 97 [Source:NCBI gene;Acc:105093366]	67.067	1.21837	0.367993	3.31084	0.000930163	0.0460694
ENSCDRG00005007039	CCN4	cellular communication network factor 4 [Source:NCBI gene;Acc:105096459]	256.196	-0.764145	0.231947	-3.29448	0.000986033	0.0475797
ENSCDRG00005018416	CDC42SE1	CDC42 small effector 1 [Source:NCBI gene;Acc:105103202]	3652.24	-0.470213	0.103764	-4.53156	5.85491e-06	0.00232866
ENSCDRG00005010211	CDKN1B	cyclin dependent kinase inhibitor 1B [Source:HGNC Symbol;Acc:HGNC:1785]	1954.48	-0.387505	0.106412	-3.64154	0.000271013	0.0234016
ENSCDRG00005012796	CEP131	centrosomal protein 131 [Source:HGNC Symbol;Acc:HGNC:29511]	274.007	1.51043	0.442463	3.41368	0.000640911	0.0372211
ENSCDRG00005002787	CFAP46	cilia and flagella associated protein 46 [Source:HGNC Symbol;Acc:HGNC:25247]	43.9098	1.7593	0.309305	5.68792	1.28595e-08	2.81301e-05
ENSCDRG00005022058	CHI3L1	chitinase 3 like 1 [Source:HGNC Symbol;Acc:HGNC:1932]	523.411	2.93923	0.647055	4.54247	5.55996e-06	0.00228045
ENSCDRG00005002091	CHN1	chimerin 1 [Source:NCBI gene;Acc:105097570]	608.394	-0.802921	0.20648	-3.88861	0.00010082	0.0136112
ENSCDRG00005011388	CHPT1	choline phosphotransferase 1 [Source:HGNC Symbol;Acc:HGNC:17852]	3327.04	-0.648978	0.181804	-3.56966	0.000357451	0.0266496
ENSCDRG00005016658	CIART	circadian associated repressor of transcription [Source:HGNC Symbol;Acc:HGNC:25200]	113.787	-2.16294	0.325975	-6.6353	3.23841e-11	2.12521e-07
ENSCDRG00005017516	CIC	capicua transcriptional repressor [Source:HGNC Symbol;Acc:HGNC:14214]	418.471	0.62901	0.186947	3.36465	0.000766408	0.0416472
ENSCDRG00005021666	CLN8	CLN8 transmembrane ER and ERGIC protein [Source:NCBI gene;Acc:105084400]	210.727	0.739539	0.215615	3.4299	0.000603796	0.0357912
ENSCDRG00005019585	CLU	clusterin [Source:HGNC Symbol;Acc:HGNC:2095]	78898.7	0.865225	0.224791	3.84903	0.000118589	0.0154107
ENSCDRG00005022095	COX11	cytochrome c oxidase copper chaperone COX11 [Source:HGNC Symbol;Acc:HGNC:2261]	661.827	-0.373952	0.10028	-3.72909	0.000192173	0.0185076
ENSCDRG00005001058	CPA5	carboxypeptidase A5 [Source:NCBI gene;Acc:105085386]	291.447	-2.29465	0.654299	-3.50704	0.000453119	0.0304984
ENSCDRG00005015610	CPSF6	cleavage and polyadenylation specific factor 6 [Source:HGNC Symbol;Acc:HGNC:13871]	663.788	0.931841	0.23431	3.97696	6.9802e-05	0.0117847
ENSCDRG00005019078	CTSA	cathepsin A [Source:NCBI gene;Acc:105087842]	4002.86	-0.498999	0.141745	-3.5204	0.000430891	0.029331
ENSCDRG00005018891	CXCR4	C-X-C motif chemokine receptor 4 [Source:NCBI gene;Acc:105092280]	160.861	-0.936356	0.263227	-3.55722	0.000374801	0.027029
ENSCDRG00005004913	DAPK3	death associated protein kinase 3 [Source:HGNC Symbol;Acc:HGNC:2676]	626.071	0.599059	0.160241	3.73849	0.000185132	0.018408
ENSCDRG00005018401	DDR1	discoidin domain receptor tyrosine kinase 1 [Source:NCBI gene;Acc:105087491]	1385.77	0.37966	0.106311	3.57123	0.000355304	0.0266496
ENSCDRG00005017952	DGCR8	DGCR8 microprocessor complex subunit [Source:NCBI gene;Acc:105106450]	1088.27	0.38528	0.0950914	4.05168	5.0852e-05	0.00953474
ENSCDRG00005012528	DHCR24	24-dehydrocholesterol reductase [Source:HGNC Symbol;Acc:HGNC:2859]	3769.5	-0.655487	0.182161	-3.59838	0.000320201	0.0254916
ENSCDRG00005020644	DHRS7B	dehydrogenase/reductase 7B [Source:NCBI gene;Acc:105100593]	505.809	0.812486	0.184239	4.40995	1.03393e-05	0.00339259
ENSCDRG00005009555	DHX30	DExH-box helicase 30 [Source:NCBI gene;Acc:105103749]	915.417	0.469396	0.13238	3.54581	0.000391409	0.027738
ENSCDRG00005022364	DHX37	DEAH-box helicase 37 [Source:HGNC Symbol;Acc:HGNC:17210]	327.97	0.667961	0.20169	3.31183	0.000926887	0.0460694
ENSCDRG00005012292	DISC1	DISC1 scaffold protein [Source:HGNC Symbol;Acc:HGNC:2888]	524.919	-0.491686	0.137651	-3.57198	0.000354287	0.0266496
ENSCDRG00005017249	DLEC1	DLEC1 cilia and flagella associated protein [Source:NCBI gene;Acc:105090725]	163.924	1.06402	0.292389	3.63906	0.00027364	0.023474
ENSCDRG00005022253	DLG5	discs large MAGUK scaffold protein 5 [Source:NCBI gene;Acc:105092431]	694.791	0.444018	0.133188	3.33376	0.000856801	0.0444491
ENSCDRG00005013375	DNAH7	dynein axonemal heavy chain 7 [Source:NCBI gene;Acc:105088795]	403.638	0.796944	0.193094	4.12724	3.67142e-05	0.00815261
ENSCDRG00005007241	DNASE1	deoxyribonuclease 1 [Source:HGNC Symbol;Acc:HGNC:2956]	17651.4	-1.39128	0.364218	-3.81991	0.000133498	0.0160071
ENSCDRG00005010124	DOT1L	DOT1 like histone lysine methyltransferase [Source:HGNC Symbol;Acc:HGNC:24948]	313.584	0.997418	0.2701	3.69277	0.000221826	0.020079
ENSCDRG00005018995	DPYSL2	dihydropyrimidinase like 2 [Source:HGNC Symbol;Acc:HGNC:3014]	1089.45	-0.688523	0.1364	-5.04783	4.46845e-07	0.000586485
ENSCDRG00005021966	DUS3L		312.864	0.877285	0.24604	3.56562	0.000362994	0.0266496
ENSCDRG00005006159	DVL1	dishevelled segment polarity protein 1 [Source:HGNC Symbol;Acc:HGNC:3084]	598.866	1.05405	0.27824	3.78828	0.000151693	0.0164974
ENSCDRG00005011473	ECE1	endothelin converting enzyme 1 [Source:NCBI gene;Acc:105088862]	2098.69	0.428234	0.127683	3.35388	0.000796873	0.0426896
ENSCDRG00005002150	ECHS1	enoyl-CoA hydratase, short chain 1 [Source:NCBI gene;Acc:105104592]	37531.6	-1.08352	0.269696	-4.01757	5.88017e-05	0.0105722
ENSCDRG00005017766	EGFLAM	EGF like, fibronectin type III and laminin G domains [Source:HGNC Symbol;Acc:HGNC:26810]	442.261	-0.81526	0.118945	-6.8541	7.17612e-12	9.41866e-08
ENSCDRG00005022171	EHMT1	euchromatic histone lysine methyltransferase 1 [Source:HGNC Symbol;Acc:HGNC:24650]	487.928	0.907392	0.238372	3.80663	0.000140875	0.0160782
ENSCDRG00005009659	ELAC2	elaC ribonuclease Z 2 [Source:HGNC Symbol;Acc:HGNC:14198]	912.962	0.567266	0.148809	3.81204	0.000137824	0.0160071
ENSCDRG00005010425	ENOX2	ecto-NOX disulfide-thiol exchanger 2 [Source:NCBI gene;Acc:105098807]	155.143	-0.659366	0.159772	-4.12693	3.67642e-05	0.00815261
ENSCDRG00005000665	ENSCDRG00005000665	REX4 homolog, 3'-5' exonuclease [Source:HGNC Symbol;Acc:HGNC:12820]	508.964	0.618685	0.163633	3.78094	0.00015624	0.0165375
ENSCDRG00005001189	ENSCDRG00005001189		592.865	-0.536017	0.148335	-3.61355	0.000302035	0.0247784
ENSCDRG00005002034	ENSCDRG00005002034	metastasis associated 1 [Source:HGNC Symbol;Acc:HGNC:7410]	495.432	0.779607	0.225108	3.46326	0.000533666	0.0333541
ENSCDRG00005002434	ENSCDRG00005002434	slit homolog 1 protein-like [Source:NCBI gene;Acc:105088341]	148.193	-1.03932	0.214433	-4.8468	1.25468e-06	0.000866718
ENSCDRG00005002934	ENSCDRG00005002934		208.465	0.584786	0.169061	3.45903	0.000542126	0.0334682
ENSCDRG00005003963	ENSCDRG00005003963		702.599	-0.455762	0.120177	-3.79242	0.000149188	0.0164974
ENSCDRG00005004031	ENSCDRG00005004031	transcription factor CP2-like protein 1 [Source:NCBI gene;Acc:105099050]	2325.1	-0.859235	0.258357	-3.32577	0.000881749	0.0452644
ENSCDRG00005004061	ENSCDRG00005004061		132.111	1.5425	0.406006	3.79922	0.000145155	0.0162834
ENSCDRG00005005360	ENSCDRG00005005360		1353.36	1.55365	0.3517	4.41753	9.98342e-06	0.00339259
ENSCDRG00005006127	ENSCDRG00005006127	S100 calcium binding protein B [Source:NCBI gene;Acc:105090595]	1131.8	-0.802101	0.232246	-3.45366	0.000553025	0.0336047
ENSCDRG00005006944	ENSCDRG00005006944		329.425	3.12785	0.737999	4.23828	2.25235e-05	0.0062898
ENSCDRG00005006958	ENSCDRG00005006958		28345.5	2.45104	0.709479	3.4547	0.000550913	0.0336047
ENSCDRG00005007121	ENSCDRG00005007121	fatty acid desaturase 2 [Source:HGNC Symbol;Acc:HGNC:3575]	216.539	-1.42052	0.35173	-4.03867	5.37551e-05	0.00993712
ENSCDRG00005007446	ENSCDRG00005007446		1099.93	0.425172	0.121695	3.49375	0.000476294	0.031224
ENSCDRG00005007493	ENSCDRG00005007493		40.5102	0.964812	0.253792	3.80158	0.000143777	0.0162679
ENSCDRG00005007772	ENSCDRG00005007772		1923.72	-1.05676	0.266325	-3.96795	7.24946e-05	0.0117847
ENSCDRG00005007865	ENSCDRG00005007865		112.768	1.00077	0.291754	3.43019	0.00060315	0.0357912
ENSCDRG00005008187	ENSCDRG00005008187		544.991	-0.460449	0.116104	-3.96585	7.3135e-05	0.0117847
ENSCDRG00005008905	ENSCDRG00005008905		127.923	-1.36256	0.359739	-3.78763	0.00015209	0.0164974
ENSCDRG00005009683	ENSCDRG00005009683	MAPK regulated corepressor interacting protein 1 [Source:NCBI gene;Acc:105105705]	728.284	0.820387	0.219362	3.73987	0.000184117	0.018408
ENSCDRG00005009752	ENSCDRG00005009752		1247.17	1.30371	0.391062	3.33376	0.000856809	0.0444491
ENSCDRG00005009843	ENSCDRG00005009843	VPS33B late endosome and lysosome associated [Source:NCBI gene;Acc:105094690]	817.832	-0.379126	0.112412	-3.37264	0.000744525	0.0408866
ENSCDRG00005010776	ENSCDRG00005010776		34.2716	1.5734	0.397354	3.95969	7.50487e-05	0.0117847
ENSCDRG00005011050	ENSCDRG00005011050		398.421	0.913673	0.241822	3.77829	0.000157911	0.0165806
ENSCDRG00005011219	ENSCDRG00005011219		55.5473	0.820144	0.231305	3.54572	0.00039154	0.027738
ENSCDRG00005011292	ENSCDRG00005011292		288.167	1.54299	0.331116	4.65999	3.16227e-06	0.00172937
ENSCDRG00005011564	ENSCDRG00005011564		112.772	0.951391	0.28407	3.34914	0.000810628	0.0427773
ENSCDRG00005011618	ENSCDRG00005011618		56.8878	1.39781	0.318836	4.38411	1.16462e-05	0.00372821
ENSCDRG00005011711	ENSCDRG00005011711		1085.6	-0.395285	0.117573	-3.36204	0.000773679	0.0417719
ENSCDRG00005011961	ENSCDRG00005011961	pentatricopeptide repeat domain 1 [Source:NCBI gene;Acc:105099361]	590.724	0.626994	0.132698	4.72497	2.30145e-06	0.00137303
ENSCDRG00005012105	ENSCDRG00005012105		55.7168	-1.27115	0.351749	-3.61382	0.000301724	0.0247784
ENSCDRG00005012965	ENSCDRG00005012965		109.056	2.36624	0.582293	4.06366	4.83084e-05	0.00932423
ENSCDRG00005012994	ENSCDRG00005012994		161.358	0.786129	0.237005	3.31693	0.000910122	0.0455929
ENSCDRG00005013169	ENSCDRG00005013169		4119.06	-0.646287	0.15814	-4.08681	4.37342e-05	0.00911129
ENSCDRG00005013300	ENSCDRG00005013300		98.4349	1.05242	0.283786	3.7085	0.000208487	0.0191356
ENSCDRG00005013547	ENSCDRG00005013547		343.659	0.424085	0.124986	3.39305	0.000691185	0.0387684
ENSCDRG00005013866	ENSCDRG00005013866		53.9483	1.49123	0.42259	3.5288	0.000417451	0.0291438
ENSCDRG00005014061	ENSCDRG00005014061		102.449	0.827517	0.233453	3.54468	0.000393087	0.027738
ENSCDRG00005014103	ENSCDRG00005014103		325.573	0.570361	0.16377	3.48269	0.000496404	0.0318764
ENSCDRG00005015712	ENSCDRG00005015712		369.822	0.794752	0.240812	3.30031	0.000965793	0.047103
ENSCDRG00005016038	ENSCDRG00005016038		267.346	0.586268	0.157288	3.72735	0.0001935	0.0185076
ENSCDRG00005016600	ENSCDRG00005016600		683.452	0.791688	0.225921	3.50428	0.000457849	0.0305913
ENSCDRG00005017778	ENSCDRG00005017778		71.6711	1.52974	0.405528	3.77222	0.000161804	0.0168546
ENSCDRG00005017943	ENSCDRG00005017943		30.3988	1.05825	0.311731	3.39474	0.000686926	0.0387684
ENSCDRG00005018075	ENSCDRG00005018075	neurofilament medium [Source:NCBI gene;Acc:105102423]	164.212	-1.86818	0.388716	-4.80604	1.53951e-06	0.000974408
ENSCDRG00005018240	ENSCDRG00005018240	tubulin beta class I [Source:NCBI gene;Acc:105087494]	2815.41	0.575218	0.110485	5.20629	1.92651e-07	0.000309066
ENSCDRG00005018402	ENSCDRG00005018402		406.991	1.40745	0.223213	6.30541	2.87437e-10	7.54523e-07
ENSCDRG00005018958	ENSCDRG00005018958		192.013	-0.957601	0.216986	-4.4132	1.01856e-05	0.00339259
ENSCDRG00005019134	ENSCDRG00005019134		76.2241	-1.24416	0.252497	-4.92743	8.33194e-07	0.000643275
ENSCDRG00005019259	ENSCDRG00005019259		93.5635	1.27599	0.376794	3.38645	0.000708039	0.039211
ENSCDRG00005019956	ENSCDRG00005019956	tetraspanin 7 [Source:NCBI gene;Acc:105099917]	2517.42	-0.590138	0.154776	-3.81285	0.000137374	0.0160071
ENSCDRG00005020841	ENSCDRG00005020841		1227.82	-0.896302	0.18145	-4.93967	7.8256e-07	0.000643275
ENSCDRG00005021417	ENSCDRG00005021417		1639.98	-0.919142	0.269429	-3.41144	0.000646206	0.0373633
ENSCDRG00005021587	ENSCDRG00005021587		871.43	-0.526908	0.152114	-3.46391	0.000532394	0.0333541
ENSCDRG00005022079	ENSCDRG00005022079		103.183	1.11248	0.291254	3.81964	0.000133648	0.0160071
ENSCDRG00005022276	ENSCDRG00005022276		360.826	0.768239	0.234096	3.28172	0.00103175	0.0490644
ENSCDRG00005022363	ENSCDRG00005022363		23612	-0.594597	0.142224	-4.18071	2.90606e-05	0.0072894
ENSCDRG00005022028	EPN3	epsin 3 [Source:HGNC Symbol;Acc:HGNC:18235]	130.013	1.00702	0.270274	3.72593	0.000194594	0.0185076
ENSCDRG00005019428	ETFA	electron transfer flavoprotein subunit alpha [Source:HGNC Symbol;Acc:HGNC:3481]	5790.27	-0.517169	0.117176	-4.4136	1.01666e-05	0.00339259
ENSCDRG00005012232	EXOSC6	exosome component 6 [Source:HGNC Symbol;Acc:HGNC:19055]	52.5189	2.30498	0.629568	3.66121	0.000251027	0.0219649
ENSCDRG00005011118	FAAP100	FA core complex associated protein 100 [Source:HGNC Symbol;Acc:HGNC:26171]	56.0983	1.28049	0.309913	4.13179	3.5995e-05	0.00815261
ENSCDRG00005021431	FADD	Fas associated via death domain [Source:HGNC Symbol;Acc:HGNC:3573]	158.333	0.911136	0.236343	3.85514	0.000115662	0.0151806
ENSCDRG00005004529	FAM193A	family with sequence similarity 193 member A [Source:HGNC Symbol;Acc:HGNC:16822]	310.895	0.584114	0.152734	3.82439	0.000131098	0.0160071
ENSCDRG00005004504	FBLN2	fibulin 2 [Source:HGNC Symbol;Acc:HGNC:3601]	190.182	1.09893	0.259224	4.23929	2.24225e-05	0.0062898
ENSCDRG00005005537	FBLN5	fibulin 5 [Source:HGNC Symbol;Acc:HGNC:3602]	3308.41	-0.644105	0.155981	-4.12939	3.63727e-05	0.00815261
ENSCDRG00005011886	FBXL19	F-box and leucine rich repeat protein 19 [Source:HGNC Symbol;Acc:HGNC:25300]	243.165	0.757712	0.153281	4.94328	7.68204e-07	0.000643275
ENSCDRG00005021693	FBXO25	F-box protein 25 [Source:HGNC Symbol;Acc:HGNC:13596]	998.299	-0.337479	0.0818371	-4.12379	3.72691e-05	0.00815261
ENSCDRG00005011875	FBXO8	F-box protein 8 [Source:NCBI gene;Acc:105101817]	606.536	-0.428604	0.118508	-3.61667	0.000298413	0.0247784
ENSCDRG00005021922	FDX1		619.194	-0.621577	0.190546	-3.26208	0.00110598	0.0499583
ENSCDRG00005014344	FGGY	FGGY carbohydrate kinase domain containing [Source:NCBI gene;Acc:105092806]	295.232	-0.501122	0.152957	-3.27623	0.00105203	0.0493009
ENSCDRG00005020193	FGL1	fibrinogen like 1 [Source:NCBI gene;Acc:105102373]	593.602	-0.734122	0.185009	-3.96804	7.24677e-05	0.0117847
ENSCDRG00005016769	FOXP4	forkhead box P4 [Source:HGNC Symbol;Acc:HGNC:20842]	170.683	0.732117	0.204326	3.58309	0.00033956	0.026216
ENSCDRG00005015706	FSD2	fibronectin type III and SPRY domain containing 2 [Source:NCBI gene;Acc:105094721]	29.3494	-0.907565	0.269591	-3.36645	0.000761426	0.0416405
ENSCDRG00005012204	FURIN	furin, paired basic amino acid cleaving enzyme [Source:NCBI gene;Acc:105094698]	1079.88	0.613515	0.180896	3.39153	0.000695038	0.0388186
ENSCDRG00005008094	GABARAPL1	GABA type A receptor associated protein like 1 [Source:HGNC Symbol;Acc:HGNC:4068]	11124.3	-0.654376	0.167275	-3.91198	9.15424e-05	0.0127772
ENSCDRG00005012034	GALM	galactose mutarotase [Source:NCBI gene;Acc:105103647]	7523.63	-0.77291	0.229751	-3.36412	0.000767894	0.0416472
ENSCDRG00005008754	GATD1	glutamine amidotransferase like class 1 domain containing 1 [Source:HGNC Symbol;Acc:HGNC:26616]	146.265	1.05522	0.29565	3.56915	0.000358143	0.0266496
ENSCDRG00005007363	GIN1	gypsy retrotransposon integrase 1 [Source:HGNC Symbol;Acc:HGNC:25959]	157.881	-0.672623	0.169468	-3.96902	7.21691e-05	0.0117847
ENSCDRG00005013896	GPN3	GPN-loop GTPase 3 [Source:NCBI gene;Acc:105102492]	1173.51	-0.519242	0.152735	-3.39964	0.000674758	0.0385052
ENSCDRG00005000107	GPNMB	glycoprotein nmb [Source:HGNC Symbol;Acc:HGNC:4462]	69.0823	1.60368	0.4314	3.71737	0.000201304	0.0187384
ENSCDRG00005010188	GPR19	G protein-coupled receptor 19 [Source:NCBI gene;Acc:105094243]	41.3751	-0.830849	0.252819	-3.28634	0.001015	0.0485178
ENSCDRG00005018143	GRIK5	glutamate ionotropic receptor kainate type subunit 5 [Source:HGNC Symbol;Acc:HGNC:4583]	142.402	0.955018	0.244023	3.91364	9.09142e-05	0.0127772
ENSCDRG00005001910	GRWD1	glutamate rich WD repeat containing 1 [Source:NCBI gene;Acc:105098938]	395.112	0.538466	0.160209	3.36102	0.000776559	0.0417719
ENSCDRG00005016408	GTF2H5	general transcription factor IIH subunit 5 [Source:HGNC Symbol;Acc:HGNC:21157]	736.839	-0.546745	0.153253	-3.5676	0.000360262	0.0266496
ENSCDRG00005021230	HABP2	hyaluronan binding protein 2 [Source:NCBI gene;Acc:105091688]	75.0184	-2.56146	0.649086	-3.94625	7.93853e-05	0.012173
ENSCDRG00005010271	HGS	hepatocyte growth factor-regulated tyrosine kinase substrate [Source:HGNC Symbol;Acc:HGNC:4897]	478.085	0.698865	0.178424	3.91688	8.97024e-05	0.0127772
ENSCDRG00005010751	HNRNPM	heterogeneous nuclear ribonucleoprotein M [Source:NCBI gene;Acc:105087586]	5282.21	0.480765	0.136553	3.52072	0.000430377	0.029331
ENSCDRG00005003040	HS6ST1	heparan sulfate 6-O-sulfotransferase 1 [Source:HGNC Symbol;Acc:HGNC:5201]	112.116	1.51638	0.417633	3.63089	0.00028245	0.0240724
ENSCDRG00005008605	HTRA1	HtrA serine peptidase 1 [Source:HGNC Symbol;Acc:HGNC:9476]	5064.33	-0.7183	0.183856	-3.90687	9.34997e-05	0.0127832
ENSCDRG00005003204	ICA1	islet cell autoantigen 1 [Source:NCBI gene;Acc:105088702]	155.694	-0.723749	0.184574	-3.9212	8.81106e-05	0.0127772
ENSCDRG00005018703	IDH3A	isocitrate dehydrogenase (NAD(+)) 3 catalytic subunit alpha [Source:NCBI gene;Acc:105092226]	358.206	0.566331	0.154587	3.66351	0.000248787	0.0219149
ENSCDRG00005008174	IDH3G	isocitrate dehydrogenase (NAD(+)) 3 non-catalytic subunit gamma [Source:NCBI gene;Acc:105098707]	2435.8	-0.343778	0.0921328	-3.73133	0.000190469	0.0185076
ENSCDRG00005019600	IKBKB	inhibitor of nuclear factor kappa B kinase subunit beta [Source:HGNC Symbol;Acc:HGNC:5960]	517.904	0.342377	0.0938132	3.64956	0.000262686	0.0228328
ENSCDRG00005011340	IL1B	interleukin 1 beta [Source:NCBI gene;Acc:105093155]	85.3641	-1.33747	0.34995	-3.82188	0.00013244	0.0160071
ENSCDRG00005001361	INPP5E	inositol polyphosphate-5-phosphatase E [Source:HGNC Symbol;Acc:HGNC:21474]	159.176	0.816011	0.200709	4.06565	4.78993e-05	0.00932423
ENSCDRG00005016734	IPO4	importin 4 [Source:NCBI gene;Acc:105102418]	359.915	0.568872	0.10964	5.18856	2.11931e-07	0.000309066
ENSCDRG00005011195	IRF2BP1	interferon regulatory factor 2 binding protein 1 [Source:HGNC Symbol;Acc:HGNC:21728]	266.455	0.916482	0.218342	4.19745	2.69935e-05	0.00694685
ENSCDRG00005006517	ITM2B	integral membrane protein 2B [Source:HGNC Symbol;Acc:HGNC:6174]	9809.82	-0.311565	0.0916227	-3.40052	0.000672567	0.0385052
ENSCDRG00005000716	IVD	isovaleryl-CoA dehydrogenase [Source:HGNC Symbol;Acc:HGNC:6186]	3545.48	-0.665201	0.178763	-3.72113	0.000198334	0.0185938
ENSCDRG00005019377	KAZN	kazrin, periplakin interacting protein [Source:HGNC Symbol;Acc:HGNC:29173]	141.579	0.705832	0.154302	4.57435	4.77702e-06	0.00221233
ENSCDRG00005018455	KCTD9	potassium channel tetramerization domain containing 9 [Source:NCBI gene;Acc:105102393]	1924.23	-0.56643	0.130305	-4.34697	1.38029e-05	0.00417588
ENSCDRG00005005105	KIFC3	kinesin family member C3 [Source:HGNC Symbol;Acc:HGNC:6326]	798.316	0.92271	0.200481	4.60248	4.17497e-06	0.00210756
ENSCDRG00005006663	LAMC3	laminin subunit gamma 3 [Source:HGNC Symbol;Acc:HGNC:6494]	735.73	0.967478	0.296622	3.26165	0.00110765	0.0499583
ENSCDRG00005003475	LETMD1	LETM1 domain containing 1 [Source:NCBI gene;Acc:105107147]	761.021	-0.431352	0.113219	-3.80988	0.000139033	0.0160071
ENSCDRG00005019205	LLGL1	LLGL scribble cell polarity complex component 1 [Source:HGNC Symbol;Acc:HGNC:6628]	153.686	1.06273	0.304075	3.49496	0.000474139	0.031224
ENSCDRG00005020929	LMBRD1	LMBR1 domain containing 1 [Source:NCBI gene;Acc:105085051]	1674.53	-0.295792	0.085863	-3.44493	0.000571217	0.0343909
ENSCDRG00005008689	LMNB2	lamin B2 [Source:HGNC Symbol;Acc:HGNC:6638]	95.3098	1.28869	0.345412	3.73089	0.000190808	0.0185076
ENSCDRG00005004252	LRATD1	LRAT domain containing 1 [Source:NCBI gene;Acc:105097172]	141.483	1.3888	0.373212	3.7212	0.000198278	0.0185938
ENSCDRG00005011977	LRFN3	leucine rich repeat and fibronectin type III domain containing 3 [Source:HGNC Symbol;Acc:HGNC:28370]	65.2963	1.24937	0.347135	3.59908	0.000319346	0.0254916
ENSCDRG00005008941	MATN2	matrilin 2 [Source:NCBI gene;Acc:105090552]	2925.92	-0.418761	0.109169	-3.8359	0.000125106	0.0160071
ENSCDRG00005009596	MBD3	methyl-CpG binding domain protein 3 [Source:HGNC Symbol;Acc:HGNC:6918]	540.041	0.653473	0.17278	3.78211	0.000155507	0.0165375
ENSCDRG00005003395	MCCC2	methylcrotonoyl-CoA carboxylase 2 [Source:HGNC Symbol;Acc:HGNC:6937]	1797.06	-0.445321	0.127484	-3.49315	0.000477353	0.031224
ENSCDRG00005004916	MED10	mediator complex subunit 10 [Source:HGNC Symbol;Acc:HGNC:28760]	691.13	-0.50643	0.155074	-3.26572	0.00109186	0.0499325
ENSCDRG00005018266	MED16	mediator complex subunit 16 [Source:HGNC Symbol;Acc:HGNC:17556]	211.497	0.977127	0.273095	3.57798	0.000346263	0.0265772
ENSCDRG00005002341	MFSD1	major facilitator superfamily domain containing 1 [Source:HGNC Symbol;Acc:HGNC:25874]	1271.61	-0.527114	0.12957	-4.06819	4.73792e-05	0.00932423
ENSCDRG00005016391	MFSD6L	major facilitator superfamily domain containing 6 like [Source:HGNC Symbol;Acc:HGNC:26656]	119.719	1.00225	0.247183	4.05468	5.02038e-05	0.00953474
ENSCDRG00005015660	MGST1	microsomal glutathione S-transferase 1 [Source:NCBI gene;Acc:105096502]	12762	-1.18019	0.346081	-3.41017	0.000649225	0.0373731
ENSCDRG00005007131	MIB2	mindbomb E3 ubiquitin protein ligase 2 [Source:HGNC Symbol;Acc:HGNC:30577]	436.262	1.0162	0.310042	3.27761	0.0010469	0.0492492
ENSCDRG00005018174	MIEF2	mitochondrial elongation factor 2 [Source:HGNC Symbol;Acc:HGNC:17920]	57.9034	1.84038	0.5117	3.5966	0.000322408	0.0254916
ENSCDRG00005005233	MIEN1	migration and invasion enhancer 1 [Source:HGNC Symbol;Acc:HGNC:28230]	914.459	-0.580782	0.178038	-3.26212	0.00110583	0.0499583
ENSCDRG00005014601	MROH6	maestro heat like repeat family member 6 [Source:NCBI gene;Acc:105105699]	159.134	1.20435	0.295507	4.07553	4.59095e-05	0.00932423
ENSCDRG00005017207	MRPL57	mitochondrial ribosomal protein L57 [Source:NCBI gene;Acc:105096402]	86.4655	2.67554	0.714801	3.74305	0.000181797	0.0183545
ENSCDRG00005017746	MSRB2	methionine sulfoxide reductase B2 [Source:NCBI gene;Acc:105100430]	4362.45	-0.84873	0.239212	-3.54802	0.000388138	0.027738
ENSCDRG00005006058	MXI1	MAX interactor 1, dimerization protein [Source:NCBI gene;Acc:105091708]	461.079	-0.507657	0.145951	-3.47827	0.000504658	0.0320141
ENSCDRG00005010355	MYBBP1A	MYB binding protein 1a [Source:HGNC Symbol;Acc:HGNC:7546]	1161.69	0.373049	0.112593	3.31326	0.000922163	0.0460205
ENSCDRG00005014866	MYOZ1	myozenin 1 [Source:NCBI gene;Acc:105092458]	64.4216	-1.25461	0.361983	-3.46594	0.000528374	0.0333409
ENSCDRG00005000847	NAAA	N-acylethanolamine acid amidase [Source:HGNC Symbol;Acc:HGNC:736]	898.356	-0.809143	0.235957	-3.42919	0.000605382	0.0357912
ENSCDRG00005003639	NCK2	NCK adaptor protein 2 [Source:HGNC Symbol;Acc:HGNC:7665]	200.256	0.65224	0.199139	3.2753	0.00105551	0.0493009
ENSCDRG00005007008	NCLN	nicalin [Source:HGNC Symbol;Acc:HGNC:26923]	230.744	0.781752	0.198292	3.94244	8.06573e-05	0.012173
ENSCDRG00005022358	NCOR2	nuclear receptor corepressor 2 [Source:HGNC Symbol;Acc:HGNC:7673]	356.076	0.976806	0.291686	3.34883	0.000811547	0.0427773
ENSCDRG00005003906	NDN	necdin, MAGE family member [Source:NCBI gene;Acc:105092521]	305.381	0.839902	0.216098	3.88667	0.00010163	0.0136112
ENSCDRG00005001130	NOTCH1	notch receptor 1 [Source:HGNC Symbol;Acc:HGNC:7881]	252.659	1.17826	0.320904	3.6717	0.000240941	0.0215126
ENSCDRG00005004413	NOTCH3	notch receptor 3 [Source:HGNC Symbol;Acc:HGNC:7883]	551.488	0.517172	0.158199	3.26913	0.00107879	0.0496811
ENSCDRG00005009765	NOX4	NADPH oxidase 4 [Source:NCBI gene;Acc:105088593]	2177.25	-1.92227	0.576052	-3.33698	0.000846954	0.0444491
ENSCDRG00005015202	NPHP4	nephrocystin 4 [Source:HGNC Symbol;Acc:HGNC:19104]	49.3079	1.07604	0.305226	3.52539	0.00042286	0.029331
ENSCDRG00005006741	NUDT15	nudix hydrolase 15 [Source:HGNC Symbol;Acc:HGNC:23063]	429.346	-0.389413	0.117988	-3.30044	0.00096535	0.047103
ENSCDRG00005020362	NUDT19	nudix hydrolase 19 [Source:HGNC Symbol;Acc:HGNC:32036]	963.632	-0.455014	0.122108	-3.72634	0.000194278	0.0185076
ENSCDRG00005016338	NXT2	nuclear transport factor 2 like export factor 2 [Source:HGNC Symbol;Acc:HGNC:18151]	500.187	-0.480481	0.125334	-3.83359	0.000126286	0.0160071
ENSCDRG00005002918	OGDH	oxoglutarate dehydrogenase [Source:HGNC Symbol;Acc:HGNC:8124]	3841.66	0.495618	0.127932	3.87407	0.000107033	0.01419
ENSCDRG00005010768	OXLD1	oxidoreductase like domain containing 1 [Source:HGNC Symbol;Acc:HGNC:27901]	90.211	1.39139	0.390964	3.55888	0.000372443	0.0270072
ENSCDRG00005001933	OXNAD1	oxidoreductase NAD binding domain containing 1 [Source:HGNC Symbol;Acc:HGNC:25128]	1224.52	-0.573768	0.152305	-3.76724	0.00016506	0.0170583
ENSCDRG00005003976	PDCD10	programmed cell death 10 [Source:NCBI gene;Acc:105085972]	1734.32	-0.492262	0.109371	-4.50086	6.76792e-06	0.00261261
ENSCDRG00005015169	PEX7	peroxisomal biogenesis factor 7 [Source:HGNC Symbol;Acc:HGNC:8860]	657.949	-0.415772	0.121484	-3.42244	0.000620617	0.0363643
ENSCDRG00005014739	PFAS	phosphoribosylformylglycinamidine synthase [Source:NCBI gene;Acc:105102986]	255.148	0.595892	0.180607	3.29938	0.000968977	0.047103
ENSCDRG00005002792	PHGDH	phosphoglycerate dehydrogenase [Source:HGNC Symbol;Acc:HGNC:8923]	557.007	1.06469	0.302457	3.52015	0.000431306	0.029331
ENSCDRG00005014019	PIGS	phosphatidylinositol glycan anchor biosynthesis class S [Source:NCBI gene;Acc:105088183]	1611.43	-0.46313	0.118159	-3.91954	8.87181e-05	0.0127772
ENSCDRG00005010686	PITPNM1	phosphatidylinositol transfer protein membrane associated 1 [Source:NCBI gene;Acc:105104419]	333.503	0.906954	0.220405	4.11495	3.8726e-05	0.00833243
ENSCDRG00005011786	PITPNM3	PITPNM family member 3 [Source:HGNC Symbol;Acc:HGNC:21043]	71.6668	1.12429	0.333169	3.37453	0.000739409	0.0407762
ENSCDRG00005019947	PLEKHM2	pleckstrin homology and RUN domain containing M2 [Source:HGNC Symbol;Acc:HGNC:29131]	711.427	0.543512	0.119353	4.55382	5.26794e-06	0.00228045
ENSCDRG00005015250	POLR1A	RNA polymerase I subunit A [Source:HGNC Symbol;Acc:HGNC:17264]	305.406	0.765333	0.214833	3.56246	0.000367397	0.0267894
ENSCDRG00005019006	POMK	protein O-mannose kinase [Source:HGNC Symbol;Acc:HGNC:26267]	45.4307	1.03334	0.287208	3.59787	0.000320833	0.0254916
ENSCDRG00005004612	PPIC	peptidylprolyl isomerase C [Source:NCBI gene;Acc:105105064]	130.103	-1.03388	0.206371	-5.00979	5.44894e-07	0.000643275
ENSCDRG00005022294	PPP1R26	protein phosphatase 1 regulatory subunit 26 [Source:HGNC Symbol;Acc:HGNC:29089]	158.834	1.17893	0.23736	4.96686	6.80442e-07	0.000643275
ENSCDRG00005001257	PPP1R36	protein phosphatase 1 regulatory subunit 36 [Source:HGNC Symbol;Acc:HGNC:20097]	357.336	-0.599613	0.17476	-3.43106	0.000601224	0.0357912
ENSCDRG00005022045	PRELP	proline and arginine rich end leucine rich repeat protein [Source:HGNC Symbol;Acc:HGNC:9357]	960.322	-0.729073	0.210805	-3.45853	0.00054314	0.0334682
ENSCDRG00005008397	PRMT1	protein arginine methyltransferase 1 [Source:NCBI gene;Acc:105100196]	1649.93	0.394483	0.105263	3.7476	0.000178537	0.0181651
ENSCDRG00005020246	PRRC2A	proline rich coiled-coil 2A [Source:HGNC Symbol;Acc:HGNC:13918]	2498.99	0.449488	0.129093	3.48189	0.000497879	0.0318764
ENSCDRG00005008697	PTPRF	protein tyrosine phosphatase receptor type F [Source:NCBI gene;Acc:105090904]	1093.8	0.476754	0.136079	3.50352	0.000459161	0.0305913
ENSCDRG00005011000	RAB11B	RAB11B, member RAS oncogene family [Source:NCBI gene;Acc:105087584]	972.084	0.659966	0.173183	3.81079	0.000138521	0.0160071
ENSCDRG00005020467	RAI1	retinoic acid induced 1 [Source:HGNC Symbol;Acc:HGNC:9834]	114.173	1.22906	0.314225	3.9114	9.17644e-05	0.0127772
ENSCDRG00005021957	RANBP3	RAN binding protein 3 [Source:NCBI gene;Acc:105091765]	650.144	0.63982	0.157317	4.06709	4.76047e-05	0.00932423
ENSCDRG00005002503	RASGEF1B	RasGEF domain family member 1B [Source:NCBI gene;Acc:105091830]	710.994	-0.704348	0.203943	-3.45366	0.000553037	0.0336047
ENSCDRG00005015879	RERGL	RERG like [Source:NCBI gene;Acc:105096499]	47.737	-3.92029	0.929141	-4.21926	2.45105e-05	0.00670209
ENSCDRG00005015390	RGS1	regulator of G protein signaling 1 [Source:NCBI gene;Acc:105097305]	93.6076	-2.17585	0.603387	-3.60607	0.000310875	0.025343
ENSCDRG00005012087	RHEB	Ras homolog, mTORC1 binding [Source:NCBI gene;Acc:105098696]	2057.32	-0.376585	0.113798	-3.30924	0.000935485	0.0461588
ENSCDRG00005013889	RNF103	ring finger protein 103 [Source:HGNC Symbol;Acc:HGNC:12859]	829.434	-0.5054	0.102309	-4.93994	7.81453e-07	0.000643275
ENSCDRG00005015260	RNF13	ring finger protein 13 [Source:NCBI gene;Acc:105089495]	1752.74	-0.528402	0.150292	-3.51584	0.000438371	0.0296578
ENSCDRG00005016073	RNF207	ring finger protein 207 [Source:NCBI gene;Acc:105104719]	50.0277	1.43115	0.35863	3.99061	6.59045e-05	0.0113815
ENSCDRG00005010657	RRAGC	Ras related GTP binding C [Source:HGNC Symbol;Acc:HGNC:19902]	1331.31	-0.424144	0.127629	-3.32324	0.00088977	0.0452644
ENSCDRG00005021986	SAFB	scaffold attachment factor B [Source:NCBI gene;Acc:105091756]	1644.88	0.497945	0.142567	3.49269	0.000478174	0.031224
ENSCDRG00005021993	SAFB2	scaffold attachment factor B2 [Source:HGNC Symbol;Acc:HGNC:21605]	1817.43	0.561657	0.156262	3.59433	0.000325223	0.0255602
ENSCDRG00005004325	SAMD11	sterile alpha motif domain containing 11 [Source:HGNC Symbol;Acc:HGNC:28706]	69.077	2.03588	0.460886	4.41732	9.99301e-06	0.00339259
ENSCDRG00005018915	SARAF	store-operated calcium entry associated regulatory factor [Source:NCBI gene;Acc:105095793]	3143.5	-0.345437	0.101798	-3.39337	0.000690386	0.0387684
ENSCDRG00005012673	SBNO2	strawberry notch homolog 2 [Source:HGNC Symbol;Acc:HGNC:29158]	287.89	1.19831	0.306512	3.90951	9.24829e-05	0.0127772
ENSCDRG00005016499	SCAND1	SCAN domain containing 1 [Source:HGNC Symbol;Acc:HGNC:10566]	631.594	1.99569	0.600183	3.32513	0.000883763	0.0452644
ENSCDRG00005007090	SCRIB	scribble planar cell polarity protein [Source:HGNC Symbol;Acc:HGNC:30377]	686.987	0.989714	0.30017	3.29718	0.000976625	0.0472997
ENSCDRG00005014962	SDC4	syndecan 4 [Source:NCBI gene;Acc:105087820]	18751.1	-0.574588	0.150324	-3.82234	0.000132189	0.0160071
ENSCDRG00005011502	SEC61A1	SEC61 translocon alpha 1 subunit [Source:NCBI gene;Acc:105090114]	2285.57	0.57456	0.161037	3.56787	0.000359899	0.0266496
ENSCDRG00005012143	SLC25A33	solute carrier family 25 member 33 [Source:NCBI gene;Acc:105107001]	851.528	-0.932607	0.267478	-3.48666	0.000489085	0.0316218
ENSCDRG00005018912	SLC30A1	solute carrier family 30 member 1 [Source:NCBI gene;Acc:105099316]	180.649	-0.833021	0.226707	-3.67444	0.000238372	0.021429
ENSCDRG00005004359	SLC30A9	solute carrier family 30 member 9 [Source:HGNC Symbol;Acc:HGNC:1329]	2450.46	-0.501801	0.135641	-3.69947	0.000216046	0.0196917
ENSCDRG00005008533	SLC39A3	solute carrier family 39 member 3 [Source:NCBI gene;Acc:105106055]	93.7806	1.13317	0.324999	3.4867	0.000489021	0.0316218
ENSCDRG00005012019	SLC45A3	solute carrier family 45 member 3 [Source:HGNC Symbol;Acc:HGNC:8642]	566.518	1.34965	0.340949	3.9585	7.54218e-05	0.0117847
ENSCDRG00005013920	SLC52A3	solute carrier family 52 member 3 [Source:NCBI gene;Acc:105104300]	57.414	1.20614	0.316432	3.81167	0.00013803	0.0160071
ENSCDRG00005005981	SMIM6	small integral membrane protein 6 [Source:NCBI gene;Acc:105104648]	279.596	-0.913079	0.253812	-3.59747	0.000321333	0.0254916
ENSCDRG00005001573	SNAPC4	small nuclear RNA activating complex polypeptide 4 [Source:HGNC Symbol;Acc:HGNC:11137]	236.496	0.918733	0.276651	3.32091	0.000897236	0.045468
ENSCDRG00005014077	SPTBN2	spectrin beta, non-erythrocytic 2 [Source:HGNC Symbol;Acc:HGNC:11276]	2073.1	0.646685	0.140901	4.58963	4.44031e-06	0.00215848
ENSCDRG00005018010	SRSF12	serine and arginine rich splicing factor 12 [Source:HGNC Symbol;Acc:HGNC:21220]	32.9161	1.04455	0.320137	3.26282	0.00110309	0.0499583
ENSCDRG00005006754	SUMF1	sulfatase modifying factor 1 [Source:NCBI gene;Acc:105093157]	3445.2	-0.466691	0.111708	-4.17779	2.94353e-05	0.0072894
ENSCDRG00005009370	TCF3	transcription factor 3 [Source:HGNC Symbol;Acc:HGNC:11633]	115.01	1.12345	0.3419	3.2859	0.00101656	0.0485178
ENSCDRG00005002111	TCOF1	treacle ribosome biogenesis factor 1 [Source:NCBI gene;Acc:105098482]	408.95	0.782523	0.204443	3.82759	0.000129406	0.0160071
ENSCDRG00005013716	TECPR1	tectonin beta-propeller repeat containing 1 [Source:HGNC Symbol;Acc:HGNC:22214]	156.267	0.645742	0.171697	3.76094	0.000169273	0.0173571
ENSCDRG00005009099	THAP3	THAP domain containing 3 [Source:HGNC Symbol;Acc:HGNC:20855]	122.086	1.10086	0.336265	3.2738	0.0010611	0.0493865
ENSCDRG00005005361	TMBIM6	transmembrane BAX inhibitor motif containing 6 [Source:NCBI gene;Acc:105097197]	71981.3	-0.595004	0.166888	-3.56529	0.00036345	0.0266496
ENSCDRG00005011192	TMEM132A	transmembrane protein 132A [Source:HGNC Symbol;Acc:HGNC:31092]	185.619	1.58505	0.348719	4.54534	5.48465e-06	0.00228045
ENSCDRG00005017972	TMEM259	transmembrane protein 259 [Source:HGNC Symbol;Acc:HGNC:17039]	790.086	0.624631	0.187273	3.3354	0.000851779	0.0444491
ENSCDRG00005018094	TOP3A	DNA topoisomerase III alpha [Source:HGNC Symbol;Acc:HGNC:11992]	488.309	0.953121	0.222814	4.27766	1.88872e-05	0.00550877
ENSCDRG00005022277	TRAF2	TNF receptor associated factor 2 [Source:HGNC Symbol;Acc:HGNC:12032]	133.456	1.00338	0.244381	4.1058	4.02911e-05	0.00852937
ENSCDRG00005018629	TRAPPC6B	trafficking protein particle complex 6B [Source:NCBI gene;Acc:105092127]	646.787	-0.495223	0.151049	-3.27857	0.00104334	0.0492492
ENSCDRG00005015474	TUBB2B	tubulin beta 2B class IIb [Source:HGNC Symbol;Acc:HGNC:30829]	1892.98	0.993036	0.24828	3.99966	6.3434e-05	0.0111009
ENSCDRG00005022239	TUBB4B	tubulin beta 4B class IVb [Source:HGNC Symbol;Acc:HGNC:20771]	2451.8	1.08295	0.2316	4.67595	2.92594e-06	0.0016697
ENSCDRG00005020468	TUBB6	tubulin beta 6 class V [Source:HGNC Symbol;Acc:HGNC:20776]	342.143	1.35825	0.29724	4.56953	4.88819e-06	0.00221233
ENSCDRG00005014960	TUBGCP6	tubulin gamma complex associated protein 6 [Source:HGNC Symbol;Acc:HGNC:18127]	247.377	0.987867	0.252449	3.91314	9.11044e-05	0.0127772
ENSCDRG00005016741	URGCP	upregulator of cell proliferation [Source:HGNC Symbol;Acc:HGNC:30890]	436.815	0.711522	0.206179	3.45099	0.000558537	0.0337825
ENSCDRG00005021255	USP2	ubiquitin specific peptidase 2 [Source:NCBI gene;Acc:105090134]	943.084	-0.92361	0.233135	-3.9617	7.44182e-05	0.0117847
ENSCDRG00005019863	VPS9D1	VPS9 domain containing 1 [Source:HGNC Symbol;Acc:HGNC:13526]	299.005	0.863362	0.264367	3.26577	0.00109168	0.0499325
ENSCDRG00005003674	WIZ	WIZ zinc finger [Source:HGNC Symbol;Acc:HGNC:30917]	398.351	0.67527	0.188053	3.59085	0.000329602	0.0255978
ENSCDRG00005009221	YBX3	Y-box binding protein 3 [Source:HGNC Symbol;Acc:HGNC:2428]	675.552	0.887816	0.180104	4.92946	8.24583e-07	0.000643275
ENSCDRG00005013379	YPEL5	yippee like 5 [Source:NCBI gene;Acc:105095584]	2029.49	-0.5107	0.114838	-4.44714	8.70231e-06	0.00326337
ENSCDRG00005003563	ZBTB17	zinc finger and BTB domain containing 17 [Source:HGNC Symbol;Acc:HGNC:12936]	301.613	0.591993	0.159353	3.71497	0.00020323	0.0187845
ENSCDRG00005020517	ZBTB47	zinc finger and BTB domain containing 47 [Source:HGNC Symbol;Acc:HGNC:26955]	69.939	0.927704	0.283685	3.27019	0.00107476	0.0496811
ENSCDRG00005017871	ZFAND6	zinc finger AN1-type containing 6 [Source:NCBI gene;Acc:105094747]	1341.91	-0.425903	0.129521	-3.28828	0.00100802	0.0484624
ENSCDRG00005014215	ZMAT1	zinc finger matrin-type 1 [Source:HGNC Symbol;Acc:HGNC:29377]	565.328	-0.596246	0.175874	-3.39019	0.000698454	0.0388441
ENSCDRG00005002334	ZNF219	zinc finger protein 219 [Source:HGNC Symbol;Acc:HGNC:13011]	332.378	1.14182	0.275143	4.14992	3.32588e-05	0.00793677
ENSCDRG00005019473	ZNF335	zinc finger protein 335 [Source:HGNC Symbol;Acc:HGNC:15807]	423.487	0.48031	0.141409	3.39659	0.000682303	0.0387672
ENSCDRG00005018488	ZNF503	zinc finger protein 503 [Source:HGNC Symbol;Acc:HGNC:23589]	287.021	1.02268	0.30766	3.32406	0.000887165	0.0452644
ENSCDRG00005002186	ZNF790	zinc finger protein 790 [Source:HGNC Symbol;Acc:HGNC:33114]	146.501	-0.54762	0.126067	-4.34387	1.39991e-05	0.00417588

[truncated: 1 more sheets: Medulla_RehVsDeh]
