# Supplementary material for: Multiomic analysis of the Arabian camel (Camelus dromedarius) kidney reveals a role for cholesterol in water conservation
Source: Commun Biol. 2021 Jun 23;4:779. doi: 10.1038/s42003-021-02327-3 (PMC8222267; doi:10.1038/s42003-021-02327-3)
Supplement: Supplementary file 6 — Supplementary Data 3 [file 42003_2021_2327_MOESM6_ESM.xlsx]

## Sheet: Cortex_DehVsCon_BP
GO_DEGs_Cortex_DehVsCon_BP
Gene Ontology enriched terms (biological processes) in the one-humped Arabian camel kidney cortex during dehydration. Based on the DEGs detected in dehydration compared to control.
Enrichment FDR	Genes in list	Total genes	Functional Category	Genes
9.14296e-21	155	2273	Small molecule metabolic process	FUCA2 CYP51A1 MDH1 RETSAT MTHFD2 SDHA ME2 FH SCD MTHFD1 FA2H EARS2 SQLE MAN2B1 OGDH PHYH SC5D MVK PPARD HMGCS1 NNT AMPD2 ATP5PB ACADM TTR ACOT2 P4HA1 PLCG1 COX7C HACL1 PPARG MRPS36 AOX1 PAPSS1 ETFA ABHD1 RARS2 EBP PRPS1 NSDHL ATP5F1A SLC7A7 CPT2 LSS GNPDA2 SUCLG1 ATP5F1C LDHD TK1 NPR1 BTD DHCR7 PC IMPDH2 PIPOX DHTKD1 IDH2 PGP ACOT1 PDE2A UROS SDHAF3 CYP2A13 PLCG2 CYP2A7 HIBCH SDHD HACD2 CYP2A6 AC…
1.19937e-19	96	1072	Oxidation-reduction process	CYP51A1 MDH1 SDHA NOX4 FH OGDH PHYH NNT ACADM COX7C HACL1 ETFA ATP5F1A CPT2 SUCLG1 DHTKD1 CYP2A13 CYP2A7 HIBCH SDHD CYP2A6 AOC1 CYP24A1 GYG2 CYB5R4 ACADVL DECR1 IVD MICAL1 AOX1 CYP1A1 PLA2G7 MDH2 ALDH1A1 PIPOX APOD BCO2 CYB561 GLRX2 RETSAT MSMO1 MTHFD2 IDH3G ME2 SCD MTHFD1 DHRS12 FA2H SQLE GSR ALOX12 SC5D FOXRED1 ALDH2 PPARD HMGCR DHCR24 HSD11B1 ESRRB EPX PYROXD1 CISD1 P4HA1 NDUFA1 RTN4IP1 FMO5 P…
5.98655e-15	108	1520	Lipid metabolic process	CYP51A1 RETSAT MSMO1 IDI1 PIGB SCD FA2H SQLE PIK3R2 PHYH SC5D MVK PPARD HMGCS1 HMGCR DHCR24 ACADM ACOT2 HACL1 PPARG BCO1 ETFA ABHD1 EBP NSDHL STAR CPT2 LSS FDPS NEU3 PLPP3 TTC7B PIK3CD DHCR7 PGP ACOT1 NEU1 APOD PGAP1 PIGN BCO2 CYP2A13 CYP2A7 HIBCH CES1 NAGA HACD2 CYP2A6 CYP1A1 ACADVL ACSBG1 DECR1 ALOX12 FGF1 IVD PNPLA8 CCL21 FDX1 SOD1 PLA2G7 FADS1 LIPH STARD4 PLCG2 ADIPOR2 CYP24A1 GALC ALG13 RBP1…
2.14206e-13	93	1276	Organic acid metabolic process	MDH1 MTHFD2 SDHA ME2 FH SCD MTHFD1 FA2H EARS2 OGDH PHYH PPARD ACADM ACOT2 P4HA1 HACL1 PPARG MRPS36 PAPSS1 ETFA ABHD1 RARS2 SLC7A7 CPT2 GNPDA2 SUCLG1 LDHD BTD PC PIPOX DHTKD1 IDH2 ACOT1 UROS SDHAF3 CYP2A13 CYP2A7 HIBCH SDHD HACD2 CYP2A6 ACADVL NOX4 ACSBG1 DECR1 ALOX12 IVD PNPLA8 MDH2 STAR FADS1 STARD4 KYAT1 CHST11 TAT CES1 ADIPOR2 IDH3G SPOCK2 ENO2 RBP1 ESRRB MORC2 FADS2 MYC PLAA SUOX CYP1A1 HSD17…
2.14206e-13	88	1167	Cellular lipid metabolic process	RETSAT IDI1 PIGB SCD FA2H PIK3R2 PHYH MVK PPARD HMGCS1 HMGCR ACADM ACOT2 HACL1 PPARG BCO1 ETFA ABHD1 CPT2 FDPS NEU3 PLPP3 TTC7B PIK3CD PGP ACOT1 NEU1 PGAP1 PIGN BCO2 CYP2A13 CYP2A7 HIBCH NAGA HACD2 CYP2A6 ACADVL ACSBG1 DECR1 ALOX12 IVD PNPLA8 CCL21 CYP1A1 PLA2G7 FADS1 STARD4 APOD PLCG2 CES1 ADIPOR2 GALC ALG13 RBP1 TTR PLA2G12A PLCG1 LDLR MORC2 FADS2 PLAA STAR HSD17B12 THRSP SLC45A3 FABP1 FABP5 AL…
1.59682e-12	90	1256	Oxoacid metabolic process	MDH1 MTHFD2 SDHA ME2 FH SCD MTHFD1 FA2H EARS2 OGDH PHYH PPARD ACADM ACOT2 P4HA1 HACL1 PPARG MRPS36 PAPSS1 ETFA ABHD1 RARS2 SLC7A7 CPT2 GNPDA2 SUCLG1 LDHD BTD PC PIPOX DHTKD1 IDH2 ACOT1 UROS SDHAF3 CYP2A13 CYP2A7 HIBCH SDHD HACD2 CYP2A6 ACADVL NOX4 ACSBG1 DECR1 ALOX12 IVD PNPLA8 MDH2 STAR FADS1 STARD4 KYAT1 CHST11 TAT CES1 ADIPOR2 IDH3G SPOCK2 ENO2 RBP1 ESRRB MORC2 FADS2 MYC PLAA SUOX CYP1A1 HSD17…
2.95247e-12	20	70	Cholesterol biosynthetic process	CYP51A1 SC5D MVK EBP LSS DHCR7 HMGCR FGF1 SOD1 CES1 IDI1 HMGCS1 DHCR24 NSDHL FDPS INSIG1 ERLIN2 MSMO1 SCD SQLE
2.95247e-12	85	1166	Carboxylic acid metabolic process	MDH1 MTHFD2 SDHA ME2 FH SCD MTHFD1 FA2H EARS2 OGDH PHYH PPARD ACADM ACOT2 P4HA1 HACL1 PPARG MRPS36 ETFA ABHD1 RARS2 SLC7A7 CPT2 GNPDA2 SUCLG1 LDHD BTD PC PIPOX DHTKD1 IDH2 ACOT1 UROS SDHAF3 CYP2A13 CYP2A7 HIBCH SDHD HACD2 CYP2A6 ACADVL NOX4 ACSBG1 DECR1 ALOX12 IVD PNPLA8 MDH2 STAR FADS1 STARD4 KYAT1 TAT CES1 ADIPOR2 IDH3G ENO2 RBP1 ESRRB MORC2 FADS2 MYC PLAA CYP1A1 HSD17B12 SLC45A3 FABP1 FABP5 AC…
4.56278e-12	20	72	Secondary alcohol biosynthetic process	CYP51A1 SC5D MVK EBP LSS DHCR7 HMGCR FGF1 SOD1 CES1 IDI1 HMGCS1 DHCR24 NSDHL FDPS INSIG1 ERLIN2 MSMO1 SCD SQLE
5.85484e-12	27	146	Cholesterol metabolic process	CYP51A1 SQLE SC5D MVK EBP NSDHL LSS DHCR7 HMGCR FGF1 FDX1 SOD1 CES1 IDI1 ACADVL HMGCS1 DHCR24 NPC2 LDLR STAR ERLIN2 FDPS INSIG1 MSMO1 SCD PPARD STARD3
1.4079e-11	27	152	Secondary alcohol metabolic process	CYP51A1 SQLE SC5D MVK EBP NSDHL LSS DHCR7 HMGCR FGF1 FDX1 SOD1 CES1 IDI1 ACADVL HMGCS1 DHCR24 NPC2 LDLR STAR ERLIN2 FDPS INSIG1 MSMO1 SCD PPARD STARD3
1.4079e-11	20	77	Sterol biosynthetic process	CYP51A1 MSMO1 SQLE SC5D MVK HMGCR EBP LSS DHCR7 FGF1 SOD1 CES1 IDI1 HMGCS1 DHCR24 NSDHL FDPS INSIG1 ERLIN2 SCD
2.63693e-11	28	169	Sterol metabolic process	CYP51A1 MSMO1 SQLE SC5D MVK HMGCR EBP NSDHL LSS DHCR7 FGF1 FDX1 SOD1 CES1 IDI1 ACADVL HMGCS1 DHCR24 NPC2 LDLR STAR ERLIN2 FDPS INSIG1 AF196969.1 SCD PPARD STARD3
2.25325e-10	64	818	Small molecule biosynthetic process	CYP51A1 SCD MTHFD1 SC5D MVK PLCG1 ABHD1 EBP LSS DHCR7 PC IMPDH2 PGP PDE2A UROS PLCG2 HACD2 ALOX12 DNPH1 HMGCR FGF1 PNPLA8 SOD1 STAR FADS1 STARD4 CES1 IDI1 ACADVL FA2H OGDH ENO2 HMGCS1 RBP1 DHCR24 ACADM ESRRB NLN STARD3 COQ3 FADS2 NT5E MYC CYP1A1 NSDHL HSD17B12 MMAA SLC45A3 FDPS FABP5 DHTKD1 INSIG1 PRPS1 ERLIN2 SDHAF3 BCO1 ADIPOR2 MDH1 MSMO1 SQLE PFKFB4 MDH2 TK1 KYAT1
2.76278e-10	56	662	Monocarboxylic acid metabolic process	ME2 SCD FA2H PHYH PPARD ACADM ACOT2 HACL1 PPARG ETFA ABHD1 CPT2 LDHD BTD PC ACOT1 CYP2A13 CYP2A7 HIBCH HACD2 CYP2A6 ACADVL ACSBG1 DECR1 ALOX12 IVD PNPLA8 STAR FADS1 STARD4 CES1 ADIPOR2 OGDH ENO2 RBP1 ESRRB MORC2 FADS2 MYC PLAA CYP1A1 HSD17B12 SLC45A3 FABP1 FABP5 ACSF2 DHTKD1 IDH2 INSIG1 PDK3 LONP2 ERLIN2 BCO2 MSMO1 PFKFB4 MMAA
4.86238e-10	41	394	Fatty acid metabolic process	SCD FA2H PHYH PPARD ACADM ACOT2 HACL1 PPARG ETFA ABHD1 CPT2 ACOT1 CYP2A13 CYP2A7 HIBCH HACD2 CYP2A6 ACADVL ACSBG1 DECR1 ALOX12 IVD PNPLA8 FADS1 CES1 ADIPOR2 MORC2 FADS2 PLAA HSD17B12 SLC45A3 FABP1 FABP5 ACSF2 INSIG1 PDK3 LONP2 ERLIN2 MSMO1 CYP1A1 MMAA
9.19351e-10	16	57	Regulation of cholesterol metabolic process	FGF1 SOD1 ACADVL LDLR DHCR7 ERLIN2 CYP51A1 IDI1 SCD SQLE SC5D MVK HMGCS1 HMGCR LSS FDPS
1.76411e-09	49	559	Organic hydroxy compound metabolic process	CYP51A1 RETSAT MSMO1 SQLE SC5D MVK HMGCR PLCG1 EBP NSDHL LSS LDHD DHCR7 PGP PLCG2 CYP1A1 SNCAIP ALOX12 FGF1 FDX1 SOD1 STAR STARD4 CES1 CYP24A1 IDI1 ACADVL ALDH2 HMGCS1 RBP1 DHCR24 TTR NPC2 PDE1B LDLR BCO1 GC ERLIN2 FDPS ALDH1A1 NPR1 INSIG1 AF196969.1 COQ3 ITGB2 SCD PPARD STARD3 INPPL1
2.5581e-09	14	44	Regulation of sterol biosynthetic process	FGF1 SOD1 DHCR7 ERLIN2 CYP51A1 IDI1 SCD SQLE SC5D MVK HMGCS1 HMGCR LSS FDPS
2.5581e-09	14	44	Regulation of cholesterol biosynthetic process	FGF1 SOD1 DHCR7 ERLIN2 CYP51A1 IDI1 SCD SQLE SC5D MVK HMGCS1 HMGCR LSS FDPS
7.25636e-09	38	379	Alcohol metabolic process	CYP51A1 RETSAT SQLE SC5D MVK PLCG1 EBP NSDHL LSS DHCR7 PGP PLCG2 HMGCR FGF1 FDX1 SOD1 CES1 IDI1 ACADVL ALDH2 HMGCS1 RBP1 DHCR24 TTR NPC2 LDLR BCO1 STAR ERLIN2 FDPS ALDH1A1 INSIG1 COQ3 MSMO1 SCD PPARD STARD3 INPPL1
1.16976e-08	51	633	Cofactor metabolic process	MDH1 MTHFD2 FECH MTHFD1 GSR MVK HMGCS1 NNT ACOT2 MRPS36 SUCLG1 BTD PIPOX IDH2 ACOT1 HBA2 UROS HBA1 OGDH PHYH GSTM3 SOD1 NAT8 MPV17L TAT ENO2 HMGCR ESRRB EPX COQ3 MYC CYP1A1 MDH2 MAT1A MMAA DHTKD1 PDK3 ME2 GGCT GLRX2 SCD ACSBG1 PFKFB4 NT5E HSD17B12 ACSF2 SLC23A1 SLC22A13 PC TCN2 HACD2
1.51616e-08	42	463	Regulation of small molecule metabolic process	SLC7A7 FGF1 SOD1 STAR STARD4 ACADVL PPIF ACADM ESRRB NLN LDLR PPARG COQ3 MYC SLC45A3 FABP1 FABP5 COX11 DHCR7 C1QTNF1 PGP INSIG1 PDK3 ME2 LONP2 ERLIN2 SDHAF3 CYP51A1 ADIPOR2 IDI1 SCD SQLE PSMD11 SC5D MVK HMGCS1 HMGCR PFKFB4 PSMD14 LSS FDPS NQO1
2.27337e-08	12	35	Tricarboxylic acid cycle	MDH1 SDHA FH OGDH SUCLG1 DHTKD1 SDHD IDH3G MDH2 IDH2 ME2 NNT
2.49109e-08	57	774	Lipid biosynthetic process	CYP51A1 MSMO1 IDI1 PIGB SCD SQLE SC5D MVK HMGCS1 HMGCR ABHD1 EBP STAR LSS FDPS PIK3CD DHCR7 PIGN HACD2 FA2H ALOX12 FGF1 PNPLA8 SOD1 FADS1 STARD4 PLCG2 CES1 ACADVL PPARD RBP1 DHCR24 LDLR STARD3 FADS2 FDX1 CYP1A1 NSDHL HSD17B12 THRSP SLC45A3 FABP5 INPPL1 UGT8 INSIG1 PGAP1 ERLIN2 BCO1 ADIPOR2 PIK3R2 HSD11B1 PLA2G12A VAPB PLPP3 LIPH CPNE1 PIP4K2B
2.84547e-08	12	36	Citrate metabolic process	MDH1 SDHA FH OGDH SUCLG1 DHTKD1 SDHD IDH3G MDH2 IDH2 ME2 NNT
2.84547e-08	62	887	Drug metabolic process	MDH1 SDHA FH OGDH AMPD2 ATP5PB COX7C ATP5F1A GNPDA2 SUCLG1 ATP5F1C BTD PIPOX DHTKD1 HBA2 SDHAF3 CYP2A13 CYP2A7 SDHD HBA1 CYP2A6 SNCAIP XPNPEP1 AOX1 CYP1A1 SOD1 PLA2G7 MPV17L IDH3G AK1 PPIF ALDH2 ENO2 NNT ESRRB EPX PDE1B STARD3 NT5E MYC MDH2 STAR MAT1A MMAA ITGB2 NPR1 IDH2 TAT NDUFA1 MTHFD2 ME2 MTHFD1 SLC52A3 PFKFB4 FADS2 UQCRC2 FADS1 ALDH1A1 KYAT1 PC NQO1 TCN2
2.84547e-08	38	401	Regulation of lipid metabolic process	PIK3R2 PPARD PPARG STAR FGF1 CCL21 SOD1 STARD4 APOD ACADVL THRA LDLR THRSP SLC45A3 FABP1 FABP5 DHCR7 INSIG1 PDK3 LONP2 ERLIN2 CYP51A1 ADIPOR2 IDI1 SCD SQLE SC5D MVK HMGCS1 HMGCR ACADM NPC2 CYP1A1 FADS1 CPT2 LSS FDPS ANGPTL4
2.84889e-08	35	348	Steroid metabolic process	CYP51A1 MSMO1 SQLE SC5D MVK HMGCR DHCR24 EBP NSDHL STAR LSS DHCR7 CYP1A1 FGF1 FDX1 SOD1 STARD4 CES1 CYP24A1 IDI1 ACADVL HMGCS1 HSD11B1 NPC2 LDLR STARD3 GC ERLIN2 HSD17B12 FDPS INSIG1 AF196969.1 CYP2A6 SCD PPARD
7.49203e-08	22	152	Antibiotic metabolic process	MDH1 SDHA FH OGDH GNPDA2 SUCLG1 DHTKD1 HBA2 SDHD HBA1 SOD1 MPV17L IDH3G ALDH2 NNT EPX CYP1A1 MDH2 STAR IDH2 ME2 ALDH1A1
7.57008e-08	26	211	Steroid biosynthetic process	CYP51A1 MSMO1 SQLE SC5D MVK HMGCR EBP STAR LSS DHCR7 FGF1 SOD1 STARD4 CES1 IDI1 HMGCS1 DHCR24 STARD3 FDX1 NSDHL HSD17B12 FDPS INSIG1 ERLIN2 SCD HSD11B1
9.98193e-08	12	40	Tricarboxylic acid metabolic process	MDH1 SDHA FH OGDH SUCLG1 DHTKD1 IDH2 SDHD IDH3G MDH2 ME2 NNT
1.84183e-07	17	94	Regulation of steroid biosynthetic process	STAR FGF1 SOD1 STARD4 DHCR7 INSIG1 ERLIN2 CYP51A1 IDI1 SCD SQLE SC5D MVK HMGCS1 HMGCR LSS FDPS
2.02654e-07	76	1264	Organophosphate metabolic process	MDH1 IDI1 PIGB SDHA PIK3R2 MVK HMGCS1 NNT PFKFB4 AMPD2 ATP5PB ACOT2 PLCG1 COX7C PAPSS1 PRPS1 ATP5F1A FDPS PLPP3 SUCLG1 ATP5F1C TTC7B NPR1 PIK3CD IMPDH2 PIPOX IDH2 PGP ACOT1 PDE2A PGAP1 PIGN PLCG2 SDHD OGDH AK1 DNPH1 PNPLA8 CCL21 PLA2G7 MTHFD1 PPIF ENO2 PPARD HMGCR ESRRB PLA2G12A ADCY4 LDLR MPP1 NT5E MYC MDH2 FABP5 INPPL1 TK1 DHTKD1 PIP4K2B AC119674.2 PDK3 ME2 NDUFA1 REXO2 SCD ACSBG1 PLBD1 PLAA UQ…
2.55271e-07	23	178	Alcohol biosynthetic process	CYP51A1 SC5D MVK PLCG1 EBP LSS DHCR7 PGP PLCG2 HMGCR FGF1 SOD1 CES1 IDI1 HMGCS1 DHCR24 NSDHL FDPS INSIG1 ERLIN2 MSMO1 SCD SQLE
2.6114e-07	19	122	Regulation of steroid metabolic process	STAR FGF1 SOD1 STARD4 ACADVL LDLR DHCR7 INSIG1 ERLIN2 CYP51A1 IDI1 SCD SQLE SC5D MVK HMGCS1 HMGCR LSS FDPS
3.54938e-07	43	542	Generation of precursor metabolites and energy	MDH1 CYB5R4 SDHA FH OGDH COX7C ATP5F1A SUCLG1 DHTKD1 SDHD ATP5PB ATP5F1C GYG2 MDH2 CYB561 GLRX2 IDH3G ME2 NOX4 GSR PPIF ALDH2 ENO2 ACADM ESRRB CISD1 MYC FDX1 AOX1 ETFA COX11 NQO1 IDH2 TRAP1 FASTKD2 NDUFA1 FECH ACADVL PPARD NNT PFKFB4 UQCRC2 ALDH1A1
3.6194e-07	73	1212	Chemical homeostasis	ITPR3 SLC9A2 SLC12A4 PLCG1 ACKR2 KLHL3 SLC39A4 TCF7L2 SLC34A2 SLC9A4 TMEM203 ANXA6 PLCG2 AQP1 AC004691.2 GPIHBP1 SMAD7 SLC8B1 SFRP4 MICU1 NPC2 MYC CCL21 TMCO1 STC1 COX11 C1QTNF1 SLC8A1 INSIG1 ADIPOR2 CYB5R4 GNB1 NOX4 CAPN3 BDKRB1 ALOX12 NNT HMGCR RTN4 VAPB LDLR IMMT POLG SOD1 STAR SYBU IL18 CACNA1D FABP5 AQP3 CACNB3 ANGPTL4 UMOD SLC30A1 SLC26A6 SLC29A1 PDK3 FA2H SCN1B RBP1 PPARG BACE2 PTPRN PIK3R…
8.15078e-07	23	190	Regulation of lipid biosynthetic process	STAR FGF1 SOD1 STARD4 ACADVL LDLR THRSP SLC45A3 FABP5 DHCR7 INSIG1 ERLIN2 CYP51A1 ADIPOR2 IDI1 SCD SQLE SC5D MVK HMGCS1 HMGCR LSS FDPS
8.76706e-07	17	105	Lipid oxidation	PHYH ACADM HACL1 ETFA CPT2 HIBCH ACADVL DECR1 IVD PLA2G7 APOD PPARD PPARG FABP1 LONP2 ALOX12 ADIPOR2
1.16268e-06	26	243	Lipid modification	PIK3R2 PHYH ACADM HACL1 ETFA CPT2 PLPP3 TTC7B PIK3CD HIBCH ACADVL DECR1 IVD CYP1A1 PLA2G7 STARD4 APOD FA2H PPARD PPARG FABP1 INPPL1 PIP4K2B LONP2 ALOX12 ADIPOR2
2.85391e-06	25	237	Cellular lipid catabolic process	PHYH ACADM HACL1 BCO1 ETFA ABHD1 CPT2 NEU3 NEU1 BCO2 HIBCH NAGA ACADVL DECR1 IVD PNPLA8 GALC PPARD PLCG1 LDLR FABP1 PLCG2 LONP2 MMAA FABP5
3.34591e-06	32	366	Lipid catabolic process	PHYH ACADM HACL1 BCO1 ETFA ABHD1 CPT2 NEU3 NEU1 BCO2 HIBCH CES1 NAGA ACADVL DECR1 IVD PNPLA8 LIPH GALC PPARD PLBD1 PLA2G12A PLCG1 THRA LDLR PLA2G7 FABP1 PLCG2 LONP2 CYP24A1 MMAA FABP5
6.63371e-06	14	81	Regulation of alcohol biosynthetic process	FGF1 SOD1 DHCR7 ERLIN2 CYP51A1 IDI1 SCD SQLE SC5D MVK HMGCS1 HMGCR LSS FDPS
6.63371e-06	19	150	Isoprenoid metabolic process	RETSAT IDI1 MVK HMGCS1 HMGCR BCO1 FDPS BCO2 PHYH PPARD RBP1 TTR CYP1A1 STAR ALDH1A1 NPC2 SDC2 AGRN GPIHBP1
1.17787e-05	73	1327	Carbohydrate derivative metabolic process	FUCA2 HS3ST1 PIGB SDHA NECAB2 MAN2B1 MVK GNPTAB HMGCS1 PFKFB4 AMPD2 ATP5PB ACOT2 COX7C ITM2B PAPSS1 PRPS1 ATP5F1A NEU3 GNPDA2 SUCLG1 ATP5F1C TK1 NPR1 DPY19L2 IMPDH2 PIPOX B3GNT3 ACOT1 NEU1 PDE2A PGAP1 PIGN NAGA SDHD AC010422.3 OGDH RAMP1 CHST11 GALC ALG13 FA2H AK1 SPOCK2 PPIF ENO2 PPARD DNPH1 HMGCR ESRRB ADCY4 MPP1 GALNT15 NT5E MYC GALNT14 UGT8 DHTKD1 PDK3 TCF7L2 BACE2 CCL21 NDUFA1 CTSA SCD ACSBG…
1.33271e-05	26	276	Organic hydroxy compound biosynthetic process	CYP51A1 MSMO1 SQLE SC5D MVK HMGCR PLCG1 EBP LSS DHCR7 PGP PLCG2 ALOX12 FGF1 SOD1 STAR STARD4 CES1 IDI1 HMGCS1 DHCR24 NSDHL FDPS INSIG1 ERLIN2 SCD
1.53857e-05	44	646	Purine-containing compound metabolic process	SDHA MTHFD1 MVK HMGCS1 AMPD2 ATP5PB TTR ACOT2 COX7C AOX1 PAPSS1 PRPS1 ATP5F1A SUCLG1 ATP5F1C NPR1 IMPDH2 PIPOX ACOT1 PDE2A SDHD OGDH AK1 PPIF ENO2 HMGCR ESRRB ADCY4 MPP1 NT5E MYC DHTKD1 PDK3 ABCG2 SLC17A3 NDUFA1 SCD ACSBG1 DNPH1 PFKFB4 UQCRC2 HSD17B12 ACSF2 HACD2
1.87181e-05	88	1733	Transmembrane transport	ABCC6 ITPR3 SCN1B SLC9A2 ATP5PB ABCG2 KCNJ8 SLC12A4 PLCG1 SLC14A2 TIMM17A LRRC8A SLC28A2 SLC14A1 SLC39A4 FXYD4 ATP5F1A ATP5F1C CACNB3 SLC9A4 LRRC8B PLCG2 AQP1 AC004691.2 SLC8B1 TIMM9 MICU1 CCL21 TMCO1 SFXN2 SLC23A1 SLC8A1 SLC25A5 ADIPOR2 ATP6V1H CLCN4 SLC13A1 ABCB1 CAPN3 BDKRB1 LONP2 PPIF ASIC2 TMEM109 SLC29A1 NNT MFSD1 SLC46A2 SLC17A3 COX7C SLC6A6 MYC SLC22A23 SLC46A3 HCN3 GC EBP TMEM163 CNKSR3 …
2.15954e-05	15	103	Fatty acid oxidation	PHYH ACADM HACL1 ETFA CPT2 HIBCH ACADVL DECR1 IVD PPARD PPARG FABP1 LONP2 ALOX12 ADIPOR2
2.27651e-05	14	90	Aerobic respiration	MDH1 SDHA FH OGDH COX7C SUCLG1 DHTKD1 SDHD MDH2 IDH3G IDH2 ME2 NNT UQCRC2
2.44686e-05	33	423	Coenzyme metabolic process	MDH1 MTHFD2 MTHFD1 MVK HMGCS1 NNT ACOT2 SUCLG1 BTD PIPOX IDH2 ACOT1 OGDH ENO2 HMGCR ESRRB COQ3 MYC MDH2 MAT1A DHTKD1 PDK3 ME2 SCD ACSBG1 PFKFB4 NT5E HSD17B12 ACSF2 SLC23A1 SLC22A13 PC HACD2
3.16933e-05	52	850	Nucleobase-containing small molecule metabolic process	MDH1 SDHA MTHFD1 MVK HMGCS1 NNT AMPD2 ATP5PB TTR ACOT2 COX7C AOX1 PAPSS1 PRPS1 ATP5F1A GNPDA2 SUCLG1 ATP5F1C TK1 NPR1 IMPDH2 PIPOX IDH2 ACOT1 PDE2A SDHD OGDH AK1 DNPH1 PPIF ENO2 HMGCR ESRRB ADCY4 MPP1 NT5E MYC MDH2 DHTKD1 PDK3 ME2 NDUFA1 REXO2 SCD ACSBG1 GSR PFKFB4 UQCRC2 HSD17B12 ACSF2 SLC22A13 HACD2
3.23471e-05	24	254	Hexose metabolic process	FUCA2 MAN2B1 PC AC010422.3 APOD PDK3 PFKFB4 ACADM ESRRB NLN MYC PGM5 SLC45A3 FABP5 INPPL1 COX11 C1QTNF1 PGP SDHAF3 PPARD MDH1 ENO2 MDH2 ALDH1A1
3.4277e-05	97	2004	Homeostatic process	PIGR ITPR3 GSR SLC9A2 SLC12A4 PLCG1 PLAA ACKR2 KLHL3 SLC39A4 TCF7L2 SLC34A2 CTC1 SLC9A4 TMEM203 ANXA6 PLCG2 AQP1 AC004691.2 GPIHBP1 SMAD7 SLC8B1 SFRP4 MICU1 NPC2 MYC CCL21 TMCO1 STC1 COX11 C1QTNF1 SLC8A1 INSIG1 ADIPOR2 GLRX2 CYB5R4 ACADVL GNB1 NOX4 FH CAPN3 MTHFD1 BDKRB1 DECR1 ALOX12 NNT HMGCR BCL6 RTN4 MFN2 SLC46A2 VAPB THRA LDLR IMMT LRRC8A POLG SOD1 STAR SYBU IL18 CPT2 CACNA1D BAP1 FABP5 TNFRS…
3.52035e-05	48	761	Nucleoside phosphate metabolic process	MDH1 SDHA MVK HMGCS1 NNT AMPD2 ATP5PB ACOT2 COX7C PAPSS1 PRPS1 ATP5F1A SUCLG1 ATP5F1C NPR1 IMPDH2 PIPOX IDH2 ACOT1 PDE2A SDHD OGDH AK1 DNPH1 MTHFD1 PPIF ENO2 HMGCR ESRRB ADCY4 MPP1 NT5E MYC MDH2 TK1 DHTKD1 PDK3 ME2 NDUFA1 REXO2 SCD ACSBG1 PFKFB4 UQCRC2 HSD17B12 ACSF2 SLC22A13 HACD2
4.0062e-05	15	109	Dicarboxylic acid metabolic process	MDH1 ME2 FH MTHFD1 MRPS36 SUCLG1 SDHAF3 SDHA OGDH PHYH MDH2 TAT STAR IDH2 MTHFD2
4.14059e-05	4	4	Cholesterol biosynthetic process via desmosterol	SC5D DHCR24 EBP DHCR7
4.14059e-05	4	4	Cholesterol biosynthetic process via lathosterol	SC5D DHCR24 EBP DHCR7
5.78424e-05	47	753	Nucleotide metabolic process	MDH1 SDHA MVK HMGCS1 NNT AMPD2 ATP5PB ACOT2 COX7C PAPSS1 PRPS1 ATP5F1A SUCLG1 ATP5F1C NPR1 IMPDH2 PIPOX IDH2 ACOT1 PDE2A SDHD OGDH AK1 MTHFD1 PPIF ENO2 DNPH1 HMGCR ESRRB ADCY4 MPP1 NT5E MYC MDH2 DHTKD1 PDK3 ME2 NDUFA1 REXO2 SCD ACSBG1 PFKFB4 UQCRC2 HSD17B12 ACSF2 SLC22A13 HACD2
7.74538e-05	87	1775	Ion transport	SLC13A1 ITPR3 PRELID3B SCN1B SLC9A2 ATP5PB KCNJ8 SLC12A4 PLCG1 SLC17A3 SLC6A6 RAMP1 LRRC8A SLC10A6 KLHL3 SLC39A4 FXYD4 ATP5F1A CACNA1D SLC34A2 ATP5F1C CACNB3 SLC23A1 SYT9 SLCO3A1 SLC9A4 ANXA6 LRRC8B PLCG2 CLCN4 ABCB1 SLC8B1 SLC52A3 SFRP4 MICU1 LGALS3 PNPLA8 CCL21 TMCO1 STC1 SLC22A13 GRAMD2A SLC8A1 KCNMB2 AQP1 SLC25A5 ATP6V1H CAPN3 BDKRB1 PPIF ASIC2 TMEM109 PPARD NNT PLA2G12A COX7C LDLR MYC SLC22A…
9.71799e-05	40	607	Purine nucleotide metabolic process	SDHA MVK HMGCS1 AMPD2 ATP5PB ACOT2 COX7C PAPSS1 PRPS1 ATP5F1A SUCLG1 ATP5F1C NPR1 IMPDH2 PIPOX ACOT1 PDE2A SDHD OGDH MTHFD1 AK1 PPIF ENO2 HMGCR ESRRB ADCY4 MPP1 NT5E MYC DHTKD1 PDK3 NDUFA1 SCD ACSBG1 DNPH1 PFKFB4 UQCRC2 HSD17B12 ACSF2 HACD2
0.00010647	30	393	Sulfur compound metabolic process	GSR MVK HMGCS1 ACOT2 PAPSS1 SUOX SUCLG1 BTD PIPOX ACOT1 NOX4 OGDH GSTM3 NAT8 CHST11 MTHFD1 SPOCK2 MICAL1 SOD1 MAT1A PDK3 GGCT GLRX2 SCD ACSBG1 HSD17B12 ACSF2 PC B3GNT3 HACD2
0.000116318	8	31	Isoprenoid biosynthetic process	IDI1 MVK HMGCS1 HMGCR FDPS RBP1 CYP1A1 BCO1
0.000116318	20	202	Cellular respiration	MDH1 SDHA FH OGDH COX7C SUCLG1 DHTKD1 SDHD MDH2 IDH3G CISD1 MYC IDH2 TRAP1 FASTKD2 NDUFA1 ME2 NNT ETFA UQCRC2
0.000146265	25	299	Monosaccharide metabolic process	FUCA2 MAN2B1 PC AC010422.3 APOD PDK3 PFKFB4 ACADM ESRRB NLN MYC PGM5 SLC45A3 FABP5 INPPL1 COX11 C1QTNF1 PGP SDHAF3 PPARD MDH1 ENO2 MDH2 ALDH1A1 SLC23A1
0.000176897	59	1082	Response to drug	SLC13A1 PPIF SYT9 CYP2A13 CYP2A7 AQP1 AC004691.2 CYP2A6 AOC1 GLRX2 SLC52A3 SLC17A3 MYC APTX FABP1 UGT3A2 SLC22A13 TCN2 HBA2 DAXX HBA1 SLC25A5 TNC CA9 HMGCS1 HMGCR PSMD14 ABCG2 PDE1B TRAP1 PPP1R1B PPARG CDK9 FDX1 DUSP6 CYP1A1 UQCRC2 SOD1 HCN3 EBP STAR TNFRSF11B MCM7 BCL2L1 SLC22A1 TGIF1 NQO1 SLC8A1 AGRN HNF1B FECH PDE2A GPIHBP1 APOD SLC26A6 GNB1 ABCB1 ABCC6 NAT8
0.000342712	45	760	Organophosphate biosynthetic process	IDI1 PIGB MVK HMGCS1 AMPD2 ATP5PB PLCG1 PAPSS1 PRPS1 ATP5F1A FDPS SUCLG1 ATP5F1C NPR1 PIK3CD IMPDH2 PIGN PLCG2 AK1 MTHFD1 OGDH ENO2 PPARD ESRRB ADCY4 MYC FABP5 INPPL1 TK1 DHTKD1 IDH2 PGAP1 PDK3 SCD ACSBG1 PIK3R2 PFKFB4 PLA2G12A HSD17B12 FADS1 LIPH SLC22A13 HACD2 CPNE1 PIP4K2B
0.000359502	40	644	Carbohydrate metabolic process	FUCA2 MAN2B1 GNPTAB NEU3 PC B3GNT3 PGP NEU1 NAGA AC010422.3 GYG2 APOD MDH1 PDK3 OGDH ENO2 PFKFB4 ACADM ESRRB NLN MYC MDH2 PGM5 SLC45A3 GNPDA2 FABP5 INPPL1 COX11 CHST11 C1QTNF1 DHTKD1 IDH2 MGAM2 COQ3 SDHAF3 IDH3G PPARD ALDH2 ALDH1A1 SLC23A1
0.000359502	37	575	Purine ribonucleotide metabolic process	SDHA MVK HMGCS1 AMPD2 ATP5PB ACOT2 COX7C PAPSS1 ATP5F1A SUCLG1 ATP5F1C NPR1 IMPDH2 PIPOX ACOT1 PDE2A SDHD OGDH AK1 PPIF ENO2 HMGCR ESRRB ADCY4 MPP1 NT5E MYC DHTKD1 PDK3 NDUFA1 SCD ACSBG1 PFKFB4 UQCRC2 HSD17B12 ACSF2 HACD2
0.000382113	24	297	Energy derivation by oxidation of organic compounds	MDH1 SDHA FH OGDH COX7C SUCLG1 DHTKD1 SDHD GYG2 MDH2 IDH3G ACADM ESRRB CISD1 MYC IDH2 TRAP1 FASTKD2 NDUFA1 ACADVL ME2 NNT ETFA UQCRC2
0.000386083	23	278	Mitochondrial transport	BAP1 UBE2L3 BNIP3L PPIF TIMM17A UQCRC2 ATP5PB ATP5F1A ATP5F1C SLC8B1 SAMM50 TIMM9 MFN2 SFXN2 MPV17L BCL2L1 SLC25A5 MICU1 HSPA1L TFDP2 STARD3 THRSP CPT2
0.000386083	14	117	Fatty acid catabolic process	PHYH ACADM HACL1 ETFA ABHD1 CPT2 HIBCH ACADVL DECR1 IVD PPARD FABP1 LONP2 MMAA
0.000386083	5	11	Polyol transport	AQP1 AQP3 PGAP1 AC004691.2 SLC26A6
0.000479155	147	3597	Phosphorus metabolic process	MDH1 IDI1 PPP2R5B PIGB SDHA NUAK1 RPS6KA5 SGK2 PIK3R2 CCL24 MVK GNPTAB HMGCS1 NNT ITK PFKFB4 MAPKAPK3 AMPD2 ATP5PB CDK18 ACOT2 PLCG1 COX7C DUSP9 CDK9 CCL21 PAPSS1 DUSP6 CSNK1D ERBB2 PRPS1 ATP5F1A PPEF2 FDPS PLPP3 GNPDA2 SUCLG1 ATP5F1C TTC7B MAP4K2 NPR1 PIK3CD ULK1 IMPDH2 PIPOX IDH2 PGP ACOT1 PDE2A WNT7B PGAP1 PIGN PLCG2 SDHD CCL23 CCL15 CCL15-CCL14 CCL14 LGALS3 BAZ1B PDK3 CDC25B SMAD7 NECAB2 OGDH…
0.000493057	146	3570	Phosphate-containing compound metabolic process	MDH1 IDI1 PPP2R5B PIGB SDHA NUAK1 RPS6KA5 SGK2 PIK3R2 CCL24 MVK GNPTAB HMGCS1 NNT ITK PFKFB4 MAPKAPK3 AMPD2 ATP5PB CDK18 ACOT2 PLCG1 COX7C DUSP9 CDK9 CCL21 PAPSS1 DUSP6 CSNK1D ERBB2 PRPS1 ATP5F1A PPEF2 FDPS PLPP3 SUCLG1 ATP5F1C TTC7B MAP4K2 NPR1 PIK3CD ULK1 IMPDH2 PIPOX IDH2 PGP ACOT1 PDE2A WNT7B PGAP1 PIGN PLCG2 SDHD CCL23 CCL15 CCL15-CCL14 CCL14 LGALS3 BAZ1B PDK3 CDC25B SMAD7 NECAB2 OGDH AK1 CD…
0.000514188	38	610	Ribose phosphate metabolic process	SDHA MVK HMGCS1 AMPD2 ATP5PB ACOT2 COX7C PAPSS1 PRPS1 ATP5F1A SUCLG1 ATP5F1C NPR1 IMPDH2 PIPOX ACOT1 PDE2A SDHD OGDH AK1 PPIF ENO2 HMGCR ESRRB ADCY4 MPP1 NT5E MYC DHTKD1 PDK3 NDUFA1 SCD ACSBG1 PFKFB4 UQCRC2 HSD17B12 ACSF2 HACD2
0.000570863	37	590	Ribonucleotide metabolic process	SDHA MVK HMGCS1 AMPD2 ATP5PB ACOT2 COX7C PAPSS1 ATP5F1A SUCLG1 ATP5F1C NPR1 IMPDH2 PIPOX ACOT1 PDE2A SDHD OGDH AK1 PPIF ENO2 HMGCR ESRRB ADCY4 MPP1 NT5E MYC DHTKD1 PDK3 NDUFA1 SCD ACSBG1 PFKFB4 UQCRC2 HSD17B12 ACSF2 HACD2
0.000663877	19	211	Glucose metabolic process	PC APOD PDK3 ACADM ESRRB NLN MYC PGM5 SLC45A3 FABP5 INPPL1 COX11 C1QTNF1 PGP SDHAF3 PPARD MDH1 ENO2 MDH2
0.000666263	15	140	Monocarboxylic acid catabolic process	PHYH ACADM HACL1 ETFA ABHD1 CPT2 LDHD HIBCH ACADVL DECR1 IVD PPARD FABP1 LONP2 MMAA
0.000721063	8	40	Response to arsenic-containing substance	DAXX PPIF MYC CYP1A1 TNFRSF11B ZFAND2A UROS FECH
0.000834023	15	143	Vitamin metabolic process	BTD CYP1A1 CYP24A1 PPARD RBP1 GC MMAA BCO1 MTHFD2 MTHFD1 SLC52A3 AOX1 SLC23A1 PC TCN2
0.000834023	25	335	Response to antibiotic	AOC1 PPIF GLRX2 APTX FABP1 HBA2 DAXX HBA1 AQP1 TNC CYB5R4 HMGCR PSMD14 ID3 TRAP1 MYC FDX1 CYP1A1 SOD1 STAR BCL2L1 NQO1 SLC8A1 UROS FECH
0.000889076	15	144	Mitochondrial membrane organization	BNIP3L PPIF APOOL SAMM50 TIMM9 MFN2 MPV17L BCL2L1 MYC SLC25A5 IMMT TFDP2 ATP5PB ATP5F1A ATP5F1C
0.00103335	14	129	Terpenoid metabolic process	RETSAT HMGCS1 BCO1 FDPS BCO2 PPARD RBP1 TTR CYP1A1 STAR ALDH1A1 SDC2 AGRN GPIHBP1
0.00114295	16	165	Fatty acid biosynthetic process	SCD ABHD1 HACD2 ALOX12 PNPLA8 FADS1 ACADVL FA2H FADS2 HSD17B12 SLC45A3 FABP5 INSIG1 ERLIN2 ADIPOR2 CYP1A1
0.00117881	25	343	Monocarboxylic acid biosynthetic process	SCD ABHD1 HACD2 ALOX12 PNPLA8 STAR FADS1 STARD4 ACADVL FA2H OGDH ENO2 RBP1 ESRRB FADS2 MYC CYP1A1 HSD17B12 SLC45A3 FABP5 DHTKD1 INSIG1 ERLIN2 ADIPOR2 PFKFB4
0.00129875	5	14	One-carbon compound transport	SLC14A2 SLC14A1 AQP1 AC004691.2 AQP3
0.00144421	142	3536	Cellular response to chemical stimulus	TNMD ADIPOR2 RRAGD GSR PIK3R2 CCL24 PPIF PPARD THRA PPARG RAMP1 CCL21 SOD1 CPNE9 ACKR2 RNF175 IFNAR2 SYT9 ZCCHC12 GPHB5 CYP2A13 CYP2A7 HSPA1L CPNE1 AP000295.1 CYP2A6 CCL23 CCL15 CCL15-CCL14 CCL14 SMAD7 AOC1 FGF1 PADI2 PDE1B VAPB PLCG1 LGALS3 GSTM3 CDK9 MYC CYP1A1 ERBB2 PLA2G7 IL18 FGF18 ITGB2 FABP1 AQP3 UGT3A2 SOSTDC1 CCBE1 UBE2L3 INSIG1 PDE2A DAXX SLC26A6 AQP1 ETV5 SLC25A5 GLRX2 TNC PTPRN PPP2R5…
0.0016341	17	189	Regulation of cellular ketone metabolic process	SLC7A7 STAR STARD4 ACADVL PPARG COQ3 SLC45A3 FABP1 FABP5 INSIG1 PDK3 LONP2 ERLIN2 ADIPOR2 PSMD11 PSMD14 NQO1
0.00169805	4	8	Malate metabolic process	MDH1 ME2 FH MDH2
0.00169805	13	119	Acyl-CoA metabolic process	MVK HMGCS1 ACOT2 SUCLG1 PIPOX ACOT1 OGDH PDK3 SCD ACSBG1 HSD17B12 ACSF2 HACD2
0.00169805	13	119	Thioester metabolic process	MVK HMGCS1 ACOT2 SUCLG1 PIPOX ACOT1 OGDH PDK3 SCD ACSBG1 HSD17B12 ACSF2 HACD2
0.00177986	5	15	Terpenoid biosynthetic process	HMGCS1 FDPS RBP1 CYP1A1 BCO1
0.00180773	44	800	Carbohydrate derivative biosynthetic process	HS3ST1 PIGB NECAB2 AMPD2 ATP5PB ITM2B PAPSS1 PRPS1 ATP5F1A GNPDA2 ATP5F1C NPR1 DPY19L2 IMPDH2 B3GNT3 PIGN RAMP1 CHST11 ALG13 FA2H OGDH AK1 ENO2 ESRRB ADCY4 GALNT15 NT5E MYC GALNT14 UGT8 DHTKD1 PGAP1 PDK3 TCF7L2 BACE2 CCL21 SCD ACSBG1 PFKFB4 HSD17B12 TK1 SDC2 AGRN HACD2
0.00180773	15	155	Nucleoside bisphosphate metabolic process	MVK HMGCS1 ACOT2 PAPSS1 SUCLG1 PIPOX ACOT1 OGDH HMGCR PDK3 SCD ACSBG1 HSD17B12 ACSF2 HACD2
0.00180773	15	155	Ribonucleoside bisphosphate metabolic process	MVK HMGCS1 ACOT2 PAPSS1 SUCLG1 PIPOX ACOT1 OGDH HMGCR PDK3 SCD ACSBG1 HSD17B12 ACSF2 HACD2
0.00180773	15	155	Purine nucleoside bisphosphate metabolic process	MVK HMGCS1 ACOT2 PAPSS1 SUCLG1 PIPOX ACOT1 OGDH HMGCR PDK3 SCD ACSBG1 HSD17B12 ACSF2 HACD2
0.00219284	10	75	Fatty acid beta-oxidation	ACADM ETFA CPT2 HIBCH ACADVL DECR1 IVD PPARD FABP1 LONP2
0.0022047	37	637	Anion transport	SLC13A1 PRELID3B SLC12A4 SLC17A3 SLC6A6 LRRC8A SLC10A6 SLC34A2 SLC23A1 SLCO3A1 LRRC8B CLCN4 ABCB1 SLC52A3 SFRP4 PNPLA8 STC1 SLC22A13 SLC25A5 PPARD PLA2G12A LDLR MYC SLC7A7 SFXN2 FABP1 SLC25A21 SLC26A6 PPARG CYB5R4 CA9 NPC2 THRSP CPT2 HBA2 HBA1 AQP1

## Sheet: Cortex_DehVsCon_MF
GO_DEGs_Cortex_DehVsCon_MF
Gene Ontology enriched terms (molecular functions) in the one-humped Arabian camel kidney cortex during dehydration. Based on the DEGs detected in dehydration compared to control.
Enrichment FDR	Genes in list	Total genes	Functional Category	Genes
7.08656e-17	77	818	Oxidoreductase activity	SC5D DHCR24 DHCR7 IFI30 CYP51A1 AOC1 CYB561 MDH1 RETSAT MSMO1 MTHFD2 ACADVL SDHA ME2 NOX4 SCD MTHFD1 FA2H SQLE GSR OGDH PHYH FOXRED1 ALDH2 NNT HMGCR ACADM HSD11B1 EPX P4HA1 COX7C IVD FMO5 MRPS36 BCO1 AOX1 SUOX ETFA CYP1A1 SOD1 NSDHL HSD17B12 ALDH1A1 LDHD IMPDH2 PIPOX NQO1 DHTKD1 IDH2 HBA2 BCO2 CYP2A13 CYP2A7 SDHD HBA1 CYP2A6 AC002996.1 CYP24A1 CYB5R4 DECR1 ALOX12 MICAL1 FDX1 MDH2 FADS1 GLRX2 IDH3…
1.35152e-13	56	548	Cofactor binding	ACADVL SDHA GSR NNT DGCR8 HACL1 AOX1 SUOX ETFA LDHD RFESD HBA2 CYP2A13 CYP2A7 SDHD HBA1 CYP2A6 CYP51A1 AOC1 DECR1 OGDH PHYH HMGCR GSTM3 MICAL1 FDX1 TCN2 MDH1 CYP24A1 GLRX2 CYB5R4 FECH IDH3G ME2 FA2H SQLE DHCR24 ACADM EPX CISD1 P4HA1 IVD FMO5 CYP1A1 SUCLG1 KYAT1 PC DHTKD1 OGFOD3 IDH2 UROS TAT ALDH2 ALDH1A1 DHCR7 NOX4
3.64601e-08	33	309	Coenzyme binding	ACADVL SDHA GSR NNT HACL1 AOX1 SUOX ETFA LDHD DECR1 OGDH HMGCR MICAL1 MDH1 IDH3G ME2 SQLE PHYH DHCR24 ACADM P4HA1 IVD FMO5 KYAT1 PC DHTKD1 OGFOD3 IDH2 TAT ALDH2 ALDH1A1 DHCR7 NOX4
1.18318e-06	79	1375	Transporter activity	AQP3 SLC22A13 AQP1 SLC25A5 CLCN4 SLC13A1 ABCB1 ABCC6 ITPR3 PRELID3B SLC29A1 SLC9A2 ATP5PB ABCG2 KCNJ8 SLC12A4 SLC17A3 COX7C SLC6A6 RAMP1 SLC14A2 TIMM17A LRRC8A SLC28A2 SLC14A1 SLC10A6 SLC39A4 ATP5F1A SLC7A7 CACNA1D VPS26C SLC34A2 SLC45A3 SLC29A4 ATP5F1C CACNB3 SLC23A1 SLCO3A1 SLC9A4 ANXA6 LRRC8B KCNMB2 SLC26A6 AC004691.2 SLC8B1 TIMM9 SLC52A3 SCN1B NPC2 TMCO1 STARD4 SLC8A1 ATP6V1H ASIC2 TMEM109 SL…
2.14503e-06	131	2776	Small molecule binding	ACADVL SDHA ITPR3 TUBB1 GSR PPARD NNT TUBA4A HACL1 PPARG AOX1 ETFA PRPS1 STAR ERLIN2 ATP5F1A LDHD SCARA3 PDE2A ARL4C HBA2 APOD ANXA6 HSPA1L HBA1 PDK3 RPS6KA5 DECR1 OGDH PHYH HMGCR RBP1 NPC2 STARD3 CHD1L MORC2 MICAL1 GC MMAA STARD4 FABP5 MAP4K2 IMPDH2 TCN2 BAZ1B MDH1 EHD2 RRAGD IDH3G SPEG CLCN4 NUAK1 SAR1A ME2 ABCB1 PAPOLA ABCC6 MTHFD1 SGK2 VWA8 LONP2 EARS2 ACSBG1 SQLE AK1 MVK HMGCS1 ITK PFKFB4 MA…
1.44089e-05	20	170	Iron ion binding	SCD PHYH AOX1 CYP51A1 CYP24A1 MSMO1 FA2H ALOX12 SC5D P4HA1 CYP1A1 PPEF2 OGFOD3 HBA2 CYP2A13 CYP2A7 HBA1 CYP2A6 FECH FDX1
1.44089e-05	66	1152	Transmembrane transporter activity	AQP3 SLC22A13 AQP1 SLC25A5 CLCN4 SLC13A1 ABCB1 ABCC6 ITPR3 SLC29A1 SLC9A2 ATP5PB ABCG2 KCNJ8 SLC12A4 SLC17A3 COX7C SLC6A6 SLC14A2 TIMM17A LRRC8A SLC28A2 SLC14A1 SLC10A6 SLC39A4 ATP5F1A SLC7A7 CACNA1D SLC34A2 SLC45A3 SLC29A4 ATP5F1C CACNB3 SLC23A1 SLCO3A1 SLC9A4 ANXA6 LRRC8B KCNMB2 SLC26A6 AC004691.2 SLC8B1 SLC52A3 SCN1B TMCO1 SLC8A1 ATP6V1H ASIC2 TMEM109 SLC22A23 HCN3 GC FXYD4 SFXN2 SLC9B1 SLC30A…
4.49418e-05	32	410	Monovalent inorganic cation transmembrane transporter activity	CLCN4 SLC13A1 SLC9A2 ATP5PB KCNJ8 SLC12A4 COX7C SLC6A6 SLC28A2 SLC10A6 ATP5F1A SLC34A2 SLC45A3 ATP5F1C SLC23A1 SLC9A4 KCNMB2 SLC8B1 SCN1B SLC8A1 ATP6V1H ASIC2 HCN3 FXYD4 SLC9B1 SLC22A1 KCNIP4 AC117457.1 AQP1 SLC17A3 NNT COX11
4.49418e-05	13	81	Flavin adenine dinucleotide binding	SDHA GSR AOX1 ETFA LDHD MICAL1 ACADVL SQLE DHCR24 ACADM IVD FMO5 NOX4
0.000229975	4	5	Oxidoreductase activity, acting on paired donors, with oxidation of a pair of donors resulting in the reduction of molecular oxygen to two molecules of water	SC5D SCD FADS2 FADS1
0.000432612	29	400	Active transmembrane transporter activity	SLC25A5 CLCN4 SLC13A1 ABCB1 ABCC6 SLC9A2 ATP5PB ABCG2 SLC12A4 SLC6A6 SLC28A2 SLC10A6 ATP5F1A SLC34A2 SLC45A3 SLC29A4 ATP5F1C SLC23A1 SLCO3A1 SLC9A4 SLC26A6 SLC8B1 SLC8A1 ATP6V1H SLC17A3 TIMM17A SLC9B1 SLC22A1 SLC46A2
0.000432612	40	644	Inorganic cation transmembrane transporter activity	CLCN4 SLC13A1 ITPR3 SLC9A2 ATP5PB KCNJ8 SLC12A4 COX7C SLC6A6 SLC28A2 SLC10A6 SLC39A4 ATP5F1A CACNA1D SLC34A2 SLC45A3 ATP5F1C CACNB3 SLC23A1 SLC9A4 ANXA6 KCNMB2 SLC8B1 SCN1B TMCO1 SLC8A1 AQP1 ATP6V1H ASIC2 HCN3 FXYD4 SLC9B1 SLC30A1 SLC22A1 KCNIP4 AC117457.1 SLC17A3 NNT COX11 PDE2A
0.000510316	42	700	Cation transmembrane transporter activity	CLCN4 SLC13A1 ITPR3 SLC9A2 ATP5PB KCNJ8 SLC12A4 SLC17A3 COX7C SLC6A6 SLC28A2 SLC10A6 SLC39A4 ATP5F1A CACNA1D SLC34A2 SLC45A3 ATP5F1C CACNB3 SLC23A1 SLC9A4 ANXA6 KCNMB2 AQP1 AC004691.2 SLC8B1 SCN1B TMCO1 SLC8A1 ATP6V1H ASIC2 HCN3 FXYD4 SLC9B1 SLC30A1 SLC22A1 KCNIP4 AC117457.1 SLC22A13 NNT COX11 PDE2A
0.000568433	52	950	Ion transmembrane transporter activity	SLC22A13 SLC25A5 CLCN4 SLC13A1 ITPR3 SLC9A2 ATP5PB KCNJ8 SLC12A4 SLC17A3 COX7C SLC6A6 LRRC8A SLC28A2 SLC10A6 SLC39A4 ATP5F1A SLC7A7 CACNA1D SLC34A2 SLC45A3 ATP5F1C CACNB3 SLC23A1 SLCO3A1 SLC9A4 ANXA6 LRRC8B KCNMB2 SLC26A6 AQP1 AC004691.2 SLC8B1 SLC52A3 SCN1B TMCO1 SLC8A1 ATP6V1H ASIC2 TMEM109 HCN3 FXYD4 SFXN2 SLC9B1 SLC30A1 SLC22A1 KCNIP4 AC117457.1 NNT COX11 SLC25A21 PDE2A
0.000573855	49	878	Inorganic molecular entity transmembrane transporter activity	AQP3 SLC22A13 AQP1 CLCN4 SLC13A1 ITPR3 SLC9A2 ATP5PB KCNJ8 SLC12A4 SLC17A3 COX7C SLC6A6 LRRC8A SLC28A2 SLC10A6 SLC39A4 ATP5F1A SLC7A7 CACNA1D SLC34A2 SLC45A3 ATP5F1C CACNB3 SLC23A1 SLC9A4 ANXA6 LRRC8B KCNMB2 SLC26A6 AC004691.2 SLC8B1 SCN1B TMCO1 SLC8A1 ATP6V1H ASIC2 SLC14A1 HCN3 FXYD4 SLC9B1 SLC30A1 SLC22A1 KCNIP4 AC117457.1 NNT COX11 SLC25A21 PDE2A
0.000762919	17	177	Oxidoreductase activity, acting on paired donors, with incorporation or reduction of molecular oxygen	SC5D CYP51A1 MSMO1 SCD SQLE PHYH P4HA1 FMO5 CYP2A13 CYP2A7 CYP2A6 MICAL1 CYP1A1 CYP24A1 FADS2 FADS1 OGFOD3
0.000785068	127	3048	Anion binding	ACADVL CLCN4 SDHA ITPR3 PACSIN2 TUBB1 GSR PPARD TUBA4A HACL1 PPARG AOX1 ETFA CPNE9 PRPS1 ATP5F1A LDHD SYT9 SNX31 PDE2A ARL4C ANXA6 HSPA1L CPNE1 AOC1 MTHFD2 PDK3 WDFY1 RPS6KA5 DECR1 OGDH PHYH HMGCR FGF1 MCF2L MORC2 GSTM3 MICAL1 GRB7 PLA2G7 MMAA MYO1E SLC34A2 LIPH FABP5 MAP4K2 GRAMD2A BAZ1B EHD2 RRAGD SNX24 IDH3G SPEG NUAK1 SAR1A ABCB1 PAPOLA ABCC6 MTHFD1 SGK2 VWA8 LONP2 EARS2 ACSBG1 SQLE AK1 MVK I…
0.00105266	16	165	Tetrapyrrole binding	DGCR8 SUOX HBA2 CYP2A13 CYP2A7 SDHD HBA1 CYP2A6 CYP51A1 TCN2 CYP24A1 CYB5R4 FA2H EPX CYP1A1 NOX4
0.00133025	20	245	Secondary active transmembrane transporter activity	SLC25A5 CLCN4 SLC13A1 SLC9A2 SLC12A4 SLC6A6 SLC28A2 SLC10A6 SLC34A2 SLC45A3 SLC23A1 SLCO3A1 SLC9A4 SLC26A6 SLC8B1 SLC8A1 SLC17A3 SLC9B1 SLC22A1 SLC46A2
0.00138371	13	119	Electron transfer activity	SDHA COX7C ETFA NQO1 FDX1 GLRX2 GSR AOX1 ME2 NOX4 ALDH2 COX11 SDHD
0.00138371	15	153	Sodium ion transmembrane transporter activity	SLC13A1 SLC9A2 SLC6A6 SLC28A2 SLC10A6 SLC34A2 SLC23A1 SLC9A4 SLC8B1 SCN1B SLC8A1 ASIC2 HCN3 SLC22A1 SLC17A3
0.00138371	11	87	Alcohol binding	ITPR3 STAR ERLIN2 APOD ANXA6 RBP1 NPC2 STARD3 STARD4 RBP5 RBP7
0.0014848	15	155	Heme binding	DGCR8 SUOX HBA2 CYP2A13 CYP2A7 SDHD HBA1 CYP2A6 CYP51A1 CYP24A1 CYB5R4 FA2H EPX CYP1A1 NOX4
0.00162165	30	469	Metal ion transmembrane transporter activity	SLC13A1 ITPR3 SLC9A2 KCNJ8 SLC12A4 SLC6A6 SLC28A2 SLC10A6 SLC39A4 CACNA1D SLC34A2 CACNB3 SLC23A1 SLC9A4 ANXA6 KCNMB2 SLC8B1 SCN1B TMCO1 SLC8A1 ASIC2 HCN3 FXYD4 SLC30A1 SLC22A1 KCNIP4 AC117457.1 AQP1 SLC17A3 PDE2A
0.00175422	6	25	2 iron, 2 sulfur cluster binding	RFESD FDX1 AOX1 GLRX2 FECH CISD1
0.00234989	9	64	Oxidoreductase activity, acting on the CH-CH group of donors	DHCR24 DHCR7 RETSAT ACADVL SDHA ACADM IVD SDHD DECR1
0.00234989	14	145	Vitamin binding	HACL1 OGDH RBP1 GC TCN2 PHYH P4HA1 RBP5 RBP7 KYAT1 PC DHTKD1 OGFOD3 TAT
0.00385344	99	2366	Nucleotide binding	ACADVL SDHA TUBB1 GSR NNT TUBA4A AOX1 ETFA PRPS1 ATP5F1A LDHD PDE2A ARL4C ANXA6 HSPA1L PDK3 RPS6KA5 DECR1 HMGCR CHD1L MORC2 MICAL1 MMAA MAP4K2 IMPDH2 BAZ1B MDH1 EHD2 RRAGD IDH3G SPEG CLCN4 NUAK1 SAR1A ME2 ABCB1 PAPOLA ABCC6 MTHFD1 SGK2 VWA8 LONP2 EARS2 ACSBG1 SQLE AK1 MVK ITK PFKFB4 MAPKAPK3 DHCR24 MFN2 ACADM CDK18 ABCG2 KCNJ8 GRK4 TRAP1 IVD ADCY4 FMO5 DPH6 NT5E ITM2B CDK9 PAPSS1 CSNK1D ERBB2 HCN…
0.00385344	99	2367	Nucleoside phosphate binding	ACADVL SDHA TUBB1 GSR NNT TUBA4A AOX1 ETFA PRPS1 ATP5F1A LDHD PDE2A ARL4C ANXA6 HSPA1L PDK3 RPS6KA5 DECR1 HMGCR CHD1L MORC2 MICAL1 MMAA MAP4K2 IMPDH2 BAZ1B MDH1 EHD2 RRAGD IDH3G SPEG CLCN4 NUAK1 SAR1A ME2 ABCB1 PAPOLA ABCC6 MTHFD1 SGK2 VWA8 LONP2 EARS2 ACSBG1 SQLE AK1 MVK ITK PFKFB4 MAPKAPK3 DHCR24 MFN2 ACADM CDK18 ABCG2 KCNJ8 GRK4 TRAP1 IVD ADCY4 FMO5 DPH6 NT5E ITM2B CDK9 PAPSS1 CSNK1D ERBB2 HCN…
0.00393453	11	101	Steroid binding	HSD11B1 STAR ERLIN2 APOD ANXA6 NPC2 STARD3 GC STARD4 ESRRB PAQR5
0.00482732	3	5	Oxoglutarate dehydrogenase (succinyl-transferring) activity	OGDH MRPS36 DHTKD1
0.00482732	3	5	Thiamine pyrophosphate binding	HACL1 OGDH DHTKD1
0.00548483	11	106	Drug transmembrane transporter activity	SLC22A13 SLC25A5 SLC13A1 SLC17A3 AQP1 AC004691.2 SLC52A3 SLC22A1 SLC26A6 ABCG2 EBP
0.00568128	4	12	Water transmembrane transporter activity	AQP3 AQP1 AC004691.2 SLC14A1
0.0063985	8	60	NAD binding	NNT MDH1 IDH3G ME2 AOX1 IDH2 ALDH2 ALDH1A1
0.00719409	6	34	Solute:cation antiporter activity	CLCN4 SLC9A2 SLC9A4 SLC8B1 SLC8A1 SLC9B1
0.00719409	7	47	Oxidoreductase activity, acting on the aldehyde or oxo group of donors	OGDH ALDH2 MRPS36 ALDH1A1 DHTKD1 AC002996.1 AOX1
0.00786554	3	6	Glycerol transmembrane transporter activity	AQP1 AC004691.2 AQP3
0.00786554	168	4541	Metal ion binding	AOC1 ITPR3 SCD PVALB SPOCK2 SOD1 ANPEP SCARA3 SYT9 MTHFD2 IDH3G PHYH MICU1 XPNPEP1 PADI2 PPARG MORC2 AOX1 SLC34A2 TK1 PCP4 KCNIP4 PDE2A CYP51A1 ZNF263 ADIPOR2 CYB561 BAZ1B CYP24A1 GLRX2 EHD2 MSMO1 GYG2 LIMCH1 CYB5R4 FECH IDI1 NOTCH3 NUAK1 ZNF37A MBNL3 ITGA8 ME2 WDFY1 PAPOLA CPA1 ANGPT2 CAPN3 TIMM9 RPS6KA5 SMAD7 FA2H NECAB2 EARS2 MAZ MAN2B1 OGDH CA9 ALOX12 SC5D MVK GNPTAB ENO2 PPARD ITK BCL6 PSMD1…
0.00852879	7	49	Cholesterol binding	STAR ERLIN2 APOD ANXA6 NPC2 STARD3 STARD4
0.00939164	14	173	Isomerase activity	EBP IDI1 PPIF BCO1 PGM5 LSS GNPDA2 PPIL6 BCO2 HMGCS1 FKBP15 TRUB2 AF196969.1 GLRX2
0.0117605	2	2	C-5 sterol desaturase activity	SC5D FADS1
0.0117605	2	2	Beta-carotene 15,15 -monooxygenase activity	BCO1 BCO2
0.0117605	3	7	Nucleoside transmembrane transporter activity	SLC29A1 SLC28A2 SLC29A4
0.0117605	2	2	Phosphoglycolate phosphatase activity	APTX PGP
0.0117605	2	2	Carotenoid dioxygenase activity	BCO1 BCO2
0.0117605	2	2	Sterol desaturase activity	SC5D FADS1
0.0118125	6	39	Oxidoreductase activity, acting on paired donors, with incorporation or reduction of molecular oxygen, NAD(P)H as one donor, and incorporation of one atom of oxygen	CYP51A1 MSMO1 SQLE FMO5 MICAL1 CYP1A1
0.0118125	169	4634	Cation binding	AOC1 ITPR3 SCD PVALB SPOCK2 HACL1 SOD1 ANPEP SCARA3 SYT9 MTHFD2 IDH3G OGDH PHYH MICU1 XPNPEP1 PADI2 PPARG MORC2 AOX1 SLC34A2 TK1 PCP4 KCNIP4 PDE2A CYP51A1 ZNF263 ADIPOR2 CYB561 BAZ1B CYP24A1 GLRX2 EHD2 MSMO1 GYG2 LIMCH1 CYB5R4 FECH IDI1 NOTCH3 NUAK1 ZNF37A MBNL3 ITGA8 ME2 WDFY1 PAPOLA CPA1 ANGPT2 CAPN3 TIMM9 RPS6KA5 SMAD7 FA2H NECAB2 EARS2 MAZ MAN2B1 CA9 ALOX12 SC5D MVK GNPTAB ENO2 PPARD ITK BCL6…
0.0143158	10	106	Solute:cation symporter activity	SLC13A1 SLC12A4 SLC6A6 SLC28A2 SLC10A6 SLC34A2 SLC45A3 SLC23A1 SLC22A1 SLC17A3
0.0147228	8	72	Collagen binding	SPOCK2 NID1 CTSB C1QTNF1 CCBE1 SMAD7 HSD17B12 ABI3BP
0.0147228	3	8	Urea transmembrane transporter activity	SLC14A2 SLC14A1 AQP3
0.0147228	3	8	NAD(P)H oxidase activity	CYB5R4 MICAL1 NOX4
0.0147228	3	8	Malate dehydrogenase activity	MDH1 ME2 MDH2
0.0147228	7	56	Sterol binding	STAR ERLIN2 APOD ANXA6 NPC2 STARD3 STARD4
0.0158251	10	109	Hydrolase activity, hydrolyzing O-glycosyl compounds	FUCA2 MAN2B1 NEU3 NEU1 NAGA AC010422.3 GALC SPACA5B SPACA5 MGAM2
0.0161828	8	74	Solute:sodium symporter activity	SLC13A1 SLC6A6 SLC28A2 SLC10A6 SLC34A2 SLC23A1 SLC22A1 SLC17A3
0.0166209	12	149	Proton transmembrane transporter activity	CLCN4 SLC9A2 ATP5PB COX7C ATP5F1A SLC45A3 ATP5F1C SLC9A4 ATP6V1H SLC9B1 NNT COX11
0.0175856	111	2891	Hydrolase activity	PTPN12 HIBCH FUCA2 RRAGD CTSA MTHFD2 REXO2 CAPN6 SAR1A ABCB1 ABCC6 CPA1 CAPN3 MTHFD1 CDC25B MAN2B1 PFKFB4 PSMD14 AMPD2 ATP5PB MFN2 PADI2 ABCG2 ACOT2 COPS5 NLN PDE1B PLCG1 DGCR8 DUSP9 APTX SPPL2A DUSP6 POLG UQCRC2 ABHD1 PLA2G7 PM20D2 ATP5F1A PPEF2 CPA5 NEU3 PLPP3 WDR63 GNPDA2 BAP1 CTSB CPA6 ATP5F1C ANPEP POP5 NT5DC2 NT5DC1 BACE2 PGP ACOT1 NEU1 PDE2A PGAP1 PLCG2 CES1 NAGA HSPA1L AC010422.3 GNB1 LON…
0.0198043	3	9	Polyol transmembrane transporter activity	AQP1 AC004691.2 AQP3
0.019846	11	133	Hydrolase activity, acting on glycosyl bonds	FUCA2 MAN2B1 NEU3 NEU1 NAGA AC010422.3 DNPH1 GALC SPACA5B SPACA5 MGAM2
0.0201274	37	761	Lipid binding	ITPR3 PACSIN2 PPARD HSD11B1 PPARG CPNE9 STAR ERLIN2 SYT9 SNX31 APOD ANXA6 CPNE1 WDFY1 RBP1 NPC2 MCF2L STARD3 GRB7 GC PLA2G7 MYO1E STARD4 FABP5 GRAMD2A SNX24 ID3 ESRRB PAQR5 RBP5 RBP7 SNX7 FABP1 SNX32 SCUBE2 FCHSD1 GPIHBP1
0.0219721	2	3	Methenyltetrahydrofolate cyclohydrolase activity	MTHFD2 MTHFD1
0.0219721	2	3	Methylenetetrahydrofolate dehydrogenase (NAD+) activity	MTHFD2 MTHFD1
0.0219721	10	117	Monooxygenase activity	CYP51A1 MSMO1 SQLE FMO5 CYP1A1 CYP2A13 CYP2A7 CYP2A6 MICAL1 CYP24A1
0.0219721	2	3	Retinal isomerase activity	BCO1 BCO2
0.0219721	2	3	Stearoyl-CoA 9-desaturase activity	SCD FADS2
0.0219721	78	1929	Drug binding	PPIF PPARD PPARG PRPS1 ATP5F1A PPIL6 HBA2 HSPA1L HBA1 AOC1 PDK3 RPS6KA5 MORC2 GC MAP4K2 TCN2 PDE2A BAZ1B EHD2 IDH3G SPEG CLCN4 NUAK1 ABCB1 PAPOLA ABCC6 MTHFD1 SGK2 VWA8 LONP2 EARS2 ACSBG1 AK1 MVK HMGCS1 ITK PFKFB4 MAPKAPK3 CDK18 ABCG2 KCNJ8 GRK4 TRAP1 ADCY4 CHD1L DPH6 ITM2B CDK9 PAPSS1 CSNK1D ERBB2 RARS2 EPHA1 MAT1A BUB1B MYO1E FABP1 MCM7 MYO1A ACSF2 TK1 NPR1 KYAT1 PIK3CD PC NLRP6 ULK1 LIMK2 UBE2…
0.0219721	2	3	Urea channel activity	SLC14A2 SLC14A1
0.0219721	2	3	Acyl-CoA desaturase activity	SCD FADS2
0.0219721	2	3	Carbon dioxide transmembrane transporter activity	AQP1 AC004691.2
0.0219721	76	1871	Identical protein binding	GNPDA2 BCL2L1 IDH2 PDE2A ANXA6 GGCT BNIP3L MVK HMGCS1 ACADM PADI2 ABCG2 GLIPR2 DGCR8 STARD3 MORC2 GSTM3 AOX1 SPPL2A MMAA S100A11 CIP2A FABP5 PECAM1 PIP4K2B ADIPOR2 EHD2 SLC8B1 PVALB DNPH1 HMGCR THRSP SYT9 SLC22A1 ALX1 HNF1B CPNE1 AOC1 FAS SNCAIP NOTCH3 PACSIN2 TIMM9 MICU1 XPNPEP1 BCL6 TTR CISD1 P4HA1 VAPB LDLR HACL1 PPARG MTUS2 FHOD1 FLNB LRRC8A PAPSS1 ERBB2 GRB7 SOD1 PRPS1 MAT1A UBQLN4 CGGBP1 AN…
0.0219721	2	3	Cholestenol delta-isomerase activity	EBP AF196969.1
0.0219721	2	3	Vitamin D 24-hydroxylase activity	CYP24A1 CYP1A1
0.0219811	5	33	FAD binding	MICAL1 SQLE DHCR24 AOX1 LDHD
0.0228287	39	830	Hydrolase activity, acting on ester bonds	PTPN12 HIBCH REXO2 CDC25B PFKFB4 ACOT2 PDE1B PLCG1 DGCR8 DUSP9 APTX DUSP6 POLG ABHD1 PLA2G7 PPEF2 PLPP3 POP5 NT5DC2 NT5DC1 PGP ACOT1 PDE2A PGAP1 PLCG2 CES1 PNPLA8 NT5E LIPH AEN PTPRN GNB1 UBXN8 PLA2G12A SSH3 HARBI1 PIGN TATDN3 AC119674.2
0.0245501	11	141	Oxidoreductase activity, acting on the CH-OH group of donors, NAD or NADP as acceptor	MDH1 ME2 HMGCR HSD11B1 NSDHL HSD17B12 LDHD IMPDH2 IDH2 MDH2 IDH3G
0.0245501	4	21	Cholesterol transporter activity	NPC2 STARD4 STARD3 STAR
0.0273145	3	11	Acyl-CoA dehydrogenase activity	ACADVL ACADM IVD
0.0273145	3	11	Water channel activity	AQP3 AQP1 AC004691.2
0.0273145	4	22	Solute:proton antiporter activity	CLCN4 SLC9A2 SLC9A4 SLC9B1
0.0273145	3	11	Oxidoreductase activity, acting on the aldehyde or oxo group of donors, disulfide as acceptor	OGDH MRPS36 DHTKD1
0.0273145	41	898	Protein homodimerization activity	BCL2L1 IDH2 PDE2A ANXA6 GGCT BNIP3L HMGCS1 PADI2 ABCG2 GLIPR2 DGCR8 STARD3 MORC2 GSTM3 AOX1 SPPL2A MMAA S100A11 CIP2A PECAM1 PIP4K2B SLC8B1 PVALB DNPH1 HMGCR THRSP SLC22A1 ALX1 HNF1B CPNE1 AOC1 TIMM9 XPNPEP1 VAPB MTUS2 PAPSS1 PRPS1 KYAT1 NAGA CADM1 SOD1
0.0278801	6	51	NADP binding	NNT DECR1 HMGCR GSR FMO5 DHCR7
0.0284469	5	36	Fatty acid binding	PPARD PPARG FABP5 ID3 FABP1
0.0284469	16	256	Sulfur compound binding	ACADVL HACL1 ANXA6 AOC1 OGDH FGF1 GSTM3 LIPH NRP2 HSD17B12 ABI3BP PC DHTKD1 CCL23 CCL15 AGRN
0.0295428	8	87	Antiporter activity	SLC25A5 CLCN4 SLC9A2 SLC9A4 SLC26A6 SLC8B1 SLC8A1 SLC9B1
0.0309063	5	37	Carbohydrate transmembrane transporter activity	SLC45A3 SLC23A1 AQP1 AC004691.2 AQP3
0.0309063	5	37	Oxygen binding	HBA2 HBA1 NOX4 CYP1A1 CYP2A7
0.0312155	59	1420	Protein dimerization activity	BCL2L1 IDH2 PDE2A ANXA6 GGCT BNIP3L HMGCS1 PADI2 ABCG2 GLIPR2 DGCR8 STARD3 PPARG MORC2 GSTM3 AOX1 SPPL2A ERBB2 MMAA S100A11 CIP2A GPHB5 DAXX PECAM1 PIP4K2B ADIPOR2 SLC8B1 PVALB MICU1 PPARD DNPH1 HMGCR ID3 TTR E2F5 MYC THRSP ITGB2 SLC22A1 ALX1 LIMK2 HNF1B RRAGD FLOT2 CPNE1 AOC1 TEAD2 TIMM9 XPNPEP1 VAPB MTUS2 PAPSS1 PRPS1 KYAT1 SUPT5H NAGA PIK3R2 CADM1 SOD1
0.0328732	2	4	Gamma-glutamylcyclotransferase activity	GGCT AC005154.5
0.0328732	2	4	Malic enzyme activity	ME2 MDH1
0.0328732	2	4	Methylenetetrahydrofolate dehydrogenase (NADP+) activity	MTHFD2 MTHFD1
0.0328732	11	150	Symporter activity	SLC13A1 SLC12A4 SLC6A6 SLC28A2 SLC10A6 SLC34A2 SLC45A3 SLC23A1 SLC17A3 SLC22A1 SLC46A2
0.0328732	11	150	Oxidoreductase activity, acting on CH-OH group of donors	MDH1 ME2 HMGCR HSD11B1 NSDHL HSD17B12 LDHD IMPDH2 IDH2 MDH2 IDH3G
0.0328732	24	459	Substrate-specific channel activity	AQP3 AQP1 CLCN4 ITPR3 KCNJ8 SLC17A3 SLC14A2 LRRC8A SLC14A1 CACNA1D CACNB3 ANXA6 LRRC8B KCNMB2 AC004691.2 SCN1B TMCO1 ASIC2 HCN3 FXYD4 KCNIP4 SLC26A6 AC117457.1 PDE2A
0.0328732	2	4	L-malate dehydrogenase activity	MDH1 MDH2
0.0342934	25	488	Channel activity	AQP3 AQP1 CLCN4 ITPR3 KCNJ8 SLC17A3 SLC14A2 LRRC8A SLC14A1 CACNA1D CACNB3 ANXA6 LRRC8B KCNMB2 AC004691.2 SCN1B TMCO1 ASIC2 TMEM109 HCN3 FXYD4 KCNIP4 SLC26A6 AC117457.1 PDE2A
0.0357111	25	490	Passive transmembrane transporter activity	AQP3 AQP1 CLCN4 ITPR3 KCNJ8 SLC17A3 SLC14A2 LRRC8A SLC14A1 CACNA1D CACNB3 ANXA6 LRRC8B KCNMB2 AC004691.2 SCN1B TMCO1 ASIC2 TMEM109 HCN3 FXYD4 KCNIP4 SLC26A6 AC117457.1 PDE2A
0.0370686	3	13	Phosphate ion binding	MTHFD2 SLC34A2 PDE2A

## Sheet: Cortex_RehVsCon_BP
GO_DEGs_Cortex_RehVsCon_BP
Gene Ontology enriched terms (biological processes) in the one-humped Arabian camel kidney cortex during rehydration. Based on the DEGs detected in rehydration compared to control.
Enrichment FDR	Genes in list	Total genes	Functional Category	Genes
0.00084684	22	1327	Carbohydrate derivative metabolic process	FUCA2 HS6ST1 CDA TYW3 TK1 GBA SHMT2 HS3ST4 NAGA RAMP1 AK2 HEXB NAGPA MYC SLC25A25 UBE2G2 LDHA CTSA TECR ACSF2 GLB1 RNF103
0.00601382	3	9	Glycoside catabolic process	FUCA2 NAGA GBA
0.00726228	17	1040	Response to hormone	RAMP1 AQP1 CALCOCO1 WFDC1 VDR CPN1 VGF MYC IGFBP7 GLB1 FGB GBA WNT7B CLDN4 CTSL CTSB KCTD6
0.00867865	27	2361	Organic substance catabolic process	FUCA2 CTSA SCPEP1 CTSL ABHD1 CDA CTSB GBA SHMT2 UBE2G2 NAGA DNASE1 KCTD6 HSD17B11 RNF103 HEXB CPN1 SAT1 MYC IL33 PLA2G7 GLB1 PLCG2 TPP1 CYP24A1 LDHA MMAA
0.00867865	5	77	Glycosphingolipid metabolic process	GBA NAGA HEXB CTSA GLB1
0.00867865	16	975	Response to organic cyclic compound	SHMT2 CYP24A1 VDR AQP1 CALCOCO1 WFDC1 PANX1 CPN1 MYC IGFBP7 GLB1 GBA WNT7B CLDN4 VGF KCTD6
0.00898346	10	419	Response to steroid hormone	AQP1 CALCOCO1 VDR CPN1 IGFBP7 GLB1 GBA WNT7B CLDN4 KCTD6
0.00955577	4	43	Glycosyl compound catabolic process	FUCA2 CDA NAGA GBA
0.00978452	2	3	Carbon dioxide transmembrane transport	AQP1 AC004691.2
0.0108425	6	149	Glycosyl compound metabolic process	FUCA2 CDA TYW3 TK1 NAGA GBA
0.0108425	9	366	Lipid catabolic process	ABHD1 GBA NAGA HSD17B11 HEXB PLA2G7 PLCG2 CYP24A1 MMAA
0.0108425	3	18	Ammonium transmembrane transport	SLC25A45 AQP1 AC004691.2
0.0108491	3	21	Gas transport	AQP1 AC004691.2 MYC
0.0108491	3	20	Glycoside metabolic process	FUCA2 NAGA GBA
0.0108491	4	52	Endocytic recycling	ARL4C VPS52 VPS35L ARHGAP1
0.0108491	15	1006	Response to lipid	CYP24A1 VDR AQP1 CALCOCO1 SBNO2 WFDC1 CPN1 MYC IGFBP7 GLB1 GBA WNT7B CLDN4 PLCG2 KCTD6
0.0108491	3	21	Glycosphingolipid catabolic process	GBA NAGA HEXB
0.0108491	6	159	Response to glucocorticoid	AQP1 CPN1 IGFBP7 GLB1 GBA WNT7B
0.0110616	3	22	Glycolipid catabolic process	GBA NAGA HEXB
0.0120276	4	60	Lytic vacuole organization	HEXB TPP1 GBA NAGPA
0.0120276	19	1520	Lipid metabolic process	TECR ABHD1 GBA NAGA PLA2G7 PLCG2 HSD17B11 CYP24A1 HEXB VDR SCPEP1 IGFBP7 ACSF2 ALAS1 CTSA MMAA ETNPPL TPP1 GLB1
0.0120276	4	60	Lysosome organization	HEXB TPP1 GBA NAGPA
0.0120276	2	5	Carbon dioxide transport	AQP1 AC004691.2
0.0120276	13	819	Cell activation involved in immune response	SBNO2 BCL3 BCL6 IL33 PLCG2 DNASE1 FUCA2 HEXB CTSA VPS35L CDA CTSB GLB1
0.0120276	13	815	Leukocyte activation involved in immune response	SBNO2 BCL3 BCL6 IL33 PLCG2 DNASE1 FUCA2 HEXB CTSA VPS35L CDA CTSB GLB1
0.0127489	6	177	Response to corticosteroid	AQP1 CPN1 IGFBP7 GLB1 GBA WNT7B
0.0145148	3	27	Response to thyroid hormone	GBA CTSL CTSB
0.0150798	2	6	Glycerol transport	AQP1 AC004691.2
0.0150798	3	28	Ceramide catabolic process	GBA NAGA HEXB
0.0152041	5	122	Glycolipid metabolic process	GBA NAGA HEXB CTSA GLB1
0.0152759	5	123	Liposaccharide metabolic process	GBA NAGA HEXB CTSA GLB1
0.0163577	6	193	Carbohydrate derivative catabolic process	FUCA2 CDA GBA NAGA HEXB GLB1
0.0163577	4	71	Multicellular organismal water homeostasis	AQP1 AC004691.2 GBA CLDN4
0.01738	2	7	Glycosylceramide catabolic process	GBA NAGA
0.01738	2	7	Renal water transport	AQP1 AC004691.2
0.0186916	32	3547	Response to organic substance	SBNO2 RAMP1 SHMT2 UBE2G2 CYP24A1 IL7 VDR RNF103 AQP1 CALCOCO1 WFDC1 PANX1 CPN1 VGF MYC IGFBP7 GLB1 FGB GBA WNT7B CLDN4 PLCG2 CTSL CTSB PTPN12 TBC1D7 TYK2 BCL6 KLHDC3 IL33 TPP1 KCTD6
0.0188942	4	76	Water homeostasis	AQP1 AC004691.2 GBA CLDN4
0.0221224	12	800	Carbohydrate derivative biosynthetic process	HS6ST1 TYW3 HS3ST4 RAMP1 AK2 NAGPA MYC UBE2G2 LDHA TECR CDA TK1
0.0221224	27	2825	Catabolic process	FUCA2 CTSA SCPEP1 CTSL ABHD1 CDA CTSB GBA SHMT2 UBE2G2 NAGA DNASE1 KCTD6 HSD17B11 RNF103 HEXB CPN1 SAT1 MYC IL33 PLA2G7 GLB1 PLCG2 TPP1 CYP24A1 LDHA MMAA
0.0222145	17	1417	Organonitrogen compound catabolic process	CTSA SCPEP1 CTSL CDA CTSB GBA SHMT2 UBE2G2 NAGA KCTD6 RNF103 HEXB CPN1 SAT1 IL33 TPP1 GLB1
0.0231359	6	216	Response to ketone	AQP1 MYC IGFBP7 GLB1 GBA CLDN4
0.0235436	19	1704	Response to endogenous stimulus	RAMP1 SHMT2 AQP1 CALCOCO1 WFDC1 VDR CPN1 VGF MYC IGFBP7 GLB1 FGB GBA WNT7B CLDN4 CTSL CTSB PTPN12 KCTD6
0.0235436	3	37	Type 2 immune response	BCL6 BCL3 IL33
0.0235436	2	9	Vitamin D receptor signaling pathway	VDR CYP24A1
0.0301462	3	41	Sphingolipid catabolic process	GBA NAGA HEXB
0.0310592	13	968	Regulation of defense response	SBNO2 BCL6 IL33 GBA WFDC1 DNASE1 TSPAN6 CPN1 CTSL PLA2G7 CTSB FGB PLCG2
0.0320859	2	11	Polyol transport	AQP1 AC004691.2
0.0320859	2	11	Pyrimidine nucleoside salvage	CDA TK1
0.0320859	6	237	Cellular lipid catabolic process	ABHD1 GBA NAGA HEXB PLCG2 MMAA
0.0333391	3	44	Membrane lipid catabolic process	GBA NAGA HEXB
0.0344848	3	46	Glycosyl compound biosynthetic process	TYW3 CDA TK1
0.0344848	2	12	Pyrimidine-containing compound salvage	CDA TK1
0.0344848	10	640	Myeloid cell activation involved in immune response	SBNO2 IL33 DNASE1 FUCA2 HEXB CTSA VPS35L CDA CTSB GLB1
0.0344848	2	12	Keratan sulfate catabolic process	HEXB GLB1
0.0344848	2	12	Negative regulation of immunoglobulin production	BCL6 IL33
0.0395532	2	13	Macrophage activation involved in immune response	SBNO2 IL33
0.0410272	8	448	Regulation of inflammatory response	SBNO2 BCL6 IL33 GBA WFDC1 DNASE1 CPN1 PLA2G7
0.0436545	2	14	One-carbon compound transport	AQP1 AC004691.2
0.0436545	2	14	T-helper 2 cell differentiation	BCL3 BCL6
0.044375	5	181	Sphingolipid metabolic process	GBA NAGA HEXB CTSA GLB1
0.0485583	2	15	Germinal center formation	BCL3 BCL6

## Sheet: Cortex_RehVsCon_MF
GO_DEGs_Cortex_RehVsCon_MF
Gene Ontology enriched terms (molecular functions) in the one-humped Arabian camel kidney cortex during rehydration. Based on the DEGs detected in rehydration compared to control.
Enrichment FDR	Genes in list	Total genes	Functional Category	Genes
0.000785742	5	47	Carboxypeptidase activity	CTSA CPA1 CPN1 SCPEP1 CPA5
0.00194064	6	109	Hydrolase activity, hydrolyzing O-glycosyl compounds	FUCA2 GLB1 GBA NAGA HEXB NAGPA
0.00194064	6	117	Exopeptidase activity	CTSA CPA1 CPN1 SCPEP1 CPA5 TPP1
0.00239083	3	15	Hexosaminidase activity	NAGA HEXB NAGPA
0.00239083	6	133	Hydrolase activity, acting on glycosyl bonds	FUCA2 GLB1 GBA NAGA HEXB NAGPA
0.0025283	2	3	Carbon dioxide transmembrane transporter activity	AQP1 AC004691.2
0.00717594	2	5	Serine-type carboxypeptidase activity	CTSA SCPEP1
0.00930196	3	29	Metallocarboxypeptidase activity	CPA1 CPN1 CPA5
0.00930196	2	6	Glycerol transmembrane transporter activity	AQP1 AC004691.2
0.0104789	2	7	Galactosidase activity	GLB1 NAGA
0.0143835	3	38	Ammonium transmembrane transporter activity	SLC25A45 AQP1 AC004691.2
0.0143835	2	9	Polyol transmembrane transporter activity	AQP1 AC004691.2
0.0143835	2	9	Serine-type exopeptidase activity	CTSA SCPEP1
0.0193455	2	11	Water channel activity	AQP1 AC004691.2
0.0215954	2	12	Water transmembrane transporter activity	AQP1 AC004691.2
0.0285245	26	2891	Hydrolase activity	PTPN12 FUCA2 CTSA CPA1 CPN1 SCPEP1 CTSL ABHD1 PLA2G7 CPA5 CDA CTSB TPP1 GLB1 GBA PLCG2 NAGA DNASE1 MMAA HEXB NAGPA MEST RERGL HARBI1 FXYD2 ARL4C
0.0366618	3	61	Metalloexopeptidase activity	CPA1 CPN1 CPA5
0.0366618	3	59	Pyridoxal phosphate binding	SHMT2 ALAS1 ETNPPL
0.0366618	2	17	Heparan sulfate sulfotransferase activity	HS6ST1 HS3ST4
0.0366618	3	60	Vitamin B6 binding	SHMT2 ALAS1 ETNPPL

## Sheet: Medulla_DehVsCon_BP
GO_DEGs_Medulla_DehVsCon_BP
Gene Ontology enriched terms (biological processes) in the one-humped Arabian camel kidney medulla during dehydration. Based on the DEGs detected in dehydration compared to control.
Enrichment FDR	Genes in list	Total genes	Functional Category	Genes
5.92503e-34	127	2273	Small molecule metabolic process	CYP51A1 UQCRC1 MDH1 RETSAT FDFT1 BCKDHB HAL SCD ACO2 MTHFD1 SQLE DHDH OGDH SC5D MVK TPI1 PPARD HMGCS1 ODC1 ATP5PB HMGCL ACOT2 ACAT2 ACO1 ACADS PLCG1 NDUFA10 COX4I1 ACLY HSD17B7 ERG28 MRPS36 KHK NDUFA9 ABHD1 EBP NSDHL ME3 ATP5F1A PFKM ATP5MC3 CPT2 PDXK LSS COX7A1 ACOT11 PMVK SUCLG1 ATP5F1C LDHD ATP5MG MVD ELOVL6 DHCR7 UQCRH IDH2 ACOT1 HACD4 UQCRHL ATP5MGL NDUFA7 ATP5F1B ATP5MF MIOX ACSBG1 AK1 HMGC…
4.73758e-27	79	1072	Oxidation-reduction process	CYP51A1 MGST1 UQCRC1 MDH1 ACO2 OGDH ACAT2 ACO1 NDUFA10 COX4I1 KHK LOXL4 ATP5F1A PFKM CPT2 SUCLG1 UQCRH UQCRHL NDUFA7 ACADS IVD MICAL1 ME3 APOD RETSAT CP MSMO1 IDH3G HSD17B10 FMO4 BCKDHB HSD17B14 SCD MIOX MTHFD1 DHRS12 SQLE DHDH NDUFC1 SC5D ACAD10 PPARD HMGCR DHCR24 HSD11B1 HSDL2 FABP3 RTN4IP1 NDUFA2 HSD17B7 MRPS36 FADS2 NDUFA9 UQCRC2 TP53 SOD1 NSDHL HSD17B12 OXNAD1 BDH1 COX7A1 CYGB FABP1 NDUFB8 L…
4.75512e-27	27	72	Secondary alcohol biosynthetic process	CYP51A1 FDFT1 SC5D MVK HSD17B7 ERG28 EBP LSS PMVK DHCR7 HMGCR SOD1 CES1 IDI1 HMGCS1 DHCR24 NSDHL FDPS MVD INSIG1 MSMO1 SCD SQLE ACAT2 ACLY ELOVL6 SREBF2
3.08884e-26	27	77	Sterol biosynthetic process	CYP51A1 MSMO1 FDFT1 SQLE SC5D MVK HMGCR HSD17B7 ERG28 EBP LSS PMVK DHCR7 SOD1 CES1 IDI1 HMGCS1 DHCR24 NSDHL FDPS MVD INSIG1 SCD ACAT2 ACLY ELOVL6 SREBF2
4.51239e-26	26	70	Cholesterol biosynthetic process	CYP51A1 FDFT1 SC5D MVK HSD17B7 EBP LSS PMVK DHCR7 HMGCR SOD1 CES1 IDI1 HMGCS1 DHCR24 NSDHL FDPS MVD INSIG1 MSMO1 SCD SQLE ACAT2 ACLY ELOVL6 SREBF2
1.60016e-23	36	211	Steroid biosynthetic process	CYP51A1 MSMO1 FDFT1 SQLE SC5D MVK HMGCR HSD17B7 ERG28 EBP LSS PMVK DHCR7 IL1B SOD1 STARD4 CES1 DHRS11 IDI1 HMGCS1 DHCR24 NSDHL HSD17B12 FDPS ATP1A1 MVD INSIG1 CLCN2 HSD17B14 SCD HSD11B1 ACAT2 ACLY ELOVL6 HSD11B2 SREBF2
1.60729e-23	88	1520	Lipid metabolic process	CYP51A1 RETSAT MSMO1 IDI1 FDFT1 SCD SQLE PIK3R2 SC5D MVK PPARD HMGCS1 HMGCR DHCR24 PLA2G4A HMGCL ACOT2 ACAT2 ACADS ACLY HSD17B7 ERG28 ABHD1 EBP NSDHL CPT2 LSS FDPS ACOT11 PMVK MVD ELOVL6 DHCR7 ACOT1 HACD4 APOD CES1 NAGA FABP3 HSD17B14 EEF1A2 ACSBG1 IL1B IVD SOD1 STARD4 ENPP7 DHRS11 AACS ATP5F1B ATP6V1B1 HSD11B1 PLBD1 PLCG1 LDLR ACSS2 FADS2 CCN1 SLC27A3 ETNK2 PLA1A HSD17B12 THRSP ATP5F1A ACSS1 SLC…
2.47401e-21	52	575	Purine ribonucleotide metabolic process	UQCRC1 MVK TPI1 HMGCS1 ATP5PB ACOT2 NDUFA10 COX4I1 ACLY ATP5F1A PFKM ATP5MC3 COX7A1 ACOT11 PMVK SUCLG1 ATP5F1C ATP5MG MVD UQCRH ACOT1 UQCRHL ATP5MGL NDUFA7 ATP5F1B ATP5MF OGDH ACSS1 AK1 PPIF ALDOC HMGCR ATP6V1B1 HMGCL ACSS2 ATIC TP53 NDUFB8 ELOVL6 AL133352.1 ATP5IF1 SLC25A33 NDUFC1 NDUFA2 NDUFA9 NDUFA6 SCD ACSBG1 COX6B1 UQCRC2 HSD17B12 ACSF2
4.05917e-21	53	607	Purine nucleotide metabolic process	UQCRC1 MVK TPI1 HMGCS1 ATP5PB ACOT2 NDUFA10 COX4I1 ACLY ATP5F1A PFKM ATP5MC3 COX7A1 ACOT11 PMVK SUCLG1 ATP5F1C ATP5MG MVD UQCRH ACOT1 UQCRHL ATP5MGL NDUFA7 ATP5F1B ATP5MF OGDH ACSS1 MTHFD1 AK1 PPIF ALDOC HMGCR ATP6V1B1 HMGCL ACSS2 ATIC TP53 NDUFB8 ELOVL6 AL133352.1 ATP5IF1 SLC25A33 NDUFC1 NDUFA2 NDUFA9 NDUFA6 SCD ACSBG1 COX6B1 UQCRC2 HSD17B12 ACSF2
6.49367e-21	52	590	Ribonucleotide metabolic process	UQCRC1 MVK TPI1 HMGCS1 ATP5PB ACOT2 NDUFA10 COX4I1 ACLY ATP5F1A PFKM ATP5MC3 COX7A1 ACOT11 PMVK SUCLG1 ATP5F1C ATP5MG MVD UQCRH ACOT1 UQCRHL ATP5MGL NDUFA7 ATP5F1B ATP5MF OGDH ACSS1 AK1 PPIF ALDOC HMGCR ATP6V1B1 HMGCL ACSS2 ATIC TP53 NDUFB8 ELOVL6 AL133352.1 ATP5IF1 SLC25A33 NDUFC1 NDUFA2 NDUFA9 NDUFA6 SCD ACSBG1 COX6B1 UQCRC2 HSD17B12 ACSF2
8.89498e-21	63	887	Drug metabolic process	UQCRC1 MDH1 MAT2B ACO2 OGDH TPI1 ATP5PB HMGCL ACO1 NDUFA10 COX4I1 ATP5F1A PFKM ATP5MC3 PDXK COX7A1 SUCLG1 ATP5F1C ATP5MG UQCRH HBA2 HBA1 UQCRHL ATP5MGL NDUFA7 ATP5F1B ATP5MF IL1B ACLY SOD1 IDH3G FMO4 HAL AK1 PPIF ALDOC ATP6V1B1 PNKD ACSS2 DUOXA1 TP53 ACSS1 NDUFB8 IDH2 AL133352.1 ATP5IF1 SLC25A33 NDUFC1 PLA2G4A NDUFA2 NDUFA9 NDUFA6 AACS MTHFD1 SLC52A3 COX6B1 FADS2 UQCRC2 MMUT ME3 BDH1 NQO1 BGN
8.89498e-21	54	646	Purine-containing compound metabolic process	UQCRC1 MTHFD1 MVK TPI1 HMGCS1 ATP5PB ACOT2 NDUFA10 COX4I1 ACLY ATP5F1A PFKM ATP5MC3 COX7A1 ACOT11 PMVK SUCLG1 ATP5F1C ATP5MG MVD UQCRH ACOT1 UQCRHL ATP5MGL NDUFA7 ATP5F1B ATP5MF OGDH ACSS1 AK1 PPIF ALDOC HMGCR ATP6V1B1 HMGCL ACSS2 ATIC TP53 NDUFB8 ELOVL6 AL133352.1 SLC17A3 ATP5IF1 SLC25A33 NDUFC1 NDUFA2 NDUFA9 NDUFA6 SCD ACSBG1 COX6B1 UQCRC2 HSD17B12 ACSF2
1.90182e-20	75	1264	Organophosphate metabolic process	UQCRC1 MDH1 IDI1 FDFT1 PIK3R2 MVK TPI1 HMGCS1 ATP5PB PLA2G4A ACOT2 PLCG1 NDUFA10 COX4I1 ACLY ATP5F1A PFKM ATP5MC3 PDXK FDPS COX7A1 ACOT11 PMVK SUCLG1 ATP5F1C ATP5MG MVD UQCRH IDH2 ACOT1 UQCRHL ATP5MGL NDUFA7 ATP5F1B FABP3 ATP5MF OGDH AK1 ALDOC ACSS1 ENPP7 MTHFD1 PPIF PPARD HMGCR ATP6V1B1 HMGCL LDLR ACSS2 ATIC TP53 ETNK2 INPPL1 NDUFB8 ELOVL6 PCYT2 AL133352.1 ATP5IF1 SLC25A33 NDUFC1 NDUFA2 NDUFA9 N…
1.93327e-20	29	152	Secondary alcohol metabolic process	CYP51A1 FDFT1 SQLE SC5D MVK HSD17B7 ERG28 EBP NSDHL LSS PMVK DHCR7 HMGCR SOD1 CES1 IDI1 HMGCS1 DHCR24 LDLR FDPS MVD INSIG1 SREBF2 MSMO1 SCD PPARD ACAT2 ACLY ELOVL6
1.9934e-20	52	610	Ribose phosphate metabolic process	UQCRC1 MVK TPI1 HMGCS1 ATP5PB ACOT2 NDUFA10 COX4I1 ACLY ATP5F1A PFKM ATP5MC3 COX7A1 ACOT11 PMVK SUCLG1 ATP5F1C ATP5MG MVD UQCRH ACOT1 UQCRHL ATP5MGL NDUFA7 ATP5F1B ATP5MF OGDH ACSS1 AK1 PPIF ALDOC HMGCR ATP6V1B1 HMGCL ACSS2 ATIC TP53 NDUFB8 ELOVL6 AL133352.1 ATP5IF1 SLC25A33 NDUFC1 NDUFA2 NDUFA9 NDUFA6 SCD ACSBG1 COX6B1 UQCRC2 HSD17B12 ACSF2
2.77575e-20	30	169	Sterol metabolic process	CYP51A1 MSMO1 FDFT1 SQLE SC5D MVK HMGCR HSD17B7 ERG28 EBP NSDHL LSS PMVK DHCR7 SOD1 CES1 IDI1 HMGCS1 DHCR24 LDLR FDPS MVD INSIG1 SREBF2 AF196969.1 SCD PPARD ACAT2 ACLY ELOVL6
7.60112e-20	28	146	Cholesterol metabolic process	CYP51A1 FDFT1 SQLE SC5D MVK HSD17B7 EBP NSDHL LSS PMVK DHCR7 HMGCR SOD1 CES1 IDI1 HMGCS1 DHCR24 LDLR FDPS MVD INSIG1 SREBF2 MSMO1 SCD PPARD ACAT2 ACLY ELOVL6
1.18712e-19	30	178	Alcohol biosynthetic process	CYP51A1 FDFT1 SC5D MVK PLCG1 HSD17B7 ERG28 EBP LSS PMVK DHCR7 HMGCR IL1B SOD1 CES1 IDI1 HMGCS1 DHCR24 NSDHL FDPS MVD INSIG1 CLCN2 MSMO1 SCD SQLE ACAT2 ACLY ELOVL6 SREBF2
3.13704e-19	39	348	Steroid metabolic process	CYP51A1 MSMO1 FDFT1 SQLE SC5D MVK HMGCR DHCR24 HSD17B7 ERG28 EBP NSDHL LSS PMVK DHCR7 HSD17B14 IL1B SOD1 STARD4 CES1 DHRS11 IDI1 HMGCS1 HSD11B1 LDLR HSD17B12 FDPS ATP1A1 MVD HSD11B2 INSIG1 SREBF2 AF196969.1 CLCN2 SCD PPARD ACAT2 ACLY ELOVL6
7.81459e-19	56	774	Lipid biosynthetic process	CYP51A1 MSMO1 IDI1 FDFT1 SCD SQLE SC5D MVK HMGCS1 HMGCR ACLY HSD17B7 ERG28 ABHD1 EBP LSS FDPS ACOT11 PMVK MVD ELOVL6 DHCR7 HACD4 FABP3 IL1B SOD1 STARD4 CES1 DHRS11 PPARD DHCR24 LDLR ACSS2 FADS2 CCN1 ETNK2 NSDHL HSD17B12 THRSP ACSS1 SLC45A3 ATP1A1 MID1IP1 INPPL1 PCYT2 INSIG1 CLCN2 PLA2G4A HSD17B14 PIK3R2 PITPNM1 HSD11B1 ACAT2 HSD11B2 SREBF2 CPNE1
9.33635e-19	47	542	Generation of precursor metabolites and energy	UQCRC1 MDH1 ACO2 OGDH TPI1 HMGCL ACO1 NDUFA10 COX4I1 KHK ATP5F1A PFKM COX7A1 SUCLG1 UQCRH UQCRHL NDUFA7 ATP5F1B ATP5PB ATP5F1C ATP5MG ATP5MF IDH3G DHDH PPIF ALDOC TP53 NDUFB8 NQO1 IDH2 AL133352.1 OXA1L SLC25A33 NDUFC1 NDUFA2 NDUFA9 NDUFA6 AACS PPARD COX6B1 ATP5IF1 ACSS2 UQCRC2 ME3 ATP5MC3 ACSS1 BDH1
1.0655e-18	55	753	Nucleotide metabolic process	UQCRC1 MDH1 MVK TPI1 HMGCS1 ATP5PB ACOT2 NDUFA10 COX4I1 ACLY ATP5F1A PFKM ATP5MC3 COX7A1 ACOT11 PMVK SUCLG1 ATP5F1C ATP5MG MVD UQCRH IDH2 ACOT1 UQCRHL ATP5MGL NDUFA7 ATP5F1B ATP5MF OGDH AK1 ACSS1 MTHFD1 PPIF ALDOC HMGCR ATP6V1B1 HMGCL ACSS2 ATIC TP53 NDUFB8 ELOVL6 AL133352.1 ATP5IF1 SLC25A33 NDUFC1 NDUFA2 NDUFA9 NDUFA6 SCD ACSBG1 COX6B1 UQCRC2 HSD17B12 ACSF2
1.66264e-18	55	761	Nucleoside phosphate metabolic process	UQCRC1 MDH1 MVK TPI1 HMGCS1 ATP5PB ACOT2 NDUFA10 COX4I1 ACLY ATP5F1A PFKM ATP5MC3 COX7A1 ACOT11 PMVK SUCLG1 ATP5F1C ATP5MG MVD UQCRH IDH2 ACOT1 UQCRHL ATP5MGL NDUFA7 ATP5F1B ATP5MF OGDH AK1 ACSS1 MTHFD1 PPIF ALDOC HMGCR ATP6V1B1 HMGCL ACSS2 ATIC TP53 NDUFB8 ELOVL6 AL133352.1 ATP5IF1 SLC25A33 NDUFC1 NDUFA2 NDUFA9 NDUFA6 SCD ACSBG1 COX6B1 UQCRC2 HSD17B12 ACSF2
8.63201e-18	56	818	Small molecule biosynthetic process	CYP51A1 FDFT1 SCD MTHFD1 SC5D MVK TPI1 HMGCL PLCG1 ACLY HSD17B7 ERG28 NDUFA9 ABHD1 EBP PFKM PDXK LSS ACOT11 PMVK ELOVL6 DHCR7 HACD4 HMGCR IL1B SOD1 STARD4 CES1 IDI1 OGDH ALDOC HMGCS1 DHCR24 PLA2G4A ACSS2 FADS2 ATIC TP53 NSDHL HSD17B12 ACSS1 SLC45A3 FDPS MID1IP1 MVD PTPN2 INSIG1 CLCN2 MDH1 MSMO1 AACS SQLE ACAT2 BDH1 BGN SREBF2
1.3609e-17	17	44	Regulation of sterol biosynthetic process	SOD1 DHCR7 CYP51A1 IDI1 FDFT1 SCD SQLE SC5D MVK HMGCS1 HMGCR LSS FDPS PMVK MVD ELOVL6 SREBF2
1.3609e-17	17	44	Regulation of cholesterol biosynthetic process	SOD1 DHCR7 CYP51A1 IDI1 FDFT1 SCD SQLE SC5D MVK HMGCS1 HMGCR LSS FDPS PMVK MVD ELOVL6 SREBF2
1.40142e-17	22	94	Regulation of steroid biosynthetic process	IL1B SOD1 STARD4 ATP1A1 DHCR7 INSIG1 CLCN2 CYP51A1 IDI1 FDFT1 SCD SQLE SC5D MVK HMGCS1 HMGCR LSS FDPS PMVK MVD ELOVL6 SREBF2
1.5406e-17	46	559	Organic hydroxy compound metabolic process	CYP51A1 RETSAT MSMO1 FDFT1 SQLE SC5D MVK TPI1 HMGCR PLCG1 HSD17B7 ERG28 EBP NSDHL PDXK LSS PMVK LDHD DHCR7 MIOX IL1B SOD1 STARD4 CES1 HAGH IDI1 HMGCS1 DHCR24 PNKD LDLR DUOXA1 TP53 FDPS MVD INSIG1 SREBF2 AF196969.1 CLCN2 SCD PPARD ACAT2 ACSS2 ACLY ACSS1 INPPL1 ELOVL6
3.33444e-17	38	379	Alcohol metabolic process	CYP51A1 RETSAT FDFT1 SQLE SC5D MVK TPI1 PLCG1 HSD17B7 ERG28 EBP NSDHL LSS PMVK DHCR7 MIOX HMGCR IL1B SOD1 CES1 IDI1 HMGCS1 DHCR24 LDLR FDPS MVD INSIG1 SREBF2 CLCN2 MSMO1 SCD PPARD ACAT2 ACSS2 ACLY ACSS1 INPPL1 ELOVL6
3.66727e-17	33	276	Organic hydroxy compound biosynthetic process	CYP51A1 MSMO1 FDFT1 SQLE SC5D MVK HMGCR PLCG1 HSD17B7 ERG28 EBP PDXK LSS PMVK DHCR7 IL1B SOD1 STARD4 CES1 IDI1 HMGCS1 DHCR24 TP53 NSDHL FDPS MVD INSIG1 CLCN2 SCD ACAT2 ACLY ELOVL6 SREBF2
6.6127e-17	18	57	Regulation of cholesterol metabolic process	SOD1 LDLR DHCR7 CYP51A1 IDI1 FDFT1 SCD SQLE SC5D MVK HMGCS1 HMGCR LSS FDPS PMVK MVD ELOVL6 SREBF2
6.6127e-17	28	190	Regulation of lipid biosynthetic process	FABP3 IL1B SOD1 STARD4 LDLR CCN1 THRSP SLC45A3 ATP1A1 MID1IP1 DHCR7 INSIG1 CLCN2 CYP51A1 IDI1 FDFT1 SCD SQLE SC5D MVK HMGCS1 HMGCR LSS FDPS PMVK MVD ELOVL6 SREBF2
1.77383e-16	55	850	Nucleobase-containing small molecule metabolic process	UQCRC1 MDH1 MTHFD1 MVK TPI1 HMGCS1 ATP5PB ACOT2 NDUFA10 COX4I1 ACLY ATP5F1A PFKM ATP5MC3 COX7A1 ACOT11 PMVK SUCLG1 ATP5F1C ATP5MG MVD UQCRH IDH2 ACOT1 UQCRHL ATP5MGL NDUFA7 ATP5F1B ATP5MF OGDH AK1 ACSS1 PPIF ALDOC HMGCR ATP6V1B1 HMGCL ACSS2 ATIC TP53 NDUFB8 ELOVL6 AL133352.1 ATP5IF1 SLC25A33 NDUFC1 NDUFA2 NDUFA9 NDUFA6 SCD ACSBG1 COX6B1 UQCRC2 HSD17B12 ACSF2
2.97778e-16	23	122	Regulation of steroid metabolic process	IL1B SOD1 STARD4 LDLR ATP1A1 DHCR7 INSIG1 CLCN2 CYP51A1 IDI1 FDFT1 SCD SQLE SC5D MVK HMGCS1 HMGCR LSS FDPS PMVK MVD ELOVL6 SREBF2
1.75888e-15	47	662	Monocarboxylic acid metabolic process	SCD TPI1 PPARD ACOT2 ACAT2 ACADS ACLY ABHD1 ME3 PFKM CPT2 ACOT11 LDHD ELOVL6 ACOT1 HACD4 ACSBG1 IVD STARD4 CES1 HAGH AACS HAL OGDH ALDOC ATP6V1B1 FABP3 PNKD ACSS2 FADS2 TP53 SLC27A3 HSD17B12 ACSS1 SLC45A3 CYGB FABP1 MID1IP1 ACSF2 IDH2 INSIG1 IL1B MSMO1 ACAD10 PLA2G4A MMUT BGN
2.80117e-15	33	320	ATP metabolic process	UQCRC1 TPI1 ATP5PB NDUFA10 COX4I1 ATP5F1A PFKM ATP5MC3 COX7A1 ATP5F1C ATP5MG UQCRH UQCRHL ATP5MGL NDUFA7 ATP5F1B ATP5MF OGDH AK1 PPIF ALDOC ATP6V1B1 TP53 NDUFB8 AL133352.1 ATP5IF1 SLC25A33 NDUFC1 NDUFA2 NDUFA9 NDUFA6 COX6B1 UQCRC2
3.05234e-15	19	81	Regulation of alcohol biosynthetic process	IL1B SOD1 DHCR7 CLCN2 CYP51A1 IDI1 FDFT1 SCD SQLE SC5D MVK HMGCS1 HMGCR LSS FDPS PMVK MVD ELOVL6 SREBF2
3.06866e-15	63	1167	Cellular lipid metabolic process	RETSAT IDI1 FDFT1 SCD PIK3R2 MVK PPARD HMGCS1 HMGCR PLA2G4A ACOT2 ACAT2 ACADS ACLY ERG28 ABHD1 CPT2 FDPS ACOT11 PMVK MVD ELOVL6 ACOT1 HACD4 NAGA FABP3 ACSBG1 IVD STARD4 ENPP7 APOD CES1 AACS ATP6V1B1 PLCG1 LDLR ACSS2 FADS2 CCN1 SLC27A3 ETNK2 HSD17B12 THRSP ACSS1 SLC45A3 CYGB FABP1 MID1IP1 INPPL1 ACSF2 PCYT2 INSIG1 GM2A IL1B MSMO1 CTSA PITPNM1 ACAD10 PLBD1 SDC4 PLA1A MMUT CPNE1
4.06422e-15	24	153	Oxidative phosphorylation	UQCRC1 NDUFA10 COX4I1 COX7A1 UQCRH UQCRHL NDUFA7 ATP5F1B ATP5PB ATP5F1A ATP5F1C ATP5MG ATP5MF PPIF NDUFB8 AL133352.1 SLC25A33 NDUFC1 NDUFA2 NDUFA9 NDUFA6 COX6B1 UQCRC2 ATP5MC3
9.46236e-15	34	357	Purine ribonucleoside monophosphate metabolic process	UQCRC1 TPI1 ATP5PB NDUFA10 COX4I1 ATP5F1A PFKM ATP5MC3 COX7A1 ATP5F1C ATP5MG UQCRH UQCRHL ATP5MGL NDUFA7 ATP5F1B ATP5MF OGDH AK1 PPIF ALDOC ATP6V1B1 ATIC TP53 NDUFB8 AL133352.1 ATP5IF1 SLC25A33 NDUFC1 NDUFA2 NDUFA9 NDUFA6 COX6B1 UQCRC2
1.00514e-14	34	358	Purine nucleoside monophosphate metabolic process	UQCRC1 TPI1 ATP5PB NDUFA10 COX4I1 ATP5F1A PFKM ATP5MC3 COX7A1 ATP5F1C ATP5MG UQCRH UQCRHL ATP5MGL NDUFA7 ATP5F1B ATP5MF OGDH AK1 PPIF ALDOC ATP6V1B1 ATIC TP53 NDUFB8 AL133352.1 ATP5IF1 SLC25A33 NDUFC1 NDUFA2 NDUFA9 NDUFA6 COX6B1 UQCRC2
1.04939e-14	62	1166	Carboxylic acid metabolic process	MDH1 BCKDHB HAL SCD ACO2 MTHFD1 OGDH TPI1 PPARD ODC1 HMGCL ACOT2 ACAT2 ACO1 ACADS ACLY MRPS36 ABHD1 ME3 PFKM CPT2 ACOT11 SUCLG1 LDHD ELOVL6 IDH2 ACOT1 HACD4 ACSBG1 IL1B IVD MMUT STARD4 CES1 HAGH IDH3G AACS ALDOC ATP6V1B1 PLA2G4A FABP3 PNKD ACSS2 FADS2 ATIC TP53 SLC27A3 HSD17B12 ACSS1 SLC45A3 CYGB FABP1 MID1IP1 ACSF2 INSIG1 AC010197.2 MSMO1 HSD17B10 GSS ACAD10 NQO1 BGN
2.5356e-14	66	1327	Carbohydrate derivative metabolic process	UQCRC1 NECAB2 MVK TPI1 HMGCS1 ATP5PB ACOT2 NDUFA10 COX4I1 ACLY ATP5F1A PFKM ATP5MC3 COX7A1 ACOT11 PMVK SUCLG1 ATP5F1C ATP5MG MVD UQCRH ACOT1 NAGA UQCRHL ATP5MGL NDUFA7 ATP5F1B ATP5MF OGDH ALDOC IL1B ACSS1 AK1 PPIF PPARD HMGCR ATP6V1B1 FBXO2 HMGCL ACSS2 ATIC TP53 PGLYRP2 EGFLAM NDUFB8 ELOVL6 BGN GCNT1 GM2A AL133352.1 ATP5IF1 SLC25A33 NDUFC1 NDUFA2 NDUFA9 NDUFA6 CTSA SCD ACSBG1 SDC4 COX6B1 KHK UQCR…
2.75809e-14	34	371	Ribonucleoside monophosphate metabolic process	UQCRC1 TPI1 ATP5PB NDUFA10 COX4I1 ATP5F1A PFKM ATP5MC3 COX7A1 ATP5F1C ATP5MG UQCRH UQCRHL ATP5MGL NDUFA7 ATP5F1B ATP5MF OGDH AK1 PPIF ALDOC ATP6V1B1 ATIC TP53 NDUFB8 AL133352.1 ATP5IF1 SLC25A33 NDUFC1 NDUFA2 NDUFA9 NDUFA6 COX6B1 UQCRC2
3.22541e-14	33	350	Purine ribonucleoside triphosphate metabolic process	UQCRC1 TPI1 ATP5PB NDUFA10 COX4I1 ATP5F1A PFKM ATP5MC3 COX7A1 ATP5F1C ATP5MG UQCRH UQCRHL ATP5MGL NDUFA7 ATP5F1B ATP5MF OGDH AK1 PPIF ALDOC ATP6V1B1 TP53 NDUFB8 AL133352.1 ATP5IF1 SLC25A33 NDUFC1 NDUFA2 NDUFA9 NDUFA6 COX6B1 UQCRC2
3.94746e-14	34	376	Nucleoside triphosphate metabolic process	UQCRC1 TPI1 ATP5PB NDUFA10 COX4I1 ATP5F1A PFKM ATP5MC3 COX7A1 SUCLG1 ATP5F1C ATP5MG UQCRH UQCRHL ATP5MGL NDUFA7 ATP5F1B ATP5MF AK1 OGDH PPIF ALDOC ATP6V1B1 TP53 NDUFB8 AL133352.1 ATP5IF1 SLC25A33 NDUFC1 NDUFA2 NDUFA9 NDUFA6 COX6B1 UQCRC2
4.21703e-14	35	401	Regulation of lipid metabolic process	PIK3R2 PPARD FABP3 EEF1A2 IL1B SOD1 STARD4 APOD LDLR CCN1 THRSP SLC45A3 ATP1A1 FABP1 MID1IP1 DHCR7 INSIG1 CLCN2 CYP51A1 IDI1 FDFT1 SCD SQLE SC5D MVK HMGCS1 HMGCR CPT2 LSS FDPS PMVK MVD ANGPTL4 ELOVL6 SREBF2
4.59617e-14	64	1276	Organic acid metabolic process	MDH1 BCKDHB HAL SCD ACO2 MTHFD1 OGDH TPI1 PPARD ODC1 HMGCL ACOT2 ACAT2 ACO1 ACADS ACLY MRPS36 ABHD1 ME3 PFKM CPT2 ACOT11 SUCLG1 LDHD ELOVL6 IDH2 ACOT1 HACD4 ACSBG1 IL1B IVD MMUT STARD4 CES1 HAGH IDH3G AACS ALDOC ATP6V1B1 PLA2G4A FABP3 PNKD ACSS2 FADS2 ATIC TP53 SLC27A3 HSD17B12 ACSS1 SLC45A3 CYGB FABP1 EGFLAM MID1IP1 ACSF2 BGN INSIG1 AC010197.2 SLC17A3 MSMO1 HSD17B10 GSS ACAD10 NQO1
4.88187e-14	33	356	Ribonucleoside triphosphate metabolic process	UQCRC1 TPI1 ATP5PB NDUFA10 COX4I1 ATP5F1A PFKM ATP5MC3 COX7A1 ATP5F1C ATP5MG UQCRH UQCRHL ATP5MGL NDUFA7 ATP5F1B ATP5MF OGDH AK1 PPIF ALDOC ATP6V1B1 TP53 NDUFB8 AL133352.1 ATP5IF1 SLC25A33 NDUFC1 NDUFA2 NDUFA9 NDUFA6 COX6B1 UQCRC2
5.19442e-14	33	357	Purine nucleoside triphosphate metabolic process	UQCRC1 TPI1 ATP5PB NDUFA10 COX4I1 ATP5F1A PFKM ATP5MC3 COX7A1 ATP5F1C ATP5MG UQCRH UQCRHL ATP5MGL NDUFA7 ATP5F1B ATP5MF OGDH AK1 PPIF ALDOC ATP6V1B1 TP53 NDUFB8 AL133352.1 ATP5IF1 SLC25A33 NDUFC1 NDUFA2 NDUFA9 NDUFA6 COX6B1 UQCRC2
7.52982e-14	63	1256	Oxoacid metabolic process	MDH1 BCKDHB HAL SCD ACO2 MTHFD1 OGDH TPI1 PPARD ODC1 HMGCL ACOT2 ACAT2 ACO1 ACADS ACLY MRPS36 ABHD1 ME3 PFKM CPT2 ACOT11 SUCLG1 LDHD ELOVL6 IDH2 ACOT1 HACD4 ACSBG1 IL1B IVD MMUT STARD4 CES1 HAGH IDH3G AACS ALDOC ATP6V1B1 PLA2G4A FABP3 PNKD ACSS2 FADS2 ATIC TP53 SLC27A3 HSD17B12 ACSS1 SLC45A3 CYGB FABP1 EGFLAM MID1IP1 ACSF2 BGN INSIG1 AC010197.2 MSMO1 HSD17B10 GSS ACAD10 NQO1
1.38568e-13	34	394	Fatty acid metabolic process	SCD PPARD ACOT2 ACAT2 ACADS ACLY ABHD1 CPT2 ACOT11 ELOVL6 ACOT1 HACD4 ACSBG1 IVD CES1 AACS ATP6V1B1 FABP3 ACSS2 FADS2 SLC27A3 HSD17B12 ACSS1 SLC45A3 CYGB FABP1 MID1IP1 ACSF2 INSIG1 IL1B MSMO1 ACAD10 PLA2G4A MMUT
1.38568e-13	34	394	Nucleoside monophosphate metabolic process	UQCRC1 TPI1 ATP5PB NDUFA10 COX4I1 ATP5F1A PFKM ATP5MC3 COX7A1 ATP5F1C ATP5MG UQCRH UQCRHL ATP5MGL NDUFA7 ATP5F1B ATP5MF OGDH AK1 PPIF ALDOC ATP6V1B1 ATIC TP53 NDUFB8 AL133352.1 ATP5IF1 SLC25A33 NDUFC1 NDUFA2 NDUFA9 NDUFA6 COX6B1 UQCRC2
2.78665e-12	35	463	Regulation of small molecule metabolic process	KHK COX7A1 IL1B SOD1 STARD4 PPIF FABP3 LDLR TP53 SLC45A3 FABP1 MID1IP1 DHCR7 PTPN2 INSIG1 CLCN2 ATP5IF1 SLC25A33 CYP51A1 IDI1 FDFT1 SCD SQLE SC5D MVK HMGCS1 HMGCR ODC1 LSS FDPS PMVK MVD ELOVL6 NQO1 SREBF2
3.11212e-12	41	633	Cofactor metabolic process	MGST1 MDH1 MAT2B MTHFD1 MVK TPI1 HMGCS1 ACOT2 ATP5IF1 ACLY MRPS36 NDUFA9 PFKM PDXK ACOT11 PMVK SUCLG1 ISCA2 MVD IDH2 ACOT1 HBA2 HBA1 HAGH OGDH SOD1 ACSS1 GSS ALDOC HMGCR HMGCL ACSS2 ATIC DUOXA1 TP53 ELOVL6 SCD ACSBG1 MMUT HSD17B12 ACSF2
4.85834e-12	115	3570	Phosphate-containing compound metabolic process	UQCRC1 MDH1 IDI1 FDFT1 SGK2 PIK3R2 MVK TPI1 HMGCS1 ATP5PB PLA2G4A ACOT2 PLCG1 SRMS IL1B NDUFA10 COX4I1 ACLY TEC CDK9 ENSA ATP5F1A PFKM THY1 ATP5MC3 PDXK FDPS COX7A1 ACOT11 PMVK SUCLG1 UBLCP1 ATP5F1C HDHD2 ATP5MG MVD CCL11 UQCRH IDH2 TBK1 ACOT1 UQCRHL ATP5MGL NDUFA7 ATP5F1B FABP3 ATP5MF EEF1A2 CDC25B NECAB2 OGDH AK1 SETX ALDOC CDK2AP1 PRKAR2A ITGB1BP1 STYXL1 SOD1 CCN1 ACSS1 SCIMP RYK NKX3-1 ENPP7 …
8.0439e-12	115	3597	Phosphorus metabolic process	UQCRC1 MDH1 IDI1 FDFT1 SGK2 PIK3R2 MVK TPI1 HMGCS1 ATP5PB PLA2G4A ACOT2 PLCG1 SRMS IL1B NDUFA10 COX4I1 ACLY TEC CDK9 ENSA ATP5F1A PFKM THY1 ATP5MC3 PDXK FDPS COX7A1 ACOT11 PMVK SUCLG1 UBLCP1 ATP5F1C HDHD2 ATP5MG MVD CCL11 UQCRH IDH2 TBK1 ACOT1 UQCRHL ATP5MGL NDUFA7 ATP5F1B FABP3 ATP5MF EEF1A2 CDC25B NECAB2 OGDH AK1 SETX ALDOC CDK2AP1 PRKAR2A ITGB1BP1 STYXL1 SOD1 CCN1 ACSS1 SCIMP RYK NKX3-1 ENPP7 …
1.44108e-11	23	202	Cellular respiration	UQCRC1 MDH1 ACO2 OGDH ACO1 NDUFA10 COX4I1 SUCLG1 UQCRH UQCRHL NDUFA7 IDH3G NDUFB8 IDH2 AL133352.1 OXA1L NDUFC1 NDUFA2 NDUFA9 NDUFA6 COX6B1 UQCRC2 ME3
4.12588e-11	18	119	Acyl-CoA metabolic process	MVK HMGCS1 ACOT2 ACLY ACOT11 PMVK SUCLG1 MVD ACOT1 OGDH ACSS1 HMGCL ACSS2 ELOVL6 SCD ACSBG1 HSD17B12 ACSF2
4.12588e-11	18	119	Thioester metabolic process	MVK HMGCS1 ACOT2 ACLY ACOT11 PMVK SUCLG1 MVD ACOT1 OGDH ACSS1 HMGCL ACSS2 ELOVL6 SCD ACSBG1 HSD17B12 ACSF2
1.7976e-10	26	297	Energy derivation by oxidation of organic compounds	UQCRC1 MDH1 ACO2 OGDH ACO1 NDUFA10 COX4I1 KHK SUCLG1 UQCRH UQCRHL NDUFA7 IDH3G TP53 PFKM NDUFB8 IDH2 AL133352.1 OXA1L NDUFC1 NDUFA2 NDUFA9 NDUFA6 COX6B1 UQCRC2 ME3
2.51404e-10	42	760	Organophosphate biosynthetic process	IDI1 MVK TPI1 HMGCS1 ATP5PB PLCG1 ACLY ATP5F1A PFKM ATP5MC3 PDXK FDPS PMVK SUCLG1 ATP5F1C ATP5MG MVD ATP5MGL ATP5F1B FABP3 ATP5MF AK1 ACSS1 MTHFD1 OGDH ALDOC PPARD ACSS2 ATIC TP53 ETNK2 INPPL1 ELOVL6 IDH2 PCYT2 PLA2G4A SCD ACSBG1 PIK3R2 PITPNM1 HSD17B12 CPNE1
4.10611e-10	19	155	Nucleoside bisphosphate metabolic process	MVK HMGCS1 ACOT2 ACLY ACOT11 PMVK SUCLG1 MVD ACOT1 OGDH ACSS1 HMGCR HMGCL ACSS2 ELOVL6 SCD ACSBG1 HSD17B12 ACSF2
4.10611e-10	19	155	Ribonucleoside bisphosphate metabolic process	MVK HMGCS1 ACOT2 ACLY ACOT11 PMVK SUCLG1 MVD ACOT1 OGDH ACSS1 HMGCR HMGCL ACSS2 ELOVL6 SCD ACSBG1 HSD17B12 ACSF2
4.10611e-10	19	155	Purine nucleoside bisphosphate metabolic process	MVK HMGCS1 ACOT2 ACLY ACOT11 PMVK SUCLG1 MVD ACOT1 OGDH ACSS1 HMGCR HMGCL ACSS2 ELOVL6 SCD ACSBG1 HSD17B12 ACSF2
6.4328e-10	29	393	Sulfur compound metabolic process	MGST1 MAT2B MVK HMGCS1 ACOT2 ACLY ACOT11 PMVK SUCLG1 ISCA2 MVD ACOT1 HAGH OGDH MMUT ACSS1 MTHFD1 GSS HMGCL ACSS2 MICAL1 SOD1 EGFLAM ELOVL6 BGN SCD ACSBG1 HSD17B12 ACSF2
7.02957e-10	15	90	Aerobic respiration	MDH1 ACO2 OGDH ACO1 COX4I1 SUCLG1 UQCRH UQCRHL IDH3G IDH2 OXA1L UQCRC1 COX6B1 UQCRC2 ME3
7.40944e-10	30	423	Coenzyme metabolic process	MDH1 MAT2B MTHFD1 MVK TPI1 HMGCS1 ACOT2 ACLY NDUFA9 PFKM PDXK ACOT11 PMVK SUCLG1 MVD IDH2 ACOT1 OGDH ACSS1 ALDOC HMGCR HMGCL ACSS2 ATIC TP53 ELOVL6 SCD ACSBG1 HSD17B12 ACSF2
6.86672e-08	14	105	Mitochondrial ATP synthesis coupled electron transport	UQCRC1 NDUFA10 COX4I1 UQCRH UQCRHL NDUFA7 NDUFB8 AL133352.1 NDUFC1 NDUFA2 NDUFA9 NDUFA6 COX6B1 UQCRC2
7.68427e-08	14	106	ATP synthesis coupled electron transport	UQCRC1 NDUFA10 COX4I1 UQCRH UQCRHL NDUFA7 NDUFB8 AL133352.1 NDUFC1 NDUFA2 NDUFA9 NDUFA6 COX6B1 UQCRC2
9.6983e-08	23	315	Purine nucleotide biosynthetic process	TPI1 ATP5PB ACLY ATP5F1A PFKM ATP5MC3 ATP5F1C ATP5MG ATP5MGL ATP5F1B ATP5MF ACSS1 MTHFD1 OGDH AK1 ALDOC ACSS2 ATIC TP53 ELOVL6 SCD ACSBG1 HSD17B12
9.95352e-08	9	34	Cristae formation	MICOS13 IMMT ATP5F1B ATP5PB ATP5F1A ATP5MC3 ATP5F1C ATP5MG ATP5MF
1.25779e-07	22	293	Purine ribonucleotide biosynthetic process	TPI1 ATP5PB ACLY ATP5F1A PFKM ATP5MC3 ATP5F1C ATP5MG ATP5MGL ATP5F1B ATP5MF ACSS1 OGDH AK1 ALDOC ACSS2 ATIC TP53 ELOVL6 SCD ACSBG1 HSD17B12
1.51103e-07	16	152	Antibiotic metabolic process	MDH1 ACO2 OGDH ACO1 SUCLG1 HBA2 HBA1 ACLY SOD1 IDH3G HAL ACSS2 DUOXA1 ACSS1 IDH2 ME3
1.66625e-07	9	36	Citrate metabolic process	MDH1 ACO2 OGDH ACO1 SUCLG1 ACLY IDH3G IDH2 ME3
1.84698e-07	23	327	Purine-containing compound biosynthetic process	MTHFD1 TPI1 ATP5PB ACLY ATP5F1A PFKM ATP5MC3 ATP5F1C ATP5MG ATP5MGL ATP5F1B ATP5MF ACSS1 OGDH AK1 ALDOC ACSS2 ATIC TP53 ELOVL6 SCD ACSBG1 HSD17B12
1.94355e-07	18	200	Electron transport chain	UQCRC1 NDUFA10 COX4I1 ATP5F1A UQCRH UQCRHL NDUFA7 DHDH COX7A1 NDUFB8 NQO1 AL133352.1 NDUFC1 NDUFA2 NDUFA9 NDUFA6 COX6B1 UQCRC2
2.58877e-07	22	306	Ribonucleotide biosynthetic process	TPI1 ATP5PB ACLY ATP5F1A PFKM ATP5MC3 ATP5F1C ATP5MG ATP5MGL ATP5F1B ATP5MF ACSS1 OGDH AK1 ALDOC ACSS2 ATIC TP53 ELOVL6 SCD ACSBG1 HSD17B12
2.58877e-07	8	27	Energy coupled proton transport, down electrochemical gradient	ATP5PB ATP5F1A ATP5MC3 ATP5F1C ATP5MG ATP5MGL ATP5F1B ATP5MF
2.58877e-07	8	27	ATP synthesis coupled proton transport	ATP5PB ATP5F1A ATP5MC3 ATP5F1C ATP5MG ATP5MGL ATP5F1B ATP5MF
3.79347e-07	22	313	Ribose phosphate biosynthetic process	TPI1 ATP5PB ACLY ATP5F1A PFKM ATP5MC3 ATP5F1C ATP5MG ATP5MGL ATP5F1B ATP5MF ACSS1 OGDH AK1 ALDOC ACSS2 ATIC TP53 ELOVL6 SCD ACSBG1 HSD17B12
4.17815e-07	9	40	Tricarboxylic acid metabolic process	MDH1 ACO2 OGDH ACO1 SUCLG1 IDH2 ACLY IDH3G ME3
5.63563e-07	30	565	Mitochondrion organization	SREBF2 PPIF UQCRC2 OXA1L COX7A1 MICOS13 TP53 SLC25A33 HMGCL ATP5IF1 CAMKMT SLC25A5 HSD17B10 MYH14 NDUFC1 NDUFA10 NDUFA2 IMMT NDUFA9 STOX1 NDUFB8 NDUFA6 ATP5F1B ATP5PB ATP5F1A ATP5MC3 ATP5F1C ATP5MG ATP5MF NDUFA7
5.63563e-07	14	125	Respiratory electron transport chain	UQCRC1 NDUFA10 COX4I1 UQCRH UQCRHL NDUFA7 NDUFB8 AL133352.1 NDUFC1 NDUFA2 NDUFA9 NDUFA6 COX6B1 UQCRC2
5.90556e-07	23	350	Cofactor biosynthetic process	MAT2B MTHFD1 TPI1 ATP5IF1 ACLY NDUFA9 PFKM PDXK HAGH SOD1 ACSS1 GSS OGDH ALDOC ACSS2 ATIC TP53 ELOVL6 IDH2 DUOXA1 SCD ACSBG1 HSD17B12
7.4521e-07	61	1775	Ion transport	CP GABRA4 SLC9A2 ATP5PB KCNJ8 PLCG1 SLC17A3 FXYD2 SLC43A1 ATP5F1A THY1 ATP5MC3 SLC30A2 SLC13A3 SLC16A14 GABRG1 ATP1A1 ATP5F1C ATP5MG CACNB3 SLC6A9 SLC25A29 SYT15 ATP5MGL FXYD6-FXYD2 ATP5F1B ATP5MF SLC4A11 SLC52A3 PITPNM1 SCNN1A KCNIP1 KCNMB2 SLC25A5 DPYSL2 PPIF PPARD CLCN2 ATP6V1B1 PLA2G4A FABP3 IL1B COX6B1 LDLR COX4I1 SERPINE2 SLC27A3 COX7A1 FABP1 SLC30A1 SLC22A1 AC117457.1 EMB NDUFA9 CA12 SGK2 …
7.98856e-07	8	31	Isoprenoid biosynthetic process	IDI1 MVK HMGCS1 HMGCR FDPS PMVK MVD FDFT1
8.06449e-07	44	1082	Response to drug	PPIF SLC13A3 SLC47A2 SLC6A9 SYT15 SLC4A11 SLC52A3 SETX SLC17A3 IL1B APTX FABP1 HBA2 SLC25A29 HBA1 SLC25A5 MGST1 PMS1 AACS DPYSL2 PTN GABRA4 BIRC2 HMGCS1 SPARC HMGCR FABP3 CDK9 UQCRC2 TP53 SOD1 EBP DVL3 CYGB ATP1A1 NGB SLC22A1 HSD11B2 NQO1 HDAC2 NKX3-1 LDOC1 APOD PARP4
8.32185e-07	25	417	Nucleoside phosphate biosynthetic process	TPI1 ATP5PB ACLY ATP5F1A PFKM ATP5MC3 SUCLG1 ATP5F1C ATP5MG ATP5MGL ATP5F1B ATP5MF AK1 ACSS1 MTHFD1 OGDH ALDOC ACSS2 ATIC TP53 ELOVL6 IDH2 SCD ACSBG1 HSD17B12
1.19572e-06	16	178	Proton transmembrane transport	ATP5PB ATP5F1A ATP5MC3 ATP1A1 ATP5F1C ATP5MG ATP5MGL ATP5F1B ATP5MF SLC4A11 PPIF SLC9A2 ATP6V1B1 COX6B1 COX4I1 COX7A1
1.63847e-06	7	23	Mitochondrial ATP synthesis coupled proton transport	ATP5F1B ATP5PB ATP5F1A ATP5F1C ATP5MG ATP5MF ATP5MC3
1.9476e-06	4	4	Cholesterol biosynthetic process via desmosterol	SC5D DHCR24 EBP DHCR7
1.9476e-06	4	4	Cholesterol biosynthetic process via lathosterol	SC5D DHCR24 EBP DHCR7
2.08335e-06	8	35	Tricarboxylic acid cycle	MDH1 ACO2 OGDH ACO1 SUCLG1 IDH3G IDH2 ME3
2.37979e-06	9	49	Inner mitochondrial membrane organization	MICOS13 IMMT ATP5F1B ATP5PB ATP5F1A ATP5MC3 ATP5F1C ATP5MG ATP5MF
2.51239e-06	24	412	Nucleotide biosynthetic process	TPI1 ATP5PB ACLY ATP5F1A PFKM ATP5MC3 ATP5F1C ATP5MG ATP5MGL ATP5F1B ATP5MF ACSS1 MTHFD1 OGDH AK1 ALDOC ACSS2 ATIC TP53 ELOVL6 IDH2 SCD ACSBG1 HSD17B12
2.94719e-06	14	144	Mitochondrial membrane organization	PPIF OXA1L MICOS13 ATP5IF1 TP53 SLC25A5 IMMT ATP5F1B ATP5PB ATP5F1A ATP5MC3 ATP5F1C ATP5MG ATP5MF
4.97541e-06	22	366	Lipid catabolic process	PLA2G4A ACAT2 ACADS ABHD1 CPT2 CES1 NAGA HSD17B14 IL1B IVD PPARD PLBD1 PLCG1 LDLR PLA1A FABP1 PAFAH1B2 ENPP7 GM2A ACAD10 FABP3 MMUT
6.03394e-06	12	109	Mitochondrial transmembrane transport	SLC25A33 ATP5F1B ATP5PB ATP5F1A ATP5F1C ATP5MG ATP5MF SLC25A29 THRSP ATP5MC3 CPT2 MID1IP1
6.85642e-06	21	343	Monocarboxylic acid biosynthetic process	SCD TPI1 ACLY ABHD1 PFKM ACOT11 ELOVL6 HACD4 STARD4 OGDH ALDOC ACSS2 FADS2 TP53 HSD17B12 ACSS1 SLC45A3 MID1IP1 INSIG1 IL1B BGN

## Sheet: Medulla _DehVsCon_MF
GO_DEGs_ Medulla _DehVsCon_MF
Gene Ontology enriched terms (molecular functions) in the one-humped Arabian camel kidney medulla during dehydration. Based on the DEGs detected in dehydration compared to control.
Enrichment FDR	Genes in list	Total genes	Functional Category	Genes
1.53122e-21	62	818	Oxidoreductase activity	SC5D DHCR24 DHCR7 CYP51A1 MDH1 RETSAT CP MSMO1 FMO4 BCKDHB SCD MTHFD1 SQLE DHDH OGDH HMGCR HSD11B1 ACADS IVD COX4I1 HSD17B7 MRPS36 LOXL4 NDUFA9 SOD1 NSDHL HSD17B12 ME3 LDHD UQCRH NQO1 IDH2 HBA2 HBA1 UQCRHL MGST1 HSD17B10 HSD17B14 MIOX MICAL1 BDH1 DHRS11 IDH3G DHRS12 ACAD10 HSDL2 RTN4IP1 NDUFA10 FADS2 OXNAD1 COX7A1 CYGB NDUFB8 HSD11B2 AL133352.1 NDUFA7 AC010197.2 NDUFC1 COX6B1 NDUFA2 NDUFA6 UQCRC1
4.42797e-09	18	141	Oxidoreductase activity, acting on the CH-OH group of donors, NAD or NADP as acceptor	MDH1 DHDH HMGCR HSD11B1 HSD17B7 NSDHL HSD17B12 ME3 LDHD IDH2 HSD17B10 HSD17B14 BDH1 DHRS11 IDH3G MIOX HSD11B2 AC010197.2
8.44264e-09	18	150	Oxidoreductase activity, acting on CH-OH group of donors	MDH1 DHDH HMGCR HSD11B1 HSD17B7 NSDHL HSD17B12 ME3 LDHD IDH2 HSD17B10 HSD17B14 BDH1 DHRS11 IDH3G MIOX HSD11B2 AC010197.2
1.7317e-08	33	548	Cofactor binding	ACO2 GSS ACO1 ACOT11 ISCA2 LDHD HBA2 HBA1 CYP51A1 OGDH HMGCR MICAL1 MMUT PDXK MGST1 MDH1 IDH3G FMO4 SQLE ACAD10 DHCR24 HMGCL ACADS IVD ACLY NDUFA9 ME3 CYGB SUCLG1 NGB HSD11B2 IDH2 DHCR7
1.9734e-07	54	1375	Transporter activity	AQP2 SLC25A5 GABRA4 PITPNM1 SLC9A2 ATP5PB KCNJ8 SLC17A3 COX4I1 IPO8 SLC27A3 SLC43A1 ABCB9 ATP5F1A ATP5MC3 OXA1L SLC30A2 SLC13A3 SLC45A3 SLC16A14 GABRG1 ATP1A1 ATP5F1C ATP5MG CACNB3 SLC25A33 SLC47A2 SLC6A9 SLC25A29 KCNMB2 ATP5MGL ATP5F1B ATP5MF SLC4A11 SLC52A3 SCNN1A CLCN2 ITGB1BP1 STARD4 ATP6V1B1 FABP3 SLC2A11 COX7A1 FABP1 SLC30A1 SLC22A1 KCNIP1 GM2A AC117457.1 COX6B1 APOD FXYD2 EBP CPNE1
6.50004e-07	7	18	Proton-transporting ATP synthase activity, rotational mechanism	ATP5PB ATP5F1A ATP5MC3 ATP5MG ATP5MGL ATP5F1B ATP5F1C
1.42568e-06	25	410	Monovalent inorganic cation transmembrane transporter activity	SLC9A2 ATP5PB KCNJ8 COX4I1 ATP5F1A ATP5MC3 SLC13A3 SLC45A3 ATP1A1 ATP5F1C ATP5MG KCNMB2 ATP5MGL SLC4A11 SCNN1A ATP5F1B ATP6V1B1 COX7A1 SLC22A1 KCNIP1 SLC6A9 AC117457.1 SLC17A3 COX6B1 FXYD2
5.8259e-06	8	36	Steroid dehydrogenase activity, acting on the CH-OH group of donors, NAD or NADP as acceptor	HSD11B1 HSD17B10 HSD17B14 DHRS11 HSD17B7 NSDHL HSD17B12 HSD11B2
9.13868e-06	14	149	Proton transmembrane transporter activity	SLC9A2 ATP5PB COX4I1 ATP5F1A ATP5MC3 SLC45A3 ATP5F1C ATP5MG ATP5MGL SLC4A11 ATP5F1B ATP6V1B1 COX7A1 COX6B1
1.0267e-05	20	309	Coenzyme binding	ACOT11 LDHD OGDH HMGCR MICAL1 PDXK MDH1 IDH3G FMO4 SQLE ACAD10 DHCR24 HMGCL ACADS IVD NDUFA9 ME3 HSD11B2 IDH2 DHCR7
1.51699e-05	8	42	Steroid dehydrogenase activity	HSD11B1 HSD17B10 HSD17B14 DHRS11 HSD17B7 NSDHL HSD17B12 HSD11B2
1.71561e-05	43	1152	Transmembrane transporter activity	AQP2 SLC25A5 GABRA4 SLC9A2 ATP5PB KCNJ8 SLC17A3 COX4I1 SLC43A1 ABCB9 ATP5F1A ATP5MC3 SLC30A2 SLC13A3 SLC45A3 SLC16A14 GABRG1 ATP1A1 ATP5F1C ATP5MG CACNB3 SLC25A33 SLC47A2 SLC6A9 SLC25A29 KCNMB2 ATP5MGL ATP5F1B ATP5MF SLC4A11 SLC52A3 SCNN1A CLCN2 ATP6V1B1 SLC2A11 COX7A1 SLC30A1 SLC22A1 KCNIP1 AC117457.1 COX6B1 FXYD2 EBP
1.87689e-05	12	117	Oxidoreductase activity, acting on NAD(P)H	NDUFA9 NQO1 MICAL1 MIOX NDUFA10 NDUFB8 AL133352.1 NDUFA7 NDUFC1 NDUFA2 NDUFA6 DHDH
1.91616e-05	7	31	Acid-thiol ligase activity	ACSS1 SLC27A3 SUCLG1 ACSBG1 ACSS2 AACS ACSF2
4.06827e-05	35	878	Inorganic molecular entity transmembrane transporter activity	AQP2 GABRA4 SLC9A2 ATP5PB KCNJ8 SLC17A3 COX4I1 SLC43A1 ATP5F1A ATP5MC3 SLC30A2 SLC13A3 SLC45A3 SLC16A14 GABRG1 ATP1A1 ATP5F1C ATP5MG CACNB3 SLC6A9 KCNMB2 ATP5MGL SLC4A11 SCNN1A CLCN2 SLC25A29 ATP5F1B ATP6V1B1 COX7A1 SLC30A1 SLC22A1 KCNIP1 AC117457.1 COX6B1 FXYD2
4.96072e-05	7	36	ATPase activity, coupled to transmembrane movement of ions, rotational mechanism	ATP5PB ATP5F1A ATP5MC3 ATP5F1C ATP5MG ATP5MGL ATP5F1B
5.84229e-05	9	70	Oxidoreductase activity, acting on NAD(P)H, quinone or similar compound as acceptor	NQO1 NDUFA10 NDUFB8 AL133352.1 NDUFA7 NDUFC1 NDUFA2 NDUFA9 NDUFA6
6.96482e-05	8	55	NADH dehydrogenase (ubiquinone) activity	NDUFA10 NDUFB8 AL133352.1 NDUFA7 NDUFC1 NDUFA2 NDUFA9 NDUFA6
6.96482e-05	36	950	Ion transmembrane transporter activity	SLC25A5 GABRA4 SLC9A2 ATP5PB KCNJ8 SLC17A3 COX4I1 SLC43A1 ATP5F1A ATP5MC3 SLC30A2 SLC13A3 SLC45A3 SLC16A14 GABRG1 ATP1A1 ATP5F1C ATP5MG CACNB3 SLC6A9 SLC25A29 KCNMB2 ATP5MGL SLC4A11 SLC52A3 SCNN1A CLCN2 ATP5F1B ATP6V1B1 COX7A1 SLC30A1 SLC22A1 KCNIP1 AC117457.1 COX6B1 FXYD2
6.96482e-05	28	644	Inorganic cation transmembrane transporter activity	SLC9A2 ATP5PB KCNJ8 COX4I1 ATP5F1A ATP5MC3 SLC30A2 SLC13A3 SLC45A3 ATP1A1 ATP5F1C ATP5MG CACNB3 KCNMB2 ATP5MGL SLC4A11 SCNN1A ATP5F1B ATP6V1B1 COX7A1 SLC30A1 SLC22A1 KCNIP1 SLC6A9 AC117457.1 SLC17A3 COX6B1 FXYD2
6.96482e-05	8	55	NADH dehydrogenase (quinone) activity	NDUFA10 NDUFB8 AL133352.1 NDUFA7 NDUFC1 NDUFA2 NDUFA9 NDUFA6
7.47736e-05	8	56	NADH dehydrogenase activity	NDUFA9 NDUFA10 NDUFB8 AL133352.1 NDUFA7 NDUFC1 NDUFA2 NDUFA6
7.67694e-05	6	27	CoA-ligase activity	ACSS1 SLC27A3 ACSBG1 ACSS2 AACS ACSF2
7.67694e-05	7	41	Ligase activity, forming carbon-sulfur bonds	ACSS1 SLC27A3 SUCLG1 ACSBG1 ACSS2 AACS ACSF2
7.67694e-05	9	76	Cation-transporting ATPase activity	ATP5PB ATP5F1A ATP5MC3 ATP1A1 ATP5F1C ATP5MG ATP5MGL ATP5F1B FXYD2
7.67694e-05	76	2776	Small molecule binding	PPARD TUBA4A ATP5F1A PFKM ACOT11 LDHD TUBB HBA2 APOD HBA1 ACSS2 GSS OGDH BAG1 HMGCR FABP3 MICAL1 DHX9 TP53 MMUT ASTN2 ABCB9 PDXK PMVK STARD4 MDH1 PMS1 NAV3 IDH3G FMO4 AACS MTHFD1 SGK2 EEF1A2 ACSBG1 SQLE MYH14 AK1 SETX MVK ATP5F1B ACAD10 HMGCS1 PRKAR2A ATP6V1B1 DHCR24 CEP104 HMGCL KCNJ8 ACADS SRMS IVD ACLY TEC CDK9 KHK CCN1 SLC27A3 ETNK2 HAPLN1 ME3 ACSS1 CYGB ATP1A1 SUCLG1 FABP1 RYK NGB ACSF2 MVD …
7.95696e-05	9	77	Active ion transmembrane transporter activity	ATP5PB ATP5F1A ATP5MC3 ATP1A1 ATP5F1C ATP5MG ATP5MGL ATP5F1B FXYD2
7.95696e-05	9	77	ATPase coupled ion transmembrane transporter activity	ATP5PB ATP5F1A ATP5MC3 ATP1A1 ATP5F1C ATP5MG ATP5MGL ATP5F1B FXYD2
8.54907e-05	29	700	Cation transmembrane transporter activity	SLC9A2 ATP5PB KCNJ8 SLC17A3 COX4I1 ATP5F1A ATP5MC3 SLC30A2 SLC13A3 SLC45A3 ATP1A1 ATP5F1C ATP5MG CACNB3 SLC6A9 SLC25A29 KCNMB2 ATP5MGL SLC4A11 SCNN1A ATP5F1B ATP6V1B1 COX7A1 SLC30A1 SLC22A1 KCNIP1 AC117457.1 COX6B1 FXYD2
0.000154909	10	106	Drug transmembrane transporter activity	SLC25A5 SLC17A3 SLC13A3 SLC47A2 SLC6A9 SLC4A11 SLC52A3 SLC25A29 SLC22A1 EBP
0.000172975	20	400	Active transmembrane transporter activity	SLC25A5 SLC9A2 ATP5PB ABCB9 ATP5F1A ATP5MC3 SLC13A3 SLC45A3 ATP1A1 ATP5F1C ATP5MG ATP5MGL SLC4A11 ATP5F1B SLC17A3 SLC16A14 SLC22A1 SLC47A2 SLC6A9 FXYD2
0.000619506	3	5	Oxidoreductase activity, acting on paired donors, with oxidation of a pair of donors resulting in the reduction of molecular oxygen to two molecules of water	SC5D SCD FADS2
0.000619506	3	5	Angiostatin binding	ATP5IF1 ATP5F1B ATP5F1A
0.000768063	8	81	Flavin adenine dinucleotide binding	LDHD MICAL1 FMO4 SQLE ACAD10 DHCR24 ACADS IVD
0.00111768	4	15	Oxygen carrier activity	HBA2 HBA1 CYGB NGB
0.00111768	7	64	Oxidoreductase activity, acting on the CH-CH group of donors	DHCR24 DHCR7 RETSAT ACADS IVD DHDH ACAD10
0.00184759	4	17	Estradiol 17-beta-dehydrogenase activity	HSD17B14 DHRS11 HSD17B7 HSD17B12
0.00190846	10	146	ATPase activity, coupled to transmembrane movement of substances	ATP5PB ABCB9 ATP5F1A ATP5MC3 ATP1A1 ATP5F1C ATP5MG ATP5MGL ATP5F1B FXYD2
0.00195901	12	206	Lyase activity	HAL ACO2 ODC1 HMGCL ACO1 MVD HACD4 ALDOC CA12 TPI1 ACLY ME3
0.00267431	61	2366	Nucleotide binding	TUBA4A ATP5F1A PFKM ACOT11 LDHD TUBB ACSS2 GSS BAG1 HMGCR MICAL1 DHX9 TP53 ABCB9 PDXK PMVK MDH1 PMS1 NAV3 IDH3G FMO4 AACS MTHFD1 SGK2 EEF1A2 ACSBG1 SQLE MYH14 AK1 SETX MVK ATP5F1B ACAD10 PRKAR2A ATP6V1B1 DHCR24 HMGCL KCNJ8 ACADS SRMS IVD ACLY TEC CDK9 KHK CCN1 SLC27A3 ETNK2 ME3 ACSS1 ATP1A1 SUCLG1 RYK ACSF2 MVD RAB37 HSD11B2 IDH2 TBK1 DHRS11 DHCR7
0.00267431	10	154	P-P-bond-hydrolysis-driven transmembrane transporter activity	ATP5PB ABCB9 ATP5F1A ATP5MC3 ATP1A1 ATP5F1C ATP5MG ATP5MGL ATP5F1B FXYD2
0.00267431	61	2367	Nucleoside phosphate binding	TUBA4A ATP5F1A PFKM ACOT11 LDHD TUBB ACSS2 GSS BAG1 HMGCR MICAL1 DHX9 TP53 ABCB9 PDXK PMVK MDH1 PMS1 NAV3 IDH3G FMO4 AACS MTHFD1 SGK2 EEF1A2 ACSBG1 SQLE MYH14 AK1 SETX MVK ATP5F1B ACAD10 PRKAR2A ATP6V1B1 DHCR24 HMGCL KCNJ8 ACADS SRMS IVD ACLY TEC CDK9 KHK CCN1 SLC27A3 ETNK2 ME3 ACSS1 ATP1A1 SUCLG1 RYK ACSF2 MVD RAB37 HSD11B2 IDH2 TBK1 DHRS11 DHCR7
0.0027461	10	155	Primary active transmembrane transporter activity	ATP5PB ABCB9 ATP5F1A ATP5MC3 ATP1A1 ATP5F1C ATP5MG ATP5MGL ATP5F1B FXYD2
0.00292536	2	2	11-beta-hydroxysteroid dehydrogenase [NAD(P)] activity	HSD11B1 HSD11B2
0.00347953	3	9	Ubiquinol-cytochrome-c reductase activity	UQCRH UQCRHL UQCRC1
0.00347953	3	9	Oxidoreductase activity, acting on diphenols and related substances as donors, cytochrome as acceptor	UQCRH UQCRHL UQCRC1
0.00347953	10	161	ATPase activity, coupled to movement of substances	ATP5PB ABCB9 ATP5F1A ATP5MC3 ATP1A1 ATP5F1C ATP5MG ATP5MGL ATP5F1B FXYD2
0.00417855	5	39	Oxidoreductase activity, acting on paired donors, with incorporation or reduction of molecular oxygen, NAD(P)H as one donor, and incorporation of one atom of oxygen	CYP51A1 MSMO1 SQLE MICAL1 FMO4
0.00423715	8	109	Chaperone binding	DNAJB13 OGDH BAG1 ATP1A1 CP BIRC2 TP53 SOD1
0.00461589	3	10	Oxidoreductase activity, acting on diphenols and related substances as donors	UQCRH UQCRHL UQCRC1
0.00482918	10	170	Iron ion binding	SCD ISCA2 MIOX ACO2 CYP51A1 MSMO1 SC5D CYGB HBA2 HBA1
0.00543008	10	173	Isomerase activity	EBP IDI1 PPIF TPI1 PPWD1 MMUT LSS PPIC HMGCS1 AF196969.1
0.00545122	59	2353	Enzyme binding	CUL1 TBC1D1 NCAPH STYXL1 ATP5IF1 RAB11FIP5 THY1 RANBP3L STXBP5 UBB WAC PARP4 PRKAR2A DHX9 SOD1 HACD4 PER3 DPYSL2 HMGCR ITGB1BP1 NR2C1 SDC4 PLCG1 TUBA4A IPO8 MICAL1 CDK9 TP53 TSPAN33 ATP1A1 CACNB3 TBK1 HDAC2 CDC42SE1 PITPNM1 SLC25A5 UQCRC1 USP2 MAT2B PMS1 RAD18 EEF1A2 CDC25B PIK3R2 PTN BAG1 CDK2AP1 TPI1 DHCR24 LDLR PFKM DVL3 NKX3-1 HDHD2 PTPN2 TUBB ENSA NRG3 PTGIR
0.00570001	3	11	Acyl-CoA dehydrogenase activity	IVD ACADS ACAD10
0.00570001	3	11	Oxidoreductase activity, acting on the aldehyde or oxo group of donors, disulfide as acceptor	OGDH MRPS36 BCKDHB
0.00587626	2	3	Acetate-CoA ligase activity	ACSS1 ACSS2
0.00587626	2	3	Aconitate hydratase activity	ACO2 ACO1
0.00587626	2	3	Hydroxyacylglutathione hydrolase activity	HAGH PNKD
0.00587626	2	3	Stearoyl-CoA 9-desaturase activity	SCD FADS2
0.00587626	8	119	Electron transfer activity	COX4I1 UQCRH NQO1 UQCRHL COX7A1 COX6B1 UQCRC1 DHDH
0.00587626	2	3	Acyl-CoA desaturase activity	SCD FADS2
0.00587626	6	66	Receptor tyrosine kinase binding	PLCG1 PITPNM1 PIK3R2 TP53 PTPN2 NRG3
0.00587626	72	3048	Anion binding	SNX1 GSS PITPNM1 PPARD PLA2G4A TUBA4A CCN1 CPNE9 ATP5F1A PFKM THY1 ACOT11 LDHD TUBB SYT15 CPNE1 ACSS2 PTN OGDH HMGCR FABP3 MICAL1 DHX9 SERPINE2 TP53 ASTN2 ABCB9 PDXK PMVK MGST1 PMS1 NAV3 IDH3G FMO4 AACS MTHFD1 SGK2 EEF1A2 ACSBG1 SQLE MYH14 AK1 SETX MVK ATP5F1B ACAD10 PRKAR2A ATP6V1B1 DHCR24 CEP104 HMGCL KCNJ8 ACADS SRMS IVD ACLY TEC CDK9 KHK SLC27A3 ETNK2 HAPLN1 HSD17B12 ACSS1 ATP1A1 FABP1 RYK AC…
0.00587626	2	3	Cholestenol delta-isomerase activity	EBP AF196969.1
0.00587626	2	3	3 iron, 4 sulfur cluster binding	ACO1 ACO2
0.00616334	3	12	Long-chain fatty acid transporter activity	SLC27A3 FABP3 FABP1
0.00616334	3	12	AMP binding	PFKM ACSS2 ACSS1
0.00644405	8	122	Ion channel regulator activity	SGK2 SLC30A1 KCNMB2 ENSA KCNIP1 FXYD2 CACNB3 FXYD6-FXYD2
0.00673373	9	153	Sodium ion transmembrane transporter activity	SLC9A2 SLC13A3 ATP1A1 SLC4A11 SCNN1A SLC22A1 SLC6A9 SLC17A3 FXYD2
0.00746955	3	13	Palmitoyl-CoA hydrolase activity	ACOT11 ACOT2 ACOT1
0.00746955	5	48	Thiolester hydrolase activity	ACOT2 ACOT11 ACOT1 HAGH PNKD
0.00815113	7	99	Antioxidant activity	SOD1 HBA2 HBA1 MGST1 FABP1 CYGB NQO1
0.0091496	49	1929	Drug binding	PPIF PPARD CHI3L1 ATP5F1A PFKM PPIC HBA2 HBA1 ACSS2 GSS PPWD1 DHX9 TP53 MMUT ABCB9 PDXK PMVK PMS1 NAV3 IDH3G AACS MTHFD1 SGK2 ACSBG1 MYH14 AK1 SETX MVK ATP5F1B HMGCS1 ATP6V1B1 CEP104 KCNJ8 SRMS ACLY TEC CDK9 KHK SLC27A3 ETNK2 ACSS1 CYGB ATP1A1 FABP1 RYK NGB ACSF2 MVD TBK1
0.0100751	2	4	DNA primase activity	PRIM1 AC117378.1
0.0100751	2	4	Malic enzyme activity	ME3 MDH1
0.0115768	8	136	Integrin binding	CCN1 THY1 ITGBL1 ITGB1BP1 IL1B NPNT PTN PTPN2
0.0124186	4	33	FAD binding	MICAL1 SQLE DHCR24 LDHD
0.0136003	5	56	Carbon-carbon lyase activity	ODC1 HMGCL MVD ALDOC ME3
0.0151922	2	5	Isocitrate dehydrogenase activity	IDH2 IDH3G
0.0151922	2	5	Oxoglutarate dehydrogenase (succinyl-transferring) activity	OGDH MRPS36
0.0151922	2	5	Cyclohydrolase activity	MTHFD1 ATIC
0.0151922	2	5	Transferase activity, transferring acyl groups, acyl groups converted into alkyl on transfer	HMGCS1 ACLY
0.0171024	9	180	Ligase activity	ACSS1 MTHFD1 GSS SLC27A3 SUCLG1 ACSBG1 ACSS2 AACS ACSF2
0.0171229	5	60	NAD binding	MDH1 IDH3G ME3 HSD11B2 IDH2
0.0172494	4	37	Oxygen binding	HBA2 HBA1 CYGB NGB
0.0179455	8	149	Channel regulator activity	SGK2 FXYD2 SLC30A1 KCNMB2 FXYD6-FXYD2 ENSA KCNIP1 CACNB3
0.0179455	6	88	Protein tyrosine kinase binding	PLCG1 PITPNM1 PIK3R2 TP53 PTPN2 NRG3
0.0187725	3	19	Intramolecular oxidoreductase activity, transposing C=C bonds	EBP IDI1 AF196969.1
0.0187725	3	19	Acyl-CoA hydrolase activity	ACOT2 ACOT11 ACOT1
0.0202186	2	6	Superoxide dismutase activity	SOD1 NQO1
0.0202186	2	6	Oxidoreductase activity, acting on superoxide radicals as acceptor	SOD1 NQO1
0.0202186	10	223	Organic acid binding	PPARD HBA2 HBA1 FABP3 GSS HMGCS1 CEP104 HMGCL HAPLN1 FABP1
0.023813	3	21	Cyclosporin A binding	PPIF PPIC PPWD1
0.023813	3	21	CoA hydrolase activity	ACOT2 ACOT11 ACOT1
0.0241678	8	159	Carboxylic ester hydrolase activity	PLA2G4A ABHD1 CES1 ACOT2 PLA1A ACOT11 PAFAH1B2 ACOT1
0.0241888	16	469	Metal ion transmembrane transporter activity	SLC9A2 KCNJ8 SLC30A2 SLC13A3 ATP1A1 CACNB3 KCNMB2 SLC4A11 SCNN1A SLC30A1 SLC22A1 KCNIP1 SLC6A9 AC117457.1 SLC17A3 FXYD2
0.0253086	13	348	Anion transmembrane transporter activity	SLC25A5 GABRA4 SLC17A3 SLC43A1 SLC13A3 SLC16A14 GABRG1 SLC6A9 SLC4A11 SLC52A3 CLCN2 SLC25A29 SLC22A1
0.0261214	2	7	3-keto sterol reductase activity	HSD17B7 DHRS11
0.0278357	4	44	Molecular carrier activity	HBA2 HBA1 CYGB NGB
0.0324655	2	8	Lactate dehydrogenase activity	LDHD AC010197.2

## Sheet:  Medulla _RehVsCon_BP
GO_DEGs_ Medulla _RehVsCon_BP
Gene Ontology enriched terms (biological processes) in the one-humped Arabian camel kidney medulla during rehydration. Based on the DEGs detected in rehydration compared to control.
Enrichment FDR	Genes in list	Total genes	Functional Category	Genes
2.00898e-05	9	51	Protein refolding	PPIC HSPA1B HSPA1A PPIAL4G PPIAL4D PPIAL4A PPIAL4C PPIAL4H PPIAL4E
7.67771e-05	8	46	Protein peptidyl-prolyl isomerization	PPIC PPIAL4G PPIAL4D PPIAL4A PPIAL4C PPIAL4H PPIAL4E PPIAL4F
0.000433578	8	60	Peptidyl-proline modification	PPIC PPIAL4G PPIAL4D PPIAL4A PPIAL4C PPIAL4H PPIAL4E PPIAL4F
0.0200361	12	245	Protein folding	PPIC HSPA1B HSPA1A PPIAL4G PPIAL4D PPIAL4A PPIAL4C PPIAL4H PPIAL4E BAG1 CLU PPIAL4F
0.0200361	29	1072	Oxidation-reduction process	MGST1 NOX4 OGDH ACAT2 ECHS1 ETFA IVD SUMF1 ENOX2 IDH3G BCKDHB PHGDH DHRS7B PEX7 DHCR24 MYBBP1A LDHA FADS2 FDX1 GFOD2 DUS3L ADHFE1 MSRB2 OXNAD1 COX11 IDH3A AC011499.1 AC009879.2 AC009879.3
0.0435271	13	313	Gliogenesis	CLU NOTCH1 LAMC3 PHGDH RHEB IL1B MATN2 SLC45A3 S100B DISC1 SCRIB NDN CXCR4

## Sheet: Medulla _RehVsCon_MF
GO_DEGs_ Medulla _RehVsCon_MF
Gene Ontology enriched terms (molecular functions) in the one-humped Arabian camel kidney medulla during rehydration. Based on the DEGs detected in rehydration compared to control.
Enrichment FDR	Genes in list	Total genes	Functional Category	Genes
1.1127e-06	7	21	Cyclosporin A binding	PPIC PPIAL4G PPIAL4D PPIAL4A PPIAL4C PPIAL4H PPIAL4E
1.14295e-05	8	46	Peptidyl-prolyl cis-trans isomerase activity	PPIC PPIAL4G PPIAL4D PPIAL4A PPIAL4C PPIAL4H PPIAL4E PPIAL4F
1.23719e-05	8	50	Cis-trans isomerase activity	PPIC PPIAL4G PPIAL4D PPIAL4A PPIAL4C PPIAL4H PPIAL4E PPIAL4F
1.23719e-05	19	372	Peptide binding	APBA3 SEC61A1 ITM2B APBB1 PPIC IPO4 PPIAL4G PPIAL4D PPIAL4A PPIAL4C PPIAL4H PPIAL4E ECE1 PEX7 CLU FURIN MGST1 DHCR24 ACHE
9.15814e-05	19	431	Amide binding	APBA3 SEC61A1 ITM2B APBB1 PPIC IPO4 PPIAL4G PPIAL4D PPIAL4A PPIAL4C PPIAL4H PPIAL4E ECE1 PEX7 CLU FURIN MGST1 DHCR24 ACHE
0.000103163	11	148	Unfolded protein binding	PPIC HSPA1B HSPA1A PPIAL4G PPIAL4D PPIAL4A PPIAL4C PPIAL4H PPIAL4E SRSF12 TUBB4B
0.0010157	25	818	Oxidoreductase activity	DHCR24 ADHFE1 BCKDHB NOX4 PHGDH OGDH IVD ETFA DUS3L MSRB2 AC011499.1 MGST1 FDX1 SUMF1 ENOX2 IDH3A IDH3G DHRS7B LDHA FADS2 GFOD2 OXNAD1 AC009879.2 AC009879.3 COX11
0.00202027	10	173	Isomerase activity	GALM PPIC TOP3A PPIAL4G PPIAL4D PPIAL4A PPIAL4C PPIAL4H PPIAL4E PPIAL4F
0.0109192	2	3	Isocitrate dehydrogenase (NAD+) activity	IDH3A IDH3G
0.0109192	13	348	Ubiquitin-like protein ligase binding	UBB HSPA1B HSPA1A CLU USP2 BAG1 CXCR4 TRAF2 GABARAPL1 TMBIM6 APBB1 TUBB HGS
0.0109192	17	548	Cofactor binding	DGCR8 ISCU ETFA OGDH PRMT1 FDX1 ALB MGST1 IDH3G PHGDH DHCR24 IVD DUS3L IDH3A LMBRD1 AC011499.1 NOX4
0.0109192	6	81	Flavin adenine dinucleotide binding	ETFA DHCR24 IVD DUS3L AC011499.1 NOX4
0.0109192	12	309	Coenzyme binding	ETFA OGDH PRMT1 ALB IDH3G PHGDH DHCR24 IVD DUS3L IDH3A AC011499.1 NOX4
0.0155183	46	2353	Enzyme binding	RANBP3 TRAF2 LLGL1 UBB MTA1 NCOR2 HSPA1B HSPA1A TCOF1 CLU RASGEF1B DAPK3 NOTCH3 NOX4 DPYSL2 RHEB DVL1 SDC4 TMBIM6 FBXO8 ARHGEF40 PPP1R36 FADD IPO4 CDC42SE1 PITPNM3 PITPNM1 APBA3 USP2 TCF3 IKBKB BAG1 CDKN1B PEX7 PDCD10 DHCR24 RRAGC CXCR4 PRMT1 GABARAPL1 FURIN NOTCH1 APBB1 TUBB HGS YBX3
0.0155183	12	330	Ubiquitin protein ligase binding	UBB HSPA1B HSPA1A CLU USP2 BAG1 CXCR4 TRAF2 GABARAPL1 TMBIM6 APBB1 TUBB
0.0280206	2	5	Isocitrate dehydrogenase activity	IDH3A IDH3G
0.0300764	22	907	Structural molecule activity	TUBB2A MRPL57 TUBB6 TUBB TUBB4B CDC42SE1 ISCU MATN2 FBLN5 DISC1 FBLN2 SPTBN2 LMNB2 BGN AGRN PRELP NCK2 NPHP4 CHI3L1 DLG5 LAMC3 LLGL1
0.0334528	6	109	Structural constituent of cytoskeleton	TUBB2A TUBB6 TUBB TUBB4B SPTBN2 AGRN
0.0334528	2	6	TRNA dihydrouridine synthase activity	DUS3L AC011499.1
0.0334528	6	109	Chaperone binding	CDKN1B OGDH BAG1 RNF207 ALB CLU
