# Supplementary material for: Multiomic analysis of the Arabian camel (Camelus dromedarius) kidney reveals a role for cholesterol in water conservation
Source: Commun Biol. 2021 Jun 23;4:779. doi: 10.1038/s42003-021-02327-3 (PMC8222267; doi:10.1038/s42003-021-02327-3)
Supplement: Supplementary file 7 — Supplementary Data 4 [file 42003_2021_2327_MOESM7_ESM.xlsx]

## Sheet: Cortex_ExpressionProfileInfo
Gene_catalogue_DEGs_Cortex_ExpressionProfileInfo
ensembl_gene_id	padj	Dehydration	external_gene_name	padj_RH	Rehydration	Control	Group
ENSCDRG00005014156	1.47224e-05	3.64385	ACOT7	0.373095	1.48946	0	A
ENSCDRG00005009801	0.0161478	0.399939	ACVR2B	0.838704	0.112535	0	A
ENSCDRG00005003817	0.000748775	2.35252	ADCK2	0.668975	0.81256	0	A
ENSCDRG00005018421	0.0155994	0.557877	AEBP2	0.954163	-0.0737639	0	A
ENSCDRG00005021804	0.0362692	0.229998	ANKRD44	0.517641	0.13472	0	A
ENSCDRG00005003745	0.000504707	0.643308	AP3B2	0.937506	-0.0787337	0	A
ENSCDRG00005015653	0.0202782	0.601373	AP4M1	0.867442	-0.149873	0	A
ENSCDRG00005022336	0.00290263	0.651267	AQP4	0.333786	0.370354	0	A
ENSCDRG00005009657	0.0223769	2.38201	AQP8	0.359787	1.63426	0	A
ENSCDRG00005021545	0.0427664	1.13636	AR	0.45204	0.735641	0	A
ENSCDRG00005020430	0.0400005	1.05426	ARHGEF2	0.583175	0.576855	0	A
ENSCDRG00005016133	0.0159503	1.24754	ARL6IP6	0.122125	1.06975	0	A
ENSCDRG00005007022	0.00158165	1.34039	ARMH4	0.207635	0.835323	0	A
ENSCDRG00005004870	0.00302957	1.29303	ARPC5L	0.218849	0.830281	0	A
ENSCDRG00005011237	0.048357	2.04371	ARRB2	0.867643	0.589372	0	A
ENSCDRG00005010981	0.000281635	0.824639	ATL1	0.44719	0.352445	0	A
ENSCDRG00005006339	0.03176	3.39756	ATP10D	0.443133	2.23785	0	A
ENSCDRG00005022155	0.0263006	3.79947	ATXN7L3	0.937506	0.731582	0	A
ENSCDRG00005021533	0.000201055	1.25182	BAD	0.222321	0.680574	0	A
ENSCDRG00005020580	0.0062255	1.16608	BANF2	0.823979	0.312239	0	A
ENSCDRG00005013573	1.93392e-08	4.24034	BLVRB	0.0760436	2.0747	0	A
ENSCDRG00005013593	7.18663e-05	0.924585	BORCS5	0.60256	0.302895	0	A
ENSCDRG00005005379	4.04795e-05	1.93511	C12orf40	0.100347	1.15676	0	A
ENSCDRG00005005156	0.012298	0.578076	C12orf50	0.663369	0.239349	0	A
ENSCDRG00005020198	9.24414e-07	1.17517	C1orf112	0.574112	0.337952	0	A
ENSCDRG00005004891	0.0420433	0.523196	C1orf185	0.786233	0.192827	0	A
ENSCDRG00005017141	0.0181901	0.843217	C20orf144	0.927967	-0.154209	0	A
ENSCDRG00005011142	0.000133416	2.71058	CACTIN	0.0500054	1.94661	0	A
ENSCDRG00005009102	0.0020607	1.04555	CARD11	0.0535686	0.866042	0	A
ENSCDRG00005019748	0.00438722	0.383207	CASP14	0.984395	0.0199847	0	A
ENSCDRG00005021356	2.56836e-05	1.67713	CASP3	0.123632	0.949356	0	A
ENSCDRG00005000477	0.0222226	3.83118	CASR	0.282565	2.77462	0	A
ENSCDRG00005005446	4.4683e-06	1.09218	CCDC107	0.880377	0.154196	0	A
ENSCDRG00005001651	0.0356984	2.80432	CCNB1IP1	0.78003	1.11794	0	A
ENSCDRG00005005500	0.005206	0.511841	CD164L2	0.851741	0.12406	0	A
ENSCDRG00005020815	0.0384981	0.782613	CENPW	0.753815	0.307653	0	A
ENSCDRG00005021886	0.00550448	1.09625	CEP63	0.353123	0.638245	0	A
ENSCDRG00005008229	0.000441962	1.04818	CER1	0.999501	-0.0069973	0	A
ENSCDRG00005013389	0.0135648	3.16129	CFAP161	0.207635	2.38026	0	A
ENSCDRG00005021239	0.0366691	0.512896	CFAP58	0.274773	0.395009	0	A
ENSCDRG00005020385	0.0324264	0.660653	CHMP4C	0.636515	0.320158	0	A
ENSCDRG00005006601	0.012531	0.672369	CIC	0.759153	0.230202	0	A
ENSCDRG00005018201	0.0410734	0.366335	CLEC1B	0.507965	0.221382	0	A
ENSCDRG00005017952	0.0269417	0.323548	CLEC7A	0.906686	0.0684976	0	A
ENSCDRG00005001971	0.00516598	0.67878	CREB3L1	0.994564	-0.0195576	0	A
ENSCDRG00005015487	1.69901e-05	1.19014	CRYM	0.336349	0.503186	0	A
ENSCDRG00005001104	0.042572	0.50587	CTCF	0.788971	0.185501	0	A
ENSCDRG00005009592	0.0152435	0.557949	CWC22	0.386407	0.342244	0	A
ENSCDRG00005001875	0.000111604	1.45169	CXADR	0.909734	0.203015	0	A
ENSCDRG00005017733	0.0311153	0.82364	CXCL12	0.739601	-0.329864	0	A
ENSCDRG00005000822	0.034254	0.797616	CXCL13	0.568487	0.437857	0	A
ENSCDRG00005001537	0.0122524	0.552902	DOLK	0.491505	0.295281	0	A
ENSCDRG00005004351	0.00511964	2.50018	DPPA2	0.227377	1.6956	0	A
ENSCDRG00005004501	0.00709252	2.83673	DPY19L2	0.802429	0.903008	0	A
ENSCDRG00005013806	0.00293516	1.7227	DRC1	0.867442	0.359042	0	A
ENSCDRG00005010975	0.000375191	2.31711	DTL	0.998798	0.0377222	0	A
ENSCDRG00005012079	0.0221187	0.451203	DUSP8	0.936482	0.0756378	0	A
ENSCDRG00005003735	0.00259782	0.973158	EIF3J	0.200559	-0.633666	0	A
ENSCDRG00005021020	0.00928827	1.82814	ELSPBP1	0.343462	1.15643	0	A
ENSCDRG00005000895	0.030847	0.68556	ERMP1	0.791498	-0.237815	0	A
ENSCDRG00005010107	0.00351413	1.12401	EXOC2	0.445522	0.564131	0	A
ENSCDRG00005013245	0.0146138	3.64924	F2R	0.393169	2.29217	0	A
ENSCDRG00005015722	9.5616e-05	0.52297	FAM210B	0.561927	0.184385	0	A
ENSCDRG00005020901	0.00196913	1.47121	FBXL19	0.4738	0.711163	0	A
ENSCDRG00005011973	0.0150244	0.550995	FCER1G	0.71532	-0.213331	0	A
ENSCDRG00005018776	3.19769e-06	4.17697	FMO1	0.860525	0.705693	0	A
ENSCDRG00005019075	0.00984586	0.693425	FMO5	0.98427	-0.0392451	0	A
ENSCDRG00005015100	0.0391985	1.67753	FXR1	0.991264	-0.0915076	0	A
ENSCDRG00005015615	0.042272	2.69272	FZD10	0.709114	1.21848	0	A
ENSCDRG00005016967	0.0329818	0.481045	GALNS	0.974391	0.0492701	0	A
ENSCDRG00005014278	0.0383315	0.418009	GBA2	0.787378	0.152657	0	A
ENSCDRG00005013287	0.00505145	1.12934	GGNBP2	0.956529	-0.131421	0	A
ENSCDRG00005017204	0.0062255	0.624902	GINS4	0.941321	0.0854713	0	A
ENSCDRG00005021114	0.0221187	3.61532	GJC1	0.104298	3.36333	0	A
ENSCDRG00005015690	0.027006	2.81164	GNB1L	0.821093	0.882695	0	A
ENSCDRG00005003462	0.00754415	1.13029	GPR26	0.841003	0.293169	0	A
ENSCDRG00005009121	0.00522302	1.01729	GPR55	0.81886	0.271553	0	A
ENSCDRG00005008194	0.00412624	1.57349	GPX8	0.810047	0.428752	0	A
ENSCDRG00005013860	0.00677839	1.33612	HCN3	0.088075	1.11864	0	A
ENSCDRG00005002424	0.0303107	0.677487	HGD	0.443417	0.423395	0	A
ENSCDRG00005004212	0.0323938	0.491519	HNRNPLL	0.818038	-0.164048	0	A
ENSCDRG00005010613	0.0142378	0.754629	HOXB9	0.987408	-0.0371937	0	A
ENSCDRG00005005137	0.0226323	1.34933	HOXC5	0.940322	0.216696	0	A
ENSCDRG00005019603	0.036305	0.828735	HR	0.654062	0.397236	0	A
ENSCDRG00005013152	0.0208297	1.1773	HRG	0.425011	0.717502	0	A
ENSCDRG00005000971	0.012531	0.384638	HSF2BP	0.968691	-0.0413663	0	A
ENSCDRG00005013026	0.00607596	0.31859	IFT74	0.741372	-0.106793	0	A
ENSCDRG00005015114	0.046169	0.716086	IGFBP4	0.835503	-0.243057	0	A
ENSCDRG00005008110	0.00594939	1.41349	IL15	0.133345	1.08019	0	A
ENSCDRG00005010165	0.0241497	0.749918	IL22RA2	0.898902	0.163435	0	A
ENSCDRG00005008998	0.00556952	0.578324	IRF4	0.368456	0.331498	0	A
ENSCDRG00005013706	0.0449001	0.413035	ISM1	0.8708	-0.111867	0	A
ENSCDRG00005003660	0.029321	1.76783	KARS1	0.506713	1.02012	0	A
ENSCDRG00005012192	0.000206694	0.71643	KCNIP2	0.894035	-0.111622	0	A
ENSCDRG00005007576	0.046169	0.613047	KLHL34	0.751298	0.251433	0	A
ENSCDRG00005017464	0.00383714	0.797658	LAG3	0.231571	0.516312	0	A
ENSCDRG00005011815	0.00993954	1.39999	LDAH	0.502298	0.726938	0	A
ENSCDRG00005011159	9.54981e-06	0.766757	LINGO1	0.972255	0.0481963	0	A
ENSCDRG00005007035	0.0109889	1.16634	LRP3	0.431193	0.663795	0	A
ENSCDRG00005017973	6.40819e-05	1.45453	LRRC46	0.447545	0.589388	0	A
ENSCDRG00005000123	0.0358658	1.58661	LRRN3	0.587902	0.861323	0	A
ENSCDRG00005016510	0.00263566	1.72239	LSG1	0.0831076	1.34954	0	A
ENSCDRG00005009395	0.0443448	1.37724	LUC7L	0.406486	0.959986	0	A
ENSCDRG00005018465	0.0119489	1.88267	MANBAL	0.789906	0.600496	0	A
ENSCDRG00005015929	0.00745852	2.18638	MAPKAPK5	0.377114	1.2894	0	A
ENSCDRG00005018419	0.00736708	0.656346	MARCHF9	0.600611	0.289034	0	A
ENSCDRG00005009634	0.027006	1.18509	MBTPS1	0.866247	0.317393	0	A
ENSCDRG00005006794	0.0380018	0.515433	MEGF6	0.113301	0.498596	0	A
ENSCDRG00005005698	5.9548e-05	3.43776	MFN1	0.579233	1.1672	0	A
ENSCDRG00005011380	0.0481289	3.28409	MIR24-2	0.169197	3.01597	0	A
ENSCDRG00005005002	0.00023234	0.818898	MPP3	0.883672	0.134649	0	A
ENSCDRG00005011023	0.00826466	0.417654	MRPL18	0.425063	0.23165	0	A
ENSCDRG00005000582	0.0257942	1.32323	MRPL36	0.558523	0.701696	0	A
ENSCDRG00005016415	0.00281754	2.05925	MSRA	0.320862	1.17291	0	A
ENSCDRG00005011305	0.0244528	0.418194	MYBPC3	0.991264	0.0191333	0	A
ENSCDRG00005004475	0.000619951	1.24338	NCBP2AS2	0.22253	0.717846	0	A
ENSCDRG00005008598	0.0014272	0.68781	NETO2	0.875769	-0.136217	0	A
ENSCDRG00005001772	0.00505145	1.49299	NKX2-8	0.879978	0.328434	0	A
ENSCDRG00005017723	0.0366691	2.87619	NOL9	0.267094	2.2858	0	A
ENSCDRG00005020809	0.00456097	0.571596	NOP53	0.971206	0.0539628	0	A
ENSCDRG00005017926	0.00036399	2.33446	NR2C2	0.912382	0.336812	0	A
ENSCDRG00005020917	0.0136373	0.995886	NUCKS1	0.990968	-0.0450794	0	A
ENSCDRG00005011150	0.0183029	0.532795	NUFIP2	0.972255	0.0546212	0	A
ENSCDRG00005005303	0.0303003	0.88408	NUP88	0.97654	0.0839893	0	A
ENSCDRG00005009598	0.00614158	0.559814	OMG	0.975536	-0.045842	0	A
ENSCDRG00005004600	0.000150415	1.40868	OR1P1	0.952767	0.135348	0	A
ENSCDRG00005020625	2.26802e-06	2.19528	OTX1	0.366874	0.863545	0	A
ENSCDRG00005014041	3.29116e-07	2.68647	OXR1	0.215045	1.17032	0	A
ENSCDRG00005022283	0.00490258	0.742896	PCSK5	0.494231	0.368465	0	A
ENSCDRG00005004161	0.0324098	0.666344	PFDN5	0.831315	0.212525	0	A
ENSCDRG00005010872	0.00267624	1.51943	PHKA1	0.786274	0.447638	0	A
ENSCDRG00005014103	0.00834133	0.631815	PHTF1	0.867308	-0.146767	0	A
ENSCDRG00005010301	0.0449373	0.25456	PKDCC	0.735639	-0.107749	0	A
ENSCDRG00005018760	0.0160978	0.332424	PKMYT1	0.844264	-0.0927257	0	A
ENSCDRG00005012130	0.00346944	0.529697	PLD5	0.914763	-0.0866998	0	A
ENSCDRG00005002644	0.00106798	1.1131	PLPP7	0.172422	0.703408	0	A
ENSCDRG00005003705	0.0299539	0.348376	PMM1	0.994564	0.0120502	0	A
ENSCDRG00005006139	0.000647464	0.672831	PMP22	0.994564	-0.0167593	0	A
ENSCDRG00005000951	0.0189164	1.20447	PRKAR2B	0.992581	-0.0438704	0	A
ENSCDRG00005015969	5.88119e-06	1.5041	PRPF4B	0.617199	0.430902	0	A
ENSCDRG00005007550	0.0154886	0.245137	PSMC4	0.161772	-0.197862	0	A
ENSCDRG00005006807	0.0229865	0.435641	PTOV1	0.925482	0.080898	0	A
ENSCDRG00005003834	0.004433	0.742195	PTPRZ1	0.937506	-0.103687	0	A
ENSCDRG00005021711	0.00259414	2.5226	PYGM	0.867442	0.539087	0	A
ENSCDRG00005005103	3.27458e-05	2.36371	PYM1	0.276787	1.09141	0	A
ENSCDRG00005002740	0.00412624	0.772057	RAD9A	0.95883	-0.0854545	0	A
ENSCDRG00005021051	0.0169132	3.51265	RBFA	0.623367	1.75467	0	A
ENSCDRG00005011202	0.0122279	2.3633	RCC2	0.972255	0.24718	0	A
ENSCDRG00005013920	0.00446333	1.41375	RPL29	0.353528	0.819127	0	A
ENSCDRG00005014746	0.0136373	0.367589	RUFY3	0.974725	0.0332759	0	A
ENSCDRG00005012050	6.15495e-06	0.663623	SAFB2	0.431029	0.244771	0	A
ENSCDRG00005008530	0.0433653	1.41064	SAMD11	0.271747	1.12498	0	A
ENSCDRG00005013608	0.0457297	2.46004	SCAP	0.593295	1.37058	0	A
ENSCDRG00005002511	0.00353182	1.23563	SCTR	0.893004	0.236761	0	A
ENSCDRG00005012980	0.000390036	0.503428	SELENOM	0.851858	0.102168	0	A
ENSCDRG00005013970	0.00458072	1.06454	SEMA3F	0.164821	0.757138	0	A
ENSCDRG00005006816	2.61315e-05	1.42283	SFXN3	0.989156	-0.0443481	0	A
ENSCDRG00005003116	0.0172689	0.416852	SH3BP4	0.924655	-0.0750918	0	A
ENSCDRG00005000984	0.00271862	0.86766	SH3GL2	0.257646	0.532089	0	A
ENSCDRG00005021513	0.00841501	0.898716	SHANK3	0.713626	0.325916	0	A
ENSCDRG00005011353	0.0376052	0.481133	SHCBP1L	0.947773	-0.0751404	0	A
ENSCDRG00005020811	0.000280247	0.710254	SKA2	0.972174	-0.053641	0	A
ENSCDRG00005018612	0.0433653	0.959797	SLC25A43	0.327245	0.719882	0	A
ENSCDRG00005016383	0.0224276	0.256659	SLC38A3	0.865076	-0.0665517	0	A
ENSCDRG00005011589	0.000899305	0.883823	SLC5A5	0.407596	0.423067	0	A
ENSCDRG00005010518	0.0293647	1.46963	SLITRK4	0.284043	1.08756	0	A
ENSCDRG00005004646	0.0147425	1.33242	SMC4	0.44719	0.758456	0	A
ENSCDRG00005004419	0.0236586	0.728355	SMIM41	0.912459	-0.15074	0	A
ENSCDRG00005011376	5.9548e-05	0.611662	SNN	0.712914	-0.163579	0	A
ENSCDRG00005012335	0.0032183	1.27935	SNORA23	0.251272	0.798339	0	A
ENSCDRG00005009184	6.66422e-06	0.665068	SNORA71	0.851858	-0.112836	0	A
ENSCDRG00005002660	0.0489126	1.231	SNORD101	0.969459	0.15742	0	A
ENSCDRG00005008096	0.0122524	0.812072	SNORD116	0.832101	0.233793	0	A
ENSCDRG00005013905	0.0131634	0.583727	SNUPN	0.738187	-0.213802	0	A
ENSCDRG00005012902	0.000830426	0.901156	SNX4	0.486216	0.393422	0	A
ENSCDRG00005014921	0.00993318	0.561752	SPATA1	0.927763	-0.0926906	0	A
ENSCDRG00005017938	0.0433046	0.547164	SPHKAP	0.813933	0.187306	0	A
ENSCDRG00005013810	0.0122524	1.0864	SPNS1	0.704517	0.417796	0	A
ENSCDRG00005004819	0.0495192	0.86328	SSR4	0.991264	0.0414861	0	A
ENSCDRG00005021806	0.00025519	5.19369	TCF19	0.102935	3.50448	0	A
ENSCDRG00005001673	0.00302957	0.83558	TGM7	0.868899	0.173467	0	A
ENSCDRG00005004010	0.00302957	0.967272	TIE1	0.668975	0.352857	0	A
ENSCDRG00005008395	0.0257723	0.572536	TIMM29	0.937401	-0.0952089	0	A
ENSCDRG00005014130	0.0238283	1.03346	TKFC	0.505223	0.594906	0	A
ENSCDRG00005004521	0.0153436	0.516054	TMBIM6	0.923342	0.0924016	0	A
ENSCDRG00005013569	0.0491387	1.01296	TMEM135	0.869444	0.29329	0	A
ENSCDRG00005005559	0.00745852	5.38089	TMEM178B	0.536496	2.73323	0	A
ENSCDRG00005022246	0.0221003	0.436718	TMEM203	0.97654	-0.0406286	0	A
ENSCDRG00005013184	0.030235	1.18386	TNNI2	0.0744173	1.19751	0	A
ENSCDRG00005009095	0.00263387	0.916115	TP53BP2	0.882549	0.180504	0	A
ENSCDRG00005005138	0.00033356	2.02046	TRIB2	0.267738	1.12217	0	A
ENSCDRG00005013346	0.0451754	0.501807	TRPC6	0.999327	0.00770536	0	A
ENSCDRG00005010980	0.00874046	0.470792	TTC12	0.753487	0.157295	0	A
ENSCDRG00005014903	0.0302263	1.56189	TYW3	0.517641	0.912334	0	A
ENSCDRG00005019536	0.000913689	0.975329	U12	0.997115	0.0199595	0	A
ENSCDRG00005017134	0.0132799	0.512608	U6	0.455161	-0.288243	0	A
ENSCDRG00005014954	0.0217863	2.15415	U6	0.515092	1.20147	0	A
ENSCDRG00005020520	0.00109636	2.31573	U6	0.993879	-0.0625549	0	A
ENSCDRG00005019491	0.00383714	1.18247	UBA1	0.567207	-0.523874	0	A
ENSCDRG00005018436	0.00289034	1.9825	UBE2C	0.890189	0.371791	0	A
ENSCDRG00005018788	0.0146916	0.412582	UBOX5	0.753487	0.144428	0	A
ENSCDRG00005000368	0.0055059	2.52046	UVRAG	0.984081	0.142504	0	A
ENSCDRG00005017499	0.0408341	3.79137	VASH1	0.06523	4.05526	0	A
ENSCDRG00005009969	5.34274e-05	1.08363	VHL	0.615441	0.345283	0	A
ENSCDRG00005004683	0.021337	1.15078	VPS53	0.585211	0.573543	0	A
ENSCDRG00005016290	0.0481465	1.41552	WDR13	0.946595	0.234719	0	A
ENSCDRG00005002284	0.00239502	0.936117	WDR25	0.270302	0.556134	0	A
ENSCDRG00005003838	0.0324098	2.47972	WDR36	0.515092	1.50434	0	A
ENSCDRG00005020860	0.0186738	0.82371	WNK3	0.107286	0.73672	0	A
ENSCDRG00005005517	0.0185189	1.34592	WNT2	0.492865	0.753582	0	A
ENSCDRG00005014585	0.0490069	0.917284	ZBBX	0.837151	0.298152	0	A
ENSCDRG00005000881	0.0372415	0.393523	ZDHHC13	0.874764	0.101887	0	A
ENSCDRG00005012267	0.0427664	1.23606	ZDHHC18	0.811954	0.433438	0	A
ENSCDRG00005021365	0.0015321	1.32109	ZNF250	0.267213	0.768238	0	A
ENSCDRG00005000514	0.00289034	4.46042	ZNF410	0.0589847	3.82115	0	A
ENSCDRG00005009726	0.000122146	0.854408	ZNF512B	0.752657	0.220974	0	A
ENSCDRG00005012492	0.0224802	0.347111	ZNHIT1	0.861702	-0.0910009	0	A
ENSCDRG00005019679	0.000122146	4.34124	GC	0.212864	2.31276	0	A
ENSCDRG00005000132	0.00142613	1.27085	ABCG2	0.656181	0.449335	0	A
ENSCDRG00005003589	0.00541528	0.859012	GRK4	0.267738	0.545832	0	A
ENSCDRG00005010706	0.0358626	2.38939	ENSCDRG00005010706	0.473093	1.52763	0	A
ENSCDRG00005020708	7.18663e-05	2.70987	ENSCDRG00005020708	0.0607953	1.83852	0	A
ENSCDRG00005019066	0.00134583	0.688337	TMCO6	0.956419	0.0724462	0	A
ENSCDRG00005002053	0.0329818	1.11173	FMN1	0.877426	0.282883	0	A
ENSCDRG00005006489	0.0340006	0.537824	ADCY4	0.502581	-0.323333	0	A
ENSCDRG00005002402	0.00120511	1.09972	ENSCDRG00005002402	0.78896	0.298342	0	A
ENSCDRG00005007411	0.0324264	0.566039	EPHA1	0.971206	0.0636697	0	A
ENSCDRG00005008822	0.00516598	2.22008	BTBD16	0.19715	1.54763	0	A
ENSCDRG00005011201	0.0255347	0.436786	PDCD11	0.713226	0.178811	0	A
ENSCDRG00005011109	0.00239502	0.833426	SPOCK2	0.705154	0.277081	0	A
ENSCDRG00005007906	0.00483378	0.798946	NID1	0.733283	0.266377	0	A
ENSCDRG00005019125	9.44152e-06	0.762327	CNKSR3	0.088075	0.438275	0	A
ENSCDRG00005001542	0.0479393	1.27128	ENSCDRG00005001542	0.962433	0.183867	0	A
ENSCDRG00005004609	0.00463977	1.85418	WASF1	0.732373	0.640448	0	A
ENSCDRG00005001269	0.0217821	0.780761	EHD2	0.936796	0.128165	0	A
ENSCDRG00005010149	0.00677839	1.07193	ENSCDRG00005010149	0.521852	0.525164	0	A
ENSCDRG00005010592	0.0122079	0.747131	FHOD1	0.917598	0.134333	0	A
ENSCDRG00005015235	0.00360222	0.555302	SLC12A4	0.946985	0.0687727	0	A
ENSCDRG00005013362	0.0362692	0.365451	FA2H	0.999327	0.00620896	0	A
ENSCDRG00005002439	2.61315e-05	1.12138	AMPD2	0.911967	0.144984	0	A
ENSCDRG00005012700	0.00812367	0.452372	PPP2R5B	0.623367	0.194237	0	A
ENSCDRG00005007029	0.0260493	0.59768	DDB2	0.247607	0.457018	0	A
ENSCDRG00005009373	0.00894686	1.22001	SCUBE2	0.942123	-0.172893	0	A
ENSCDRG00005001163	0.0106932	0.711261	PDE2A	0.726295	-0.25889	0	A
ENSCDRG00005005162	0.00302957	1.15386	PADI2	0.813923	0.300645	0	A
ENSCDRG00005001521	0.0130425	0.470808	LRRC8A	0.875811	-0.107201	0	A
ENSCDRG00005004710	0.0136373	1.10517	RNF183	0.858229	0.279409	0	A
ENSCDRG00005016667	0.00015252	1.93493	MYO1A	0.849583	0.397758	0	A
ENSCDRG00005019460	0.0433653	0.596603	ENSCDRG00005019460	0.936434	0.109221	0	A
ENSCDRG00005019284	0.0481546	0.802744	C1QTNF1	0.0635883	0.888818	0	A
ENSCDRG00005013702	0.0007273	0.549144	GEMIN4	0.157171	0.353858	0	A
ENSCDRG00005018676	0.0386892	3.13541	ASIC2	0.793897	1.22057	0	A
ENSCDRG00005019827	0.0160471	0.458219	PIP4K2B	0.891819	-0.0985766	0	A
ENSCDRG00005011268	0.000294731	1.29657	ENSCDRG00005011268	0.424358	0.571615	0	A
ENSCDRG00005014526	0.0142378	0.527282	CTC1	0.863093	-0.130437	0	A
ENSCDRG00005016740	0.000269803	1.11974	ENSCDRG00005016740	0.878418	0.196066	0	A
ENSCDRG00005004218	0.0272197	0.397074	IMPDH2	0.872918	0.099872	0	A
ENSCDRG00005010652	0.0105112	0.426222	MAPKAPK3	0.769854	-0.140358	0	A
ENSCDRG00005004206	0.0225676	0.960352	SLC6A6	0.914793	0.187677	0	A
ENSCDRG00005018361	0.00290176	3.02675	ENSCDRG00005018361	0.709998	1.04289	0	A
ENSCDRG00005018498	0.000269803	3.62627	ENSCDRG00005018498	0.786233	0.877308	0	A
ENSCDRG00005009013	0.000189929	2.20067	F13A1	0.152392	1.32559	0	A
ENSCDRG00005021691	0.0432964	0.360736	DAXX	0.956419	-0.0526507	0	A
ENSCDRG00005021737	3.69006e-05	1.24229	ITPR3	0.157856	0.683262	0	A
ENSCDRG00005012750	0.000283782	5.77504	GCM1	0.071783	4.16112	0	A
ENSCDRG00005021247	0.0189651	0.598379	SDC2	0.521185	0.322496	0	A
ENSCDRG00005012019	0.000278336	1.64277	SLC45A3	0.524258	0.641035	0	A
ENSCDRG00005018270	0.00400728	0.666716	CLIP2	0.709841	0.232456	0	A
ENSCDRG00005005994	7.18663e-05	0.868396	BAZ1B	0.972315	-0.0588658	0	A
ENSCDRG00005007099	0.00579686	3.73744	CCL24	0.071783	3.21019	0	A
ENSCDRG00005009675	0.0339659	0.494443	MCM7	0.874906	-0.126634	0	A
ENSCDRG00005018363	0.0427664	4.52255	SLC29A4	0.0893839	4.61763	0	A
ENSCDRG00005011251	0.00522302	1.36295	FMO5	0.991264	0.052827	0	A
ENSCDRG00005008773	0.0489751	1.07583	F5	0.962596	-0.147778	0	A
ENSCDRG00005020609	0.00158321	0.370573	POLG	0.414799	-0.183877	0	A
ENSCDRG00005016943	3.5864e-05	0.80837	PAQR5	0.923806	-0.0975655	0	A
ENSCDRG00005005676	0.03996	1.95493	FGF18	0.156465	1.79159	0	A
ENSCDRG00005004413	0.014916	0.581433	NOTCH3	0.999411	0.00535172	0	A
ENSCDRG00005011800	0.0224276	0.353841	LIMK2	0.983958	-0.0233174	0	A
ENSCDRG00005010359	0.0108318	0.609192	TGIF1	0.763947	0.202198	0	A
ENSCDRG00005015534	0.0115767	0.699056	CADM1	0.758164	0.236288	0	A
ENSCDRG00005021288	0.0217034	3.46639	POU2F3	0.145066	3.03253	0	A
ENSCDRG00005015895	6.02109e-05	2.10215	ROBO3	0.343152	0.973377	0	A
ENSCDRG00005018592	0.0193411	0.293079	ZNF384	0.412297	-0.181737	0	A
ENSCDRG00005018658	1.12347e-06	1.2194	KCNJ8	0.867442	0.179223	0	A
ENSCDRG00005020127	3.5864e-05	2.48138	LMNTD1	0.806014	0.558404	0	A
ENSCDRG00005016823	0.0129988	0.764921	TCF7L1	0.978532	-0.0621044	0	A
ENSCDRG00005007951	0.0489751	0.937901	GLIS2	0.0831076	0.993221	0	A
ENSCDRG00005013461	0.0181901	-0.616812	LSM 11.00	0.997725	-0.0129102	0	B
ENSCDRG00005011650	0.035821	-0.5237	5S_rRNA	0.752901	-0.204417	0	B
ENSCDRG00005020263	0.000133416	-1.4272	ADA2	0.833429	-0.290479	0	B
ENSCDRG00005002277	0.0245314	-0.397897	ADCY4	0.832667	0.1191	0	B
ENSCDRG00005017888	0.00579686	-1.82466	AGER	0.446074	-0.949803	0	B
ENSCDRG00005013651	0.0413041	-0.637716	AKAIN1	0.387419	-0.440545	0	B
ENSCDRG00005012605	0.00650574	-0.980939	ANAPC5	0.786233	-0.293376	0	B
ENSCDRG00005007168	0.0273446	-0.459657	ANKIB1	0.737029	-0.179526	0	B
ENSCDRG00005002074	0.0423967	-0.659379	ANKRD49	0.438733	-0.430717	0	B
ENSCDRG00005022226	0.0390061	-0.514911	AP1M1	0.522642	-0.301234	0	B
ENSCDRG00005004418	0.0260493	-1.18366	APOLD1	0.969459	0.131162	0	B
ENSCDRG00005001052	0.0223769	-0.439148	AQP5	0.775515	-0.152512	0	B
ENSCDRG00005015576	0.00100061	-1.11702	ARMCX2	0.935731	-0.143895	0	B
ENSCDRG00005018831	0.00139508	-1.45851	ATP23	0.735639	0.377858	0	B
ENSCDRG00005018652	0.00995953	-0.506024	ATP5F1C	0.7434	0.175448	0	B
ENSCDRG00005007611	0.0208297	-0.383492	ATRAID	0.813933	0.118548	0	B
ENSCDRG00005011768	6.84425e-07	-1.73675	AZIN2	0.997767	0.0181999	0	B
ENSCDRG00005011903	0.0284056	-1.62157	BACE1	0.382398	-1.06975	0	B
ENSCDRG00005021173	0.0348486	-0.427028	BAG2	0.964306	-0.0542886	0	B
ENSCDRG00005013646	0.00928225	-0.756059	BDNF	0.557075	-0.354086	0	B
ENSCDRG00005003522	0.0448458	-0.571701	BTBD11	0.0767663	-0.608182	0	B
ENSCDRG00005021350	2.26802e-06	-1.24314	C11orf68	0.867308	0.179196	0	B
ENSCDRG00005001288	0.000397537	-1.88501	C16orf70	0.900166	0.29235	0	B
ENSCDRG00005015937	0.000158378	-0.426452	C3	0.0576338	-0.300842	0	B
ENSCDRG00005010969	0.0279092	-0.709573	CAPN7	0.982197	0.0531063	0	B
ENSCDRG00005007214	0.00263387	-1.2748	CATSPER2	0.758031	-0.377986	0	B
ENSCDRG00005004922	0.00230242	-1.82594	CAV1	0.378332	-0.950542	0	B
ENSCDRG00005011669	0.00970977	-0.948847	CAVIN2	0.735639	-0.332656	0	B
ENSCDRG00005015749	0.00263387	-0.550328	CCDC102B	0.256723	-0.33211	0	B
ENSCDRG00005022332	0.030235	-0.470622	CCDC117	0.982857	-0.0346334	0	B
ENSCDRG00005021139	0.00015813	-0.894358	CCDC157	0.239621	-0.464702	0	B
ENSCDRG00005010913	0.0245314	-0.65822	CCDC183	0.46877	-0.388371	0	B
ENSCDRG00005008744	2.61315e-05	-1.29021	CCDC50	0.161772	-0.68318	0	B
ENSCDRG00005019644	0.0139156	-0.500623	CCK	0.956419	0.0625504	0	B
ENSCDRG00005017823	0.000430726	-0.965978	CCT4	0.850528	-0.195518	0	B
ENSCDRG00005000407	0.0332857	-0.376992	CD101	0.952469	-0.0551201	0	B
ENSCDRG00005014766	0.035415	-1.6941	CD226	0.413141	-1.08554	0	B
ENSCDRG00005013842	9.75797e-06	-0.73504	CDHR5	0.085224	-0.423373	0	B
ENSCDRG00005003782	0.00632769	-0.777873	CDKN1B	0.900362	0.140618	0	B
ENSCDRG00005018497	4.13315e-05	-2.6191	CENPA	0.782017	-0.580024	0	B
ENSCDRG00005022095	4.98982e-05	-0.521199	CENPV	0.281311	-0.242944	0	B
ENSCDRG00005002153	0.0213384	-0.549708	CFAP299	0.891628	-0.121653	0	B
ENSCDRG00005002967	0.0457297	-0.344832	CHORDC1	0.60542	-0.184244	0	B
ENSCDRG00005003019	0.0358658	-0.41986	CHRNA1	0.965189	0.0528196	0	B
ENSCDRG00005001704	0.0313705	-1.08185	CIR1	0.997626	0.0249568	0	B
ENSCDRG00005004837	0.00267624	-0.917515	CLASRP	0.218849	-0.578017	0	B
ENSCDRG00005007107	0.0085226	-1.15584	CLCN1	0.98427	0.0638896	0	B
ENSCDRG00005012528	2.22843e-13	-1.53794	CLCN6	0.603393	-0.304636	0	B
ENSCDRG00005014393	0.00826466	-1.94594	CNKSR3	0.667457	-0.769821	0	B
ENSCDRG00005010041	0.0443448	-0.624772	CNOT2	0.100347	-0.630345	0	B
ENSCDRG00005004813	0.0173929	-0.487994	CNTN5	0.2043	-0.37318	0	B
ENSCDRG00005013344	0.000419122	-0.549809	COL16A1	0.23089	-0.305365	0	B
ENSCDRG00005013677	7.18663e-05	-1.89108	COLEC10	0.93977	-0.199234	0	B
ENSCDRG00005003747	0.0134543	-0.715369	CORT	0.84982	-0.184261	0	B
ENSCDRG00005020202	0.0364302	-0.394584	CRAMP1	0.772625	-0.147086	0	B
ENSCDRG00005017019	0.0481644	-0.67536	CRLF2	0.515228	-0.412336	0	B
ENSCDRG00005019050	0.0161478	-0.784756	CSMD1	0.855198	-0.200262	0	B
ENSCDRG00005021621	0.0404258	-0.758185	CSTF3	0.753487	-0.298546	0	B
ENSCDRG00005021234	0.00847878	-1.23528	CXorf38	0.767124	-0.391959	0	B
ENSCDRG00005004898	0.0113477	-1.46239	CYP2R1	0.701688	-0.544654	0	B
ENSCDRG00005017046	0.00259782	-0.594006	CYP7A1	0.936511	-0.0802475	0	B
ENSCDRG00005007329	0.0339119	-2.06811	DDI1	0.889795	0.481185	0	B
ENSCDRG00005007807	0.000121703	-0.909439	DDX56	0.941321	-0.0961281	0	B
ENSCDRG00005011663	0.000161328	-1.44663	DIABLO	0.877426	-0.239591	0	B
ENSCDRG00005014763	0.00263387	-0.474226	DLL4	0.377114	-0.25104	0	B
ENSCDRG00005008567	0.0315748	-0.452365	DMRTA1	0.47084	-0.273106	0	B
ENSCDRG00005010789	0.0427664	-0.707095	DOCK3	0.775391	-0.267072	0	B
ENSCDRG00005021905	0.0159998	-1.08473	DRD3	0.979062	-0.081405	0	B
ENSCDRG00005018912	0.0055059	-0.922589	DTX2	1	-0.00297019	0	B
ENSCDRG00005003260	0.0376052	-0.75928	EDC4	0.432471	-0.490077	0	B
ENSCDRG00005005192	0.021568	-1.79377	EFHB	0.396001	-1.08602	0	B
ENSCDRG00005008661	0.035415	-0.475113	EGR2	0.910841	-0.101025	0	B
ENSCDRG00005006517	0.00138363	-0.399254	EIF4G2	0.396001	-0.198384	0	B
ENSCDRG00005016039	0.00874691	-0.48868	ERC2	0.343516	-0.297054	0	B
ENSCDRG00005007296	0.0187713	-0.573949	ERCC6L2	0.867442	-0.142042	0	B
ENSCDRG00005012913	0.029839	-0.565455	FABP7	0.19056	-0.468805	0	B
ENSCDRG00005021688	1.83065e-09	-1.22576	FAM155B	0.701688	-0.239358	0	B
ENSCDRG00005001173	0.0102738	-0.356268	FAM161B	0.972255	0.0334489	0	B
ENSCDRG00005021627	0.0224276	-2.16575	FAM184A	0.485706	-1.16017	0	B
ENSCDRG00005004629	0.0313755	-0.975081	FAM199X	0.962574	-0.124031	0	B
ENSCDRG00005016066	0.0400005	-1.81809	FAM207A	0.256723	-1.4223	0	B
ENSCDRG00005005510	0.0136373	-1.4457	FAM214A	0.559141	-0.698792	0	B
ENSCDRG00005019625	0.004433	-2.61759	FAM3D	0.468969	-1.21839	0	B
ENSCDRG00005008435	0.000133416	-0.479393	FARP1	0.336422	-0.222511	0	B
ENSCDRG00005019669	1.23278e-05	-1.43589	FBXL14	0.628405	0.411871	0	B
ENSCDRG00005004649	0.0189647	-0.594098	FER	0.735639	-0.223141	0	B
ENSCDRG00005016737	0.0319985	-0.872429	FES	0.761967	-0.322523	0	B
ENSCDRG00005004613	0.00113766	-0.519633	FIBCD1	0.29972	0.27905	0	B
ENSCDRG00005017836	0.0235245	-1.08217	FLYWCH1	0.987096	0.0561967	0	B
ENSCDRG00005006865	0.0404258	-0.541487	FYN	0.179123	-0.473172	0	B
ENSCDRG00005003263	0.0391985	-0.684949	GET1	0.604936	-0.358569	0	B
ENSCDRG00005021626	0.00230242	-0.660461	GFAP	0.491539	-0.304648	0	B
ENSCDRG00005001941	0.0372253	-0.47322	GLDN	0.991264	0.0223502	0	B
ENSCDRG00005004932	0.030235	-2.48633	GLMP	0.977693	0.222833	0	B
ENSCDRG00005018587	0.0136623	-0.708857	GPR176	0.521699	-0.366987	0	B
ENSCDRG00005011386	0.000324241	-0.654495	GPRIN2	0.339623	-0.317644	0	B
ENSCDRG00005016506	0.000623592	-0.555871	GRB14	0.4774	-0.239369	0	B
ENSCDRG00005022331	0.00239502	-1.07111	GSTT4	0.845546	0.245963	0	B
ENSCDRG00005013023	0.0181901	-1.05091	GTF2E2	0.0644886	-1.0306	0	B
ENSCDRG00005009190	0.0403914	-0.589882	GTF2F1	0.983863	-0.0421918	0	B
ENSCDRG00005000805	0.0213618	-0.77423	HBP1	0.854322	-0.208701	0	B
ENSCDRG00005010866	0.0404258	-1.55513	HEATR6	0.985266	-0.0980467	0	B
ENSCDRG00005006732	0.0207166	-0.757721	HERC4	0.747902	-0.279033	0	B
ENSCDRG00005003573	0.0159503	-1.37083	HOMER1	0.688492	0.555753	0	B
ENSCDRG00005014345	0.00991143	-0.45914	HORMAD2	0.215045	-0.325297	0	B
ENSCDRG00005014543	0.000133806	-0.463217	HPF1	0.625715	-0.149882	0	B
ENSCDRG00005018846	0.0181901	-0.808351	HSPB7	0.858624	-0.205095	0	B
ENSCDRG00005003420	0.0250664	-0.559418	HSPB9	0.769961	-0.199211	0	B
ENSCDRG00005021209	0.0151315	-0.573814	IAH1	0.878504	-0.129501	0	B
ENSCDRG00005004651	0.00118272	-2.20103	IBTK	0.627884	-0.796283	0	B
ENSCDRG00005001870	0.0202782	-1.80362	IFITM5	0.979676	-0.136063	0	B
ENSCDRG00005011979	0.0400005	-0.612993	IL12B	0.482262	-0.377722	0	B
ENSCDRG00005001958	0.0456315	-1.93927	ILDR1	0.903986	-0.435286	0	B
ENSCDRG00005002124	0.000111672	-4.35633	IRF2BP2	0.978532	0.236027	0	B
ENSCDRG00005013555	0.0419355	-1.61344	ITK	0.782317	-0.592994	0	B
ENSCDRG00005021240	0.00669177	-0.487089	KANTR	0.910597	-0.0872599	0	B
ENSCDRG00005018673	0.00385641	-1.58282	KCNAB2	0.631587	-0.607867	0	B
ENSCDRG00005001093	0.00541528	-2.47078	KCNJ6	0.817318	0.617148	0	B
ENSCDRG00005009842	0.0213618	-0.681311	KCTD20	0.066133	-0.673828	0	B
ENSCDRG00005002930	0.0239656	-0.644809	KIF1A	0.548728	-0.343104	0	B
ENSCDRG00005008978	0.000440655	-0.792957	KIFAP3	0.968286	-0.0667457	0	B
ENSCDRG00005019317	0.0324264	-0.865568	KMT5A	0.636215	-0.419412	0	B
ENSCDRG00005008508	0.0308552	-1.6503	LMAN2L	0.928066	-0.304883	0	B
ENSCDRG00005015420	0.0357147	-0.672726	LRRTM4	0.654702	-0.317604	0	B
ENSCDRG00005011110	0.0427664	-0.803997	MAP4K2	0.985579	-0.0477571	0	B
ENSCDRG00005020023	0.00332293	-0.590277	MBD2	0.532485	-0.264098	0	B
ENSCDRG00005004790	4.65894e-07	-1.66968	MCCD1	0.564445	-0.473029	0	B
ENSCDRG00005019870	0.00970977	-0.379934	MCM4	0.763087	-0.124263	0	B
ENSCDRG00005018011	0.00888298	-0.677739	MDH2	0.917016	-0.116642	0	B
ENSCDRG00005015402	0.0224852	-0.627987	ME1	0.925482	-0.115387	0	B
ENSCDRG00005009990	0.00490258	-0.504469	METTL24	0.559141	-0.225482	0	B
ENSCDRG00005000604	0.0171688	-1.75006	MIR125B2	0.987096	0.0872658	0	B
ENSCDRG00005005179	0.00102075	-0.899886	MIR450B	0.429949	-0.413311	0	B
ENSCDRG00005013502	0.0313755	-0.603571	MLPH	0.747087	-0.234819	0	B
ENSCDRG00005019987	0.0185001	-1.39944	MLST8	0.992241	-0.0511066	0	B
ENSCDRG00005021340	0.0404945	-1.20835	MMP11	0.90678	-0.263444	0	B
ENSCDRG00005019795	0.000764517	-0.715665	MORN3	0.0610184	-0.545683	0	B
ENSCDRG00005014801	0.00120186	-1.64636	MROH2B	0.983863	-0.0846802	0	B
ENSCDRG00005005643	0.021337	-0.453682	MSANTD2	0.815147	-0.14051	0	B
ENSCDRG00005014365	0.00278265	-0.676533	MTBP	0.623367	-0.262491	0	B
ENSCDRG00005021414	0.0213618	-0.524435	MYF5	0.294985	-0.366147	0	B
ENSCDRG00005007061	0.00449673	-1.41322	MYPN	0.9568	-0.158982	0	B
ENSCDRG00005020019	5.9548e-05	-2.6577	NDRG1	0.777834	-0.60477	0	B
ENSCDRG00005007630	0.0131523	-0.808441	NDUFAF2	0.932834	-0.130433	0	B
ENSCDRG00005011454	0.0181901	-1.18566	NDUFS2	0.418117	-0.702025	0	B
ENSCDRG00005018241	0.0140915	-0.506663	NECTIN2	0.667576	-0.210399	0	B
ENSCDRG00005019165	2.47848e-10	-2.33498	NEURL1	0.126768	-0.937722	0	B
ENSCDRG00005014551	0.00317162	-0.387163	NFATC2IP	0.997115	0.00858627	0	B
ENSCDRG00005014221	0.0202214	-0.887228	NIN	0.801234	-0.279323	0	B
ENSCDRG00005001449	0.0278269	-0.60179	NLGN1	0.835503	0.181145	0	B
ENSCDRG00005021169	0.0272197	-0.993862	NOC4L	0.697687	-0.418802	0	B
ENSCDRG00005013001	0.0114481	-0.593613	NPFFR1	0.372023	-0.358688	0	B
ENSCDRG00005006209	0.0440956	-0.673344	NR4A3	0.842937	-0.211389	0	B
ENSCDRG00005008465	0.046169	-1.64206	NTRK2	0.949124	-0.258501	0	B
ENSCDRG00005014184	2.51696e-08	-1.85767	OR9A2	0.144239	-0.80187	0	B
ENSCDRG00005014260	0.0413041	-0.915494	OXCT1	0.468904	-0.577727	0	B
ENSCDRG00005000716	0.0186523	-0.623265	PAPOLA	0.774879	-0.213043	0	B
ENSCDRG00005014530	0.00342488	-0.720432	PARP14	0.412237	-0.369737	0	B
ENSCDRG00005016671	0.0313414	-2.29523	PGM5	0.250422	-1.63002	0	B
ENSCDRG00005011209	0.0244721	-0.433475	PHF8	0.97654	-0.039747	0	B
ENSCDRG00005022350	0.00412624	-1.63165	PHLDB1	0.811311	-0.430902	0	B
ENSCDRG00005004427	0.0110317	-0.526694	PIGBOS1	0.999327	-0.00503446	0	B
ENSCDRG00005003365	0.0227905	-1.58507	PITX2	0.251272	-1.16331	0	B
ENSCDRG00005019141	1.81325e-06	-0.770205	PMFBP1	0.770982	0.154368	0	B
ENSCDRG00005013583	0.046169	-0.536035	POLR1C	0.936434	-0.0965212	0	B
ENSCDRG00005018970	1.39811e-05	-1.64162	POMK	0.953032	-0.139138	0	B
ENSCDRG00005004667	0.000229397	-0.657883	POU5F2	0.879978	-0.109146	0	B
ENSCDRG00005013641	2.47712e-05	-2.57611	PRICKLE1	0.813567	-0.506966	0	B
ENSCDRG00005014306	0.0332857	-0.634269	PRKCQ	0.905792	-0.134179	0	B
ENSCDRG00005008101	0.0433046	-1.20109	PROB1	0.349962	-0.873206	0	B
ENSCDRG00005004226	0.0260493	-0.844824	PROS1	0.796857	-0.281743	0	B
ENSCDRG00005013281	0.000430754	-2.09891	PTH2R	0.317111	-1.04393	0	B
ENSCDRG00005012623	0.000850011	-1.79369	PTPN6	0.71532	-0.543517	0	B
ENSCDRG00005004764	5.74533e-05	-1.28027	RAB27A	0.174775	-0.679527	0	B
ENSCDRG00005017818	0.0136628	-0.593331	RAI14	0.839063	-0.162504	0	B
ENSCDRG00005003104	0.0160896	-0.683483	RASGRP4	0.13637	-0.571645	0	B
ENSCDRG00005007281	0.021484	-0.72372	REV3L	0.494231	-0.40698	0	B
ENSCDRG00005012978	0.0193411	-1.11595	RGS2	0.946252	-0.162928	0	B
ENSCDRG00005006333	0.0160471	-0.468227	RHOBTB2	0.524258	-0.244302	0	B
ENSCDRG00005001811	0.00444672	-0.487775	RIPK4	0.954163	0.0568187	0	B
ENSCDRG00005014587	0.0150724	-1.48337	RNF144B	0.9568	0.18544	0	B
ENSCDRG00005011360	5.3637e-05	-0.635065	RNF145	0.740964	-0.158247	0	B
ENSCDRG00005003074	0.015231	-2.1096	RNF25	0.926512	-0.361812	0	B
ENSCDRG00005008591	0.0155994	-4.39415	RNH1	0.975559	0.277122	0	B
ENSCDRG00005004482	0.00392161	-5.35634	ROGDI	0.0513409	-4.70037	0	B
ENSCDRG00005017975	0.0265191	-0.624383	RPS27	0.949494	-0.0903832	0	B
ENSCDRG00005017989	0.00358254	-1.39461	RWDD2A	0.890874	-0.261306	0	B
ENSCDRG00005004596	0.00412624	-0.429363	SEMA7A	0.407384	-0.22797	0	B
ENSCDRG00005015220	0.027006	-0.801392	SENP7	0.79139	-0.269533	0	B
ENSCDRG00005007429	0.0240672	-0.498349	SF3B4	0.917016	-0.0961902	0	B
ENSCDRG00005012496	0.037814	-0.652065	SF3B6	0.833346	0.20645	0	B
ENSCDRG00005006270	0.00490258	-0.667239	SGMS1	0.314837	-0.397284	0	B
ENSCDRG00005015083	0.000476951	-1.36314	SHE	0.584903	-0.49231	0	B
ENSCDRG00005007198	0.0189647	-0.854144	SIRT5	0.379992	-0.530598	0	B
ENSCDRG00005007597	0.0427664	-2.42301	SLC16A10	0.154019	-2.20518	0	B
ENSCDRG00005021970	0.0413028	-0.446661	SLC39A6	0.830607	-0.1444	0	B
ENSCDRG00005006575	0.0181901	-0.746394	SLC43A1	0.927359	-0.132405	0	B
ENSCDRG00005003805	0.0224852	-0.536782	SLC49A3	0.934146	-0.0907954	0	B
ENSCDRG00005005173	0.00130058	-0.359761	SLC5A6	0.169197	-0.231244	0	B
ENSCDRG00005002528	0.00515869	-0.764126	SNORA28	0.854322	-0.179956	0	B
ENSCDRG00005014165	0.0173929	-1.68733	SNORA30	0.914763	-0.310369	0	B
ENSCDRG00005006227	0.00475155	-0.849371	SNORA72	0.281686	-0.519244	0	B
ENSCDRG00005007844	0.0466674	-0.767654	SNORA74	0.559141	-0.439829	0	B
ENSCDRG00005012687	0.00812367	-1.25348	SNORD20	0.207635	-0.871759	0	B
ENSCDRG00005007289	0.0241497	-1.03319	SNORD96	0.90678	-0.213007	0	B
ENSCDRG00005009858	0.0152807	-0.627598	SPATA17	0.210664	-0.469375	0	B
ENSCDRG00005012111	0.00259414	-0.969093	STAP2	0.927763	0.141035	0	B
ENSCDRG00005017078	0.026174	-3.25056	STPG2	0.978532	0.225483	0	B
ENSCDRG00005002433	0.0362692	-0.780882	SYPL1	0.605592	-0.402513	0	B
ENSCDRG00005008935	0.0299706	-3.2976	TBC1D9	0.713226	-0.926254	0	B
ENSCDRG00005019269	0.0332857	-0.400798	TBX22	0.190473	-0.337856	0	B
ENSCDRG00005001999	0.00709252	-2.0943	TBXAS1	0.192205	-1.48292	0	B
ENSCDRG00005000375	0.00412624	-0.579888	TCF12	0.13923	-0.425384	0	B
ENSCDRG00005016275	0.0317046	-0.954076	TCF4	0.972174	0.104823	0	B
ENSCDRG00005008702	0.0106056	-0.644743	TESMIN	0.770181	-0.208508	0	B
ENSCDRG00005013234	0.00150297	-0.493146	THAP1	0.770661	-0.136991	0	B
ENSCDRG00005003133	0.0199894	-1.04165	THAP11	0.987096	-0.0533877	0	B
ENSCDRG00005004267	0.00490258	-1.04511	THAP5	0.983863	-0.0567082	0	B
ENSCDRG00005017184	0.0342295	-0.625449	TIGD6	0.0729715	-0.645704	0	B
ENSCDRG00005012572	0.04391	-0.81577	TINAGL1	0.997767	0.0187923	0	B
ENSCDRG00005013237	0.0363082	-0.931121	TM9SF3	0.717352	-0.392865	0	B
ENSCDRG00005007614	0.0179314	-1.76395	TMEM127	0.983114	-0.117613	0	B
ENSCDRG00005008449	0.00928225	-1.42976	TMEM150A	0.740134	-0.468817	0	B
ENSCDRG00005021252	0.000499627	-0.981508	TMEM176B	0.575697	-0.357724	0	B
ENSCDRG00005005556	0.0194067	-0.540632	TMEM19	0.22253	-0.408736	0	B
ENSCDRG00005013655	0.00211324	-0.794592	TMEM216	0.518521	-0.349104	0	B
ENSCDRG00005012519	0.00181123	-1.02248	TMEM250	0.763087	-0.288136	0	B
ENSCDRG00005000101	0.0181901	-2.50279	TMEM50B	0.720951	-0.943443	0	B
ENSCDRG00005009961	0.000375191	-0.486739	TNK2	0.93103	-0.0608873	0	B
ENSCDRG00005020759	0.0339119	-1.67982	TOR1AIP1	0.825562	-0.536561	0	B
ENSCDRG00005015287	0.000830503	-0.465119	TPGS2	0.978377	-0.0313498	0	B
ENSCDRG00005005502	0.0245314	-3.28594	TRAPPC9	0.741116	-1.02749	0	B
ENSCDRG00005009627	1.50158e-05	-1.897	TRIB1	0.974725	-0.111356	0	B
ENSCDRG00005003083	0.0055059	-0.867159	TTBK2	0.616089	-0.361923	0	B
ENSCDRG00005015219	0.00364849	-0.707338	TTC28	0.0644886	-0.594725	0	B
ENSCDRG00005020429	0.0221187	-1.56258	TWIST2	0.959302	-0.199424	0	B
ENSCDRG00005004647	0.0135319	-2.0096	U1	0.0544199	-1.95758	0	B
ENSCDRG00005018645	0.0148526	-1.06796	U2	0.764296	-0.361093	0	B
ENSCDRG00005008705	0.0427664	-0.667656	U6	0.06523	-0.725323	0	B
ENSCDRG00005022430	0.0104845	-0.559995	U6	0.959782	0.0649933	0	B
ENSCDRG00005020549	0.0384981	-0.521028	U6	0.4947	-0.31603	0	B
ENSCDRG00005015463	0.00650678	-1.1489	U6	0.264988	-0.741734	0	B
ENSCDRG00005011790	0.0302471	-1.0812	UBE2E2	0.880644	-0.262737	0	B
ENSCDRG00005000571	0.000282704	-0.690655	UBE2M	0.247607	-0.366126	0	B
ENSCDRG00005010242	0.0272859	-1.81808	UBR4	0.8439	-0.474423	0	B
ENSCDRG00005009411	0.0401316	-0.732685	UCP1	0.837924	-0.22912	0	B
ENSCDRG00005018685	9.23152e-05	-0.433838	ULK4	0.664899	-0.128331	0	B
ENSCDRG00005004409	0.000445388	-1.22179	UQCRFS1	0.660545	-0.381843	0	B
ENSCDRG00005008560	0.00477298	-3.61832	UTS2B	0.517886	-1.6781	0	B
ENSCDRG00005000117	2.44878e-05	-1.00743	VENTX	0.794581	-0.210056	0	B
ENSCDRG00005001719	0.0172689	-0.740217	VRK1	0.735662	0.263438	0	B
ENSCDRG00005005171	0.0183681	-0.876549	WDR12	0.828012	-0.257572	0	B
ENSCDRG00005011945	0.0340006	-0.854817	WFDC2	0.762211	-0.323481	0	B
ENSCDRG00005018152	0.00983292	-4.11877	WFS1	0.631077	-1.59698	0	B
ENSCDRG00005017579	0.0425832	-0.507323	XRCC6	0.743891	-0.20666	0	B
ENSCDRG00005008106	0.00729135	-1.50643	YARS2	0.801735	-0.423056	0	B
ENSCDRG00005018890	0.0313755	-0.527136	YBX3	0.401361	-0.346101	0	B
ENSCDRG00005022091	4.83394e-09	-1.74667	ZDBF2	0.672249	-0.365615	0	B
ENSCDRG00005018863	0.00256645	-0.507081	ZMAT5	0.714746	0.164256	0	B
ENSCDRG00005018140	0.0428089	-0.484006	ZNF12	0.408725	-0.327209	0	B
ENSCDRG00005006938	0.0110479	-0.772434	ZNF212	0.120595	-0.636466	0	B
ENSCDRG00005017800	0.0256897	-0.615811	ZNF285	0.353528	-0.415745	0	B
ENSCDRG00005001984	0.0400005	-0.99301	ZNF470	0.310202	-0.742053	0	B
ENSCDRG00005017239	0.0342295	-0.3851	ZNF609	0.595404	-0.201143	0	B
ENSCDRG00005014227	0.0181901	-1.76405	ZNF614	0.735639	-0.661052	0	B
ENSCDRG00005019558	0.0427664	-0.52622	ZNF704	0.752657	-0.210865	0	B
ENSCDRG00005000320	0.0317046	-1.26358	ZNF865	0.875811	-0.312238	0	B
ENSCDRG00005021922	0.00397593	-0.759857	ZNF891	0.815747	-0.199563	0	B
ENSCDRG00005001581	0.00250727	-0.643354	BTD	0.862088	-0.134854	0	B
ENSCDRG00005006626	0.00492247	-0.799007	SLC49A4	0.093509	-0.641594	0	B
ENSCDRG00005000318	0.027006	-0.44784	MRPL39	0.852158	-0.125846	0	B
ENSCDRG00005006994	0.000158378	-0.943868	VPS26C	0.676503	-0.274845	0	B
ENSCDRG00005011836	0.00188324	-1.52533	MSMO1	0.930794	-0.21075	0	B
ENSCDRG00005017897	0.0233639	-3.02794	ENSCDRG00005017897	0.945822	-0.454392	0	B
ENSCDRG00005018282	0.027006	-1.32226	ENSCDRG00005018282	0.951702	-0.189628	0	B
ENSCDRG00005003665	0.0131634	-0.602105	GNPDA2	0.912324	-0.110894	0	B
ENSCDRG00005019632	0.000376291	-1.00343	CLCN4	0.865692	0.17992	0	B
ENSCDRG00005019413	0.0402851	-0.406744	MORC4	0.0752827	-0.427471	0	B
ENSCDRG00005000713	0.0412363	-2.93433	ITK	0.953291	-0.309945	0	B
ENSCDRG00005001744	0.0192696	-0.727321	ANXA6	0.956898	-0.0937859	0	B
ENSCDRG00005001923	0.00033658	-0.89761	KLHL3	0.0829394	-0.620797	0	B
ENSCDRG00005004973	0.020858	-0.624153	SRFBP1	0.994701	-0.0184179	0	B
ENSCDRG00005016325	0.0155994	-0.731252	ENSCDRG00005016325	0.643679	-0.319786	0	B
ENSCDRG00005018435	0.010822	-1.48002	FAM151B	0.997115	0.0340077	0	B
ENSCDRG00005002491	0.000133416	-1.60678	HMGCR	0.912324	-0.218538	0	B
ENSCDRG00005005795	0.00069252	-0.82375	NLN	0.853476	-0.168268	0	B
ENSCDRG00005000840	3.01716e-05	-1.00283	UGT3A2	0.679379	-0.274496	0	B
ENSCDRG00005015836	0.00233133	-0.61992	PIGB	0.278716	-0.358942	0	B
ENSCDRG00005008199	0.00628671	-1.47283	SLC28A2	0.130966	-1.1304	0	B
ENSCDRG00005016984	0.00273934	-0.799667	ENSCDRG00005016984	0.452398	-0.38616	0	B
ENSCDRG00005001001	0.049329	-2.69054	ENSCDRG00005001001	0.821987	-0.8272	0	B
ENSCDRG00005017967	0.0308552	-1.012	SLC25A21	1	-0.00676667	0	B
ENSCDRG00005004157	0.0323938	-0.507185	TIMM9	0.776522	0.180468	0	B
ENSCDRG00005000821	0.0348486	-0.922662	ENSCDRG00005000821	0.985579	-0.052995	0	B
ENSCDRG00005002918	0.00033658	-0.606596	OGDH	0.985579	0.0237688	0	B
ENSCDRG00005002345	4.15478e-08	-0.853264	ENSCDRG00005002345	0.563449	-0.223291	0	B
ENSCDRG00005008235	0.0419355	-1.18748	AOC1	0.891256	-0.287701	0	B
ENSCDRG00005014413	0.00136531	-0.812177	ENSCDRG00005014413	0.559141	-0.326075	0	B
ENSCDRG00005006451	0.0283261	-0.536906	UROS	0.859666	-0.144851	0	B
ENSCDRG00005006153	0.00370304	-0.662179	ADD3	0.885231	-0.128536	0	B
ENSCDRG00005011018	0.00754415	-0.89388	TCTN3	0.396001	-0.503568	0	B
ENSCDRG00005007655	0.0333827	-2.62585	ENSCDRG00005007655	0.634149	-1.0315	0	B
ENSCDRG00005008022	0.00714511	-0.687251	GPR137B	0.979062	0.048715	0	B
ENSCDRG00005015292	0.00230904	-2.20325	FNDC1	0.904141	-0.347942	0	B
ENSCDRG00005013874	0.00541528	-0.477814	CCDC28A	0.0589865	-0.420691	0	B
ENSCDRG00005001737	0.0146916	-0.791295	RNF217	0.178697	-0.60965	0	B
ENSCDRG00005001312	0.00760462	-2.41665	NECAB2	0.926512	-0.377041	0	B
ENSCDRG00005000969	0.0076527	-0.485927	ENSCDRG00005000969	0.868198	-0.10866	0	B
ENSCDRG00005007121	3.00029e-07	-2.29567	ENSCDRG00005007121	0.685444	-0.512665	0	B
ENSCDRG00005013288	2.88248e-07	-0.934295	HSD17B12	0.898025	-0.10871	0	B
ENSCDRG00005005606	6.95498e-06	-2.76606	THRSP	0.446995	-0.982939	0	B
ENSCDRG00005005974	0.000921227	-0.813677	ENSCDRG00005005974	0.664407	-0.273952	0	B
ENSCDRG00005009765	0.0451825	-1.78244	NOX4	0.513088	-1.08271	0	B
ENSCDRG00005010578	0.000197404	-1.20874	VWA8	0.866247	-0.216407	0	B
ENSCDRG00005010988	0.0117939	-0.596931	GNB1	0.55725	0.290383	0	B
ENSCDRG00005014030	0.0147425	-0.454737	LZIC	0.972255	0.0437196	0	B
ENSCDRG00005017822	0.00754415	-0.303247	MFN2	0.228322	-0.206846	0	B
ENSCDRG00005009954	0.0391823	-1.28018	LRRIQ3	0.624927	-0.627244	0	B
ENSCDRG00005011717	0.00811398	-1.04333	ACADM	0.991264	-0.0421347	0	B
ENSCDRG00005011689	0.031784	-2.62593	ENSCDRG00005011689	0.561457	-1.34579	0	B
ENSCDRG00005001853	0.00579421	-0.472744	PLAA	0.936434	-0.0684065	0	B
ENSCDRG00005004981	0.0107287	-0.614597	SUOX	0.0894637	-0.533219	0	B
ENSCDRG00005010791	0.0260799	-0.776471	PDE1B	0.989156	0.037987	0	B
ENSCDRG00005020149	0.033893	-0.497765	VEZT	0.989156	0.0253293	0	B
ENSCDRG00005021914	0.00802721	-0.551532	LRPPRC	0.891279	-0.110777	0	B
ENSCDRG00005005489	0.0298191	-0.420763	MDH1	0.912301	-0.0868812	0	B
ENSCDRG00005009577	0.0213614	-0.880651	NARF	0.889795	-0.195235	0	B
ENSCDRG00005014117	0.022477	-1.05382	FAM104A	0.735639	-0.399822	0	B
ENSCDRG00005018315	0.0157343	-0.413849	PSMD11	0.685606	-0.167614	0	B
ENSCDRG00005004031	5.9548e-05	-1.33355	ENSCDRG00005004031	0.717352	-0.348875	0	B
ENSCDRG00005013082	0.0403182	-0.718835	PFKFB4	0.557075	-0.404579	0	B
ENSCDRG00005015543	0.00973919	-1.09751	SLC22A23	0.998374	0.0195958	0	B
ENSCDRG00005006221	0.0193411	-0.681161	ZNF311	0.352278	-0.442979	0	B
ENSCDRG00005021452	1.12462e-08	-5.30464	ENSCDRG00005021452	0.908498	0.524491	0	B
ENSCDRG00005008667	0.0153436	-0.417033	PPARD	0.19056	-0.320121	0	B
ENSCDRG00005018406	0.00267624	-0.732268	CENPQ	0.965542	-0.0689249	0	B
ENSCDRG00005021099	0.000419122	-0.629356	TIMM17A	0.974044	-0.0446897	0	B
ENSCDRG00005018958	0.00490258	-0.852605	ENSCDRG00005018958	0.377114	-0.471662	0	B
ENSCDRG00005006991	1.47224e-05	-1.82294	HSD11B1	0.994564	0.0375311	0	B
ENSCDRG00005020948	0.000625575	-0.545561	UQCRC2	0.867219	-0.10398	0	B
ENSCDRG00005003828	0.0188459	-0.509508	EARS2	0.105557	-0.456583	0	B
ENSCDRG00005020475	0.0257723	-0.93431	ENSCDRG00005020475	0.794581	-0.309467	0	B
ENSCDRG00005019193	0.00356617	-1.68313	ENSCDRG00005019193	0.582813	-0.705796	0	B
ENSCDRG00005008269	5.34274e-05	-1.17739	FDPS	0.649687	-0.348913	0	B
ENSCDRG00005008562	5.08079e-06	-1.37665	CCDC181	0.521185	-0.423499	0	B
ENSCDRG00005019428	0.0214842	-0.401307	ETFA	0.110361	-0.361972	0	B
ENSCDRG00005011860	0.00541528	-0.999261	IFI30	0.32099	-0.597386	0	B
ENSCDRG00005010935	0.021568	-1.48643	LDLR	0.877426	-0.351157	0	B
ENSCDRG00005018944	0.0263006	-4.39885	ENSCDRG00005018944	0.867392	-0.910062	0	B
ENSCDRG00005018586	0.00866726	-0.554174	UBXN8	0.60863	-0.243296	0	B
ENSCDRG00005017993	0.0366691	-1.08389	ENSCDRG00005017993	0.527593	-0.610729	0	B
ENSCDRG00005019133	0.0268243	-0.722921	DHTKD1	0.982857	0.0524203	0	B
ENSCDRG00005020012	0.0124063	-0.390983	MRPL15	0.932254	-0.0629447	0	B
ENSCDRG00005020975	0.0380018	-0.346712	COPS5	0.994701	-0.011362	0	B
ENSCDRG00005018340	0.00836723	-0.688481	DECR1	0.0589847	-0.630003	0	B
ENSCDRG00005018308	0.0281465	-0.822524	PIGN	0.557075	-0.440043	0	B
ENSCDRG00005011437	0.00984586	-0.656721	MVK	0.638149	-0.276398	0	B
ENSCDRG00005009108	2.04389e-06	-1.41083	BCO2	0.169233	-0.659097	0	B
ENSCDRG00005011757	9.44152e-06	-0.797072	ENSCDRG00005011757	0.829582	-0.145446	0	B
ENSCDRG00005011959	0.00754415	-0.719405	PLBD1	0.946587	0.0939658	0	B
ENSCDRG00005018382	0.00158321	-0.432008	PYROXD1	0.878105	-0.0811725	0	B
ENSCDRG00005019631	0.00687495	-0.56868	CCDC25	0.176681	-0.410143	0	B
ENSCDRG00005019861	0.00117877	-1.01985	FBXO16	0.895989	-0.169308	0	B
ENSCDRG00005020323	0.0317046	-1.96663	U6	0.44719	-1.13876	0	B
ENSCDRG00005013546	0.042572	-2.27624	ENSCDRG00005013546	0.891318	-0.552607	0	B
ENSCDRG00005016753	0.0098569	-0.709452	RETSAT	0.937506	0.105471	0	B
ENSCDRG00005017092	0.00826466	-0.684663	SUCLG1	0.407854	-0.38611	0	B
ENSCDRG00005007841	0.0146138	-2.25447	ENSCDRG00005007841	0.868899	-0.532265	0	B
ENSCDRG00005013707	0.61722	0.318081	ACBD7	0.0467884	0.935521	0	C
ENSCDRG00005002957	0.343093	1.13187	CPXM2	0.0247472	2.23364	0	C
ENSCDRG00005010837	0.234301	1.88899	CYP2S1	0.00277014	3.88663	0	C
ENSCDRG00005010782	0.303608	0.325541	DPM3	0.0491026	0.581738	0	C
ENSCDRG00005015841	0.943692	0.0740706	EDEM1	0.00756006	1.1938	0	C
ENSCDRG00005020274	0.689011	0.157848	ELMO2	0.0336053	0.564359	0	C
ENSCDRG00005017063	0.950066	0.144493	GLIS2	0.0399054	2.15006	0	C
ENSCDRG00005021880	0.998133	-0.00294863	HADH	0.0491026	0.43505	0	C
ENSCDRG00005011877	0.223868	1.14775	MAPKAP1	0.0206572	2.07075	0	C
ENSCDRG00005010938	0.0565127	-1.20117	NAA38	0.0271992	1.46054	0	C
ENSCDRG00005003792	0.986028	0.0200848	NTRK1	0.0158877	1.05097	0	C
ENSCDRG00005000069	0.630402	0.584562	PDCL2	0.0227902	1.93936	0	C
ENSCDRG00005006746	0.51261	0.794297	PRDX2	0.0363433	1.91722	0	C
ENSCDRG00005012673	0.934653	0.0948871	RPS28	0.0148393	1.2821	0	C
ENSCDRG00005021958	0.897809	0.204337	SFRP1	0.0018082	2.22262	0	C
ENSCDRG00005019441	0.0593097	1.31639	SMC6	0.0405206	1.60401	0	C
ENSCDRG00005006045	0.110481	1.17843	SYT3	0.000596506	2.24281	0	C
ENSCDRG00005001559	0.846076	0.104451	TRADD	4.94234e-06	1.01066	0	C
ENSCDRG00005018636	0.287609	0.534164	U2	0.0399054	0.96598	0	C
ENSCDRG00005014790	0.674177	1.27481	VPS45	0.0159194	4.52353	0	C
ENSCDRG00005014832	0.960982	0.149049	ZNF214	0.0395119	2.39184	0	C
ENSCDRG00005003040	0.211821	1.11937	HS6ST1	0.00874575	2.08264	0	C
ENSCDRG00005021044	0.536152	0.824338	TSSC4	0.0225553	2.30654	0	C
ENSCDRG00005010833	0.959486	-0.0669056	SLC25A25	0.0206572	1.27454	0	C
ENSCDRG00005012963	0.500822	0.957185	AATK	0.0225553	2.47044	0	C
ENSCDRG00005014844	0.679431	1.47822	GFOD1	0.0469938	4.19619	0	C
ENSCDRG00005003463	0.681715	0.303426	CLDN4	0.033898	1.06989	0	C
ENSCDRG00005021595	0.088319	1.10493	ENSCDRG00005021595	0.0121326	1.63596	0	C
ENSCDRG00005001489	0.519478	0.135041	APC	0.0123288	-0.391898	0	D
ENSCDRG00005019022	0.560892	-0.294761	BCL7A	0.0395119	-0.807073	0	D
ENSCDRG00005011130	0.52488	-0.328926	CDCA2	0.0405206	-0.884833	0	D
ENSCDRG00005009601	0.0576707	-0.744408	CHRNA10	0.0218569	-0.980216	0	D
ENSCDRG00005002566	0.885628	-0.147053	CLIP3	0.0405206	-1.17401	0	D
ENSCDRG00005007506	0.818781	-0.141422	CNNM4	0.0395119	-0.774319	0	D
ENSCDRG00005021653	0.551205	0.132682	COX6C	0.0240036	-0.380174	0	D
ENSCDRG00005005355	0.330011	-1.12164	DSTYK	0.0116042	-2.96672	0	D
ENSCDRG00005006604	0.231891	-0.482022	EXOSC3	0.0450339	-0.797263	0	D
ENSCDRG00005005377	0.858249	-0.0960633	FBXL17	0.0240036	-0.639151	0	D
ENSCDRG00005010900	0.0988711	-0.336987	FHAD1	0.0206572	-0.495733	0	D
ENSCDRG00005010188	0.941801	-0.0791064	IL1RL2	0.020219	-1.31581	0	D
ENSCDRG00005013169	0.904928	0.065502	KIF18A	0.0469938	-0.569627	0	D
ENSCDRG00005014045	0.140734	-0.436843	MEF2A	0.0218569	-0.687038	0	D
ENSCDRG00005016233	0.907638	-0.0411594	NDUFB10	0.00664589	-0.447106	0	D
ENSCDRG00005000828	0.102197	-2.03086	OBI1	0.0247472	-2.93815	0	D
ENSCDRG00005006922	0.128404	-0.366312	OLFML2B	0.0239124	-0.559358	0	D
ENSCDRG00005018728	0.7933	-0.189432	PDE6H	0.0482826	-0.8795	0	D
ENSCDRG00005006773	0.86559	-0.0532049	PICK1	0.0482826	-0.342632	0	D
ENSCDRG00005017969	0.730376	-0.0863111	POGZ	0.000541914	-0.475509	0	D
ENSCDRG00005004795	0.571332	-0.716766	POU2F1	0.0245323	-2.37056	0	D
ENSCDRG00005014509	0.258037	-0.363893	PRMT3	0.0378159	-0.641805	0	D
ENSCDRG00005003322	0.131538	-0.821861	PRR19	0.00142917	-1.6867	0	D
ENSCDRG00005008757	0.33955	0.224239	RANBP9	0.00583662	-0.527374	0	D
ENSCDRG00005020974	0.940367	-0.047751	RAP1GAP	0.0470537	-0.615147	0	D
ENSCDRG00005016333	0.128594	-0.564276	RECK	0.00662485	-0.991453	0	D
ENSCDRG00005022141	0.0776868	-0.531224	SLC25A35	0.0287478	-0.710055	0	D
ENSCDRG00005021657	0.582347	-0.273388	SMIM20	0.0305994	-0.800112	0	D
ENSCDRG00005005794	0.845357	0.06712	TBX2	0.0395119	-0.393793	0	D
ENSCDRG00005007280	0.568418	-0.308699	THAP9	0.028559	-0.888489	0	D
ENSCDRG00005008712	0.0518098	-1.00639	TMCO4	0.0395119	-1.21707	0	D
ENSCDRG00005004535	0.173391	0.235847	TMEM38B	0.0033818	-0.457009	0	D
ENSCDRG00005006058	0.621866	-0.180948	TPK1	0.0251779	-0.587306	0	D
ENSCDRG00005007070	0.816732	-0.0952661	TRIR	0.020219	-0.540339	0	D
ENSCDRG00005017890	0.0601783	-0.622775	TXNDC8	0.0395119	-0.76705	0	D
ENSCDRG00005011222	0.141382	-0.495595	USO1	0.0163934	-0.803892	0	D
ENSCDRG00005011685	0.939801	-0.163302	ETNPPL	0.0291483	-2.22019	0	D
ENSCDRG00005010925	0.986028	-0.0114847	TSPAN6	0.0483383	-0.526621	0	D
ENSCDRG00005002726	0.517158	-0.269458	HEXB	0.0483383	-0.662963	0	D
ENSCDRG00005000396	0.804144	0.0780811	RETREG2	0.000596506	-0.532019	0	D
ENSCDRG00005003276	0.0764039	-0.960313	CPN1	0.0363433	-1.25983	0	D
ENSCDRG00005009320	0.916283	-0.0329012	ARHGAP1	0.00868279	-0.383801	0	D
ENSCDRG00005005282	0.0561821	-0.641586	IL33	0.0287301	-0.810808	0	D
ENSCDRG00005012114	0.831401	-0.0676738	GLB1	0.0469938	-0.364265	0	D
ENSCDRG00005011982	0.802064	0.105041	FAM149A	0.0401692	-0.507076	0	D
ENSCDRG00005015879	0.920799	0.319858	RERGL	0.0469938	-3.50141	0	D
ENSCDRG00005013889	0.320699	-0.199406	RNF103	0.0405206	-0.378066	0	D
ENSCDRG00005007241	0.0618342	1.08556	DNASE1	0.0033818	-1.67599	0	D
ENSCDRG00005017770	0.0238283	-0.516052	AATK	0.00159302	-0.738327	0	E
ENSCDRG00005016926	0.0323938	-2.60573	AKAP13	0.0287478	-3.6782	0	E
ENSCDRG00005011868	0.000625575	3.74829	ALG5	0.0002058	4.41133	0	E
ENSCDRG00005007418	0.00973919	1.30958	ANXA5	0.00159302	1.69364	0	E
ENSCDRG00005007438	2.94055e-11	-1.76192	BAIAP2L2	0.0402244	-0.825981	0	E
ENSCDRG00005012275	0.000625575	0.802378	BRAT1	0.0305994	0.669046	0	E
ENSCDRG00005020233	0.0177227	-0.489343	CP	0.0368946	-0.52031	0	E
ENSCDRG00005019078	0.000702671	-0.640501	CTSA	1.87161e-05	-0.824271	0	E
ENSCDRG00005004327	0.0317756	-0.411481	CYP1B1	0.0206302	-0.504438	0	E
ENSCDRG00005016658	0.000629336	-1.40761	DEF8	0.0247472	-1.19441	0	E
ENSCDRG00005001244	0.0122524	0.944771	ECEL1	0.020219	1.04088	0	E
ENSCDRG00005002776	0.00263387	1.08288	FZD1	0.0033818	1.18574	0	E
ENSCDRG00005017540	0.00154474	0.62265	FZD5	0.0124355	0.600837	0	E
ENSCDRG00005016102	0.0447482	2.22681	GSTCD	0.000596506	3.62615	0	E
ENSCDRG00005000783	0.0128321	-0.678477	HAUS2	0.0491026	-0.666457	0	E
ENSCDRG00005017578	0.0272453	-0.473145	HSP90AB1	0.0465172	-0.512858	0	E
ENSCDRG00005014773	0.033893	1.55724	LHFPL1	0.0372647	1.78726	0	E
ENSCDRG00005010951	3.5864e-05	-1.08646	LRP6	0.0254709	-0.792199	0	E
ENSCDRG00005008732	2.03931e-06	-0.632834	MIR145	4.94234e-06	-0.648845	0	E
ENSCDRG00005009768	4.63293e-05	-0.69149	MTUS2	0.00247464	-0.618462	0	E
ENSCDRG00005011464	0.0160471	1.82672	NIT1	0.0245323	2.00485	0	E
ENSCDRG00005004871	1.23278e-05	-0.6222	ODF2	0.0245323	-0.435227	0	E
ENSCDRG00005004252	0.00632769	1.63456	P4HB	2.38374e-08	2.90481	0	E
ENSCDRG00005011144	0.013595	2.21703	PFKP	0.00664589	2.65727	0	E
ENSCDRG00005001058	9.63253e-08	4.57016	PWWP2B	0.00224253	3.31744	0	E
ENSCDRG00005009232	0.00888298	-0.825416	R3HDM4	0.0395119	-0.809548	0	E
ENSCDRG00005020341	6.66843e-05	1.39228	SLC20A2	0.042491	1.00126	0	E
ENSCDRG00005016933	0.0144362	2.68138	SLC25A38	0.0033818	3.41327	0	E
ENSCDRG00005008174	0.0101678	-0.341	SMAD5	0.00042196	-0.480129	0	E
ENSCDRG00005005140	0.0176355	1.26363	SNORD83	0.00692384	1.56337	0	E
ENSCDRG00005013071	0.00018215	1.55525	SPAG16	0.00480282	1.43097	0	E
ENSCDRG00005001231	0.00172781	1.45636	STK32C	0.0018082	1.616	0	E
ENSCDRG00005001023	0.026174	-0.695128	TCIRG1	0.0227902	-0.817067	0	E
ENSCDRG00005010729	0.0306681	-0.313428	TRDN	0.00882796	-0.407603	0	E
ENSCDRG00005015618	0.000133534	3.76373	TSN	0.00664706	3.31767	0	E
ENSCDRG00005012180	5.3311e-20	4.54035	UCN	3.34085e-12	3.68701	0	E
ENSCDRG00005018103	0.0136373	3.64708	ZNF619	0.0391147	3.74195	0	E
ENSCDRG00005003497	0.0150724	0.827046	ENSCDRG00005003497	0.00164619	1.1119	0	E
ENSCDRG00005001124	0.0321263	3.31791	CPA1	0.0245323	3.92949	0	E
ENSCDRG00005017048	0.000229397	2.96516	ENSCDRG00005017048	0.00369341	2.79131	0	E
ENSCDRG00005021081	0.00681826	2.32535	TK1	0.0211089	2.40179	0	E
ENSCDRG00005002341	1.02494e-08	-0.900679	MFSD1	0.020219	-0.521437	0	E
ENSCDRG00005007288	8.59798e-07	-1.03619	SLC7A7	0.033312	-0.637761	0	E
ENSCDRG00005022041	3.5864e-05	-0.766829	ACSF2	0.0395119	-0.534596	0	E
ENSCDRG00005014649	4.2433e-17	-1.39344	TBC1D7	0.00507926	-0.65682	0	E
ENSCDRG00005014430	NA	0	DKK 1.00	NA	0.380283	0	NA
ENSCDRG00005021058	NA	0	TOP 1.00	NA	0	0	NA
ENSCDRG00005000470	NA	-0.852742	MCF 2.00	NA	-0.773848	0	NA
ENSCDRG00005009122	NA	0	LSM 2.00	NA	0	0	NA
ENSCDRG00005017200	NA	0	MLF 2.00	NA	0	0	NA
ENSCDRG00005011322	NA	0	ARL 3.00	NA	0	0	NA
ENSCDRG00005011509	NA	-2.27516	5S_rRNA	NA	-1.61919	0	NA
ENSCDRG00005021354	NA	0.551565	AACS	NA	0.213303	0	NA
ENSCDRG00005006422	0.464785	-2.14159	AAGAB	NA	-0.376764	0	NA
ENSCDRG00005003205	NA	0	AARS1	NA	0	0	NA
ENSCDRG00005011986	NA	0.301413	AASDHPPT	NA	0	0	NA
ENSCDRG00005008081	NA	0	ABCA1	NA	2.56983	0	NA
ENSCDRG00005020413	NA	0.94323	ABCA5	NA	1.10238	0	NA
ENSCDRG00005000362	NA	0	ABCB1	NA	0.38027	0	NA
ENSCDRG00005005870	NA	0	ABCC11	NA	0	0	NA
ENSCDRG00005002309	NA	-0.852762	ABCC2	NA	-0.196791	0	NA
ENSCDRG00005001898	NA	0	ABCE1	NA	0	0	NA
ENSCDRG00005020879	NA	0.912911	ABCF1	NA	0.380292	0	NA
ENSCDRG00005002149	NA	0.30139	ABCF3	NA	0	0	NA
ENSCDRG00005018374	NA	0.668283	ABCG2	NA	-0.773862	0	NA
ENSCDRG00005018632	NA	-0.852712	ABHD12	NA	-0.773819	0	NA
ENSCDRG00005008047	NA	0	ABHD15	NA	0	0	NA
ENSCDRG00005008295	NA	0.182998	ABHD16A	NA	1.07417	0	NA
ENSCDRG00005008825	0.902426	0.479151	ABHD6	NA	0.388255	0	NA
ENSCDRG00005005878	NA	0	ABHD8	NA	0	0	NA
ENSCDRG00005010234	NA	-0.255869	ABITRAM	NA	-1.35086	0	NA
ENSCDRG00005004848	NA	0	ABL2	NA	0	0	NA
ENSCDRG00005015147	NA	1.43434	ABLIM1	NA	0.380284	0	NA
ENSCDRG00005000033	NA	0.30136	ABLIM2	NA	0	0	NA
ENSCDRG00005020852	NA	2.43978	ABTB2	NA	0.380285	0	NA
ENSCDRG00005017428	NA	1.03511	ACAP1	NA	-1.35093	0	NA
ENSCDRG00005009065	NA	-1.42971	ACER3	NA	-1.35082	0	NA
ENSCDRG00005012656	NA	0	ACKR3	NA	0	0	NA
ENSCDRG00005018598	NA	0.882719	ACO1	NA	0.380289	0	NA
ENSCDRG00005018851	NA	0.387158	ACOT8	NA	-0.807176	0	NA
ENSCDRG00005008789	NA	0	ACOT9	NA	0	0	NA
ENSCDRG00005006544	NA	1.89798	ACOXL	NA	1.90932	0	NA
ENSCDRG00005021304	NA	-2.38902	ACSL1	NA	-2.31013	0	NA
ENSCDRG00005020167	NA	-1.42971	ACSS2	NA	-1.35081	0	NA
ENSCDRG00005000825	0.782681	-1.42983	ACTC1	NA	-1.35094	0	NA
ENSCDRG00005011595	NA	-0.852754	ACTN2	NA	0.380294	0	NA
ENSCDRG00005014311	NA	0	ACTR3	NA	0	0	NA
ENSCDRG00005011090	NA	0	ACTR5	NA	0	0	NA
ENSCDRG00005021387	NA	0.795409	ACVR1	NA	0.643916	0	NA
ENSCDRG00005005034	NA	-0.373968	ACVR1B	NA	-1.24099	0	NA
ENSCDRG00005002872	NA	2.66431	ADAD1	NA	0.380283	0	NA
ENSCDRG00005003588	NA	1.59761	ADAM15	NA	0.380283	0	NA
ENSCDRG00005014026	NA	0.162152	ADAM19	NA	-0.773861	0	NA
ENSCDRG00005014715	NA	0.898716	ADAM21	NA	0	0	NA
ENSCDRG00005011963	0.750027	1.06956	ADAMTS2	NA	0.431158	0	NA
ENSCDRG00005016836	NA	0	ADARB2	NA	0	0	NA
ENSCDRG00005004717	NA	0.865071	ADCY3	NA	1.46668	0	NA
ENSCDRG00005020738	0.827199	0.990806	ADGB	NA	2.16789	0	NA
ENSCDRG00005001011	NA	-0.825875	ADGRB3	NA	0.222029	0	NA
ENSCDRG00005005036	NA	0.301389	ADGRE5	NA	0.380283	0	NA
ENSCDRG00005013952	NA	0	ADGRF2	NA	0.380284	0	NA
ENSCDRG00005012378	0.352906	2.52007	ADGRF3	NA	1.4811	0	NA
ENSCDRG00005002981	NA	0.301398	ADGRG7	NA	0	0	NA
ENSCDRG00005013499	NA	-0.852677	ADGRL4	NA	-0.196712	0	NA
ENSCDRG00005000221	NA	0	ADIPOQ	NA	0	0	NA
ENSCDRG00005021858	NA	-1.4	ADIPOR1	NA	0.552462	0	NA
ENSCDRG00005017047	NA	0	ADM	NA	0	0	NA
ENSCDRG00005008576	NA	0	ADM2	NA	0	0	NA
ENSCDRG00005022399	0.960328	0.301393	ADORA2A	NA	0	0	NA
ENSCDRG00005005326	NA	0	ADSS	NA	0	0	NA
ENSCDRG00005013668	NA	0	ADTRP	NA	0	0	NA
ENSCDRG00005009286	NA	-0.852697	AEBP1	NA	-0.773803	0	NA
ENSCDRG00005019959	NA	1.82016	AFAP1	NA	-0.196793	0	NA
ENSCDRG00005020278	NA	0	AFDN	NA	0	0	NA
ENSCDRG00005000699	NA	2.03828	AFF4	NA	-1.35094	0	NA
ENSCDRG00005016971	NA	-2.29054	AGBL1	NA	-2.21165	0	NA
ENSCDRG00005019697	NA	0	AGBL4	NA	0	0	NA
ENSCDRG00005010599	NA	2.60432	AGFG1	NA	0.957344	0	NA
ENSCDRG00005005742	NA	0.910263	AGK	NA	-1.50562	0	NA
ENSCDRG00005012261	NA	-1.3963	AGMAT	NA	-0.740333	0	NA
ENSCDRG00005019424	NA	0	AGMO	NA	0	0	NA
ENSCDRG00005010192	NA	-1.42974	AGPAT3	NA	-1.35084	0	NA
ENSCDRG00005018884	NA	-1.4297	AGPAT5	NA	-1.3508	0	NA
ENSCDRG00005011541	0.763035	1.33051	AHI1	NA	1.33122	0	NA
ENSCDRG00005000914	0.832851	-1.03859	AHSA1	NA	-1.14486	0	NA
ENSCDRG00005017442	NA	-0.852746	AHSP	NA	-0.196776	0	NA
ENSCDRG00005014782	NA	-0.275681	AIDA	NA	1.61841	0	NA
ENSCDRG00005006010	NA	-1.35298	AIF1	NA	-1.85116	0	NA
ENSCDRG00005022092	NA	0.30137	AIFM3	NA	0.957335	0	NA
ENSCDRG00005000784	NA	-0.852757	AIP	NA	-0.196786	0	NA
ENSCDRG00005020998	NA	0.316382	AKAP4	NA	-0.773857	0	NA
ENSCDRG00005001098	NA	-0.85275	AKIP1	NA	-0.773856	0	NA
ENSCDRG00005007847	NA	1.32276	AKR1D1	NA	0.38029	0	NA
ENSCDRG00005005983	0.863163	-0.629755	AKR7L	NA	-1.52108	0	NA
ENSCDRG00005006426	NA	0.301413	ALAS2	NA	0	0	NA
ENSCDRG00005009268	NA	0.847414	ALCAM	NA	0	0	NA
ENSCDRG00005001718	0.651195	-1.22652	ALDH3B1	NA	0.124197	0	NA
ENSCDRG00005007081	NA	0	ALDH4A1	NA	0	0	NA
ENSCDRG00005001405	NA	0	ALDH8A1	NA	0	0	NA
ENSCDRG00005003445	NA	0	ALDOC	NA	0	0	NA
ENSCDRG00005018949	NA	0	ALG8	NA	0	0	NA
ENSCDRG00005011431	0.961699	0.30847	ALOX12	NA	3.23381	0	NA
ENSCDRG00005009998	NA	-0.852673	ALOXE3	NA	-0.77378	0	NA
ENSCDRG00005007248	NA	1.05913	ALS2	NA	2.47014	0	NA
ENSCDRG00005021449	NA	-1.97748	ALYREF	NA	-0.257476	0	NA
ENSCDRG00005020729	NA	0	AMACR	NA	0	0	NA
ENSCDRG00005012714	NA	0	AMBN	NA	0	0	NA
ENSCDRG00005000799	NA	0	AMBRA1	NA	0	0	NA
ENSCDRG00005007922	NA	0.0839052	AMDHD1	NA	-1.00019	0	NA
ENSCDRG00005009759	NA	0	AMIGO2	NA	0	0	NA
ENSCDRG00005017094	NA	0.301397	AMN1	NA	0	0	NA
ENSCDRG00005002498	0.452768	-2.347	AMPH	NA	-2.83343	0	NA
ENSCDRG00005021879	NA	0.311212	ANAPC13	NA	0.925392	0	NA
ENSCDRG00005008930	NA	0	ANAPC4	NA	0	0	NA
ENSCDRG00005010498	NA	0	ANAPC7	NA	0	0	NA
ENSCDRG00005018595	NA	0	ANGEL1	NA	0	0	NA
ENSCDRG00005003600	NA	0	ANGPTL1	NA	0	0	NA
ENSCDRG00005011419	NA	0	ANKDD1B	NA	0	0	NA
ENSCDRG00005013385	NA	-1.20586	ANKRD1	NA	0.615346	0	NA
ENSCDRG00005015410	NA	-0.852681	ANKRD13A	NA	-0.196718	0	NA
ENSCDRG00005008420	NA	0	ANKRD23	NA	0	0	NA
ENSCDRG00005011272	NA	0	ANKRD27	NA	0	0	NA
ENSCDRG00005012643	NA	0	ANKRD42	NA	1.42974	0	NA
ENSCDRG00005001390	NA	-1.99227	ANKRD50	NA	-2.01649	0	NA
ENSCDRG00005014762	NA	0	ANKS1A	NA	0	0	NA
ENSCDRG00005015452	NA	1.12685	ANKS4B	NA	-0.773814	0	NA
ENSCDRG00005010513	NA	-0.275646	ANO2	NA	-0.196752	0	NA
ENSCDRG00005022192	NA	0.30139	ANPEP	NA	0.957354	0	NA
ENSCDRG00005002099	0.949042	-0.381671	ANTXR2	NA	0.485446	0	NA
ENSCDRG00005017472	NA	0.301368	ANXA6	NA	0	0	NA
ENSCDRG00005020032	NA	0	ANXA9	NA	0	0	NA
ENSCDRG00005012043	NA	0	AOPEP	NA	0	0	NA
ENSCDRG00005004977	NA	0	AOX1	NA	0	0	NA
ENSCDRG00005002415	NA	0	AP4E1	NA	0	0	NA
ENSCDRG00005013341	NA	0	AP5Z1	NA	0	0	NA
ENSCDRG00005015537	NA	0	APBB1	NA	0	0	NA
ENSCDRG00005015063	NA	0	APCDD1L	NA	2.27389	0	NA
ENSCDRG00005011336	NA	-3.0468	APEH	NA	-3.54498	0	NA
ENSCDRG00005007274	NA	1.13567	APH1B	NA	0.677122	0	NA
ENSCDRG00005000155	NA	0.847438	APLNR	NA	0	0	NA
ENSCDRG00005018787	NA	0.301387	APLP2	NA	3.58427	0	NA
ENSCDRG00005018570	NA	-0.0178596	APPL1	NA	-3.47336	0	NA
ENSCDRG00005014183	NA	-0.852681	AQP11	NA	-0.773788	0	NA
ENSCDRG00005017513	NA	-0.852697	ARAP2	NA	-0.773803	0	NA
ENSCDRG00005007251	0.661525	-1.65675	ARF5	NA	-3.94905	0	NA
ENSCDRG00005012117	0.727757	1.48886	ARFGEF1	NA	0.380282	0	NA
ENSCDRG00005001731	NA	0	ARFIP2	NA	0	0	NA
ENSCDRG00005004220	NA	0.898716	ARG1	NA	0	0	NA
ENSCDRG00005003160	NA	1.45294	ARG2	NA	-0.196786	0	NA
ENSCDRG00005004454	NA	0	ARHGAP10	NA	0.957354	0	NA
ENSCDRG00005012139	NA	-0.775823	ARHGAP22	NA	-0.715528	0	NA
ENSCDRG00005002515	NA	-0.827565	ARHGAP24	NA	-1.5626	0	NA
ENSCDRG00005010719	NA	0	ARHGAP31	NA	0	0	NA
ENSCDRG00005012550	NA	0.739305	ARHGAP36	NA	-0.196773	0	NA
ENSCDRG00005019507	NA	0	ARHGAP6	NA	0	0	NA
ENSCDRG00005010834	NA	-0.884253	ARHGEF12	NA	-0.0151421	0	NA
ENSCDRG00005013466	NA	0.898701	ARHGEF3	NA	0	0	NA
ENSCDRG00005004235	NA	-2.23059	ARHGEF7	NA	-2.1517	0	NA
ENSCDRG00005004211	NA	1.82153	ARID3B	NA	1.03844	0	NA
ENSCDRG00005013437	0.962868	0.30139	ARL14EPL	NA	0	0	NA
ENSCDRG00005008784	NA	2.75438	ARMCX5	NA	2.14447	0	NA
ENSCDRG00005021519	NA	0	ARNTL	NA	0	0	NA
ENSCDRG00005022094	NA	0.83895	ARPC2	NA	1.96802	0	NA
ENSCDRG00005012650	NA	0	ARRDC5	NA	0	0	NA
ENSCDRG00005021487	NA	0	ARSA	NA	0	0	NA
ENSCDRG00005020439	NA	-0.275674	ASB13	NA	0.959208	0	NA
ENSCDRG00005006071	NA	-0.85275	ASB15	NA	-0.773857	0	NA
ENSCDRG00005016537	NA	0	ASB2	NA	0.380284	0	NA
ENSCDRG00005000898	0.782489	0.875384	ASB6	NA	0.546874	0	NA
ENSCDRG00005010502	0.600182	-1.53323	ASB9	NA	-2.05988	0	NA
ENSCDRG00005000674	NA	0	ASCL3	NA	0	0	NA
ENSCDRG00005021297	NA	-0.852673	ASH2L	NA	-0.77378	0	NA
ENSCDRG00005019673	NA	0	ASPHD2	NA	0.380283	0	NA
ENSCDRG00005018431	0.998425	-0.0314345	ASPN	NA	-2.78633	0	NA
ENSCDRG00005008108	NA	0	ASRGL1	NA	0	0	NA
ENSCDRG00005005280	NA	-0.825438	ATF2	NA	-1.37579	0	NA
ENSCDRG00005008448	NA	1.24714	ATG16L2	NA	1.7274	0	NA
ENSCDRG00005016052	NA	-0.852752	ATG4C	NA	0.835083	0	NA
ENSCDRG00005007837	NA	0.316504	ATOH7	NA	-0.196778	0	NA
ENSCDRG00005001949	NA	-0.275681	ATP12A	NA	-0.773864	0	NA
ENSCDRG00005005017	NA	0.568744	ATP13A2	NA	-1.35094	0	NA
ENSCDRG00005004635	0.930323	-0.402622	ATP2B1	NA	-0.269865	0	NA
ENSCDRG00005015476	NA	0	ATP5F1E	NA	0	0	NA
ENSCDRG00005011545	NA	-0.805349	ATP5MC2	NA	-0.214876	0	NA
ENSCDRG00005002525	NA	0	ATP6V0D1	NA	0	0	NA
ENSCDRG00005014044	NA	0.301361	ATP6V0D2	NA	0	0	NA
ENSCDRG00005018886	0.875931	-0.852762	ATP6V1FNB	NA	2.64494	0	NA
ENSCDRG00005016572	NA	0	ATP7A	NA	0	0	NA
ENSCDRG00005004593	NA	1.48697	ATP8B4	NA	0	0	NA
ENSCDRG00005016316	NA	0	ATRX	NA	0	0	NA
ENSCDRG00005011100	NA	-0.255344	ATXN1	NA	-1.35084	0	NA
ENSCDRG00005013299	1	-0.00307761	ATXN10	NA	-2.1142	0	NA
ENSCDRG00005009133	0.966675	-0.21601	AWAT2	NA	-0.157396	0	NA
ENSCDRG00005014788	NA	-0.852731	B3GNT4	NA	0.380306	0	NA
ENSCDRG00005021525	NA	0	B4GALNT3	NA	0	0	NA
ENSCDRG00005007813	NA	0	B4GALT1	NA	0.38028	0	NA
ENSCDRG00005013394	NA	-0.275681	B4GALT7	NA	-0.773864	0	NA
ENSCDRG00005018485	NA	0	BAALC	NA	0	0	NA
ENSCDRG00005000017	NA	2.24297	BACE2	NA	-0.773861	0	NA
ENSCDRG00005010620	NA	0	BAG1	NA	0	0	NA
ENSCDRG00005010372	0.699432	-1.22924	BARD1	NA	0.762468	0	NA
ENSCDRG00005016068	NA	-0.813836	BARX2	NA	-1.8804	0	NA
ENSCDRG00005018706	NA	0	BATF	NA	0	0	NA
ENSCDRG00005002698	0.895912	0.609321	BAX	NA	0.262096	0	NA
ENSCDRG00005014073	NA	0.89246	BAZ1B	NA	0	0	NA
ENSCDRG00005013579	NA	0.301367	BCAP31	NA	2.13635	0	NA
ENSCDRG00005020621	NA	-1.72823	BCL10	NA	-0.383681	0	NA
ENSCDRG00005020051	NA	0.886305	BCL2	NA	0.380286	0	NA
ENSCDRG00005007321	NA	-1.50401	BCL2L11	NA	-0.89007	0	NA
ENSCDRG00005010642	NA	-0.852755	BCL2L14	NA	-0.773861	0	NA
ENSCDRG00005018154	NA	0.315136	BCL3	NA	-0.773864	0	NA
ENSCDRG00005021121	NA	0.301413	BCOR	NA	0	0	NA
ENSCDRG00005005579	NA	0.898716	BCORL1	NA	0	0	NA
ENSCDRG00005006241	NA	0.301395	BEAN1	NA	1.4506	0	NA
ENSCDRG00005002715	NA	0.301387	BEGAIN	NA	0.380281	0	NA
ENSCDRG00005021224	NA	-0.255336	BEND6	NA	-1.35084	0	NA
ENSCDRG00005016055	NA	0.301413	BET1	NA	0	0	NA
ENSCDRG00005022251	NA	0	BET1L	NA	0	0	NA
ENSCDRG00005021620	NA	-1.8373	BEX5	NA	-1.66799	0	NA
ENSCDRG00005003883	NA	-1.42983	BHMT	NA	-1.35093	0	NA
ENSCDRG00005022361	NA	0	BICDL1	NA	0	0	NA
ENSCDRG00005019286	NA	-0.85271	BICRA	NA	0.831832	0	NA
ENSCDRG00005002004	NA	0	BMP2K	NA	0	0	NA
ENSCDRG00005020334	NA	1.97486	BNIP5	NA	0.380284	0	NA
ENSCDRG00005003477	NA	1.44842	BPGM	NA	-0.258251	0	NA
ENSCDRG00005006687	NA	-1.83873	BPIFB1	NA	-1.75983	0	NA
ENSCDRG00005013630	NA	0	BPTF	NA	0	0	NA
ENSCDRG00005022291	NA	0	BRD3OS	NA	0	0	NA
ENSCDRG00005010917	NA	0	BRI3	NA	0	0	NA
ENSCDRG00005020018	NA	0.898694	BRICD5	NA	0	0	NA
ENSCDRG00005007095	NA	-1.16098	BRINP1	NA	-2.25253	0	NA
ENSCDRG00005017481	NA	0	BRIX1	NA	0	0	NA
ENSCDRG00005020744	NA	0	BRMS1	NA	0	0	NA
ENSCDRG00005002584	NA	0	BRWD1	NA	0	0	NA
ENSCDRG00005011044	NA	1.27096	BSN	NA	0	0	NA
ENSCDRG00005021299	NA	-2.01807	BST1	NA	-1.93918	0	NA
ENSCDRG00005016624	0.963497	-0.275682	BSX	NA	2.19512	0	NA
ENSCDRG00005021049	NA	0	BTBD17	NA	0	0	NA
ENSCDRG00005013951	0.782597	-0.703291	BTBD7	NA	-1.72851	0	NA
ENSCDRG00005015320	NA	0.928448	BTBD8	NA	-0.773852	0	NA
ENSCDRG00005009224	NA	0	BTBD9	NA	0	0	NA
ENSCDRG00005013541	NA	0.898716	BTK	NA	0.380291	0	NA
ENSCDRG00005011402	NA	1.99587	BTN1A1	NA	1.30397	0	NA
ENSCDRG00005011344	NA	0	BTN2A2	NA	0	0	NA
ENSCDRG00005006379	NA	0	BUB1	NA	0	0	NA
ENSCDRG00005006384	NA	0.301413	BZW2	NA	0	0	NA
ENSCDRG00005007793	NA	0.301406	C10orf82	NA	0.380299	0	NA
ENSCDRG00005005853	NA	-0.275618	C10orf90	NA	-0.773796	0	NA
ENSCDRG00005000715	NA	0	C11orf16	NA	0	0	NA
ENSCDRG00005001427	NA	0	C11orf86	NA	0	0	NA
ENSCDRG00005014099	NA	-0.852681	C11orf88	NA	-0.773788	0	NA
ENSCDRG00005020536	NA	0	C12orf43	NA	0	0	NA
ENSCDRG00005018362	NA	-1.44544	C12orf66	NA	-2.54094	0	NA
ENSCDRG00005004676	NA	1.92857	C14orf28	NA	1.32808	0	NA
ENSCDRG00005000424	NA	0	C15orf48	NA	0	0	NA
ENSCDRG00005005728	0.454506	2.39966	C16orf46	NA	3.03438	0	NA
ENSCDRG00005007863	0.885628	-0.588195	C16orf72	NA	-2.16515	0	NA
ENSCDRG00005019069	NA	0	C16orf92	NA	0.380287	0	NA
ENSCDRG00005022158	NA	1.63989	C17orf107	NA	0.957341	0	NA
ENSCDRG00005020617	0.845263	0.892606	C17orf67	NA	1.47887	0	NA
ENSCDRG00005010994	NA	1.28662	C19orf47	NA	0	0	NA
ENSCDRG00005012887	NA	-0.613254	C19orf53	NA	-2.01563	0	NA
ENSCDRG00005011309	0.996276	0.0441037	C1QL2	NA	1.49535	0	NA
ENSCDRG00005008611	NA	-0.619263	C1QTNF1	NA	0.388469	0	NA
ENSCDRG00005013977	NA	0.358473	C1QTNF12	NA	-0.773857	0	NA
ENSCDRG00005014229	NA	1.47079	C20orf85	NA	1.18011	0	NA
ENSCDRG00005020064	NA	-1.84009	C22orf39	NA	-2.33827	0	NA
ENSCDRG00005006263	NA	2.07058	C2CD5	NA	1.96232	0	NA
ENSCDRG00005009318	NA	0	C2orf49	NA	0	0	NA
ENSCDRG00005017811	NA	0	C2orf50	NA	0	0	NA
ENSCDRG00005010362	0.792046	-1.48247	C2orf69	NA	-2.4381	0	NA
ENSCDRG00005015082	NA	1.74535	C3AR1	NA	0.380295	0	NA
ENSCDRG00005004373	NA	0	C3orf14	NA	0	0	NA
ENSCDRG00005014994	NA	0	C3orf33	NA	0	0	NA
ENSCDRG00005020195	0.720788	1.36625	C4orf54	NA	0.957364	0	NA
ENSCDRG00005014992	NA	-2.02276	C5AR1	NA	-3.06699	0	NA
ENSCDRG00005010314	0.257935	3.98214	C5orf15	NA	0	0	NA
ENSCDRG00005012654	NA	1.26361	C5orf51	NA	1.64684	0	NA
ENSCDRG00005010875	NA	0	C7orf26	NA	0	0	NA
ENSCDRG00005012622	NA	0.27274	C7orf61	NA	0.864616	0	NA
ENSCDRG00005012813	NA	0	C8A	NA	0.380283	0	NA
ENSCDRG00005020244	NA	0	C8orf48	NA	0	0	NA
ENSCDRG00005000427	NA	1.89244	C9orf40	NA	2.12295	0	NA
ENSCDRG00005000979	NA	1.7949	C9orf50	NA	1.44665	0	NA
ENSCDRG00005009271	NA	0	CA1	NA	0	0	NA
ENSCDRG00005016825	NA	0.814971	CA14	NA	-2.28362	0	NA
ENSCDRG00005013717	0.863398	0.625012	CA2	NA	-0.621058	0	NA
ENSCDRG00005012463	NA	0	CA4	NA	0	0	NA
ENSCDRG00005019417	NA	-1.85076	CA5A	NA	-1.77186	0	NA
ENSCDRG00005018045	NA	1.61531	CA8	NA	0	0	NA
ENSCDRG00005020794	NA	0.2877	CABLES1	NA	2.95782	0	NA
ENSCDRG00005001137	NA	0	CACNG7	NA	0	0	NA
ENSCDRG00005008887	NA	0	CAGE1	NA	0	0	NA
ENSCDRG00005002989	NA	1.54392	CALHM5	NA	-0.196783	0	NA
ENSCDRG00005015555	NA	1.20715	CALM1	NA	-0.196779	0	NA
ENSCDRG00005005438	NA	1.03722	CALY	NA	0.362192	0	NA
ENSCDRG00005019155	0.612987	1.24832	CAMSAP2	NA	-2.30013	0	NA
ENSCDRG00005008656	NA	0.307211	CAND1	NA	2.54705	0	NA
ENSCDRG00005019421	NA	1.27525	CAND2	NA	1.67287	0	NA
ENSCDRG00005018481	NA	0	CAPN15	NA	0.380286	0	NA
ENSCDRG00005001518	NA	0	CAPN3	NA	0	0	NA
ENSCDRG00005009046	NA	-0.852689	CAPN6	NA	-0.773796	0	NA
ENSCDRG00005015204	NA	1.63246	CAPSL	NA	0.380276	0	NA
ENSCDRG00005005071	NA	0.790986	CAPZA2	NA	1.44527	0	NA
ENSCDRG00005014672	NA	2.06992	CAPZA3	NA	0	0	NA
ENSCDRG00005018438	NA	-0.852754	CARD19	NA	-0.77386	0	NA
ENSCDRG00005004897	NA	0	CARM1	NA	1.90925	0	NA
ENSCDRG00005001858	NA	0.301381	CARNS1	NA	0	0	NA
ENSCDRG00005021401	NA	0.301406	CASK	NA	0	0	NA
ENSCDRG00005014688	NA	-0.593974	CASKIN2	NA	-1.68947	0	NA
ENSCDRG00005017303	NA	0.301387	CASP10	NA	0	0	NA
ENSCDRG00005003301	NA	2.6843	CASP8AP2	NA	0.380287	0	NA
ENSCDRG00005012225	NA	0	CASP9	NA	0	0	NA
ENSCDRG00005004910	NA	-0.852709	CASQ1	NA	-0.773816	0	NA
ENSCDRG00005004315	NA	0	CAV2	NA	0	0	NA
ENSCDRG00005005115	NA	0.417573	CAVIN1	NA	-1.59194	0	NA
ENSCDRG00005010222	NA	0	CBARP	NA	0	0	NA
ENSCDRG00005015599	NA	-0.688796	CBLN4	NA	0.748275	0	NA
ENSCDRG00005021844	NA	0	CBX6	NA	0	0	NA
ENSCDRG00005016020	NA	0	CCAR1	NA	0	0	NA
ENSCDRG00005001355	NA	-2.47625	CCDC106	NA	-1.24322	0	NA
ENSCDRG00005006191	NA	0	CCDC113	NA	0	0	NA
ENSCDRG00005010523	NA	0	CCDC124	NA	0	0	NA
ENSCDRG00005014742	NA	0	CCDC142	NA	0	0	NA
ENSCDRG00005000236	NA	-0.852753	CCDC148	NA	-0.773859	0	NA
ENSCDRG00005011582	NA	1.30766	CCDC149	NA	0	0	NA
ENSCDRG00005008622	NA	0.453218	CCDC152	NA	-3.14486	0	NA
ENSCDRG00005014222	NA	0	CCDC154	NA	0	0	NA
ENSCDRG00005006670	1	0	CCDC160	NA	0	0	NA
ENSCDRG00005017830	NA	0.288156	CCDC175	NA	-0.773811	0	NA
ENSCDRG00005015867	NA	0	CCDC189	NA	0	0	NA
ENSCDRG00005007112	NA	0.301396	CCDC24	NA	0	0	NA
ENSCDRG00005015019	NA	-0.222177	CCDC34	NA	-2.52625	0	NA
ENSCDRG00005013366	NA	1.91709	CCDC47	NA	0.866867	0	NA
ENSCDRG00005001334	NA	-1.28725	CCDC65	NA	-1.2191	0	NA
ENSCDRG00005017332	NA	1.82846	CCDC69	NA	0	0	NA
ENSCDRG00005009100	NA	-0.275678	CCDC83	NA	-0.196784	0	NA
ENSCDRG00005018513	NA	-1.42982	CCL27	NA	-1.35092	0	NA
ENSCDRG00005019925	NA	0.044049	CCN4	NA	0.199985	0	NA
ENSCDRG00005005396	NA	-0.85276	CCNB1	NA	-0.773866	0	NA
ENSCDRG00005006949	NA	3.31875	CCNE2	NA	1.29522	0	NA
ENSCDRG00005008388	NA	-0.852697	CCNF	NA	-0.773803	0	NA
ENSCDRG00005007123	NA	-1.42977	CCNO	NA	-1.35088	0	NA
ENSCDRG00005011154	NA	0.0854879	CCR9	NA	-2.26883	0	NA
ENSCDRG00005003634	NA	1.71824	CCS	NA	1.4991	0	NA
ENSCDRG00005005005	NA	1.40011	CCSER1	NA	0	0	NA
ENSCDRG00005005342	NA	1.48694	CCT3	NA	0	0	NA
ENSCDRG00005015158	NA	0	CD19	NA	0	0	NA
ENSCDRG00005004158	NA	0.301373	CD244	NA	3.85897	0	NA
ENSCDRG00005017423	0.960982	-0.273202	CD300LB	NA	1.55701	0	NA
ENSCDRG00005005187	0.936606	-0.361644	CD302	NA	-0.283516	0	NA
ENSCDRG00005001820	NA	0	CD3EAP	NA	0	0	NA
ENSCDRG00005016576	NA	0	CD40	NA	0	0	NA
ENSCDRG00005015179	0.65617	-1.42826	CD81	NA	0.515558	0	NA
ENSCDRG00005008829	NA	0	CD8A	NA	0	0	NA
ENSCDRG00005002864	NA	0	CD96	NA	0	0	NA
ENSCDRG00005018371	NA	1.85639	CDA	NA	0	0	NA
ENSCDRG00005019605	NA	0.301347	CDC123	NA	1.81157	0	NA
ENSCDRG00005006044	NA	3.39911	CDC20	NA	0	0	NA
ENSCDRG00005019002	NA	0	CDH11	NA	0	0	NA
ENSCDRG00005017370	NA	1.34657	CDH12	NA	0	0	NA
ENSCDRG00005007181	NA	2.19484	CDH16	NA	0.380271	0	NA
ENSCDRG00005006173	NA	0.898716	CDH5	NA	0	0	NA
ENSCDRG00005019792	NA	1.98526	CDIPT	NA	0.957362	0	NA
ENSCDRG00005014783	NA	-0.852754	CDK2	NA	-0.77386	0	NA
ENSCDRG00005012509	NA	-1.42983	CDK8	NA	-1.35094	0	NA
ENSCDRG00005007729	NA	0.301398	CDK9	NA	0	0	NA
ENSCDRG00005008549	NA	-1.76834	CDKL3	NA	-1.68945	0	NA
ENSCDRG00005008501	0.372752	2.3201	CDKN2AIPNL	NA	-0.196789	0	NA
ENSCDRG00005007765	NA	0.885713	CDRT4	NA	0.380287	0	NA
ENSCDRG00005001786	NA	0	CDS1	NA	0.380291	0	NA
ENSCDRG00005020786	NA	0	CDYL2	NA	0	0	NA
ENSCDRG00005018148	NA	0	CEACAM16	NA	0	0	NA
ENSCDRG00005017956	NA	3.39224	CEACAM20	NA	0.957358	0	NA
ENSCDRG00005011830	NA	0.301372	CELA1	NA	0	0	NA
ENSCDRG00005013626	NA	-0.0315786	CELSR2	NA	-2.04047	0	NA
ENSCDRG00005014012	NA	-1.19384	CENPF	NA	-1.69202	0	NA
ENSCDRG00005005362	NA	0	CENPH	NA	0	0	NA
ENSCDRG00005010488	NA	-0.626811	CENPI	NA	0.292543	0	NA
ENSCDRG00005009989	NA	0.301379	CENPL	NA	0	0	NA
ENSCDRG00005020876	NA	0.30139	CENPN	NA	0	0	NA
ENSCDRG00005003795	NA	-0.335809	CENPO	NA	2.47417	0	NA
ENSCDRG00005003166	NA	0.301398	CEP128	NA	0	0	NA
ENSCDRG00005016678	NA	0.77917	CEP131	NA	-0.0434942	0	NA
ENSCDRG00005019825	NA	-0.979676	CEP135	NA	-2.06843	0	NA
ENSCDRG00005004919	NA	0.301389	CEP152	NA	0.380283	0	NA
ENSCDRG00005014313	NA	-0.275677	CEP164	NA	-0.196783	0	NA
ENSCDRG00005015830	NA	0.301388	CEP20	NA	0	0	NA
ENSCDRG00005011017	0.784247	-1.17186	CEP250	NA	0.152993	0	NA
ENSCDRG00005014106	NA	1.41543	CEP68	NA	-1.35092	0	NA
ENSCDRG00005015567	NA	0	CEP95	NA	0	0	NA
ENSCDRG00005014091	NA	-0.852673	CES4A	NA	-0.77378	0	NA
ENSCDRG00005002378	NA	0.119049	CETN2	NA	-0.19554	0	NA
ENSCDRG00005005591	NA	-0.852754	CFAP20	NA	0.865719	0	NA
ENSCDRG00005019752	NA	0	CFAP300	NA	0	0	NA
ENSCDRG00005013257	NA	0	CFAP36	NA	0	0	NA
ENSCDRG00005015692	NA	-1.90704	CFAP45	NA	-1.25107	0	NA
ENSCDRG00005010119	NA	0	CFAP54	NA	0	0	NA
ENSCDRG00005009335	0.531467	2.16855	CFAP70	NA	-0.773868	0	NA
ENSCDRG00005020331	0.894306	-0.51119	CFAP73	NA	-0.952585	0	NA
ENSCDRG00005021296	NA	0	CFAP97	NA	0	0	NA
ENSCDRG00005002766	NA	0	CGRRF1	NA	0	0	NA
ENSCDRG00005003012	1	0	CH25H	NA	1.90909	0	NA
ENSCDRG00005004899	0.776905	-1.05166	CHD1	NA	-0.830491	0	NA
ENSCDRG00005019313	NA	0	CHD1L	NA	0	0	NA
ENSCDRG00005019470	NA	0	CHMP6	NA	0.380276	0	NA
ENSCDRG00005006329	NA	-0.852751	CHP1	NA	-0.196781	0	NA
ENSCDRG00005020045	NA	0	CHP2	NA	1.86867	0	NA
ENSCDRG00005018862	NA	0.847431	CHRDL1	NA	0	0	NA
ENSCDRG00005001354	NA	0	CHRM4	NA	0	0	NA
ENSCDRG00005000092	NA	-0.852681	CHRM5	NA	-0.773788	0	NA
ENSCDRG00005012351	NA	-1.29248	CHRNA3	NA	1.05083	0	NA
ENSCDRG00005012104	NA	-1.01309	CHRNA5	NA	1.02086	0	NA
ENSCDRG00005012398	NA	-1.25865	CHRNB4	NA	-0.695447	0	NA
ENSCDRG00005022152	NA	0	CHRNE	NA	0	0	NA
ENSCDRG00005015679	0.841107	-0.680503	CHST11	NA	-0.664836	0	NA
ENSCDRG00005002611	NA	0.623207	CHST15	NA	0.870568	0	NA
ENSCDRG00005020887	NA	-1.42982	CHST8	NA	-1.35093	0	NA
ENSCDRG00005006676	NA	0	CHTF8	NA	0	0	NA
ENSCDRG00005010414	NA	0.301413	CIART	NA	0	0	NA
ENSCDRG00005013602	NA	1.04724	CIBAR1	NA	1.24383	0	NA
ENSCDRG00005001479	NA	0	CIDEB	NA	0	0	NA
ENSCDRG00005016201	NA	0.898687	CIITA	NA	1.39904	0	NA
ENSCDRG00005020099	NA	0.30139	CIPC	NA	0	0	NA
ENSCDRG00005007733	NA	0	CISH	NA	0	0	NA
ENSCDRG00005019976	NA	-1.42982	CKAP2L	NA	-1.35093	0	NA
ENSCDRG00005013585	NA	0.0366099	CKAP4	NA	-1.7101	0	NA
ENSCDRG00005001096	NA	1.6708	CLBA1	NA	-1.35086	0	NA
ENSCDRG00005021841	NA	1.52854	CLCC1	NA	3.18363	0	NA
ENSCDRG00005015553	NA	-1.09617	CLCN3	NA	-1.66395	0	NA
ENSCDRG00005006392	NA	0.893489	CLDN6	NA	0	0	NA
ENSCDRG00005015333	NA	2.3736	CLDN8	NA	0	0	NA
ENSCDRG00005006362	NA	0	CLDN9	NA	0	0	NA
ENSCDRG00005015486	NA	0	CLEC16A	NA	0.957346	0	NA
ENSCDRG00005009039	NA	0	CLEC3A	NA	0	0	NA
ENSCDRG00005014635	NA	0	CLEC4E	NA	0	0	NA
ENSCDRG00005011666	NA	-0.275681	CLEC4F	NA	1.35951	0	NA
ENSCDRG00005012741	NA	0	CLHC1	NA	0	0	NA
ENSCDRG00005020851	NA	0	CLIC5	NA	0	0	NA
ENSCDRG00005017607	NA	0	CLIP1	NA	0	0	NA
ENSCDRG00005014267	NA	0	CLNS1A	NA	0	0	NA
ENSCDRG00005000181	NA	-0.852754	CLOCK	NA	-0.77386	0	NA
ENSCDRG00005009696	0.490724	-2.01026	CLPP	NA	-1.427	0	NA
ENSCDRG00005002289	NA	-1.63795	CLPTM1L	NA	0.19785	0	NA
ENSCDRG00005007591	NA	-0.852673	CLU	NA	-0.77378	0	NA
ENSCDRG00005018625	NA	0	CLUAP1	NA	0	0	NA
ENSCDRG00005017333	0.868782	-0.852757	CLYBL	NA	-0.773863	0	NA
ENSCDRG00005015170	NA	0	CMC1	NA	0	0	NA
ENSCDRG00005003108	NA	0	CMYA5	NA	0	0	NA
ENSCDRG00005010253	NA	-2.66517	CNBD2	NA	-0.473756	0	NA
ENSCDRG00005005663	NA	-2.62491	CNBP	NA	-1.39186	0	NA
ENSCDRG00005012777	0.846938	-1.37554	CNGA3	NA	-1.5811	0	NA
ENSCDRG00005020942	NA	1.31309	CNIH2	NA	3.36458	0	NA
ENSCDRG00005014047	NA	1.04686	CNKSR1	NA	-0.773854	0	NA
ENSCDRG00005006845	NA	0	CNTFR	NA	0	0	NA
ENSCDRG00005014606	NA	0.301385	CNTN6	NA	0	0	NA
ENSCDRG00005011030	NA	0.866202	CNTNAP2	NA	0.957357	0	NA
ENSCDRG00005012081	NA	0.0293496	CNTROB	NA	0.236931	0	NA
ENSCDRG00005005492	NA	0.0162251	COG1	NA	0.466592	0	NA
ENSCDRG00005016040	NA	0	COG2	NA	0	0	NA
ENSCDRG00005019912	NA	0.0552834	COL11A2	NA	1.59996	0	NA
ENSCDRG00005000172	NA	0.301377	COL12A1	NA	0	0	NA
ENSCDRG00005018741	0.657735	-1.50491	COL1A2	NA	0.301847	0	NA
ENSCDRG00005010121	NA	-3.16331	COL2A1	NA	-0.114692	0	NA
ENSCDRG00005007443	NA	-0.275683	COL3A1	NA	-0.773865	0	NA
ENSCDRG00005017963	NA	0	COL4A2	NA	0	0	NA
ENSCDRG00005006521	NA	-1.4297	COL4A4	NA	-1.3508	0	NA
ENSCDRG00005013075	NA	-0.678969	COL6A3	NA	-0.180674	0	NA
ENSCDRG00005011692	NA	1.2042	COLGALT1	NA	0	0	NA
ENSCDRG00005013196	NA	0	COLQ	NA	0	0	NA
ENSCDRG00005019835	NA	0	COMMD1	NA	0	0	NA
ENSCDRG00005009479	NA	0	COMMD3	NA	0	0	NA
ENSCDRG00005007538	NA	-2.29735	COMTD1	NA	-1.33198	0	NA
ENSCDRG00005004765	NA	0	COPS2	NA	0	0	NA
ENSCDRG00005012345	NA	0	COPS3	NA	1.95145	0	NA
ENSCDRG00005007644	NA	0.414138	COPS4	NA	1.89568	0	NA
ENSCDRG00005017419	NA	0.850548	COPS7B	NA	0.380276	0	NA
ENSCDRG00005002221	NA	0.301398	COQ4	NA	0	0	NA
ENSCDRG00005005447	NA	-1.42978	COQ8B	NA	-1.35089	0	NA
ENSCDRG00005020740	0.788251	1.60227	COX18	NA	4.57303	0	NA
ENSCDRG00005015623	NA	0.301398	COX4I2	NA	0	0	NA
ENSCDRG00005014867	NA	0	COX6A2	NA	0	0	NA
ENSCDRG00005000651	NA	0	CPA2	NA	0	0	NA
ENSCDRG00005000653	NA	0	CPA4	NA	0	0	NA
ENSCDRG00005009082	NA	0.783122	CPEB2	NA	0.179126	0	NA
ENSCDRG00005016732	NA	0.891198	CPLX2	NA	0	0	NA
ENSCDRG00005013980	NA	0	CPNE1	NA	0	0	NA
ENSCDRG00005001145	NA	0	CPNE2	NA	0	0	NA
ENSCDRG00005001595	NA	-0.852694	CPNE8	NA	-0.773801	0	NA
ENSCDRG00005014945	NA	0	CPQ	NA	0	0	NA
ENSCDRG00005018942	NA	0.30139	CR2	NA	0	0	NA
ENSCDRG00005018811	NA	0.889627	CRACDL	NA	0	0	NA
ENSCDRG00005012891	NA	-0.275626	CRADD	NA	-0.196733	0	NA
ENSCDRG00005003014	NA	0	CRAT	NA	0.380306	0	NA
ENSCDRG00005018404	NA	0	CREBL2	NA	0	0	NA
ENSCDRG00005005398	NA	0	CREG1	NA	0	0	NA
ENSCDRG00005020424	NA	-1.23024	CREM	NA	-2.85007	0	NA
ENSCDRG00005004079	NA	0.898696	CRIP2	NA	0	0	NA
ENSCDRG00005003578	NA	-0.275671	CRIP3	NA	-0.196777	0	NA
ENSCDRG00005019767	NA	-1.24696	CRK	NA	-3.36058	0	NA
ENSCDRG00005013190	NA	0	CRLF3	NA	0	0	NA
ENSCDRG00005011103	NA	-1.93569	CRLS1	NA	-0.702637	0	NA
ENSCDRG00005016258	NA	0	CRMP1	NA	0	0	NA
ENSCDRG00005005788	NA	1.3038	CRTC3	NA	0	0	NA
ENSCDRG00005018238	NA	1.29679	CRYAB	NA	-1.35093	0	NA
ENSCDRG00005009257	0.372472	-2.81948	CRYGN	NA	-0.951454	0	NA
ENSCDRG00005020158	NA	0	CSE1L	NA	0.957345	0	NA
ENSCDRG00005011414	NA	-1.13652	CSF1	NA	-0.630412	0	NA
ENSCDRG00005021837	NA	-0.855296	CSGALNACT1	NA	-1.94711	0	NA
ENSCDRG00005017753	0.718459	1.33098	CSK	NA	-1.83078	0	NA
ENSCDRG00005019851	NA	0.301365	CSMD3	NA	0	0	NA
ENSCDRG00005005979	NA	0.301396	CSNK2A2	NA	0.38029	0	NA
ENSCDRG00005012368	NA	1.35622	CTDSPL	NA	0.38029	0	NA
ENSCDRG00005010750	NA	0	CTHRC1	NA	2.72098	0	NA
ENSCDRG00005014848	NA	0	CTNNA1	NA	0	0	NA
ENSCDRG00005013855	NA	-1.42982	CTPS1	NA	-1.35093	0	NA
ENSCDRG00005012221	0.213538	-3.63656	CTRC	NA	-1.19699	0	NA
ENSCDRG00005013582	NA	0	CTSO	NA	0	0	NA
ENSCDRG00005000947	NA	1.92475	CTTNBP2	NA	0.380281	0	NA
ENSCDRG00005010069	NA	0	CTTNBP2NL	NA	0	0	NA
ENSCDRG00005001734	NA	0.895097	CUL3	NA	1.94931	0	NA
ENSCDRG00005005797	NA	0	CUL7	NA	0	0	NA
ENSCDRG00005009360	NA	-1.62243	CUTA	NA	-0.942094	0	NA
ENSCDRG00005002342	NA	-0.301238	CUTC	NA	0.90236	0	NA
ENSCDRG00005010918	NA	0.301413	CUX2	NA	0	0	NA
ENSCDRG00005012911	NA	0	CWF19L1	NA	0	0	NA
ENSCDRG00005016777	NA	0.49962	CXCL10	NA	-1.85422	0	NA
ENSCDRG00005020849	NA	0	CXCR3	NA	0.380284	0	NA
ENSCDRG00005006055	NA	0.24418	CXXC1	NA	-0.196777	0	NA
ENSCDRG00005013852	NA	2.54025	CXXC5	NA	0	0	NA
ENSCDRG00005013893	NA	0	CYB561A3	NA	0	0	NA
ENSCDRG00005020668	NA	-4.43075	CYB561D2	NA	-3.77478	0	NA
ENSCDRG00005021857	NA	0	CYB5R1	NA	0	0	NA
ENSCDRG00005013728	NA	-1.42976	CYBB	NA	-1.35087	0	NA
ENSCDRG00005005117	NA	-2.26581	CYBC1	NA	-1.60984	0	NA
ENSCDRG00005017962	NA	-0.443762	CYP1A2	NA	-0.486166	0	NA
ENSCDRG00005002354	NA	0	CYP46A1	NA	0	0	NA
ENSCDRG00005003955	NA	0	CYP4F22	NA	0.380289	0	NA
ENSCDRG00005009692	NA	0	CYP4X1	NA	0	0	NA
ENSCDRG00005002984	NA	0.898716	CYP51A1	NA	0	0	NA
ENSCDRG00005022242	NA	-0.514424	CYSRT1	NA	1.41764	0	NA
ENSCDRG00005014357	NA	0	CZIB	NA	0	0	NA
ENSCDRG00005013398	NA	-1.42971	DAB1	NA	-0.196679	0	NA
ENSCDRG00005002373	NA	1.18559	DACH1	NA	0	0	NA
ENSCDRG00005019788	NA	-0.85273	DALRD3	NA	-0.773836	0	NA
ENSCDRG00005013776	NA	0	DAPK3	NA	0	0	NA
ENSCDRG00005012780	NA	0	DBR1	NA	0	0	NA
ENSCDRG00005007834	NA	0	DCAF12	NA	0	0	NA
ENSCDRG00005011362	NA	0.301381	DCAF6	NA	2.7205	0	NA
ENSCDRG00005005258	0.965902	0.772585	DCAF8	NA	1.71472	0	NA
ENSCDRG00005021703	NA	0	DCAKD	NA	3.6518	0	NA
ENSCDRG00005020043	0.959794	0.301393	DCC	NA	0.957365	0	NA
ENSCDRG00005016579	NA	1.63617	DCK	NA	0	0	NA
ENSCDRG00005013538	NA	0	DCLRE1C	NA	0	0	NA
ENSCDRG00005013509	NA	-2.02159	DCSTAMP	NA	-0.671882	0	NA
ENSCDRG00005008618	NA	0.301378	DCT	NA	1.91846	0	NA
ENSCDRG00005008210	0.961424	-0.279987	DCTN3	NA	-0.196782	0	NA
ENSCDRG00005007679	NA	-0.275671	DCTPP1	NA	1.32069	0	NA
ENSCDRG00005014707	NA	0	DCXR	NA	0	0	NA
ENSCDRG00005019449	NA	0	DDC	NA	0	0	NA
ENSCDRG00005015672	0.467324	2.84483	DDN	NA	0	0	NA
ENSCDRG00005016783	NA	0	DDR2	NA	0	0	NA
ENSCDRG00005001399	NA	0	DDX23	NA	0	0	NA
ENSCDRG00005004810	NA	0.30139	DDX31	NA	0	0	NA
ENSCDRG00005002110	NA	0	DDX4	NA	2.72392	0	NA
ENSCDRG00005014412	NA	-0.283065	DDX41	NA	-0.773854	0	NA
ENSCDRG00005022373	0.67211	-1.67646	DDX6	NA	1.49139	0	NA
ENSCDRG00005012163	NA	0.871052	DEDD	NA	0.380284	0	NA
ENSCDRG00005004872	0.860455	-0.628836	DEF6	NA	-0.224089	0	NA
ENSCDRG00005013883	NA	0	DEFB108B	NA	0.957369	0	NA
ENSCDRG00005012140	NA	1.49615	DEFB127	NA	-2.3079	0	NA
ENSCDRG00005009850	NA	-2.10318	DEGS1	NA	-2.02429	0	NA
ENSCDRG00005005826	NA	0	DENND11	NA	1.95149	0	NA
ENSCDRG00005005490	NA	0.291256	DENND2C	NA	-0.196776	0	NA
ENSCDRG00005007919	NA	0.311858	DENND6A	NA	-0.19678	0	NA
ENSCDRG00005005768	NA	0	DENR	NA	0	0	NA
ENSCDRG00005021727	NA	0	DEPDC7	NA	0	0	NA
ENSCDRG00005014216	NA	-0.24756	DEPTOR	NA	-0.191869	0	NA
ENSCDRG00005015449	NA	0.888071	DERL1	NA	2.63746	0	NA
ENSCDRG00005004051	NA	3.059	DFFA	NA	1.45168	0	NA
ENSCDRG00005000357	NA	0.898291	DGAT2	NA	0	0	NA
ENSCDRG00005001134	NA	0	DGKH	NA	0	0	NA
ENSCDRG00005006342	NA	0	DGKI	NA	1.8163	0	NA
ENSCDRG00005013591	NA	-0.852697	DHRS11	NA	-0.773803	0	NA
ENSCDRG00005019880	NA	0	DHX33	NA	0	0	NA
ENSCDRG00005006606	NA	0	DHX38	NA	0	0	NA
ENSCDRG00005007552	NA	0	DHX57	NA	0	0	NA
ENSCDRG00005002372	NA	-1.40936	DIMT1	NA	-1.33046	0	NA
ENSCDRG00005020793	NA	0	DIP2C	NA	0.957369	0	NA
ENSCDRG00005001659	NA	-1.4297	DIS3	NA	-1.3508	0	NA
ENSCDRG00005001889	NA	-0.852681	DIS3L	NA	-0.773788	0	NA
ENSCDRG00005013047	NA	-1.90841	DISC1	NA	0.181367	0	NA
ENSCDRG00005016221	NA	0	DLG4	NA	0.38026	0	NA
ENSCDRG00005021997	NA	0	DLGAP1	NA	0	0	NA
ENSCDRG00005013128	NA	1.71148	DLGAP3	NA	-0.773859	0	NA
ENSCDRG00005003142	NA	0.849451	DLK1	NA	-1.85652	0	NA
ENSCDRG00005018782	NA	-0.852708	DLX4	NA	-0.773815	0	NA
ENSCDRG00005010731	NA	0.301386	DMPK	NA	0.38028	0	NA
ENSCDRG00005015607	0.914737	-0.433033	DNAAF6	NA	-0.141866	0	NA
ENSCDRG00005016601	NA	-1.4297	DNAH1	NA	-1.3508	0	NA
ENSCDRG00005008707	0.803308	-1.42983	DNAH5	NA	-0.773862	0	NA
ENSCDRG00005010629	NA	0.301398	DNAI1	NA	0.380291	0	NA
ENSCDRG00005009012	0.403147	-2.30491	DNAJB1	NA	-1.18761	0	NA
ENSCDRG00005004357	NA	0	DNAJB9	NA	0	0	NA
ENSCDRG00005009978	NA	-0.281817	DNAJC1	NA	-0.773855	0	NA
ENSCDRG00005018482	NA	0.400653	DNAJC12	NA	-1.69857	0	NA
ENSCDRG00005012239	NA	-0.283309	DNAJC16	NA	-1.92493	0	NA
ENSCDRG00005007467	NA	0	DNAJC18	NA	0	0	NA
ENSCDRG00005015942	NA	0.319015	DNAJC19	NA	0.930665	0	NA
ENSCDRG00005007304	NA	0	DNAJC2	NA	0	0	NA
ENSCDRG00005007966	NA	-0.275647	DNAJC24	NA	0.380318	0	NA
ENSCDRG00005000141	NA	-1.40537	DNAJC28	NA	0.148103	0	NA
ENSCDRG00005020911	0.418511	2.18589	DNAJC7	NA	3.05408	0	NA
ENSCDRG00005007417	NA	0	DNAJC9	NA	0	0	NA
ENSCDRG00005018420	NA	-2.587	DNER	NA	-0.714915	0	NA
ENSCDRG00005013256	NA	-0.755895	DNMT1	NA	-0.136488	0	NA
ENSCDRG00005005665	NA	0	DNMT3A	NA	0	0	NA
ENSCDRG00005018253	NA	0	DNTTIP1	NA	0	0	NA
ENSCDRG00005019918	NA	-1.6093	DOC2B	NA	-2.40285	0	NA
ENSCDRG00005018364	NA	0	DOCK6	NA	0	0	NA
ENSCDRG00005011636	NA	-0.151755	DOHH	NA	-0.672737	0	NA
ENSCDRG00005004853	NA	1.10273	DOK1	NA	0.764026	0	NA
ENSCDRG00005018139	NA	0	DOP1A	NA	0	0	NA
ENSCDRG00005004634	NA	-0.852673	DOP1B	NA	-0.77378	0	NA
ENSCDRG00005016209	NA	0.301393	DPEP1	NA	2.32053	0	NA
ENSCDRG00005000732	NA	0	DPF2	NA	0	0	NA
ENSCDRG00005004486	NA	0	DPM2	NA	0	0	NA
ENSCDRG00005013155	NA	-0.852673	DPP9	NA	-0.77378	0	NA
ENSCDRG00005013224	NA	0	DPYSL3	NA	0	0	NA
ENSCDRG00005001311	NA	0	DPYSL4	NA	0	0	NA
ENSCDRG00005007316	NA	0	DRC3	NA	0.957361	0	NA
ENSCDRG00005010582	NA	0	DRD1	NA	0	0	NA
ENSCDRG00005014042	NA	-1.42981	DRD4	NA	1.53982	0	NA
ENSCDRG00005022108	NA	0.247751	DRG1	NA	0.495781	0	NA
ENSCDRG00005010209	NA	2.45538	DSG4	NA	1.1398	0	NA
ENSCDRG00005001944	NA	-0.280925	DTD2	NA	-0.77386	0	NA
ENSCDRG00005004598	NA	-0.852673	DTWD1	NA	-0.77378	0	NA
ENSCDRG00005014786	NA	0.252834	DTX3L	NA	0.187446	0	NA
ENSCDRG00005001039	0.964066	0.222182	DUOX1	NA	0.181143	0	NA
ENSCDRG00005006798	NA	-1.42975	DUPD1	NA	-1.35085	0	NA
ENSCDRG00005005084	NA	1.3813	DUSP1	NA	0.689094	0	NA
ENSCDRG00005020593	NA	-0.852732	DUSP10	NA	-1.35091	0	NA
ENSCDRG00005001403	NA	-1.22253	DUT	NA	-2.89772	0	NA
ENSCDRG00005000372	NA	0	DUXA	NA	0	0	NA
ENSCDRG00005001656	0.685901	1.38161	DVL3	NA	-0.196785	0	NA
ENSCDRG00005010500	NA	-0.852714	DYNLL2	NA	-0.773821	0	NA
ENSCDRG00005020725	NA	0	DYNLRB2	NA	0	0	NA
ENSCDRG00005008874	NA	-0.282588	DYRK2	NA	0.393014	0	NA
ENSCDRG00005004583	NA	2.19485	E2F2	NA	1.76732	0	NA
ENSCDRG00005020321	NA	0.296602	E4F1	NA	0.889537	0	NA
ENSCDRG00005003096	NA	0.321694	EBF3	NA	-0.773804	0	NA
ENSCDRG00005006608	NA	0	ECD	NA	0	0	NA
ENSCDRG00005021717	NA	0	EDA	NA	0	0	NA
ENSCDRG00005002231	NA	0	EDARADD	NA	0	0	NA
ENSCDRG00005001051	NA	0	EDDM13	NA	0	0	NA
ENSCDRG00005010289	NA	0	EDF1	NA	0	0	NA
ENSCDRG00005015716	NA	0.30139	EDIL3	NA	0.380283	0	NA
ENSCDRG00005005961	0.897809	0.536166	EEF1A2	NA	-0.180665	0	NA
ENSCDRG00005005845	NA	-0.571962	EEPD1	NA	0.144505	0	NA
ENSCDRG00005013624	NA	1.52522	EFCAB11	NA	-1.18399	0	NA
ENSCDRG00005018017	NA	0	EFCAB7	NA	0	0	NA
ENSCDRG00005013392	NA	-1.03874	EFEMP1	NA	-2.37527	0	NA
ENSCDRG00005020197	NA	0.293041	EFHC1	NA	1.33431	0	NA
ENSCDRG00005021662	NA	-2.09746	EFNB1	NA	-3.18346	0	NA
ENSCDRG00005000016	NA	0	EGF	NA	0	0	NA
ENSCDRG00005006458	NA	0	EGFR	NA	0	0	NA
ENSCDRG00005015225	NA	0	EGR1	NA	3.3103	0	NA
ENSCDRG00005022375	NA	-1.99277	EHD3	NA	2.12336	0	NA
ENSCDRG00005004886	NA	1.32667	EID1	NA	2.58997	0	NA
ENSCDRG00005003506	NA	2.61072	EIF2B4	NA	0.957357	0	NA
ENSCDRG00005017826	NA	-0.962236	EIF2D	NA	-0.0235881	0	NA
ENSCDRG00005012964	NA	2.06717	EIF3G	NA	0	0	NA
ENSCDRG00005011657	NA	0	EIF3H	NA	0	0	NA
ENSCDRG00005013904	NA	-1.42983	EIF4EBP2	NA	1.09734	0	NA
ENSCDRG00005005667	NA	0	EIF4G3	NA	0	0	NA
ENSCDRG00005017027	NA	0	EIF5B	NA	2.53704	0	NA
ENSCDRG00005011097	NA	0	ELANE	NA	0	0	NA
ENSCDRG00005002994	NA	1.56695	ELF1	NA	2.64195	0	NA
ENSCDRG00005020760	NA	0	ELF5	NA	0.380276	0	NA
ENSCDRG00005003314	NA	0.852981	ELMO1	NA	1.96722	0	NA
ENSCDRG00005009684	NA	-0.852752	ELMOD2	NA	0.380296	0	NA
ENSCDRG00005019666	NA	0	ELOF1	NA	0	0	NA
ENSCDRG00005000014	NA	0	ELOVL6	NA	0	0	NA
ENSCDRG00005015557	NA	0	ELP2	NA	0	0	NA
ENSCDRG00005018537	NA	0	ELP3	NA	0	0	NA
ENSCDRG00005000343	NA	-0.852673	EMC4	NA	-0.77378	0	NA
ENSCDRG00005000223	NA	0	EMC7	NA	0	0	NA
ENSCDRG00005010896	NA	0.897453	EMILIN2	NA	0.380275	0	NA
ENSCDRG00005013679	NA	1.35759	EML2	NA	0.380274	0	NA
ENSCDRG00005016585	NA	-1.42979	EN2	NA	-1.3509	0	NA
ENSCDRG00005007708	NA	0	ENO4	NA	0	0	NA
ENSCDRG00005013872	NA	0.30139	ENOX1	NA	0	0	NA
ENSCDRG00005021637	NA	0.301393	ENPP6	NA	0	0	NA
ENSCDRG00005007631	NA	0	ENPP7	NA	0	0	NA
ENSCDRG00005007451	0.873042	0.668297	EOGT	NA	-0.516451	0	NA
ENSCDRG00005006946	NA	-1.4297	EPAS1	NA	-1.3508	0	NA
ENSCDRG00005009900	0.73579	1.14322	EPDR1	NA	-0.280552	0	NA
ENSCDRG00005016183	NA	0	EPHX1	NA	0	0	NA
ENSCDRG00005006118	0.87532	-0.585788	EPS15	NA	-0.537578	0	NA
ENSCDRG00005006005	NA	0.865626	ERAP2	NA	0.380282	0	NA
ENSCDRG00005021783	NA	2.05948	ERBB2	NA	0	0	NA
ENSCDRG00005016419	NA	1.73522	ERBB4	NA	0.95736	0	NA
ENSCDRG00005020785	NA	0	ERCC2	NA	0.380299	0	NA
ENSCDRG00005008550	NA	0.877889	EREG	NA	0.204098	0	NA
ENSCDRG00005004441	NA	0.898716	ERGIC1	NA	0	0	NA
ENSCDRG00005009993	NA	0	ERI3	NA	0	0	NA
ENSCDRG00005002958	NA	0.30139	ERICH4	NA	0.957359	0	NA
ENSCDRG00005018541	NA	0	ERP27	NA	0.380281	0	NA
ENSCDRG00005006154	NA	0	ERP44	NA	0	0	NA
ENSCDRG00005014006	NA	0	ESD	NA	0	0	NA
ENSCDRG00005013416	NA	0.886695	ESF1	NA	0	0	NA
ENSCDRG00005015192	NA	-2.75036	ETF1	NA	-2.09439	0	NA
ENSCDRG00005013272	NA	0	ETFA	NA	0	0	NA
ENSCDRG00005006875	NA	0	ETFRF1	NA	2.13637	0	NA
ENSCDRG00005015288	NA	0	ETHE1	NA	0	0	NA
ENSCDRG00005009472	0.937222	0.379482	EVC2	NA	-1.41589	0	NA
ENSCDRG00005009971	NA	0	EXOG	NA	0	0	NA
ENSCDRG00005008016	NA	0	EXPH5	NA	0	0	NA
ENSCDRG00005007362	0.959486	0.305194	EXTL3	NA	0.38029	0	NA
ENSCDRG00005006219	NA	-0.852689	EYA2	NA	-0.773796	0	NA
ENSCDRG00005002473	0.904231	-0.761178	EYA4	NA	2.28313	0	NA
ENSCDRG00005004925	NA	0.301413	F11R	NA	0	0	NA
ENSCDRG00005014058	NA	0	F2	NA	0	0	NA
ENSCDRG00005003615	NA	0	F5	NA	0	0	NA
ENSCDRG00005001081	NA	0.312567	FA2H	NA	-0.167053	0	NA
ENSCDRG00005012380	NA	0	FAAP100	NA	0	0	NA
ENSCDRG00005010454	NA	-2.90551	FABP3	NA	-2.82661	0	NA
ENSCDRG00005019826	0.885844	0.781378	FABP5	NA	1.28609	0	NA
ENSCDRG00005016735	NA	1.86918	FADS1	NA	0.380283	0	NA
ENSCDRG00005010880	NA	0.301413	FAHD2A	NA	0	0	NA
ENSCDRG00005004385	NA	0	FAM102A	NA	0	0	NA
ENSCDRG00005012223	0.999662	0.0152468	FAM117A	NA	0.792301	0	NA
ENSCDRG00005000127	NA	0	FAM126A	NA	0	0	NA
ENSCDRG00005003933	NA	-0.877594	FAM131C	NA	-1.94073	0	NA
ENSCDRG00005015291	NA	-2.16807	FAM149B1	NA	-2.08917	0	NA
ENSCDRG00005020642	NA	2.36418	FAM163A	NA	1.49414	0	NA
ENSCDRG00005000902	0.9842	0.10838	FAM163B	NA	-0.722775	0	NA
ENSCDRG00005022238	NA	0	FAM166A	NA	0	0	NA
ENSCDRG00005008506	NA	-0.852739	FAM166B	NA	0.380303	0	NA
ENSCDRG00005005827	0.749686	1.12641	FAM180A	NA	1.16538	0	NA
ENSCDRG00005007617	NA	0	FAM189B	NA	0	0	NA
ENSCDRG00005011683	NA	-0.437476	FAM204A	NA	-0.767953	0	NA
ENSCDRG00005018347	NA	0.847414	FAM205C	NA	0	0	NA
ENSCDRG00005008203	0.823212	-0.754157	FAM20A	NA	-2.49272	0	NA
ENSCDRG00005022124	NA	0	FAM222A	NA	0	0	NA
ENSCDRG00005004633	NA	0	FAM227B	NA	0	0	NA
ENSCDRG00005015038	NA	-0.313473	FAM3A	NA	-2.50575	0	NA
ENSCDRG00005012382	NA	-0.275678	FAM53B	NA	-0.196784	0	NA
ENSCDRG00005021728	NA	0.372262	FAM76B	NA	0.676201	0	NA
ENSCDRG00005002664	NA	2.94015	FAM78A	NA	0.868245	0	NA
ENSCDRG00005010114	NA	0	FAM83C	NA	0	0	NA
ENSCDRG00005011695	NA	0	FAM83D	NA	0	0	NA
ENSCDRG00005019942	NA	2.06617	FAM83H	NA	1.79978	0	NA
ENSCDRG00005007375	NA	-1.76834	FAM89A	NA	-1.68945	0	NA
ENSCDRG00005018692	NA	0.869943	FAM8A1	NA	1.92319	0	NA
ENSCDRG00005009747	NA	0	FANCD2OS	NA	0.380275	0	NA
ENSCDRG00005001617	0.768692	1.12161	FANCG	NA	-0.659259	0	NA
ENSCDRG00005005021	NA	2.37595	FANCM	NA	1.76378	0	NA
ENSCDRG00005008752	NA	-1.42979	FANK1	NA	-0.196744	0	NA
ENSCDRG00005004953	0.156347	-3.88239	FARS2	NA	-2.64934	0	NA
ENSCDRG00005006502	0.52271	-1.98836	FARSB	NA	-0.158869	0	NA
ENSCDRG00005003305	NA	0	FAS	NA	0	0	NA
ENSCDRG00005017016	NA	0.641281	FASLG	NA	0.301472	0	NA
ENSCDRG00005003290	0.99925	-0.0197326	FAT3	NA	-1.64462	0	NA
ENSCDRG00005009970	NA	0.85286	FBLN7	NA	0	0	NA
ENSCDRG00005018786	NA	0.871413	FBN3	NA	2.89377	0	NA
ENSCDRG00005014066	NA	0.301413	FBXL12	NA	0	0	NA
ENSCDRG00005020954	NA	1.79707	FBXL20	NA	0	0	NA
ENSCDRG00005021374	NA	0	FBXL5	NA	0.380299	0	NA
ENSCDRG00005011529	NA	0	FBXO17	NA	0	0	NA
ENSCDRG00005009927	NA	0.301413	FBXO2	NA	0	0	NA
ENSCDRG00005012580	NA	0	FBXO22	NA	0	0	NA
ENSCDRG00005002346	NA	1.34322	FBXO34	NA	1.19028	0	NA
ENSCDRG00005000034	NA	0.893624	FBXO40	NA	0.883083	0	NA
ENSCDRG00005013875	NA	0.301398	FBXO47	NA	0	0	NA
ENSCDRG00005015296	NA	1.28692	FBXO5	NA	0	0	NA
ENSCDRG00005009973	NA	-0.852714	FBXO7	NA	-0.773821	0	NA
ENSCDRG00005005094	NA	-0.264518	FBXW2	NA	-1.35093	0	NA
ENSCDRG00005007394	NA	0	FBXW9	NA	0	0	NA
ENSCDRG00005001529	0.816732	1.16718	FCGRT	NA	1.89404	0	NA
ENSCDRG00005014272	NA	0	FDXR	NA	0	0	NA
ENSCDRG00005015271	NA	0.683589	FEM1B	NA	-0.773863	0	NA
ENSCDRG00005008384	NA	0.301413	FEZ2	NA	0	0	NA
ENSCDRG00005004577	NA	0	FEZF1	NA	0	0	NA
ENSCDRG00005004681	NA	0	FGF7	NA	0.380306	0	NA
ENSCDRG00005014494	NA	1.08154	FGF8	NA	2.07527	0	NA
ENSCDRG00005006976	NA	2.37713	FGFBP3	NA	0.380269	0	NA
ENSCDRG00005002960	NA	-0.275668	FGFRL1	NA	-0.773849	0	NA
ENSCDRG00005007207	NA	2.44768	FGGY	NA	-1.27013	0	NA
ENSCDRG00005022023	NA	-0.864222	FGL2	NA	1.64884	0	NA
ENSCDRG00005003330	NA	-1.42971	FHDC1	NA	-1.35081	0	NA
ENSCDRG00005019675	NA	-3.78981	FHIT	NA	-3.13384	0	NA
ENSCDRG00005001841	NA	0.729767	FHL5	NA	1.01751	0	NA
ENSCDRG00005021269	NA	-1.42973	FICD	NA	-0.77377	0	NA
ENSCDRG00005019523	NA	0.898709	FITM2	NA	0.380283	0	NA
ENSCDRG00005004881	NA	-1.00435	FKBP3	NA	-0.201337	0	NA
ENSCDRG00005011014	0.200791	2.77032	FKBP5	NA	1.47878	0	NA
ENSCDRG00005012365	NA	0	FLCN	NA	0	0	NA
ENSCDRG00005008429	NA	0	FLRT3	NA	0	0	NA
ENSCDRG00005002384	NA	0	FLT3	NA	0	0	NA
ENSCDRG00005001303	NA	1.77188	FMC1-LUC7L2	NA	0.919704	0	NA
ENSCDRG00005003582	NA	0	FMNL1	NA	0	0	NA
ENSCDRG00005009512	NA	0	FNDC11	NA	0	0	NA
ENSCDRG00005022311	0.734275	-1.7271	FNDC7	NA	-0.102413	0	NA
ENSCDRG00005000533	NA	0	FOCAD	NA	0	0	NA
ENSCDRG00005002146	NA	0.663167	FOSB	NA	-0.196786	0	NA
ENSCDRG00005005093	NA	0.80954	FOXJ1	NA	-0.261626	0	NA
ENSCDRG00005021600	NA	0	FOXM1	NA	0	0	NA
ENSCDRG00005013029	NA	1.60449	FOXN3	NA	0	0	NA
ENSCDRG00005020823	0.499305	1.32275	FOXO4	NA	1.07053	0	NA
ENSCDRG00005002127	0.451609	-2.29915	FOXP2	NA	-0.501202	0	NA
ENSCDRG00005003293	NA	0.182669	FREM3	NA	0.708456	0	NA
ENSCDRG00005003392	NA	-0.267989	FRK	NA	-1.35093	0	NA
ENSCDRG00005017691	NA	1.89908	FRMPD2	NA	0	0	NA
ENSCDRG00005000093	NA	0	FRZB	NA	0	0	NA
ENSCDRG00005013944	NA	0.823602	FST	NA	-1.93873	0	NA
ENSCDRG00005010575	NA	0.301386	FSTL4	NA	0	0	NA
ENSCDRG00005010393	0.746163	1.2913	FTCDNL1	NA	1.86545	0	NA
ENSCDRG00005005555	NA	0	FUOM	NA	0	0	NA
ENSCDRG00005013710	NA	0	FUT10	NA	0	0	NA
ENSCDRG00005015258	1	0	FUZ	NA	0	0	NA
ENSCDRG00005012285	NA	0	FZD4	NA	0	0	NA
ENSCDRG00005000228	NA	0	G2E3	NA	0	0	NA
ENSCDRG00005015357	NA	0.821956	G3BP1	NA	-2.51435	0	NA
ENSCDRG00005010651	NA	-0.275676	G6PC3	NA	0.87108	0	NA
ENSCDRG00005015598	NA	0.301398	GABARAP	NA	0	0	NA
ENSCDRG00005009167	NA	-1.4297	GABBR1	NA	-1.3508	0	NA
ENSCDRG00005004499	NA	0	GABPB1	NA	0	0	NA
ENSCDRG00005020292	NA	0	GABRD	NA	0.380306	0	NA
ENSCDRG00005020586	NA	0	GAL3ST1	NA	0.957369	0	NA
ENSCDRG00005004731	NA	0	GALK2	NA	0	0	NA
ENSCDRG00005010020	NA	-1.90475	GALNT10	NA	-1.82586	0	NA
ENSCDRG00005000324	NA	-1.84684	GALNT15	NA	1.86924	0	NA
ENSCDRG00005015321	NA	0	GALNT16	NA	0	0	NA
ENSCDRG00005010520	NA	-2.35408	GALNT6	NA	-2.27519	0	NA
ENSCDRG00005012099	NA	0	GALNT7	NA	0	0	NA
ENSCDRG00005018107	NA	-0.852681	GANAB	NA	-0.773788	0	NA
ENSCDRG00005005268	NA	0	GAPDHS	NA	0	0	NA
ENSCDRG00005020288	NA	1.1914	GAS6	NA	0.380274	0	NA
ENSCDRG00005013048	NA	0	GAS7	NA	0	0	NA
ENSCDRG00005012339	NA	2.18245	GATC	NA	0	0	NA
ENSCDRG00005017011	NA	0.891195	GBGT1	NA	1.42974	0	NA
ENSCDRG00005006334	NA	0.301368	GCC2	NA	0.957334	0	NA
ENSCDRG00005006315	NA	0.898426	GCDH	NA	0	0	NA
ENSCDRG00005021506	NA	-1.42982	GCLC	NA	0.774446	0	NA
ENSCDRG00005021743	NA	0.301413	GCM2	NA	0	0	NA
ENSCDRG00005021285	NA	-0.275626	GCNT2	NA	-0.196733	0	NA
ENSCDRG00005018145	NA	1.39263	GCNT4	NA	0	0	NA
ENSCDRG00005015843	NA	0	GDAP1	NA	0	0	NA
ENSCDRG00005010999	NA	-2.16434	GDF5	NA	-2.08544	0	NA
ENSCDRG00005000835	NA	-0.275664	GDF9	NA	-0.19677	0	NA
ENSCDRG00005002709	NA	0	GDNF	NA	0.380306	0	NA
ENSCDRG00005021002	0.504766	-2.05226	GDPD1	NA	-0.0947711	0	NA
ENSCDRG00005019051	NA	1.69929	GDPD2	NA	-1.76736	0	NA
ENSCDRG00005006831	NA	1.45789	GFOD1	NA	-0.773819	0	NA
ENSCDRG00005020254	NA	0	GFY	NA	0	0	NA
ENSCDRG00005018108	NA	0	GGA2	NA	0	0	NA
ENSCDRG00005010021	NA	-0.275626	GGCX	NA	-0.773803	0	NA
ENSCDRG00005019786	NA	0	GGH	NA	0	0	NA
ENSCDRG00005018619	NA	0	GHITM	NA	0	0	NA
ENSCDRG00005004597	NA	-1.78339	GIGYF2	NA	-0.309687	0	NA
ENSCDRG00005021045	NA	-0.852741	GIMAP2	NA	-1.35092	0	NA
ENSCDRG00005018716	NA	-0.852681	GIMAP7	NA	-0.773788	0	NA
ENSCDRG00005016999	0.555948	-1.96756	GIMAP8	NA	-1.88867	0	NA
ENSCDRG00005018585	NA	-0.852673	GINS1	NA	-0.77378	0	NA
ENSCDRG00005011256	NA	-0.852752	GINS2	NA	0.88627	0	NA
ENSCDRG00005010154	NA	0	GJA9	NA	0	0	NA
ENSCDRG00005016197	NA	0.212911	GJB1	NA	1.33166	0	NA
ENSCDRG00005012881	NA	-0.275658	GJB3	NA	-0.773838	0	NA
ENSCDRG00005018883	NA	0	GJC3	NA	0	0	NA
ENSCDRG00005002096	NA	0	GK2	NA	0	0	NA
ENSCDRG00005017741	NA	0.301389	GLB1	NA	0	0	NA
ENSCDRG00005004661	NA	-1.76627	GLDC	NA	-2.26446	0	NA
ENSCDRG00005015282	NA	3.07922	GLIPR2	NA	3.21827	0	NA
ENSCDRG00005013890	0.60704	1.37768	GLMN	NA	-1.42349	0	NA
ENSCDRG00005010538	NA	0	GLO1	NA	0	0	NA
ENSCDRG00005016657	NA	0	GLP1R	NA	0	0	NA
ENSCDRG00005014463	NA	0	GLRB	NA	0	0	NA
ENSCDRG00005002605	NA	-2.25415	GLRX3	NA	-2.76209	0	NA
ENSCDRG00005006843	NA	0	GLS	NA	0	0	NA
ENSCDRG00005015107	NA	0.615356	GLT8D1	NA	0.380295	0	NA
ENSCDRG00005021031	NA	-0.852737	GLYATL3	NA	0.741762	0	NA
ENSCDRG00005010775	NA	-2.69863	GMPR	NA	-2.04266	0	NA
ENSCDRG00005011339	NA	0.321686	GNA12	NA	-0.196741	0	NA
ENSCDRG00005004582	0.914968	0.531414	GNAI1	NA	-2.89754	0	NA
ENSCDRG00005003430	NA	0.301383	GNAI2	NA	3.67471	0	NA
ENSCDRG00005015908	NA	1.12107	GNAT1	NA	-0.905028	0	NA
ENSCDRG00005006105	NA	1.96664	GNAT2	NA	0	0	NA
ENSCDRG00005010092	0.872737	-0.85276	GNE	NA	0.380288	0	NA
ENSCDRG00005007598	NA	0.773851	GNPDA2	NA	-0.773852	0	NA
ENSCDRG00005008679	0.889447	0.73297	GNPTAB	NA	0.380288	0	NA
ENSCDRG00005009697	NA	2.78141	GNPTG	NA	2.55546	0	NA
ENSCDRG00005009161	NA	0	GOLGA5	NA	0	0	NA
ENSCDRG00005017325	NA	0	GOLGA7	NA	0.380306	0	NA
ENSCDRG00005003241	NA	0	GOLGB1	NA	0.957354	0	NA
ENSCDRG00005011542	NA	0	GOLPH3	NA	0	0	NA
ENSCDRG00005002000	NA	0.301385	GORASP2	NA	0	0	NA
ENSCDRG00005021325	NA	0	GOT1L1	NA	0	0	NA
ENSCDRG00005007618	NA	0	GPAM	NA	0	0	NA
ENSCDRG00005014268	NA	-1.45364	GPATCH2L	NA	-1.70323	0	NA
ENSCDRG00005012540	0.742934	-1.42983	GPBP1	NA	-1.35094	0	NA
ENSCDRG00005022040	NA	-1.93286	GPC1	NA	-0.406145	0	NA
ENSCDRG00005002662	NA	-1.11476	GPHB5	NA	0.64855	0	NA
ENSCDRG00005013650	NA	0.30137	GPM6A	NA	1.92281	0	NA
ENSCDRG00005015758	NA	1.53924	GPR135	NA	0	0	NA
ENSCDRG00005002054	0.615645	-2.06916	GPR137B	NA	-2.54677	0	NA
ENSCDRG00005016916	0.863607	-0.82554	GPR143	NA	-1.31119	0	NA
ENSCDRG00005019109	NA	0	GPR174	NA	0.380306	0	NA
ENSCDRG00005006003	NA	-0.567532	GPR3	NA	-1.59007	0	NA
ENSCDRG00005006520	NA	-1.89917	GPR37	NA	-1.82028	0	NA
ENSCDRG00005019774	NA	0	GPR68	NA	0	0	NA
ENSCDRG00005021437	NA	0	GPR82	NA	0.380276	0	NA
ENSCDRG00005001367	NA	0	GPR83	NA	2.26949	0	NA
ENSCDRG00005016878	NA	-1.50224	GPS2	NA	-1.5469	0	NA
ENSCDRG00005008347	NA	0	GPSM1	NA	0	0	NA
ENSCDRG00005010155	NA	0	GRAMD1C	NA	0.380273	0	NA
ENSCDRG00005003366	NA	-0.4308	GRHL1	NA	-1.15784	0	NA
ENSCDRG00005000403	0.836644	0.757249	GRIA3	NA	-2.6783	0	NA
ENSCDRG00005009757	NA	0	GRIA4	NA	0	0	NA
ENSCDRG00005013421	0.853549	0.866396	GRID2IP	NA	2.11537	0	NA
ENSCDRG00005022254	NA	0	GRIN1	NA	0	0	NA
ENSCDRG00005020397	NA	0.742059	GRIN2B	NA	-0.196785	0	NA
ENSCDRG00005013589	NA	-1.82693	GRIN2D	NA	-1.74804	0	NA
ENSCDRG00005020185	0.411794	-3.5501	GRIPAP1	NA	-2.31705	0	NA
ENSCDRG00005007492	NA	0.301395	GRK4	NA	0	0	NA
ENSCDRG00005021753	NA	0	GRK6	NA	0	0	NA
ENSCDRG00005016139	NA	0	GRM7	NA	0	0	NA
ENSCDRG00005006723	NA	2.01997	GRM8	NA	0	0	NA
ENSCDRG00005009393	NA	0.311446	GRPEL2	NA	1.2738	0	NA
ENSCDRG00005002293	NA	0.301379	GRXCR2	NA	0	0	NA
ENSCDRG00005012554	NA	-4.03446	GSE1	NA	-2.80141	0	NA
ENSCDRG00005002508	NA	0.301387	GSTK1	NA	0	0	NA
ENSCDRG00005000664	NA	-0.917055	GTDC1	NA	1.47532	0	NA
ENSCDRG00005008538	NA	0	GTF2A1L	NA	0	0	NA
ENSCDRG00005003697	NA	-3.94955	GTF2A2	NA	-1.49206	0	NA
ENSCDRG00005010410	NA	0	GTF2H1	NA	0.957369	0	NA
ENSCDRG00005012892	NA	-1.42981	GTF3C1	NA	-0.773842	0	NA
ENSCDRG00005002492	NA	2.16875	GTF3C3	NA	0.380286	0	NA
ENSCDRG00005008590	NA	0.301413	GTF3C6	NA	0	0	NA
ENSCDRG00005005259	NA	-1.838	GTPBP3	NA	-2.33619	0	NA
ENSCDRG00005015978	0.396162	1.72039	GUSB	NA	-0.478756	0	NA
ENSCDRG00005002955	NA	0.8859	GYS1	NA	1.45225	0	NA
ENSCDRG00005011480	NA	-1.42979	GZMK	NA	-1.3509	0	NA
ENSCDRG00005017277	NA	-0.226067	H2AJ	NA	-0.715099	0	NA
ENSCDRG00005017072	NA	2.78781	H2BC18	NA	0.957364	0	NA
ENSCDRG00005008013	NA	0.270705	HADHA	NA	-0.773836	0	NA
ENSCDRG00005008202	NA	1.27507	HAMP	NA	0	0	NA
ENSCDRG00005015996	NA	0.962198	HAPLN1	NA	1.6676	0	NA
ENSCDRG00005007976	NA	-3.18638	HAS1	NA	-1.88448	0	NA
ENSCDRG00005001221	NA	0.270385	HAT1	NA	-0.77382	0	NA
ENSCDRG00005004565	NA	0	HDC	NA	0.380306	0	NA
ENSCDRG00005011623	0.80922	-0.820914	HDGFL3	NA	0.421961	0	NA
ENSCDRG00005019538	NA	0	HDX	NA	0	0	NA
ENSCDRG00005001810	0.894306	-0.622433	HEATR5A	NA	-2.93264	0	NA
ENSCDRG00005013505	NA	0	HECTD3	NA	0	0	NA
ENSCDRG00005014150	NA	0	HEPACAM	NA	0	0	NA
ENSCDRG00005005751	NA	0	HERPUD2	NA	1.80572	0	NA
ENSCDRG00005010467	NA	-0.852689	HES7	NA	0.380345	0	NA
ENSCDRG00005018868	NA	0	HGSNAT	NA	0	0	NA
ENSCDRG00005002059	NA	0	HHIPL1	NA	0	0	NA
ENSCDRG00005016593	NA	0	HHLA1	NA	0	0	NA
ENSCDRG00005014752	NA	0	HID1	NA	0	0	NA
ENSCDRG00005006871	NA	1.28288	HINT1	NA	-0.77386	0	NA
ENSCDRG00005021043	NA	-1.0165	HINT3	NA	-0.852737	0	NA
ENSCDRG00005010326	NA	0.301413	HIRIP3	NA	0	0	NA
ENSCDRG00005019736	0.729878	-1.45768	HLA-DPA1	NA	-2.28594	0	NA
ENSCDRG00005006481	NA	-0.266171	HMBOX1	NA	-0.791084	0	NA
ENSCDRG00005009956	NA	0	HMG20A	NA	0	0	NA
ENSCDRG00005011413	0.885924	-0.557928	HMGB2	NA	0.479262	0	NA
ENSCDRG00005016592	NA	0	HMGCLL1	NA	0	0	NA
ENSCDRG00005005189	NA	0	HMGCS1	NA	0	0	NA
ENSCDRG00005013802	NA	-0.188737	HMGCS2	NA	0.48397	0	NA
ENSCDRG00005020763	NA	0	HMGN3	NA	0	0	NA
ENSCDRG00005016521	NA	0	HMGXB3	NA	0	0	NA
ENSCDRG00005006736	NA	0	HMX2	NA	0	0	NA
ENSCDRG00005013745	NA	0.454168	HNF1B	NA	-0.603529	0	NA
ENSCDRG00005004931	0.910397	-0.457946	HNMT	NA	0.662198	0	NA
ENSCDRG00005018269	NA	0	HNRNPK	NA	0	0	NA
ENSCDRG00005012694	NA	-1.27002	HOGA1	NA	-2.05183	0	NA
ENSCDRG00005016005	NA	-0.852747	HOXA6	NA	0.368021	0	NA
ENSCDRG00005016041	NA	0.301374	HOXA7	NA	0.957343	0	NA
ENSCDRG00005012471	NA	0	HOXB4	NA	0	0	NA
ENSCDRG00005012189	NA	-1.20972	HOXB5	NA	-2.261	0	NA
ENSCDRG00005008692	NA	0	HOXC13	NA	0	0	NA
ENSCDRG00005000738	NA	-0.852681	HOXD4	NA	-0.773788	0	NA
ENSCDRG00005003448	NA	-0.852726	HPCAL1	NA	-0.196759	0	NA
ENSCDRG00005003000	0.987682	-0.074376	HPN	NA	0.938149	0	NA
ENSCDRG00005002475	NA	-0.852756	HSD11B2	NA	-0.773862	0	NA
ENSCDRG00005011091	NA	0.301406	HSD17B12	NA	0	0	NA
ENSCDRG00005005670	0.558126	-1.31319	HSD17B2	NA	-2.15744	0	NA
ENSCDRG00005006265	NA	0	HSD17B3	NA	0	0	NA
ENSCDRG00005007161	0.959163	0.304753	HSD17B4	NA	1.88507	0	NA
ENSCDRG00005017288	NA	0.896388	HSD17B7	NA	0	0	NA
ENSCDRG00005009220	NA	0	HSPA1L	NA	1.41946	0	NA
ENSCDRG00005017180	0.188506	-3.15176	HSPA8	NA	-0.368209	0	NA
ENSCDRG00005002248	NA	0	HSPB6	NA	0	0	NA
ENSCDRG00005012479	NA	0	HTATSF1	NA	0	0	NA
ENSCDRG00005013726	0.300475	-3.1053	HTR2A	NA	0.522016	0	NA
ENSCDRG00005000763	NA	-0.725532	HTR4	NA	-1.1599	0	NA
ENSCDRG00005003768	NA	0	HTT	NA	0.380283	0	NA
ENSCDRG00005022112	NA	0	HVCN1	NA	0	0	NA
ENSCDRG00005014727	NA	0	HYI	NA	0	0	NA
ENSCDRG00005017771	NA	0.389032	HYOU1	NA	-1.97724	0	NA
ENSCDRG00005013202	NA	0.845955	IBSP	NA	-1.3509	0	NA
ENSCDRG00005006206	NA	0.301371	ICE1	NA	0	0	NA
ENSCDRG00005005204	NA	0	ID2	NA	0	0	NA
ENSCDRG00005004149	0.790776	-1.42983	IDH2	NA	0.699456	0	NA
ENSCDRG00005008785	NA	0.301388	IDH3B	NA	0	0	NA
ENSCDRG00005008725	NA	0.301391	IFFO2	NA	3.33754	0	NA
ENSCDRG00005019250	0.422232	2.05179	IFI30	NA	1.62887	0	NA
ENSCDRG00005012762	NA	0	IFI44	NA	0	0	NA
ENSCDRG00005015804	NA	-3.88957	IFIH1	NA	-3.81068	0	NA
ENSCDRG00005014291	NA	0	IFIT5	NA	0	0	NA
ENSCDRG00005022170	0.968421	-0.192439	IFT20	NA	-0.604232	0	NA
ENSCDRG00005018233	NA	-0.430037	IFT81	NA	-2.63884	0	NA
ENSCDRG00005021777	NA	-1.42982	IFT88	NA	-1.35092	0	NA
ENSCDRG00005014952	NA	-0.767651	IGF2	NA	0.776436	0	NA
ENSCDRG00005010283	NA	-1.83888	IGF2BP1	NA	-0.605836	0	NA
ENSCDRG00005002875	NA	0	IGFLR1	NA	0	0	NA
ENSCDRG00005016887	NA	0.865189	IGKV4-1	NA	0	0	NA
ENSCDRG00005001886	0.98628	-0.123056	IGLON5	NA	1.19796	0	NA
ENSCDRG00005021180	NA	-0.852689	IGSF9B	NA	-0.773796	0	NA
ENSCDRG00005015101	NA	0	IKZF2	NA	0	0	NA
ENSCDRG00005007985	NA	0	IKZF5	NA	0	0	NA
ENSCDRG00005009056	NA	0.301413	IL17B	NA	0	0	NA
ENSCDRG00005018510	NA	-0.365692	IL17C	NA	-2.60022	0	NA
ENSCDRG00005007688	NA	-0.852704	IL17RC	NA	-0.773811	0	NA
ENSCDRG00005007336	NA	0	IL1RAP	NA	0	0	NA
ENSCDRG00005004022	NA	-1.43895	IL1RAPL2	NA	1.97523	0	NA
ENSCDRG00005012601	0.951107	0.408827	IL1RN	NA	0.807823	0	NA
ENSCDRG00005010424	NA	2.762	IL27RA	NA	0	0	NA
ENSCDRG00005009029	NA	-2.5584	IL2RB	NA	-3.05659	0	NA
ENSCDRG00005004132	NA	-0.852695	IL33	NA	-0.773802	0	NA
ENSCDRG00005010070	NA	0	IL36G	NA	0	0	NA
ENSCDRG00005013516	NA	0.909926	IMP3	NA	-0.773827	0	NA
ENSCDRG00005012392	NA	0	IMPA2	NA	0	0	NA
ENSCDRG00005020388	NA	0	IMPDH2	NA	0	0	NA
ENSCDRG00005015972	NA	-1.42983	IMPG1	NA	-1.35094	0	NA
ENSCDRG00005001358	NA	-1.97423	INHA	NA	-1.89534	0	NA
ENSCDRG00005021762	NA	-0.852754	INHBB	NA	-0.77386	0	NA
ENSCDRG00005021987	NA	2.04559	INO80C	NA	4.05056	0	NA
ENSCDRG00005000890	NA	0.898701	INPP5A	NA	0	0	NA
ENSCDRG00005005515	NA	1.55236	INPP5D	NA	1.89969	0	NA
ENSCDRG00005012535	NA	0	INSIG2	NA	0	0	NA
ENSCDRG00005007204	NA	1.10609	INSR	NA	1.28778	0	NA
ENSCDRG00005005821	NA	0.893658	INSYN2A	NA	2.10616	0	NA
ENSCDRG00005017908	NA	0	INTS13	NA	0	0	NA
ENSCDRG00005000942	NA	0	INTS14	NA	0.380284	0	NA
ENSCDRG00005011500	NA	-0.852711	IP6K3	NA	0.863177	0	NA
ENSCDRG00005012608	NA	0.317877	IQCA1	NA	0.956037	0	NA
ENSCDRG00005002980	0.806973	-0.916556	IQCB1	NA	-1.37561	0	NA
ENSCDRG00005004286	NA	-1.48324	IQCF1	NA	-1.98141	0	NA
ENSCDRG00005021383	NA	1.14157	IQSEC2	NA	0.0779575	0	NA
ENSCDRG00005006012	NA	-1.39073	IQUB	NA	-0.734758	0	NA
ENSCDRG00005021462	0.962887	-0.29072	IRF2	NA	-1.35094	0	NA
ENSCDRG00005015589	NA	1.4047	IRGQ	NA	1.35671	0	NA
ENSCDRG00005005656	NA	0.301388	IRS1	NA	0.380281	0	NA
ENSCDRG00005006841	NA	1.31221	ISCA1	NA	0.880255	0	NA
ENSCDRG00005011335	NA	0	ISLR2	NA	0	0	NA
ENSCDRG00005008856	NA	0	ITGA3	NA	0	0	NA
ENSCDRG00005019793	NA	-0.82565	ITGA9	NA	-0.419408	0	NA
ENSCDRG00005003196	NA	0	ITGAV	NA	0	0	NA
ENSCDRG00005020033	NA	-0.852673	ITGB1	NA	-0.77378	0	NA
ENSCDRG00005006826	NA	-1.43091	ITGBL1	NA	0.34704	0	NA
ENSCDRG00005010851	0.885569	0.933411	ITPK1	NA	1.3171	0	NA
ENSCDRG00005018959	NA	0	ITPR2	NA	0	0	NA
ENSCDRG00005002041	NA	-0.275661	JADE1	NA	0.380306	0	NA
ENSCDRG00005007599	NA	0.301413	JADE2	NA	0	0	NA
ENSCDRG00005017245	NA	0	JAKMIP1	NA	1.92218	0	NA
ENSCDRG00005013777	NA	0	JCHAIN	NA	0	0	NA
ENSCDRG00005010993	NA	0	JMJD1C	NA	0.957339	0	NA
ENSCDRG00005004558	NA	0	JMJD7	NA	0.380306	0	NA
ENSCDRG00005003868	NA	0	JMY	NA	0	0	NA
ENSCDRG00005006783	NA	0.898687	JUNB	NA	0	0	NA
ENSCDRG00005006378	NA	0	KANK1	NA	0	0	NA
ENSCDRG00005011135	NA	0	KANSL3	NA	0	0	NA
ENSCDRG00005021554	NA	1.61305	KAT2A	NA	2.13357	0	NA
ENSCDRG00005009492	NA	-2.52349	KAT2B	NA	-3.61859	0	NA
ENSCDRG00005018042	NA	0	KAT6B	NA	0.380299	0	NA
ENSCDRG00005005456	NA	0.89008	KATNB1	NA	0	0	NA
ENSCDRG00005000250	NA	0	KATNBL1	NA	0.957342	0	NA
ENSCDRG00005009425	NA	0	KCNA2	NA	0.380291	0	NA
ENSCDRG00005007910	NA	0	KCNAB1	NA	0	0	NA
ENSCDRG00005008559	NA	0	KCNB2	NA	0.380282	0	NA
ENSCDRG00005001142	NA	0	KCNE3	NA	0	0	NA
ENSCDRG00005020594	NA	0	KCNE5	NA	0	0	NA
ENSCDRG00005012066	NA	0	KCNIP1	NA	0	0	NA
ENSCDRG00005001466	NA	0	KCNJ11	NA	0	0	NA
ENSCDRG00005019772	0.863163	0.88412	KCNJ2	NA	0	0	NA
ENSCDRG00005018936	NA	-0.679556	KCNJ3	NA	-2.5707	0	NA
ENSCDRG00005013748	NA	0	KCNK3	NA	0	0	NA
ENSCDRG00005005634	NA	-0.237156	KCNK7	NA	-1.82311	0	NA
ENSCDRG00005016178	NA	0	KCNQ1	NA	0.95735	0	NA
ENSCDRG00005017416	NA	-2.04275	KCNQ3	NA	-1.96386	0	NA
ENSCDRG00005009798	NA	0.301385	KCNRG	NA	0	0	NA
ENSCDRG00005001168	NA	0	KCTD19	NA	0.957339	0	NA
ENSCDRG00005008790	NA	0	KCTD4	NA	0	0	NA
ENSCDRG00005017668	NA	-2.2521	KDF1	NA	-2.17321	0	NA
ENSCDRG00005000184	NA	-0.988154	KDM2A	NA	-0.16853	0	NA
ENSCDRG00005010897	NA	0	KDM8	NA	0	0	NA
ENSCDRG00005003411	NA	0	KIAA0100	NA	0.380306	0	NA
ENSCDRG00005013073	NA	-1.42981	KIAA0556	NA	-1.35092	0	NA
ENSCDRG00005005864	NA	0.301385	KIAA0895	NA	0	0	NA
ENSCDRG00005003187	NA	0	KIAA1109	NA	0	0	NA
ENSCDRG00005021566	NA	0	KIAA1841	NA	0	0	NA
ENSCDRG00005006057	NA	0.909914	KIDINS220	NA	1.88282	0	NA
ENSCDRG00005009690	NA	0	KIF12	NA	0	0	NA
ENSCDRG00005009155	NA	0	KIF13B	NA	0	0	NA
ENSCDRG00005014988	NA	2.19627	KIF20A	NA	1.92819	0	NA
ENSCDRG00005004553	0.766332	1.28475	KIF26A	NA	3.16022	0	NA
ENSCDRG00005018261	NA	0.301413	KIF27	NA	0	0	NA
ENSCDRG00005012658	NA	0	KIF2C	NA	0	0	NA
ENSCDRG00005001953	NA	-0.158807	KIF3A	NA	-1.83183	0	NA
ENSCDRG00005018975	NA	0	KIF4A	NA	0.380279	0	NA
ENSCDRG00005016253	NA	-0.852689	KIF5A	NA	-0.773796	0	NA
ENSCDRG00005012962	NA	0	KIFBP	NA	0	0	NA
ENSCDRG00005018852	0.529849	1.49911	KIN	NA	-0.509115	0	NA
ENSCDRG00005020766	NA	0	KLC3	NA	0	0	NA
ENSCDRG00005008911	NA	0	KLC4	NA	0	0	NA
ENSCDRG00005013694	NA	0	KLF6	NA	0.957355	0	NA
ENSCDRG00005004920	1	0	KLHDC3	NA	0	0	NA
ENSCDRG00005016251	NA	0.301374	KLHDC7A	NA	2.17119	0	NA
ENSCDRG00005004205	NA	0	KLHDC8A	NA	0	0	NA
ENSCDRG00005006123	0.494108	2.25542	KLHDC8B	NA	2.03205	0	NA
ENSCDRG00005002272	NA	1.06208	KLHL1	NA	-1.17756	0	NA
ENSCDRG00005020863	NA	2.91278	KLHL14	NA	0	0	NA
ENSCDRG00005004723	NA	0	KLHL28	NA	0	0	NA
ENSCDRG00005004480	NA	-2.54064	KLHL29	NA	-2.46816	0	NA
ENSCDRG00005020698	NA	0	KLHL3	NA	0	0	NA
ENSCDRG00005002123	NA	0	KLHL35	NA	0	0	NA
ENSCDRG00005001325	NA	1.49004	KLRG2	NA	1.50782	0	NA
ENSCDRG00005000459	NA	-0.852737	KNDC1	NA	-0.773844	0	NA
ENSCDRG00005002569	NA	-0.852765	KNL1	NA	2.2538	0	NA
ENSCDRG00005004556	NA	0.301413	KPNA7	NA	0	0	NA
ENSCDRG00005003432	NA	-0.369596	KRBA2	NA	-2.05138	0	NA
ENSCDRG00005001435	NA	0.853796	KRT2	NA	-0.196782	0	NA
ENSCDRG00005001572	NA	-0.852666	KRT73	NA	-1.35084	0	NA
ENSCDRG00005015584	NA	0	KRT79	NA	0.957335	0	NA
ENSCDRG00005002969	NA	-0.277014	KTN1	NA	-0.429703	0	NA
ENSCDRG00005006135	NA	-0.852673	KY	NA	-0.77378	0	NA
ENSCDRG00005003580	NA	0.289848	L2HGDH	NA	0.380304	0	NA
ENSCDRG00005020122	NA	1.48696	LAD1	NA	0	0	NA
ENSCDRG00005012153	NA	1.5108	LAMC1	NA	0.260977	0	NA
ENSCDRG00005009260	NA	0	LAP3	NA	0	0	NA
ENSCDRG00005015315	NA	-2.59653	LARP1	NA	-0.185697	0	NA
ENSCDRG00005014148	NA	0.701186	LAYN	NA	2.18182	0	NA
ENSCDRG00005017455	NA	0	LBHD1	NA	0	0	NA
ENSCDRG00005002933	NA	-0.288494	LCTL	NA	-1.32768	0	NA
ENSCDRG00005004792	NA	0	LDHC	NA	0	0	NA
ENSCDRG00005020414	NA	0.301383	LDLRAD4	NA	0.957352	0	NA
ENSCDRG00005000772	NA	-0.797977	LEAP2	NA	0.216225	0	NA
ENSCDRG00005016842	NA	1.30076	LEPROTL1	NA	2.80321	0	NA
ENSCDRG00005006892	NA	0	LEXM	NA	0.380283	0	NA
ENSCDRG00005017248	NA	0.664195	LHFPL6	NA	1.51874	0	NA
ENSCDRG00005021064	NA	1.70643	LIG1	NA	0.957346	0	NA
ENSCDRG00005020613	NA	0	LIG3	NA	0	0	NA
ENSCDRG00005001989	NA	0	LIMCH1	NA	0	0	NA
ENSCDRG00005018157	NA	-2.30291	LIMS1	NA	0.144271	0	NA
ENSCDRG00005013940	NA	2.60111	LIN7C	NA	0	0	NA
ENSCDRG00005003091	NA	-0.852754	LIPE	NA	-0.196783	0	NA
ENSCDRG00005009175	NA	-0.0991794	LIPG	NA	-0.949977	0	NA
ENSCDRG00005006466	NA	0.301413	LIPI	NA	0	0	NA
ENSCDRG00005015966	0.967152	-0.275685	LIPJ	NA	1.80592	0	NA
ENSCDRG00005007759	NA	3.37677	LIPK	NA	1.34612	0	NA
ENSCDRG00005013117	NA	0.897089	LITAF	NA	0	0	NA
ENSCDRG00005012879	NA	0.312107	LIX1L	NA	1.6018	0	NA
ENSCDRG00005005009	NA	1.49153	LLPH	NA	0	0	NA
ENSCDRG00005008795	NA	1.08311	LMBR1	NA	0.802134	0	NA
ENSCDRG00005014491	NA	0	LMBRD2	NA	0	0	NA
ENSCDRG00005014997	NA	-0.254063	LMCD1	NA	-0.127123	0	NA
ENSCDRG00005008837	NA	0	LMF1	NA	0	0	NA
ENSCDRG00005010046	NA	0	LMNTD2	NA	0	0	NA
ENSCDRG00005003297	0.468264	1.59375	LMO1	NA	-1.71765	0	NA
ENSCDRG00005015740	0.643498	1.73777	LMO4	NA	1.60727	0	NA
ENSCDRG00005006157	0.804839	0.748524	LMOD2	NA	1.04355	0	NA
ENSCDRG00005010054	NA	0	LMX1B	NA	0	0	NA
ENSCDRG00005015945	NA	0.301383	LONRF2	NA	0	0	NA
ENSCDRG00005005879	NA	2.29373	LOXL4	NA	2.71951	0	NA
ENSCDRG00005016632	NA	0	LPAR3	NA	0	0	NA
ENSCDRG00005010820	NA	0	LPAR6	NA	0	0	NA
ENSCDRG00005012022	NA	-0.656878	LRCH3	NA	-0.184172	0	NA
ENSCDRG00005017396	NA	0	LRCH4	NA	0	0	NA
ENSCDRG00005004672	NA	-0.852673	LRFN5	NA	-0.77378	0	NA
ENSCDRG00005005984	NA	0	LRIF1	NA	0	0	NA
ENSCDRG00005007734	NA	0.30139	LRMDA	NA	0.380283	0	NA
ENSCDRG00005008466	NA	0	LRP1	NA	0	0	NA
ENSCDRG00005001170	NA	1.22149	LRP11	NA	-0.196783	0	NA
ENSCDRG00005013648	NA	0	LRP12	NA	0	0	NA
ENSCDRG00005006363	NA	0	LRP2	NA	0.380266	0	NA
ENSCDRG00005016322	NA	-0.85274	LRP2BP	NA	-0.196773	0	NA
ENSCDRG00005009680	NA	2.07189	LRP4	NA	0.380239	0	NA
ENSCDRG00005002010	NA	0	LRRC14B	NA	0	0	NA
ENSCDRG00005016351	NA	-1.42982	LRRC24	NA	-0.196774	0	NA
ENSCDRG00005014470	NA	0	LRRC3	NA	0	0	NA
ENSCDRG00005007175	NA	-1.32433	LRRC34	NA	0.41867	0	NA
ENSCDRG00005007635	NA	-0.852757	LRRC42	NA	-0.773863	0	NA
ENSCDRG00005004355	NA	0	LRRC49	NA	0	0	NA
ENSCDRG00005005867	NA	0.301406	LRRC4B	NA	0.380299	0	NA
ENSCDRG00005019977	NA	-0.167212	LRRC72	NA	-1.89217	0	NA
ENSCDRG00005015495	NA	0.847404	LRTM1	NA	0	0	NA
ENSCDRG00005005748	NA	0	LSM14B	NA	0	0	NA
ENSCDRG00005017702	NA	0	LSS	NA	0	0	NA
ENSCDRG00005005299	NA	0	LTA	NA	0	0	NA
ENSCDRG00005005474	NA	-0.58315	LTB	NA	-2.36059	0	NA
ENSCDRG00005013273	NA	0	LTF	NA	0	0	NA
ENSCDRG00005021034	NA	1.22675	LUC7L3	NA	0.83182	0	NA
ENSCDRG00005005598	NA	0	LXN	NA	0.380291	0	NA
ENSCDRG00005008527	0.776703	-1.42983	LY6G6D	NA	2.82469	0	NA
ENSCDRG00005004106	0.867025	0.872726	LY9	NA	0	0	NA
ENSCDRG00005016278	NA	0	LYPD5	NA	0	0	NA
ENSCDRG00005013856	NA	0	LYPLAL1	NA	0	0	NA
ENSCDRG00005006879	NA	1.69324	LYRM2	NA	0	0	NA
ENSCDRG00005022077	NA	1.07805	LZTR1	NA	-0.77385	0	NA
ENSCDRG00005016781	NA	0	MACF1	NA	0	0	NA
ENSCDRG00005001434	NA	0	MAGEB3	NA	0	0	NA
ENSCDRG00005021194	NA	1.54289	MAGED1	NA	1.50799	0	NA
ENSCDRG00005015853	NA	0	MAGEE2	NA	0	0	NA
ENSCDRG00005002882	0.929077	-0.468085	MAGI2	NA	-2.3281	0	NA
ENSCDRG00005008862	NA	-0.275676	MAIP1	NA	-0.773859	0	NA
ENSCDRG00005013690	NA	0	MAK16	NA	0	0	NA
ENSCDRG00005019928	NA	-3.38595	MALT1	NA	-4.47094	0	NA
ENSCDRG00005010688	NA	0	MAN2C1	NA	0	0	NA
ENSCDRG00005002132	NA	0.313297	MANBA	NA	2.36813	0	NA
ENSCDRG00005012747	NA	-3.39022	MANSC4	NA	-2.73425	0	NA
ENSCDRG00005009124	0.527268	1.2689	MAOA	NA	-0.207726	0	NA
ENSCDRG00005009173	NA	-1.42974	MAOB	NA	-1.35084	0	NA
[truncated: 17,580 more rows]

## Sheet: Medulla_ExpressionProfileInfo
Gene_catalogue_DEGs_Medulla_ExpressionProfileInfo
ensembl_gene_id	padj	Dehydration	external_gene_name	padj_RH	Rehydration	Control	Group
ENSCDRG00005009801	0.0344809	0.381628	ACVR2B	0.244	0.244041	0	A
ENSCDRG00005003431	0.0498792	0.630277	ADGRB2	0.905933	0.0990316	0	A
ENSCDRG00005006735	0.0455205	1.95421	ADIRF	0.998874	0.0077659	0	A
ENSCDRG00005005216	0.0288574	0.819729	AQP2	0.224836	0.529337	0	A
ENSCDRG00005022336	0.00646796	0.566019	AQP4	0.0667316	0.43514	0	A
ENSCDRG00005010693	0.00850029	0.576505	ATP13A3	0.986689	0.0196169	0	A
ENSCDRG00005005210	0.00316502	0.465377	BAZ1A	0.903266	-0.0569739	0	A
ENSCDRG00005016414	0.00107694	1.36225	C7	0.768173	0.276636	0	A
ENSCDRG00005022120	0.0388237	0.503452	CAMKMT	0.437078	0.250824	0	A
ENSCDRG00005004334	0.0211535	0.359882	CCDC102A	0.319123	0.196624	0	A
ENSCDRG00005018427	0.0102803	1.13322	CDH19	0.397092	0.524805	0	A
ENSCDRG00005004571	0.0252044	0.564527	CEMIP2	0.805016	0.130961	0	A
ENSCDRG00005008229	0.00593685	0.864146	CER1	0.5209	0.313546	0	A
ENSCDRG00005012110	0.0212345	1.2889	CLDN10	0.352106	0.670181	0	A
ENSCDRG00005014857	0.0217375	0.760862	CP	0.329904	-0.409042	0	A
ENSCDRG00005020214	0.0295343	0.494034	CPT1B	0.785032	-0.126555	0	A
ENSCDRG00005021380	0.0488535	0.794841	CREB5	0.843594	0.172073	0	A
ENSCDRG00005012844	0.0165054	0.609093	CYLD	0.309093	0.32841	0	A
ENSCDRG00005005245	0.00850029	0.903313	DGKA	0.336277	0.439765	0	A
ENSCDRG00005002483	0.0376109	0.895989	EIF4E2	0.998935	-0.00278589	0	A
ENSCDRG00005010107	0.0015682	1.2352	EXOC2	0.992919	0.018026	0	A
ENSCDRG00005015722	0.00766881	0.402809	FAM210B	0.225196	0.228722	0	A
ENSCDRG00005011973	0.0110985	0.582145	FCER1G	0.159235	0.384342	0	A
ENSCDRG00005006072	0.0211535	0.3478	FGF10	0.817868	-0.0756715	0	A
ENSCDRG00005007234	0.042561	0.628625	GALNT3	0.913677	0.0900436	0	A
ENSCDRG00005003620	0.0422706	0.731456	GMPPB	0.164824	0.548728	0	A
ENSCDRG00005008867	0.0041916	0.93075	GNL3	0.984035	0.0354335	0	A
ENSCDRG00005019678	0.00333115	0.604616	GRB10	0.903987	-0.0744573	0	A
ENSCDRG00005018084	0.0489322	0.408849	GUCY1A2	0.964193	-0.0316952	0	A
ENSCDRG00005002269	0.0224106	1.47218	GUK1	0.864898	0.262703	0	A
ENSCDRG00005003171	0.00724354	0.459593	HDAC2	0.559578	0.160555	0	A
ENSCDRG00005005774	0.0404015	0.339623	HNRNPH1	0.425494	0.171538	0	A
ENSCDRG00005020741	0.0344115	0.353769	HPD	0.962724	-0.0279358	0	A
ENSCDRG00005010383	0.000189041	0.817343	HSD17B11	0.985412	0.0239275	0	A
ENSCDRG00005003512	0.0344809	0.536677	IDH3G	0.984512	0.02356	0	A
ENSCDRG00005013026	0.0334928	0.278366	IFT74	0.852466	0.055062	0	A
ENSCDRG00005018872	0.00822687	0.606949	IGFBP1	0.475223	0.243128	0	A
ENSCDRG00005019237	0.0103415	0.53376	IKBIP	0.830831	-0.103237	0	A
ENSCDRG00005010522	0.0255965	0.448895	IL13RA1	0.821858	-0.0970639	0	A
ENSCDRG00005013188	0.0203198	0.420186	IPO8	0.989134	0.00965315	0	A
ENSCDRG00005012210	0.0165964	0.429893	JAM2	0.647482	0.140179	0	A
ENSCDRG00005000054	0.000471991	1.10142	KCNH3	0.263725	0.494537	0	A
ENSCDRG00005018658	0.0019092	0.774993	KCNJ8	0.384986	0.317138	0	A
ENSCDRG00005006654	0.0371015	0.739696	KCNQ5	0.165842	0.543816	0	A
ENSCDRG00005018957	1.65872e-05	3.41917	KLF15	0.17938	1.4931	0	A
ENSCDRG00005001352	0.000545978	1.19709	KRT1	0.704803	-0.274034	0	A
ENSCDRG00005002748	0.0171167	0.537705	KTN1	0.987076	0.0171167	0	A
ENSCDRG00005004555	0.0426191	1.24325	MAP10	0.20614	0.868586	0	A
ENSCDRG00005020561	0.0295343	0.450358	MED29	0.82367	-0.0982108	0	A
ENSCDRG00005000572	0.00698047	2.09383	MTMR1	0.151313	1.34347	0	A
ENSCDRG00005009768	0.0338074	0.397877	MTUS2	0.945137	-0.0411392	0	A
ENSCDRG00005016379	0.015565	0.543959	MYLIP	0.933652	-0.0565584	0	A
ENSCDRG00005004104	0.0437758	0.441297	MYO1E	0.933652	0.0529337	0	A
ENSCDRG00005007068	0.0102853	0.682203	NES	0.743553	0.175765	0	A
ENSCDRG00005008598	0.0445223	0.490012	NETO2	0.373859	0.271676	0	A
ENSCDRG00005010732	0.0209013	1.23766	NPY1R	0.877405	-0.204204	0	A
ENSCDRG00005008766	7.36052e-05	0.740117	NR2F6	0.979762	0.0257988	0	A
ENSCDRG00005019661	0.000646101	1.60106	NT5DC4	0.323257	0.666931	0	A
ENSCDRG00005008529	0.0151004	1.13003	PDZD4	0.338847	0.583322	0	A
ENSCDRG00005011207	0.00536637	0.727015	PLA1A	0.809274	-0.143261	0	A
ENSCDRG00005016646	0.0238631	0.680566	PLA2G4A	0.905933	-0.096611	0	A
ENSCDRG00005014519	0.000426215	0.472552	PLCXD3	0.857271	-0.0649245	0	A
ENSCDRG00005011985	0.0271426	1.031	PLEKHA1	0.312227	0.588785	0	A
ENSCDRG00005003281	8.20115e-05	1.31013	PPIC	0.933652	-0.100097	0	A
ENSCDRG00005010127	0.0212345	0.504791	PRCP	0.787139	0.123459	0	A
ENSCDRG00005016124	0.00785042	0.808018	PRPF8	0.494354	0.312479	0	A
ENSCDRG00005000490	0.0344741	0.558091	PTGFRN	0.51493	0.242284	0	A
ENSCDRG00005015030	0.00729009	0.619954	PUSL1	0.0850879	0.456835	0	A
ENSCDRG00005002731	0.0251749	0.271002	RCAN1	0.616899	0.0977862	0	A
ENSCDRG00005015974	0.0277049	0.414501	RNF17	0.244735	0.258718	0	A
ENSCDRG00005011566	0.000307324	1.28857	SCN9A	0.899022	0.140184	0	A
ENSCDRG00005009373	0.0123666	1.20593	SCUBE2	0.492157	-0.491933	0	A
ENSCDRG00005012215	0.039865	0.483896	SF3B1	0.78209	0.12885	0	A
ENSCDRG00005011353	0.0189551	0.539127	SHCBP1L	0.933139	0.0594262	0	A
ENSCDRG00005004622	0.0344809	0.245678	SLC4A9	0.0839295	0.212141	0	A
ENSCDRG00005000671	0.00360317	0.473588	SLC9A3	0.355032	0.209718	0	A
ENSCDRG00005003379	0.0106338	0.456303	SMKR1	0.493518	0.183709	0	A
ENSCDRG00005010600	4.02593e-05	1.09876	SMU1	0.936584	-0.0763421	0	A
ENSCDRG00005008952	0.0438132	0.248043	SND1	0.286361	0.154309	0	A
ENSCDRG00005001897	0.0258623	0.523093	SNORA9	0.985576	-0.0217191	0	A
ENSCDRG00005012388	0.0103415	1.23221	SYS1-DBNDD2	0.98817	-0.0302916	0	A
ENSCDRG00005017705	0.00449863	0.865224	TAF5L	0.438658	0.35247	0	A
ENSCDRG00005014283	0.0166213	0.635655	TANC2	0.438911	0.28691	0	A
ENSCDRG00005021862	0.0211214	0.776437	TBC1D31	0.769668	0.198868	0	A
ENSCDRG00005009688	0.0437758	0.453749	TBK1	0.986689	-0.0177192	0	A
ENSCDRG00005014261	0.0437758	0.504959	TBX19	0.333064	0.293568	0	A
ENSCDRG00005000419	0.0172765	0.468256	TDRD7	0.785032	-0.11313	0	A
ENSCDRG00005004488	0.0217375	0.571259	TEC	0.989134	-0.0134037	0	A
ENSCDRG00005007488	0.0422482	0.524022	TMED4	0.999699	0.00116539	0	A
ENSCDRG00005002468	0.0437758	0.887629	TMEM109	0.229779	0.603373	0	A
ENSCDRG00005010616	0.00440854	0.462345	TMEM171	0.985576	0.0163575	0	A
ENSCDRG00005018068	0.0106338	0.527697	TMEM71	0.805717	-0.111055	0	A
ENSCDRG00005001258	0.0445223	0.343719	TRIM44	0.753767	-0.100925	0	A
ENSCDRG00005019536	5.12103e-05	1.0998	U12	0.765699	-0.193409	0	A
ENSCDRG00005014013	0.0212345	0.311063	U6	0.960385	0.0247077	0	A
ENSCDRG00005000368	0.0295343	2.32436	UVRAG	0.264912	1.43056	0	A
ENSCDRG00005009969	0.000671729	0.93456	VHL	0.86332	0.128485	0	A
ENSCDRG00005009145	0.0417824	0.72975	VPS13A	0.749147	0.214932	0	A
ENSCDRG00005020322	0.0388237	0.417461	WAC	0.991209	-0.00918497	0	A
ENSCDRG00005014585	0.00371882	1.24539	ZBBX	0.208694	0.685435	0	A
ENSCDRG00005000881	0.0238265	0.432958	ZDHHC13	0.454751	0.198213	0	A
ENSCDRG00005018018	0.0488535	0.774109	ZDHHC14	0.163049	0.59582	0	A
ENSCDRG00005017328	0.0184466	0.751883	ZFAND4	0.805384	0.168138	0	A
ENSCDRG00005021375	0.0445008	0.456786	ZNF513	0.900922	-0.0729808	0	A
ENSCDRG00005019059	0.0196251	-0.726633	ABCC6	0.885447	-0.113237	0	B
ENSCDRG00005003590	0.000129374	-1.34086	ABHD1	0.942101	-0.0925511	0	B
ENSCDRG00005006747	0.0171274	-0.479442	ACO1	0.264611	-0.275543	0	B
ENSCDRG00005022041	0.000346247	-0.705132	ACSF2	0.279684	-0.298987	0	B
ENSCDRG00005000956	0.0107495	-1.70352	ADAMTSL2	0.603462	0.565631	0	B
ENSCDRG00005002307	0.00103882	-0.768317	AGPS	0.711288	-0.179107	0	B
ENSCDRG00005006051	0.0217375	-1.57962	ANKLE1	0.533266	-0.632764	0	B
ENSCDRG00005016670	0.0157392	-2.30036	ANTXR1	0.803357	-0.510426	0	B
ENSCDRG00005004418	0.016426	-1.27525	APOLD1	0.783508	-0.302101	0	B
ENSCDRG00005001052	0.0494752	-0.419353	AQP5	0.75553	-0.123823	0	B
ENSCDRG00005011649	0.0417824	-0.662466	ARHGEF1	0.861995	0.12748	0	B
ENSCDRG00005020571	3.19712e-08	-1.60065	ATF3	0.877405	0.140572	0	B
ENSCDRG00005013153	0.00762821	-0.948244	ATP13A4	0.822421	0.180638	0	B
ENSCDRG00005009468	0.0148844	-0.688303	ATP5IF1	0.591117	0.242774	0	B
ENSCDRG00005011315	0.000156744	-0.808737	ATP6V1B1	0.517688	0.234693	0	B
ENSCDRG00005011768	0.0148844	-0.890185	AZIN2	0.661907	-0.273449	0	B
ENSCDRG00005020820	0.0456588	-1.28734	B4GALT2	0.820467	-0.296922	0	B
ENSCDRG00005003913	0.018061	-0.865603	BAHD1	0.0862029	-0.689308	0	B
ENSCDRG00005007438	0.024552	-0.817628	BAIAP2L2	0.0870222	-0.672069	0	B
ENSCDRG00005019022	0.0256781	-0.769599	BCL7A	0.0721194	-0.662787	0	B
ENSCDRG00005003606	0.000851187	-2.15904	BICRAL	0.541041	-0.664145	0	B
ENSCDRG00005021350	2.65561e-17	-1.93549	C11orf68	0.964529	-0.0498934	0	B
ENSCDRG00005001288	0.0140386	-1.51786	C16orf70	0.761339	-0.381872	0	B
ENSCDRG00005012170	0.00156104	-1.4725	C2orf73	0.704295	-0.351584	0	B
ENSCDRG00005013292	0.0453329	-1.66002	CAMK2G	0.766771	-0.464001	0	B
ENSCDRG00005007214	0.0419805	-1.02219	CATSPER2	0.279791	-0.635911	0	B
ENSCDRG00005005594	0.00375266	-1.27159	CD72	0.728146	-0.307055	0	B
ENSCDRG00005013842	5.12103e-05	-0.701763	CDHR5	0.704295	-0.141315	0	B
ENSCDRG00005021755	0.0388959	-1.5229	CDK13	0.663598	0.523915	0	B
ENSCDRG00005019144	0.038717	-0.455371	CDK2AP1	0.500983	-0.204516	0	B
ENSCDRG00005019021	0.0335488	-0.802663	CDO1	0.986689	0.028341	0	B
ENSCDRG00005003806	0.00646796	-0.875909	CDR2	0.579609	-0.292465	0	B
ENSCDRG00005003613	0.04634	-0.447693	CEBPZ	0.12627	-0.365964	0	B
ENSCDRG00005009237	0.00331078	-0.623406	CEP112	0.198658	-0.345241	0	B
ENSCDRG00005019974	0.0240264	-1.10219	CFP	0.987393	0.0325132	0	B
ENSCDRG00005013459	0.000867399	-0.490615	CHL1	0.475385	-0.167411	0	B
ENSCDRG00005004054	0.000471991	-1.06928	CLK3	0.16449	-0.555636	0	B
ENSCDRG00005021265	0.0146633	-1.4945	CMKLR1	0.604194	-0.503537	0	B
ENSCDRG00005020238	0.0131316	-1.22551	CNTFR	0.279606	-0.668395	0	B
ENSCDRG00005015520	0.00406154	-1.01863	CNTN1	0.524433	-0.356536	0	B
ENSCDRG00005010371	0.033889	-0.66546	COX4I1	0.522194	-0.284373	0	B
ENSCDRG00005003807	0.0438132	-0.561659	CPSF4L	0.994213	0.00977434	0	B
ENSCDRG00005017019	8.59196e-05	-1.13915	CRLF2	0.230493	-0.48639	0	B
ENSCDRG00005005884	0.00061161	-1.4865	CRYBG2	0.576597	-0.420416	0	B
ENSCDRG00005012224	0.00030321	-1.16605	CSMD2	0.10353	-0.665601	0	B
ENSCDRG00005021621	0.00140862	-1.08864	CSTF3	0.103951	-0.680567	0	B
ENSCDRG00005019112	0.0488535	-0.589306	CTSB	0.949769	-0.0594571	0	B
ENSCDRG00005004327	0.000529727	-0.597094	CYP1B1	0.23394	-0.277166	0	B
ENSCDRG00005003076	0.0468594	-0.509096	DGKQ	0.069923	-0.475586	0	B
ENSCDRG00005011663	1.79007e-06	-1.75179	DIABLO	0.112241	-0.805612	0	B
ENSCDRG00005002908	0.0171274	-1.0855	DMAC2	0.813758	-0.230424	0	B
ENSCDRG00005010789	0.00061161	-1.05754	DOCK3	0.16287	-0.560586	0	B
ENSCDRG00005011744	0.00850029	-1.37616	DRAXIN	0.811436	-0.270415	0	B
ENSCDRG00005021905	4.26794e-07	-1.88382	DRD3	0.957685	-0.0902492	0	B
ENSCDRG00005006054	0.00122096	-0.67954	DSG3	0.0750566	-0.452072	0	B
ENSCDRG00005017142	0.000487443	-0.868677	DYNC1LI1	0.805152	-0.148136	0	B
ENSCDRG00005014695	0.0023439	-0.520645	EFNB1	0.920229	-0.0538687	0	B
ENSCDRG00005001444	0.0131316	-0.644872	EIF2A	0.914023	-0.0800783	0	B
ENSCDRG00005000969	0.00428086	-0.528591	ENSCDRG00005000969	0.591751	-0.168109	0	B
ENSCDRG00005008324	0.025866	-0.783892	ENSCDRG00005008324	0.236856	-0.490194	0	B
ENSCDRG00005008436	0.0317936	-0.967194	ENSCDRG00005008436	0.115636	-0.767416	0	B
ENSCDRG00005011410	0.0104019	-0.701163	ENSCDRG00005011410	0.510034	-0.270469	0	B
ENSCDRG00005011757	0.0394095	-0.476617	ENSCDRG00005011757	0.410439	-0.244325	0	B
ENSCDRG00005013199	0.00822687	-1.79025	ENSCDRG00005013199	0.788022	-0.38535	0	B
ENSCDRG00005013546	0.024969	-2.5621	ENSCDRG00005013546	0.330916	-1.39337	0	B
ENSCDRG00005016805	0.00291809	-0.401119	ENSCDRG00005016805	0.830454	-0.0695116	0	B
ENSCDRG00005018635	0.0110985	-0.44156	ENSCDRG00005018635	0.644834	-0.138893	0	B
ENSCDRG00005021452	6.11353e-06	-4.37162	ENSCDRG00005021452	0.930468	0.307174	0	B
ENSCDRG00005018932	0.00267457	-0.656965	ENTPD1	0.964612	-0.0373869	0	B
ENSCDRG00005011575	0.0015234	-1.06816	EPS8L1	0.221222	0.543552	0	B
ENSCDRG00005002166	0.018061	-1.08081	ETFB	0.275783	-0.613086	0	B
ENSCDRG00005002536	0.0489322	-0.664204	EXOSC5	0.196722	-0.479826	0	B
ENSCDRG00005005475	0.00514107	-1.57465	F10	0.250853	-0.82112	0	B
ENSCDRG00005001173	0.0130146	-0.365414	FAM161B	0.709276	-0.102885	0	B
ENSCDRG00005005721	0.0224106	-0.704348	FAM71E1	0.344523	-0.371358	0	B
ENSCDRG00005008435	0.000887309	-0.442801	FARP1	0.0508045	-0.313002	0	B
ENSCDRG00005016815	0.0445223	-1.18136	FBXO2	0.715392	0.363898	0	B
ENSCDRG00005016863	0.00847659	-0.972961	FBXO44	0.733252	-0.250923	0	B
ENSCDRG00005010723	1.65872e-05	-1.12482	FDFT1	0.060958	-0.632527	0	B
ENSCDRG00005008269	2.12244e-15	-2.0205	FDPS	0.105479	-0.632638	0	B
ENSCDRG00005004613	0.0153535	-0.431849	FIBCD1	0.971102	-0.025407	0	B
ENSCDRG00005017836	0.00437083	-1.31384	FLYWCH1	0.579609	0.424335	0	B
ENSCDRG00005021999	0.0137162	-0.912408	FOXN4	0.826389	-0.180714	0	B
ENSCDRG00005003874	0.0404015	-0.580827	FOXO1	0.957758	0.05151	0	B
ENSCDRG00005006865	0.0496628	-0.550978	FYN	0.986689	0.0213848	0	B
ENSCDRG00005012164	0.00484106	-0.575501	GADD45G	0.418705	-0.238601	0	B
ENSCDRG00005013935	0.0148844	-1.02127	GGT6	0.0972169	-0.781434	0	B
ENSCDRG00005016220	0.0489322	-1.09663	GOLT1A	0.764198	-0.314418	0	B
ENSCDRG00005013533	0.00175128	-0.459442	GSS	0.112795	-0.286455	0	B
ENSCDRG00005000805	0.0412361	-0.754724	HBP1	0.758139	0.215651	0	B
ENSCDRG00005006732	0.012862	-0.833145	HERC4	0.552674	-0.308411	0	B
ENSCDRG00005011397	0.0252386	-0.954684	HMG20B	0.538014	-0.387524	0	B
ENSCDRG00005002491	5.35305e-05	-1.70121	HMGCR	0.651869	-0.380206	0	B
ENSCDRG00005003573	0.00107694	-1.75868	HOMER1	0.651902	-0.460162	0	B
ENSCDRG00005014543	7.36052e-05	-0.487811	HPF1	0.511165	-0.138438	0	B
ENSCDRG00005006991	0.00135621	-1.49144	HSD11B1	0.390689	-0.587846	0	B
ENSCDRG00005020487	0.0236826	-0.57262	HSD17B10	0.754673	-0.154945	0	B
ENSCDRG00005013288	0.0227931	-0.527567	HSD17B12	0.186387	-0.354611	0	B
ENSCDRG00005002762	0.00221112	-0.907153	HSD17B14	0.0972169	-0.597365	0	B
ENSCDRG00005018846	0.00150789	-0.962014	HSPB7	0.405659	-0.370114	0	B
ENSCDRG00005022059	0.0452971	-0.787608	HSPB8	0.897183	0.126395	0	B
ENSCDRG00005001870	0.0131316	-1.97529	IFITM5	0.651262	-0.622801	0	B
ENSCDRG00005003238	0.016426	-0.990487	IL12A	0.705591	0.280885	0	B
ENSCDRG00005005282	0.0192698	-0.770192	IL33	0.839186	-0.151047	0	B
ENSCDRG00005022368	7.36052e-05	-0.917766	IMPACT	0.897475	-0.0933496	0	B
ENSCDRG00005009731	0.00237474	-1.64586	ITGB4	0.120625	-1.03272	0	B
ENSCDRG00005013395	0.00135621	-0.745565	ITGB5	0.817231	-0.129329	0	B
ENSCDRG00005003663	0.018061	-0.566081	KCNH4	0.892942	-0.0851497	0	B
ENSCDRG00005017299	0.0219162	-0.420294	KHK	0.989134	-0.00969515	0	B
ENSCDRG00005009772	0.0140724	-1.54273	KIAA1755	0.752189	-0.398279	0	B
ENSCDRG00005007139	0.0199975	-1.32285	KIF3C	0.776384	-0.329697	0	B
ENSCDRG00005008978	5.4413e-05	-0.904766	KIFAP3	0.605212	-0.219307	0	B
ENSCDRG00005010935	2.28607e-07	-2.71344	LDLR	0.428566	-0.71827	0	B
ENSCDRG00005008508	0.0494752	-1.63537	LMAN2L	0.649782	-0.600893	0	B
ENSCDRG00005006053	0.0421287	-0.624369	LRRIQ3	0.86788	-0.117462	0	B
ENSCDRG00005019481	0.00206626	-0.723961	LYSMD4	0.151754	-0.425302	0	B
ENSCDRG00005001545	0.0322466	-0.786164	MCCC2	0.34794	-0.42959	0	B
ENSCDRG00005004790	3.40416e-13	-2.2202	MCCD1	0.194473	-0.633434	0	B
ENSCDRG00005016344	0.0402143	-1.17103	MCM7	0.160659	-0.879419	0	B
ENSCDRG00005005489	0.00134914	-0.571215	MDH1	0.582556	-0.17098	0	B
ENSCDRG00005004900	0.000361752	-2.8483	MEA1	0.790003	-0.501623	0	B
ENSCDRG00005009990	0.00926384	-0.494212	METTL24	0.127639	-0.338255	0	B
ENSCDRG00005014801	8.08405e-09	-2.58523	MROH2B	0.475223	-0.587619	0	B
ENSCDRG00005020012	0.038717	-0.359225	MRPL15	0.984416	0.0163071	0	B
ENSCDRG00005011836	0.000306565	-1.74167	MSMO1	0.453435	-0.57535	0	B
ENSCDRG00005011437	0.00198427	-0.772415	MVK	0.741011	-0.175992	0	B
ENSCDRG00005016785	0.0110985	-0.578784	NADSYN1	0.918091	-0.0686577	0	B
ENSCDRG00005014880	0.0107495	-1.33292	NAV3	0.097384	-0.982442	0	B
ENSCDRG00005020019	0.000426215	-2.48943	NDRG1	0.525633	-0.749375	0	B
ENSCDRG00005004391	0.0498792	-0.66055	NDUFA6	0.768173	-0.187891	0	B
ENSCDRG00005008959	0.0357623	-0.392879	NDUFA9	0.710676	-0.122904	0	B
ENSCDRG00005019165	5.89734e-08	-2.05528	NEURL1	0.164892	-0.777367	0	B
ENSCDRG00005018916	0.00427304	-0.641828	NFIA	0.823351	-0.116765	0	B
ENSCDRG00005001836	0.0295343	-2.08506	NGB	0.783508	0.530203	0	B
ENSCDRG00005001259	0.00811798	-0.814223	NGDN	0.7003	-0.224016	0	B
ENSCDRG00005021445	0.000934039	-0.927216	NRBP1	0.83895	-0.144833	0	B
ENSCDRG00005019447	0.000426215	-0.958023	NSFL1C	0.656152	-0.233171	0	B
ENSCDRG00005008465	0.0330602	-1.81789	NTRK2	0.608323	-0.677632	0	B
ENSCDRG00005022202	0.0111607	-0.429857	NWD1	0.0724319	-0.339972	0	B
ENSCDRG00005000828	0.0425683	-2.46748	OBI1	0.162081	-1.86311	0	B
ENSCDRG00005003490	0.000374249	-1.01126	ODC1	0.703587	-0.221756	0	B
ENSCDRG00005014184	4.15195e-15	-2.40266	OR9A2	0.061626	-0.846146	0	B
ENSCDRG00005007183	0.00331078	-0.434612	OXA1L	0.169926	-0.253641	0	B
ENSCDRG00005019139	0.0406737	-0.590333	P2RX2	0.843594	0.124333	0	B
ENSCDRG00005002319	0.0217375	-1.24914	PARP12	0.442402	-0.571329	0	B
ENSCDRG00005009142	1.89933e-06	-0.891324	PCYT2	0.50704	0.223235	0	B
ENSCDRG00005018910	0.00392158	-1.22546	PDE3A	0.261663	-0.61572	0	B
ENSCDRG00005017421	0.0163795	-0.394139	PDILT	0.861289	-0.0687142	0	B
ENSCDRG00005019032	0.00180015	-2.39977	PGS1	0.856986	-0.338463	0	B
ENSCDRG00005001677	0.0417824	-0.650212	PHAX	0.726915	-0.200967	0	B
ENSCDRG00005003396	0.0417824	-0.799189	PINK1	0.0758899	-0.718349	0	B
ENSCDRG00005002486	0.0171167	-0.766312	PLA2G4E	0.472572	-0.328522	0	B
ENSCDRG00005011959	0.00371882	-0.770174	PLBD1	0.552811	-0.257447	0	B
ENSCDRG00005019141	0.00108703	-0.581356	PMFBP1	0.469649	-0.203563	0	B
ENSCDRG00005017602	0.0131316	-0.624734	PNKD	0.32135	-0.322953	0	B
ENSCDRG00005018970	1.28816e-07	-1.8932	POMK	0.244757	-0.637368	0	B
ENSCDRG00005004667	0.038717	-0.458644	POU5F2	0.912226	-0.0650125	0	B
ENSCDRG00005008667	0.00336717	-0.490834	PPARD	0.754673	-0.111687	0	B
ENSCDRG00005008675	0.000471991	-1.08786	PPFIBP2	0.266428	-0.477173	0	B
ENSCDRG00005003916	0.014656	-0.890641	PSMB7	0.437078	-0.391315	0	B
ENSCDRG00005008545	0.0339095	-1.63916	PTGDR	0.931153	0.193282	0	B
ENSCDRG00005011823	0.024969	-0.787475	QSOX2	0.838019	-0.160321	0	B
ENSCDRG00005017818	2.9086e-07	-1.03403	RAI14	0.268486	-0.344305	0	B
ENSCDRG00005011927	0.0366025	-0.952222	RANBP17	0.430853	-0.469259	0	B
ENSCDRG00005017079	0.0130146	-0.781873	RBM3	0.287223	-0.422152	0	B
ENSCDRG00005016753	0.0417824	-0.636092	RETSAT	0.229745	-0.425163	0	B
ENSCDRG00005001811	2.40014e-06	-0.722748	RIPK4	0.348492	-0.228666	0	B
ENSCDRG00005011360	0.00336717	-0.515158	RNF145	0.38321	-0.218268	0	B
ENSCDRG00005003442	0.00287933	-0.508722	RPS5	0.962913	-0.0309852	0	B
ENSCDRG00005000399	0.00718717	-0.492936	SCFD1	0.813758	0.0965608	0	B
ENSCDRG00005010881	0.00445637	-0.882606	SCNN1A	0.572741	-0.291973	0	B
ENSCDRG00005019960	0.0227388	-0.425417	SEH1L	0.815987	-0.0928416	0	B
ENSCDRG00005004617	0.0295343	-1.05873	SERHL2	0.493495	-0.46207	0	B
ENSCDRG00005012496	0.048076	-0.669079	SF3B6	0.780833	-0.183258	0	B
ENSCDRG00005018002	0.0429769	-0.35726	SHARPIN	0.171175	-0.265987	0	B
ENSCDRG00005008606	0.000246175	-0.66927	SLC25A25	0.322926	-0.262521	0	B
ENSCDRG00005017215	0.000867399	-1.06368	SLC27A3	0.749147	-0.224706	0	B
ENSCDRG00005018358	0.0131316	-0.542216	SLC35B2	0.508583	-0.214378	0	B
ENSCDRG00005001678	0.00392925	-1.43946	SLC43A1	0.109342	-0.946912	0	B
ENSCDRG00005016894	0.0202928	-0.924889	SLC44A5	0.830454	0.188852	0	B
ENSCDRG00005008682	0.0073533	-1.20791	SLC51A	0.58926	-0.400809	0	B
ENSCDRG00005011169	0.00565808	-1.06316	SLC6A2	0.162081	-0.657526	0	B
ENSCDRG00005007289	0.0242047	-1.07713	SNORD96	0.425494	-0.510981	0	B
ENSCDRG00005010318	0.0232325	-0.52807	SPIC	0.885424	0.0839347	0	B
ENSCDRG00005009590	0.0455205	-1.07407	SRMS	0.475223	0.509754	0	B
ENSCDRG00005008118	0.000622433	-1.57492	ST6GALNAC3	0.859633	-0.212228	0	B
ENSCDRG00005007340	0.00184192	-1.02932	STYXL1	0.073178	-0.705187	0	B
ENSCDRG00005017092	0.038717	-0.609743	SUCLG1	0.280023	-0.374773	0	B
ENSCDRG00005013849	0.0342918	-0.475595	TACC2	0.953827	-0.0430938	0	B
ENSCDRG00005021601	0.040167	-2.02859	TBC1D2B	0.399096	-1.04525	0	B
ENSCDRG00005013234	0.000920686	-0.52286	THAP1	0.820467	-0.0872366	0	B
ENSCDRG00005005606	0.00152955	-2.29863	THRSP	0.353154	-0.929856	0	B
ENSCDRG00005012918	0.042561	-0.337393	TICAM1	0.327272	-0.196362	0	B
ENSCDRG00005012572	0.0256689	-0.921137	TINAGL1	0.441089	-0.430518	0	B
ENSCDRG00005009297	0.0021721	-0.764276	TM4SF20	0.0540192	-0.564863	0	B
ENSCDRG00005015051	0.0236826	-0.624575	TMED5	0.313823	-0.34714	0	B
ENSCDRG00005013655	0.038381	-0.627666	TMEM216	0.939478	-0.0667196	0	B
ENSCDRG00005012519	0.00120945	-1.07911	TMEM250	0.502683	-0.355931	0	B
ENSCDRG00005000101	0.0189912	-2.80901	TMEM50B	0.476307	-1.13838	0	B
ENSCDRG00005015287	0.00129191	-0.465632	TPGS2	0.455764	-0.167964	0	B
ENSCDRG00005015290	0.0111922	-0.626073	U4	0.723858	0.166751	0	B
ENSCDRG00005004453	0.0274747	-0.869653	UHRF2	0.986689	0.0310264	0	B
ENSCDRG00005020948	0.0110985	-0.458286	UQCRC2	0.208694	-0.275212	0	B
ENSCDRG00005004409	0.030989	-0.86354	UQCRFS1	0.430462	-0.413682	0	B
ENSCDRG00005012366	0.000533725	-1.04745	USP45	0.740081	-0.209606	0	B
ENSCDRG00005000117	0.0110985	-0.717603	VENTX	0.912908	-0.0888499	0	B
ENSCDRG00005013262	0.00240182	-0.823327	VILL	0.949651	-0.0629059	0	B
ENSCDRG00005000854	0.00446155	-0.967877	VIPAS39	0.0584714	-0.741364	0	B
ENSCDRG00005014615	0.000867399	-0.898316	VPS8	0.156919	-0.493714	0	B
ENSCDRG00005011945	0.0295343	-0.917217	WFDC2	0.147446	-0.68287	0	B
ENSCDRG00005016767	0.0188371	-1.5583	WNT3	0.696622	-0.468507	0	B
ENSCDRG00005008106	4.02593e-05	-2.10746	YARS2	0.299538	-0.759614	0	B
ENSCDRG00005006109	0.0157623	-0.812758	YPEL4	0.155921	-0.556155	0	B
ENSCDRG00005022091	6.71854e-14	-2.08798	ZDBF2	0.523436	-0.358888	0	B
ENSCDRG00005021982	0.0199774	-0.76245	ZEB1	0.535687	-0.302406	0	B
ENSCDRG00005000795	0.0432965	-0.35406	ZFYVE19	0.419179	-0.181843	0	B
ENSCDRG00005007098	0.0404015	-0.688095	ZMYND15	0.811436	-0.163145	0	B
ENSCDRG00005014227	0.00724354	-2.01139	ZNF614	0.108559	-1.40305	0	B
ENSCDRG00005004504	0.424247	-0.495613	ABTB1	0.0062898	1.09893	0	C
ENSCDRG00005014935	0.874469	-0.227027	ACHE	0.0366881	1.15375	0	C
ENSCDRG00005005360	0.802535	0.325762	ACKR2	0.00339259	1.55365	0	C
ENSCDRG00005005105	0.217072	0.487151	ADGRG3	0.00210756	0.92271	0	C
ENSCDRG00005001874	0.740405	0.218534	AFAP1	0.00394684	0.847329	0	C
ENSCDRG00005014601	0.271028	0.677264	ANGPT1	0.00932423	1.20435	0	C
ENSCDRG00005022276	0.966495	0.0544918	ANKS6	0.0490644	0.768239	0	C
ENSCDRG00005010751	0.209417	0.335224	APBA3	0.029331	0.480765	0	C
ENSCDRG00005017407	0.745915	0.297834	ASMTL	0.012173	1.06711	0	C
ENSCDRG00005002111	0.215372	0.498144	ATPSCKMT	0.0160071	0.782523	0	C
ENSCDRG00005017778	0.929998	0.173728	ATXN2	0.0168546	1.52974	0	C
ENSCDRG00005011195	0.918725	0.103383	AXL	0.00694685	0.916482	0	C
ENSCDRG00005020643	0.112083	1.01041	BNIPL	0.0427773	1.188	0	C
ENSCDRG00005010776	0.973201	0.0721202	BRD7	0.0117847	1.5734	0	C
ENSCDRG00005011331	0.872477	0.206021	BTBD2	0.0465976	1.01787	0	C
ENSCDRG00005009596	0.512808	0.292288	C19orf25	0.0165375	0.653473	0	C
ENSCDRG00005004891	0.79117	0.158736	C1orf185	0.00682141	0.69457	0	C
ENSCDRG00005011618	0.0718301	0.990406	C2	0.00372821	1.39781	0	C
ENSCDRG00005000665	0.19993	0.407875	C9orf78	0.0165375	0.618685	0	C
ENSCDRG00005003674	0.446668	0.346317	CACNA1A	0.0255978	0.67527	0	C
ENSCDRG00005005904	0.891546	0.157207	CACTIN	0.0334682	0.905832	0	C
ENSCDRG00005010174	0.667399	0.228511	CAPN15	0.00682141	0.723315	0	C
ENSCDRG00005002034	0.87299	0.149778	CCDC126	0.0333541	0.779607	0	C
ENSCDRG00005019600	0.308204	0.204792	CCDC159	0.0228328	0.342377	0	C
ENSCDRG00005016734	0.71224	0.133175	CCDC177	0.000309066	0.568872	0	C
ENSCDRG00005012796	0.80598	0.406086	CEP131	0.0372211	1.51043	0	C
ENSCDRG00005017516	0.897877	0.106121	CIC	0.0416472	0.62901	0	C
ENSCDRG00005017952	0.497985	0.164419	CLEC7A	0.00953474	0.38528	0	C
ENSCDRG00005020468	0.958336	0.0844314	CLSTN3	0.00221233	1.35825	0	C
ENSCDRG00005020467	0.771314	0.322234	COX11	0.0127772	1.22906	0	C
ENSCDRG00005012994	0.679011	0.307072	CSF1R	0.0455929	0.786129	0	C
ENSCDRG00005014061	0.107458	0.670659	CYB561	0.027738	0.827517	0	C
ENSCDRG00005013866	0.704442	0.522049	CYTH4	0.0291438	1.49123	0	C
ENSCDRG00005009555	0.275571	0.300646	DAG1	0.027738	0.469396	0	C
ENSCDRG00005009659	0.735154	0.169955	DDX42	0.0160071	0.567266	0	C
ENSCDRG00005019473	0.939156	0.0539757	DNASE1L3	0.0387672	0.48031	0	C
ENSCDRG00005006159	0.856009	0.204036	DVL1	0.0164974	1.05405	0	C
ENSCDRG00005019947	0.444432	0.220458	EBNA1BP2	0.00228045	0.543512	0	C
ENSCDRG00005022171	0.892381	0.14248	EHMT1	0.0160782	0.907392	0	C
ENSCDRG00005000107	0.830531	0.358058	ELAPOR2	0.0187384	1.60368	0	C
ENSCDRG00005019377	0.107458	-0.455063	EMC1	0.00221233	0.705832	0	C
ENSCDRG00005007493	0.0873513	-0.807009	ENC1	0.0162679	0.964812	0	C
ENSCDRG00005007446	0.27873	0.275005	ENSCDRG00005007446	0.031224	0.425172	0	C
ENSCDRG00005011961	0.17073	0.344957	ENSCDRG00005011961	0.00137303	0.626994	0	C
ENSCDRG00005013547	0.568183	0.196273	ENSCDRG00005013547	0.0387684	0.424085	0	C
ENSCDRG00005016038	0.964591	0.0382392	ENSCDRG00005016038	0.0185076	0.586268	0	C
ENSCDRG00005011118	0.548215	0.503002	FAAP100	0.00815261	1.28049	0	C
ENSCDRG00005004529	0.817716	0.133961	FAM193A	0.0160071	0.584114	0	C
ENSCDRG00005020423	0.539506	0.393433	FAM210A	0.010831	0.966359	0	C
ENSCDRG00005010355	0.868791	0.0768488	FAM83G	0.0460205	0.373049	0	C
ENSCDRG00005012204	0.38843	0.356249	FCER1A	0.0388186	0.613515	0	C
ENSCDRG00005010768	0.896761	-0.226791	FGD6	0.0270072	1.39139	0	C
ENSCDRG00005003639	0.747268	0.217563	FGFR1OP2	0.0493009	0.65224	0	C
ENSCDRG00005009221	0.0674632	0.563163	FHL2	0.000643275	0.887816	0	C
ENSCDRG00005002934	0.681302	0.218403	FLNC	0.0334682	0.584786	0	C
ENSCDRG00005020124	0.726943	0.334618	FSCN1	0.00788306	1.20065	0	C
ENSCDRG00005006958	0.420464	1.35062	GALT	0.0336047	2.45104	0	C
ENSCDRG00005022277	0.560794	0.388829	GCNT1	0.00852937	1.00338	0	C
ENSCDRG00005008697	0.97702	-0.0212121	GIPC2	0.0305913	0.476754	0	C
ENSCDRG00005022364	0.95848	0.0569047	GOLGA3	0.0460694	0.667961	0	C
ENSCDRG00005012965	0.898039	-0.330165	GSR	0.00932423	2.36624	0	C
ENSCDRG00005018415	0.876576	-0.165365	HLA-DRA	0.0427773	0.842123	0	C
ENSCDRG00005003040	0.987471	0.032035	HS6ST1	0.0240724	1.51638	0	C
ENSCDRG00005016073	0.971546	0.0684656	IGSF21	0.0113815	1.43115	0	C
ENSCDRG00005001361	0.370017	0.406334	INPP5E	0.00932423	0.816011	0	C
ENSCDRG00005009099	0.643262	0.468611	INSL5	0.0493865	1.10086	0	C
ENSCDRG00005009683	0.916038	-0.107719	ISX	0.018408	0.820387	0	C
ENSCDRG00005011219	0.824941	0.199899	JSRP1	0.027738	0.820144	0	C
ENSCDRG00005017207	0.916782	0.348146	KDM4D	0.0183545	2.67554	0	C
ENSCDRG00005013375	0.155761	0.514056	LAMB1	0.00815261	0.796944	0	C
ENSCDRG00005007718	0.967827	-0.0599835	LDLRAD1	0.0496811	0.890915	0	C
ENSCDRG00005019205	0.816835	0.267819	LLGL1	0.031224	1.06273	0	C
ENSCDRG00005008689	0.645609	0.479021	LMNB2	0.0185076	1.28869	0	C
ENSCDRG00005006944	0.63929	1.03286	LMNTD1	0.0062898	3.12785	0	C
ENSCDRG00005016284	0.124034	0.411431	LRCH2	0.0455929	0.488448	0	C
ENSCDRG00005015712	0.539506	0.392361	LRRC45	0.047103	0.794752	0	C
ENSCDRG00005008754	0.823341	0.255074	LSM14A	0.0266496	1.05522	0	C
ENSCDRG00005018143	0.771927	0.250227	MAP3K4	0.0127772	0.955018	0	C
ENSCDRG00005018401	0.679011	-0.137963	MAPK14	0.0266496	0.37966	0	C
ENSCDRG00005004913	0.409369	0.308958	MBD3	0.018408	0.599059	0	C
ENSCDRG00005007131	0.747268	0.337617	MIB2	0.0492492	1.0162	0	C
ENSCDRG00005018174	0.978573	0.0734113	MIEF2	0.0254916	1.84038	0	C
ENSCDRG00005016741	0.987	-0.0164079	MIR320A	0.0337825	0.711522	0	C
ENSCDRG00005014739	0.953113	-0.0570549	NATD1	0.047103	0.595892	0	C
ENSCDRG00005022358	0.853985	0.21605	NCOR2	0.0427773	0.976806	0	C
ENSCDRG00005004061	0.916038	0.199586	NHLRC4	0.0162834	1.5425	0	C
ENSCDRG00005020644	0.904274	-0.0986259	NOG	0.00339259	0.812486	0	C
ENSCDRG00005018402	0.844737	-0.173627	NOL6	7.54523e-07	1.40745	0	C
ENSCDRG00005004413	0.698839	0.197253	NOTCH3	0.0496811	0.517172	0	C
ENSCDRG00005015508	0.938192	0.0718264	NRIP3	0.0247784	0.671325	0	C
ENSCDRG00005007008	0.939415	0.0754729	OAZ1	0.012173	0.781752	0	C
ENSCDRG00005004252	0.863054	0.266302	P4HB	0.0185938	1.3888	0	C
ENSCDRG00005010124	0.864517	0.190499	PCSK4	0.020079	0.997418	0	C
ENSCDRG00005022283	0.100493	0.546595	PCSK5	4.25969e-07	1.19096	0	C
ENSCDRG00005015688	0.943322	0.0797454	PCSK6	0.0455623	0.737775	0	C
ENSCDRG00005014103	0.139996	0.446839	PHTF1	0.0318764	0.570361	0	C
ENSCDRG00005011000	0.314855	0.375267	PIP5K1C	0.0160071	0.659966	0	C
ENSCDRG00005011786	0.93669	-0.132368	PITPNM3	0.0407762	1.12429	0	C
ENSCDRG00005011886	0.105589	0.443313	PLOD3	0.000643275	0.757712	0	C
ENSCDRG00005015250	0.631208	0.305876	POLR1A	0.0267894	0.765333	0	C
ENSCDRG00005019006	0.401035	0.562277	POMK	0.0254916	1.03334	0	C
ENSCDRG00005008397	0.800335	0.0984619	PRMT1	0.0181651	0.394483	0	C
ENSCDRG00005009752	0.256101	0.907827	PTPRC	0.0444491	1.30371	0	C
ENSCDRG00005010503	0.747268	0.254702	QKI	0.0247784	0.833735	0	C
ENSCDRG00005003906	0.914808	0.107755	QTRT1	0.0136112	0.839902	0	C
ENSCDRG00005009370	0.918738	0.16101	RAB11B	0.0485178	1.12345	0	C
ENSCDRG00005015202	0.888133	0.188224	RAB3B	0.029331	1.07604	0	C
ENSCDRG00005021957	0.334163	0.332789	RANBP3	0.00932423	0.63982	0	C
ENSCDRG00005002787	0.146778	0.849221	RASGEF1A	2.81301e-05	1.7593	0	C
ENSCDRG00005012232	0.796679	0.600245	RASSF7	0.0219649	2.30498	0	C
ENSCDRG00005011564	0.939415	0.107915	RBFOX2	0.0427773	0.951391	0	C
ENSCDRG00005011192	0.821505	0.302461	RELT	0.00228045	1.58505	0	C
ENSCDRG00005019382	0.525581	0.280738	RILPL2	0.000974408	0.811656	0	C
ENSCDRG00005019259	0.576827	-0.592579	RIN2	0.039211	1.27599	0	C
ENSCDRG00005013300	0.760267	-0.304456	RNF123	0.0191356	1.05242	0	C
ENSCDRG00005007865	0.602754	0.438079	RNGTT	0.0357912	1.00077	0	C
ENSCDRG00005012673	0.827615	0.258466	RPS28	0.0127772	1.19831	0	C
ENSCDRG00005016509	0.74416	-0.164333	RRM2B	0.0452644	0.494349	0	C
ENSCDRG00005004325	0.166137	1.21049	SAMD11	0.00339259	2.03588	0	C
ENSCDRG00005016769	0.622417	0.296671	SAYSD1	0.026216	0.732117	0	C
ENSCDRG00005017972	0.748627	0.20286	SCAMP4	0.0444491	0.624631	0	C
ENSCDRG00005002334	0.805001	0.253846	SCARNA14	0.00793677	1.14182	0	C
ENSCDRG00005015573	0.64119	0.443014	SDHC	0.0247784	1.14831	0	C
ENSCDRG00005011502	0.794652	0.153101	SEC61A1	0.0266496	0.57456	0	C
ENSCDRG00005008533	0.968001	0.0708878	SF3A2	0.0316218	1.13317	0	C
ENSCDRG00005006663	0.445265	0.546617	SH3GLB2	0.0499583	0.967478	0	C
ENSCDRG00005016129	0.932648	0.153695	SHKBP1	0.0460694	1.21837	0	C
ENSCDRG00005005256	0.662119	0.324351	SKA1	0.029331	0.851298	0	C
ENSCDRG00005016391	0.702279	0.307277	SLC2A4	0.00953474	1.00225	0	C
ENSCDRG00005001130	0.746054	0.351098	SLC2A6	0.0215126	1.17826	0	C
ENSCDRG00005017249	0.733868	0.335217	SMIM26	0.023474	1.06402	0	C
ENSCDRG00005001573	0.697768	0.346121	SNAPC4	0.045468	0.918733	0	C
ENSCDRG00005019863	0.96927	-0.0533604	SNORA36B	0.0499325	0.863362	0	C
ENSCDRG00005020517	0.978573	-0.0406648	SNORD17	0.0496811	0.927704	0	C
ENSCDRG00005014077	0.126197	-0.393722	SPTBN2	0.00215848	0.646685	0	C
ENSCDRG00005018010	0.255266	0.749017	SRSF12	0.0499583	1.04455	0	C
ENSCDRG00005011473	0.937871	0.0496016	STK40	0.0426896	0.428234	0	C
ENSCDRG00005021666	0.964335	0.0545484	STOX2	0.0357912	0.739539	0	C
ENSCDRG00005016600	0.65965	0.304511	SV2B	0.0305913	0.791688	0	C
ENSCDRG00005017943	0.783115	0.310823	SYBU	0.0387684	1.05825	0	C
ENSCDRG00005021431	0.739251	0.267918	TANGO6	0.0151806	0.911136	0	C
ENSCDRG00005019585	0.0718301	0.69536	TAS2R10	0.0154107	0.865225	0	C
ENSCDRG00005011050	0.926573	-0.106884	TBL3	0.0165806	0.913673	0	C
ENSCDRG00005022253	0.421896	0.253183	TIAL1	0.0444491	0.444018	0	C
ENSCDRG00005011292	0.849999	-0.251814	TMCC3	0.00172937	1.54299	0	C
ENSCDRG00005022028	0.956792	-0.0791029	TMEM107	0.0185076	1.00702	0	C
ENSCDRG00005018094	0.704442	0.274273	TOP3A	0.00550877	0.953121	0	C
ENSCDRG00005007090	0.766949	0.31175	TP53INP1	0.0472997	0.989714	0	C
ENSCDRG00005016499	0.945161	0.210613	TSEN2	0.0452644	1.99569	0	C
ENSCDRG00005018703	0.824941	0.131563	TSPAN17	0.0219149	0.566331	0	C
ENSCDRG00005015474	0.498875	-0.428804	TUBB2B	0.0111009	0.993036	0	C
ENSCDRG00005022239	0.953798	0.0716903	TUBB4B	0.0016697	1.08295	0	C
ENSCDRG00005014960	0.861525	0.181267	TUBGCP6	0.0127772	0.987867	0	C
ENSCDRG00005011977	0.200974	0.865468	U1	0.0254916	1.24937	0	C
ENSCDRG00005020246	0.799607	0.121098	U6	0.0318764	0.449488	0	C
ENSCDRG00005021966	0.666444	0.327294	U6	0.0266496	0.877285	0	C
ENSCDRG00005001910	0.878665	0.102237	UFL1	0.0417719	0.538466	0	C
ENSCDRG00005022294	0.563463	0.376679	VAV2	0.000643275	1.17893	0	C
ENSCDRG00005010271	0.662916	0.239193	VEZT	0.0127772	0.698865	0	C
ENSCDRG00005002284	0.304837	0.466269	WDR25	0.0361381	0.729067	0	C
ENSCDRG00005003563	0.906193	0.0839188	ZBTB17	0.0187845	0.591993	0	C
ENSCDRG00005013716	0.322299	0.369712	ZCWPW1	0.0173571	0.645742	0	C
ENSCDRG00005002792	0.647106	0.416169	ZNF135	0.029331	1.06469	0	C
ENSCDRG00005018488	0.91562	-0.152103	ZNF503	0.0452644	1.02268	0	C
ENSCDRG00005018266	0.79219	0.261885	ZNF516	0.0265772	0.977127	0	C
ENSCDRG00005014407	0.735154	-0.382428	ADAMTS10	0.010057	-1.36013	0	D
ENSCDRG00005007363	0.865312	-0.114977	ADGRG4	0.0117847	-0.672623	0	D
ENSCDRG00005020193	0.853035	-0.136617	ARHGAP45	0.0117847	-0.734122	0	D
ENSCDRG00005004359	0.973612	-0.0235353	ATP5ME	0.0196917	-0.501801	0	D
ENSCDRG00005022052	0.475795	-0.356075	BTG2	0.0277811	-0.708768	0	D
ENSCDRG00005013874	0.722138	-0.142037	CCDC28A	0.000866718	-0.592458	0	D
ENSCDRG00005001257	0.837423	0.139701	CDH24	0.0357912	-0.599613	0	D
ENSCDRG00005022095	0.703621	-0.122481	CENPV	0.0185076	-0.373952	0	D
ENSCDRG00005012105	0.155761	-0.906262	CHCHD1	0.0247784	-1.27115	0	D
ENSCDRG00005007772	0.263373	-0.612118	COL23A1	0.0117847	-1.05676	0	D
ENSCDRG00005002150	0.796243	-0.254784	CTBP2	0.0105722	-1.08352	0	D
ENSCDRG00005018891	0.0786053	-0.798546	CXCR4	0.027029	-0.936356	0	D
ENSCDRG00005007241	0.896761	-0.208056	DNASE1	0.0160071	-1.39128	0	D
ENSCDRG00005012087	0.953798	0.0349621	EDRF1	0.0461588	-0.376585	0	D
ENSCDRG00005006517	0.916177	0.0446105	EIF4G2	0.0385052	-0.311565	0	D
ENSCDRG00005015260	0.887043	0.0917972	ELF2	0.0296578	-0.528402	0	D
ENSCDRG00005003963	0.443675	-0.220874	ENSCDRG00005003963	0.0164974	-0.455762	0	D
ENSCDRG00005009843	0.0739254	-0.344632	ENSCDRG00005009843	0.0408866	-0.379126	0	D
ENSCDRG00005019428	0.523408	-0.194833	ETFA	0.00339259	-0.517169	0	D
ENSCDRG00005005537	0.109838	-0.445893	FBLN5	0.00815261	-0.644105	0	D
ENSCDRG00005017871	0.631164	0.183399	FMO3	0.0484624	-0.425903	0	D
ENSCDRG00005006127	0.278783	-0.523772	GIMD1	0.0336047	-0.802101	0	D
ENSCDRG00005015706	0.931799	0.104683	GORAB	0.0416405	-0.907565	0	D
ENSCDRG00005007039	0.724731	-0.269268	GPANK1	0.0475797	-0.764145	0	D
ENSCDRG00005012034	0.412247	-0.441145	GRAMD4	0.0416472	-0.77291	0	D
ENSCDRG00005016408	0.877364	-0.0975342	GTF2H5	0.0266496	-0.546745	0	D
ENSCDRG00005021230	0.982214	-0.0708719	HABP2	0.012173	-2.56146	0	D
ENSCDRG00005002503	0.616731	0.296489	HGFAC	0.0336047	-0.704348	0	D
ENSCDRG00005006754	0.675635	-0.145441	HMCES	0.0072894	-0.466691	0	D
ENSCDRG00005003204	0.249504	-0.42753	ICA1	0.0127772	-0.723749	0	D
ENSCDRG00005010211	0.986141	-0.00975339	IL1R1	0.0234016	-0.387505	0	D
ENSCDRG00005010188	0.918165	0.115272	IL1RL2	0.0485178	-0.830849	0	D
ENSCDRG00005003976	0.86977	0.0735839	KCNH8	0.00261261	-0.492262	0	D
ENSCDRG00005021693	0.6249	-0.116848	KCNU1	0.00815261	-0.337479	0	D
ENSCDRG00005018455	0.291334	-0.289129	KCTD9	0.00417588	-0.56643	0	D
ENSCDRG00005008941	0.983206	-0.0121162	KDM1B	0.0160071	-0.418761	0	D
ENSCDRG00005013169	0.812341	0.140836	KIF18A	0.00911129	-0.646287	0	D
ENSCDRG00005000847	0.303628	-0.515919	KIT	0.0357912	-0.809143	0	D
ENSCDRG00005014019	0.618927	-0.171647	KRT36	0.0127772	-0.46313	0	D
ENSCDRG00005011388	0.662612	0.242971	LCN15	0.0266496	-0.648978	0	D
ENSCDRG00005010657	0.873665	-0.0836011	LDLRAD2	0.0452644	-0.424144	0	D
ENSCDRG00005003395	0.357466	-0.260769	MCCC2	0.031224	-0.445321	0	D
ENSCDRG00005014344	0.887552	-0.09214	MFN2	0.0493009	-0.501122	0	D
ENSCDRG00005002341	0.537331	-0.211106	MFSD1	0.00932423	-0.527114	0	D
ENSCDRG00005021417	0.889146	-0.162709	MIR133A1	0.0373633	-0.919142	0	D
ENSCDRG00005017746	0.70919	-0.29014	MSRB2	0.027738	-0.84873	0	D
ENSCDRG00005002091	0.441273	-0.382408	NFE2L2	0.0136112	-0.802921	0	D
ENSCDRG00005009765	0.698839	-0.715003	NOX4	0.0444491	-1.92227	0	D
ENSCDRG00005005361	0.439983	-0.310076	NUP107	0.0266496	-0.595004	0	D
ENSCDRG00005016338	0.811115	-0.111996	NXT2	0.0160071	-0.480481	0	D
ENSCDRG00005008094	0.576458	-0.259707	PARP11	0.0127772	-0.654376	0	D
ENSCDRG00005008954	0.679011	-0.379165	PDS5B	0.0218626	-1.10006	0	D
ENSCDRG00005015169	0.87811	0.0766989	PEX7	0.0363643	-0.415772	0	D
ENSCDRG00005004916	0.526585	-0.256068	PFDN1	0.0499325	-0.50643	0	D
ENSCDRG00005020841	0.602057	-0.270698	PLAT	0.000643275	-0.896302	0	D
ENSCDRG00005022045	0.739251	-0.23675	PRELP	0.0334682	-0.729073	0	D
ENSCDRG00005011875	0.859114	-0.0848892	PRSS55	0.0247784	-0.428604	0	D
ENSCDRG00005001058	0.938335	0.250509	PWWP2B	0.0304984	-2.29465	0	D
ENSCDRG00005015879	0.864517	0.624904	RERGL	0.00670209	-3.92029	0	D
ENSCDRG00005013889	0.874257	-0.0665098	RNF103	0.000643275	-0.5054	0	D
ENSCDRG00005002186	0.932648	-0.0507331	RPS6KA2	0.00417588	-0.54762	0	D
ENSCDRG00005010425	0.986721	0.0133461	S100Z	0.00815261	-0.659366	0	D
ENSCDRG00005018915	0.290534	0.22614	SARAF	0.0387684	-0.345437	0	D
ENSCDRG00005012292	0.918725	0.0643369	SCD	0.0266496	-0.491686	0	D
ENSCDRG00005008905	0.476938	-0.634917	SFXN1	0.0164974	-1.36256	0	D
ENSCDRG00005005981	0.452033	-0.457722	SMIM6	0.0254916	-0.913079	0	D
ENSCDRG00005020929	0.202077	0.211589	SNORD35A	0.0343909	-0.295792	0	D
ENSCDRG00005006741	0.762489	0.122053	SNORD97	0.047103	-0.389413	0	D
ENSCDRG00005019852	0.776613	0.189894	SORCS2	0.0492492	-0.627395	0	D
ENSCDRG00005008605	0.512808	-0.310172	SORCS3	0.0127832	-0.7183	0	D
ENSCDRG00005021587	0.146778	-0.409173	TAPBP	0.0333541	-0.526908	0	D
ENSCDRG00005020362	0.991615	-0.00589234	TGFBR3	0.0185076	-0.455014	0	D
ENSCDRG00005006058	0.864517	0.10082	TPK1	0.0320141	-0.507657	0	D
ENSCDRG00005018629	0.967827	0.0329997	TRAPPC6B	0.0492492	-0.495223	0	D
ENSCDRG00005013896	0.874874	-0.0995474	VAPA	0.0385052	-0.519242	0	D
ENSCDRG00005001189	0.806828	0.134202	YIF1B	0.0247784	-0.536017	0	D
ENSCDRG00005013379	0.735686	-0.129977	YPEL5	0.00326337	-0.5107	0	D
ENSCDRG00005015390	0.171216	-1.55673	ZHX2	0.025343	-2.17585	0	D
ENSCDRG00005014215	0.586492	-0.268149	ZMAT1	0.0388441	-0.596246	0	D
ENSCDRG00005011711	0.679011	-0.151116	ZNF322	0.0417719	-0.395285	0	D
ENSCDRG00005021922	0.0824444	-0.574728	ZNF891	0.0499583	-0.621577	0	D
ENSCDRG00005002434	0.0865148	-0.634854	ZUP1	0.000866718	-1.03932	0	D
ENSCDRG00005011142	0.000219862	2.66	CACTIN	0.000309066	2.78343	0	E
ENSCDRG00005018776	5.43057e-28	6.79735	FMO1	3.87526e-07	3.77221	0	E
ENSCDRG00005022058	0.000102403	3.33812	PSMD4	0.00228045	2.93923	0	E
ENSCDRG00005013920	0.000649211	1.47598	RPL29	0.0160071	1.20614	0	E
ENSCDRG00005021993	0.0112207	0.597422	SAFB2	0.0255602	0.561657	0	E
ENSCDRG00005015610	0.0217375	0.840865	SLC41A2	0.0117847	0.931841	0	E
ENSCDRG00005012019	0.00107694	1.5477	SLC45A3	0.0117847	1.34965	0	E
ENSCDRG00005010686	0.0111585	0.844024	SLC7A9	0.00833243	0.906954	0	E
ENSCDRG00005021986	0.0111585	0.545919	TRAM1	0.031224	0.497945	0	E
ENSCDRG00005020868	0.000374804	-0.739741	ADAMTS12	0.00210756	-0.702321	0	F
ENSCDRG00005018075	0.0217375	-1.39048	BHLHE41	0.000974408	-1.86818	0	F
ENSCDRG00005015012	8.27559e-09	-1.33827	C5AR2	0.0320141	-0.672521	0	F
ENSCDRG00005012528	8.89145e-51	-2.8566	CLCN6	0.0254916	-0.655487	0	F
ENSCDRG00005019078	0.0378137	-0.478738	CTSA	0.029331	-0.498999	0	F
ENSCDRG00005016658	1.38198e-06	-1.93884	DEF8	2.12521e-07	-2.16294	0	F
ENSCDRG00005018912	1.8952e-05	-1.26084	DTX2	0.021429	-0.833021	0	F
ENSCDRG00005004031	1.1111e-10	-1.94747	ENSCDRG00005004031	0.0452644	-0.859235	0	F
ENSCDRG00005007121	2.76763e-08	-2.3761	ENSCDRG00005007121	0.00993712	-1.42052	0	F
ENSCDRG00005018958	0.0437758	-0.710922	ENSCDRG00005018958	0.00339259	-0.957601	0	F
ENSCDRG00005019134	0.000779737	-1.16336	ENSCDRG00005019134	0.000643275	-1.24416	0	F
ENSCDRG00005012143	0.0267141	-0.937276	ERMAP	0.0316218	-0.932607	0	F
ENSCDRG00005003475	0.0455205	-0.370503	GRIN3A	0.0160071	-0.431352	0	F
ENSCDRG00005022363	0.00061161	-0.669429	HRH4	0.0072894	-0.594597	0	F
ENSCDRG00005011340	0.00112889	-1.58622	IL1B	0.0160071	-1.33747	0	F
ENSCDRG00005006787	0.0494752	-0.594529	KASH5	0.0255978	-0.657977	0	F
ENSCDRG00005005233	0.0350155	-0.605849	MIEN1	0.0499583	-0.580782	0	F
ENSCDRG00005017766	0.0271426	-0.410843	MTM1	9.41866e-08	-0.81526	0	F
ENSCDRG00005001933	0.0344403	-0.519328	NAALADL2	0.0170583	-0.573768	0	F
ENSCDRG00005014866	0.00061161	-1.72543	NCAPG2	0.0333409	-1.25461	0	F
ENSCDRG00005000716	0.000113015	-0.918339	PAPOLA	0.0185938	-0.665201	0	F
ENSCDRG00005004612	0.0261457	-0.716177	PPIC	0.000643275	-1.03388	0	F
ENSCDRG00005006333	1.28816e-07	-0.84319	RHOBTB2	0.0165375	-0.490639	0	F
ENSCDRG00005014962	0.00624738	-0.60594	RPN2	0.0160071	-0.574588	0	F
ENSCDRG00005020581	0.0488535	-0.436314	SEC61G	0.0164974	-0.507756	0	F
ENSCDRG00005008174	0.00440854	-0.380064	SMAD5	0.0185076	-0.343778	0	F
ENSCDRG00005019956	0.0101323	-0.599982	TIMP1	0.0160071	-0.590138	0	F
ENSCDRG00005018995	0.0015955	-0.602264	U6	0.000586485	-0.688523	0	F
ENSCDRG00005018416	0.0288027	-0.360913	UTP25	0.00232866	-0.470213	0	F
ENSCDRG00005021255	0.000471991	-1.11578	WSCD2	0.0117847	-0.92361	0	F
ENSCDRG00005008187	0.00566623	-0.469841	XPNPEP3	0.0117847	-0.460449	0	F
ENSCDRG00005015660	0.000792154	-1.6047	ZNF174	0.0373731	-1.18019	0	F
ENSCDRG00005002918	0.0256374	-0.451293	OGDH	0.01419	0.495618	0	G
ENSCDRG00005018240	0.0422482	-0.368023	OSR2	0.000309066	0.575218	0	G
ENSCDRG00005022079	0.0013646	-1.34311	SPAG7	0.0160071	1.11248	0	G
ENSCDRG00005012999	0.917364	-0.416678	DKK 2.00	NA	-0.9849	0	NA
ENSCDRG00005012278	0.926934	-0.270047	MCF 2.00	NA	-0.732057	0	NA
ENSCDRG00005021650	0.457707	2.01776	VNN 3.00	NA	2.17767	0	NA
ENSCDRG00005012442	0.69816	0.648664	5S_rRNA	NA	-0.538132	0	NA
ENSCDRG00005013049	0.964591	0.123053	5S_rRNA	NA	-0.0943626	0	NA
ENSCDRG00005011509	NA	-1.22404	5S_rRNA	NA	-0.815742	0	NA
ENSCDRG00005012068	0.916177	-0.484796	5S_rRNA	NA	0.107879	0	NA
ENSCDRG00005015224	NA	-2.04878	5S_rRNA	NA	-1.92986	0	NA
ENSCDRG00005006603	NA	0	5S_rRNA	NA	0.555963	0	NA
ENSCDRG00005016900	NA	0	5S_rRNA	NA	0	0	NA
ENSCDRG00005006264	0.927738	-0.672267	A4GNT	NA	-1.44818	0	NA
ENSCDRG00005021354	NA	-0.0334092	AACS	NA	-0.388048	0	NA
ENSCDRG00005013740	0.977955	-0.152742	AADAT	NA	-0.96748	0	NA
ENSCDRG00005006422	0.75738	-1.22716	AAGAB	NA	-0.626352	0	NA
ENSCDRG00005003205	NA	0.437033	AARS1	NA	0	0	NA
ENSCDRG00005011986	NA	0	AASDHPPT	NA	0	0	NA
ENSCDRG00005012963	0.993292	0.0210991	AATK	NA	1.09108	0	NA
ENSCDRG00005008081	NA	0	ABCA1	NA	0	0	NA
ENSCDRG00005005927	0.93588	0.189772	ABCA12	NA	0.539325	0	NA
ENSCDRG00005020413	NA	-0.708444	ABCA5	NA	-1.24959	0	NA
ENSCDRG00005000362	NA	1.0141	ABCB1	NA	1.53373	0	NA
ENSCDRG00005020304	0.89868	-0.174651	ABCB4	NA	-0.715871	0	NA
ENSCDRG00005005870	NA	1.56479	ABCC11	NA	0	0	NA
ENSCDRG00005008803	0.847676	0.595133	ABCC12	NA	-0.181732	0	NA
ENSCDRG00005002309	NA	0.163441	ABCC2	NA	-1.13249	0	NA
ENSCDRG00005021582	0.983486	-0.11165	ABCC3	NA	0.0327646	0	NA
ENSCDRG00005012950	0.888133	0.764289	ABCC9	NA	-0.717952	0	NA
ENSCDRG00005001275	0.908842	-0.256771	ABCD4	NA	0.169604	0	NA
ENSCDRG00005001898	NA	-0.140037	ABCE1	NA	-0.598177	0	NA
ENSCDRG00005020879	NA	0.983565	ABCF1	NA	0.129325	0	NA
ENSCDRG00005002149	NA	-0.717107	ABCF3	NA	0.555963	0	NA
ENSCDRG00005018374	NA	0.485067	ABCG2	NA	1.14508	0	NA
ENSCDRG00005021876	0.952614	-0.166222	ABCG5	NA	-0.465021	0	NA
ENSCDRG00005021896	0.825739	-0.372703	ABCG8	NA	0.090325	0	NA
ENSCDRG00005018632	NA	0	ABHD12	NA	2.84247	0	NA
ENSCDRG00005008047	NA	0.437033	ABHD15	NA	0	0	NA
ENSCDRG00005008295	NA	-1.562	ABHD16A	NA	-0.958262	0	NA
ENSCDRG00005004128	0.313935	1.08572	ABHD17B	NA	0.414415	0	NA
ENSCDRG00005019722	0.679011	-0.810154	ABHD5	NA	-0.282198	0	NA
ENSCDRG00005008825	0.139996	-2.45875	ABHD6	NA	-1.51636	0	NA
ENSCDRG00005005878	NA	0.437033	ABHD8	NA	0	0	NA
ENSCDRG00005006180	0.940792	-0.717115	ABI1	NA	-0.598184	0	NA
ENSCDRG00005010234	NA	-0.140037	ABITRAM	NA	-0.0211071	0	NA
ENSCDRG00005004848	NA	-2.73138	ABL2	NA	0.0544051	0	NA
ENSCDRG00005015147	NA	0	ABLIM1	NA	0	0	NA
ENSCDRG00005000033	NA	1.36359	ABLIM2	NA	1.81646	0	NA
ENSCDRG00005021136	0.120861	-1.25984	ABRA	NA	-0.0103486	0	NA
ENSCDRG00005001530	0.99318	-0.0316301	ABRAXAS1	NA	-0.685753	0	NA
ENSCDRG00005020852	NA	-0.297515	ABTB2	NA	0.434425	0	NA
ENSCDRG00005017431	0.815547	0.346123	ACAA1	NA	0.690291	0	NA
ENSCDRG00005017428	NA	0.913506	ACAP1	NA	1.50053	0	NA
ENSCDRG00005013764	0.924442	-0.262318	ACE2	NA	-0.419314	0	NA
ENSCDRG00005021951	NA	1.5634	ACER1	NA	0	0	NA
ENSCDRG00005009065	NA	0.437033	ACER3	NA	0.555963	0	NA
ENSCDRG00005012656	NA	-0.780325	ACKR3	NA	-0.788347	0	NA
ENSCDRG00005018170	0.93221	-0.245973	ACMSD	NA	0.414255	0	NA
ENSCDRG00005018598	NA	-0.0370734	ACO1	NA	0.372796	0	NA
ENSCDRG00005018851	NA	1.45304	ACOT8	NA	2.25513	0	NA
ENSCDRG00005008789	NA	-1.29418	ACOT9	NA	-0.598177	0	NA
ENSCDRG00005019513	0.917364	-0.398112	ACOX2	NA	1.20734	0	NA
ENSCDRG00005001040	0.882724	0.523453	ACOX3	NA	-1.56267	0	NA
ENSCDRG00005006544	NA	1.18577	ACOXL	NA	0.546393	0	NA
ENSCDRG00005006249	0.934975	-0.153534	ACP6	NA	0.154186	0	NA
ENSCDRG00005021304	NA	-1.29418	ACSL1	NA	-1.17525	0	NA
ENSCDRG00005009134	0.62343	-0.863254	ACSL3	NA	0.053394	0	NA
ENSCDRG00005020167	NA	0.437033	ACSS2	NA	0	0	NA
ENSCDRG00005004532	0.936833	0.270559	ACTA2	NA	0.900678	0	NA
ENSCDRG00005012502	0.914604	-0.358045	ACTBL2	NA	-0.374095	0	NA
ENSCDRG00005000825	0.987496	0.0967745	ACTC1	NA	1.50108	0	NA
ENSCDRG00005011595	NA	1.15968	ACTN2	NA	2.18699	0	NA
ENSCDRG00005006911	0.645085	-0.680368	ACTR1B	NA	-0.260082	0	NA
ENSCDRG00005014311	NA	0	ACTR3	NA	0.555963	0	NA
ENSCDRG00005011090	NA	-0.598435	ACTR5	NA	-1.0045	0	NA
ENSCDRG00005015434	0.876405	-0.347032	ACTRT2	NA	-0.184221	0	NA
ENSCDRG00005021387	NA	0.739308	ACVR1	NA	0.441197	0	NA
ENSCDRG00005005034	NA	-0.544724	ACVR1B	NA	-0.0343048	0	NA
ENSCDRG00005001439	0.869721	-0.686395	ACVR1C	NA	-0.851008	0	NA
ENSCDRG00005005411	0.981233	0.0707754	ACVRL1	NA	-0.0164533	0	NA
ENSCDRG00005002872	NA	-0.25232	ADAD1	NA	0.300881	0	NA
ENSCDRG00005002907	NA	-0.589892	ADAD1	NA	-0.909904	0	NA
ENSCDRG00005005918	0.896436	0.393414	ADAM12	NA	0.235648	0	NA
ENSCDRG00005003588	NA	-0.671117	ADAM15	NA	0.259804	0	NA
ENSCDRG00005014026	NA	-2.43625	ADAM19	NA	-1.62745	0	NA
ENSCDRG00005010441	0.948797	0.215741	ADAM2	NA	0.601273	0	NA
ENSCDRG00005004170	0.745669	-0.557201	ADAM20	NA	0.172657	0	NA
ENSCDRG00005014715	NA	0.437033	ADAM21	NA	0	0	NA
ENSCDRG00005009401	0.864517	0.365574	ADAMTS14	NA	0.588821	0	NA
ENSCDRG00005011963	0.971033	0.287439	ADAMTS2	NA	1.4677	0	NA
ENSCDRG00005020736	0.835966	0.539838	ADAMTS3	NA	-0.519506	0	NA
ENSCDRG00005019712	0.673131	0.768697	ADAMTS3	NA	-0.145403	0	NA
ENSCDRG00005021598	0.477324	-0.919545	ADAMTS7	NA	-1.04238	0	NA
ENSCDRG00005018077	0.717634	0.566888	ADAMTSL4	NA	0.609997	0	NA
ENSCDRG00005016836	NA	-1.72995	ADARB2	NA	-1.61102	0	NA
ENSCDRG00005014919	0.747268	0.696688	ADAT1	NA	0.779426	0	NA
ENSCDRG00005013819	0.326086	2.26334	ADAT2	NA	-0.58106	0	NA
ENSCDRG00005003817	0.27863	1.11028	ADCK2	NA	-0.0278899	0	NA
ENSCDRG00005008249	0.837059	-0.625506	ADCY10	NA	-0.292846	0	NA
ENSCDRG00005004717	NA	-0.537195	ADCY3	NA	-0.361529	0	NA
ENSCDRG00005005520	NA	-0.580056	ADCY8	NA	-0.266953	0	NA
ENSCDRG00005008381	0.664447	-0.985557	ADD3	NA	-0.411614	0	NA
ENSCDRG00005020738	0.953798	-0.336909	ADGB	NA	0.435365	0	NA
ENSCDRG00005001011	NA	-3.26601	ADGRB3	NA	-2.57	0	NA
ENSCDRG00005005036	NA	-0.717113	ADGRE5	NA	0.416005	0	NA
ENSCDRG00005013952	NA	0.0769594	ADGRF2	NA	-0.533041	0	NA
ENSCDRG00005012378	0.748225	1.06004	ADGRF3	NA	0.97331	0	NA
ENSCDRG00005018213	0.99163	0.0437823	ADGRF4	NA	0.301571	0	NA
ENSCDRG00005021183	0.973962	-0.0971105	ADGRF5	NA	-0.363504	0	NA
ENSCDRG00005004829	0.899683	0.467148	ADGRG1	NA	0.850577	0	NA
ENSCDRG00005004704	0.683959	1.22545	ADGRG3	NA	1.15739	0	NA
ENSCDRG00005002981	NA	-0.140037	ADGRG7	NA	-0.598177	0	NA
ENSCDRG00005002047	NA	-0.643727	ADGRG7	NA	-2.03594	0	NA
ENSCDRG00005013499	NA	0.437035	ADGRL4	NA	0	0	NA
ENSCDRG00005006110	0.824941	0.386519	ADGRV1	NA	0.286978	0	NA
ENSCDRG00005003619	0.0446246	2.91724	ADH4	NA	2.89186	0	NA
ENSCDRG00005022414	0.598393	-1.01559	ADI1	NA	-0.411569	0	NA
ENSCDRG00005000221	NA	0	ADIPOQ	NA	0.555963	0	NA
ENSCDRG00005007154	0.661469	2.95075	ADIPOQ	NA	1.74019	0	NA
ENSCDRG00005021858	NA	1.08125	ADIPOR1	NA	1.16325	0	NA
ENSCDRG00005017047	NA	0	ADM	NA	0.555963	0	NA
ENSCDRG00005008576	NA	0.437033	ADM2	NA	0	0	NA
ENSCDRG00005012176	0.753746	-0.939953	ADNP	NA	-0.296279	0	NA
ENSCDRG00005022399	0.904588	0.446535	ADORA2A	NA	-0.115096	0	NA
ENSCDRG00005016486	0.887552	-0.429403	ADORA2B	NA	0.116619	0	NA
ENSCDRG00005010528	0.99318	-0.0156061	ADRA1B	NA	-1.10839	0	NA
ENSCDRG00005005326	NA	0.437033	ADSS	NA	0	0	NA
ENSCDRG00005001583	0.844987	-0.483663	ADSS1	NA	0.0751045	0	NA
ENSCDRG00005013668	NA	-0.140037	ADTRP	NA	1.4796	0	NA
ENSCDRG00005014330	0.613247	-1.13363	ADTRP	NA	0.122736	0	NA
ENSCDRG00005009286	NA	0.437033	AEBP1	NA	-0.598177	0	NA
ENSCDRG00005019959	NA	1.79475	AFAP1	NA	-0.0767351	0	NA
ENSCDRG00005020278	NA	-1.43421	AFDN	NA	-0.918317	0	NA
ENSCDRG00005000699	NA	0.340959	AFF4	NA	-0.378071	0	NA
ENSCDRG00005010225	0.268492	-1.88171	AGAP1	NA	-0.276636	0	NA
ENSCDRG00005016971	NA	-1.3515	AGBL1	NA	0.391347	0	NA
ENSCDRG00005019697	NA	0.437033	AGBL4	NA	0	0	NA
ENSCDRG00005021314	0.719435	-0.571277	AGER	NA	0.448711	0	NA
ENSCDRG00005010599	NA	1.72042	AGFG1	NA	1.82392	0	NA
ENSCDRG00005005742	NA	0	AGK	NA	0	0	NA
ENSCDRG00005011377	0.95225	-0.214085	AGL	NA	0.564623	0	NA
ENSCDRG00005012261	NA	-0.212942	AGMAT	NA	-0.730281	0	NA
ENSCDRG00005019424	NA	-1.64497	AGMO	NA	-2.10311	0	NA
ENSCDRG00005012107	0.824941	0.402662	AGO1	NA	0.681226	0	NA
ENSCDRG00005015901	0.977255	0.10434	AGO3	NA	0.574076	0	NA
ENSCDRG00005016807	0.338998	-1.013	AGO4	NA	-0.415586	0	NA
ENSCDRG00005010192	NA	1.66609	AGPAT3	NA	-0.598177	0	NA
ENSCDRG00005018884	NA	0	AGPAT5	NA	0	0	NA
ENSCDRG00005005382	0.938192	-0.377854	AGR2	NA	1.73054	0	NA
ENSCDRG00005007556	0.841819	0.703996	AGTPBP1	NA	-0.425474	0	NA
ENSCDRG00005012137	0.344969	1.36308	AGTR1	NA	0.930813	0	NA
ENSCDRG00005001440	0.913128	-0.297004	AGXT	NA	-0.31723	0	NA
ENSCDRG00005011541	0.999408	0.0059758	AHI1	NA	-1.09168	0	NA
ENSCDRG00005000914	0.918738	-0.651478	AHSA1	NA	-1.00321	0	NA
ENSCDRG00005017442	NA	-2.87969	AHSP	NA	-0.792206	0	NA
ENSCDRG00005014782	NA	0.637619	AIDA	NA	0.519424	0	NA
ENSCDRG00005006010	NA	-0.565818	AIF1	NA	-1.04433	0	NA
ENSCDRG00005022092	NA	-0.708104	AIFM3	NA	-1.74332	0	NA
ENSCDRG00005000784	NA	0.471397	AIP	NA	-0.352502	0	NA
ENSCDRG00005019850	0.906157	-0.348368	AIRE	NA	-0.201785	0	NA
ENSCDRG00005011428	0.887316	0.398603	AK2	NA	-0.00289448	0	NA
ENSCDRG00005010032	0.917364	-0.162097	AK5	NA	-0.102804	0	NA
ENSCDRG00005016204	0.728622	-0.706894	AKAP11	NA	-1.00968	0	NA
ENSCDRG00005016926	0.96927	-0.134866	AKAP13	NA	-0.145918	0	NA
ENSCDRG00005020998	NA	-2.29089	AKAP4	NA	-0.449139	0	NA
ENSCDRG00005019872	0.313935	-1.81162	AKAP4	NA	-1.11234	0	NA
ENSCDRG00005015854	0.92076	0.296446	AKAP8	NA	0.455157	0	NA
ENSCDRG00005002931	0.75738	-0.676136	AKAP9	NA	-0.412312	0	NA
ENSCDRG00005001098	NA	1.60122	AKIP1	NA	-1.542	0	NA
ENSCDRG00005003848	0.901696	0.229452	AKR1A1	NA	-0.0288003	0	NA
ENSCDRG00005007847	NA	2.30129	AKR1D1	NA	1.13304	0	NA
ENSCDRG00005005983	0.351761	2.86352	AKR7L	NA	1.80131	0	NA
ENSCDRG00005006426	NA	0	ALAS2	NA	0	0	NA
ENSCDRG00005009268	NA	-0.717107	ALCAM	NA	-1.17525	0	NA
ENSCDRG00005007067	0.595654	-0.699766	ALDH1A2	NA	0.264513	0	NA
ENSCDRG00005021511	0.954162	-0.354562	ALDH1A3	NA	-2.10464	0	NA
ENSCDRG00005001718	0.968001	-0.191978	ALDH3B1	NA	0.532826	0	NA
ENSCDRG00005007081	NA	-0.140038	ALDH4A1	NA	3.9381	0	NA
ENSCDRG00005021784	0.925287	-0.321553	ALDH5A1	NA	-0.017546	0	NA
ENSCDRG00005001405	NA	-1.01289	ALDH8A1	NA	-0.893958	0	NA
ENSCDRG00005003445	NA	0.437033	ALDOC	NA	0	0	NA
ENSCDRG00005018949	NA	0.437033	ALG8	NA	0	0	NA
ENSCDRG00005013836	0.951466	0.299207	ALK	NA	0.208142	0	NA
ENSCDRG00005019754	0.458162	1.48155	ALKAL1	NA	1.36455	0	NA
ENSCDRG00005010499	0.880877	-0.257578	ALKBH3	NA	-1.03779	0	NA
ENSCDRG00005003849	0.964591	0.144973	ALLC	NA	0.171974	0	NA
ENSCDRG00005011431	0.932428	-0.478009	ALOX12	NA	0.455533	0	NA
ENSCDRG00005010098	0.902252	-0.181274	ALOX15	NA	0.179183	0	NA
ENSCDRG00005009998	NA	0	ALOXE3	NA	0	0	NA
ENSCDRG00005007248	NA	-2.24586	ALS2	NA	-0.944464	0	NA
ENSCDRG00005001710	NA	-0.863106	ALX3	NA	-2.4444	0	NA
ENSCDRG00005006041	0.724759	-0.502207	ALX4	NA	-0.200023	0	NA
ENSCDRG00005021449	NA	-0.6315	ALYREF	NA	0.0900444	0	NA
ENSCDRG00005020729	NA	-0.967047	AMACR	NA	-1.01896	0	NA
ENSCDRG00005012714	NA	-0.0788855	AMBN	NA	-2.86773	0	NA
ENSCDRG00005019121	NA	0.437033	AMBN	NA	1.01623	0	NA
ENSCDRG00005000799	NA	-0.717107	AMBRA1	NA	-0.598177	0	NA
ENSCDRG00005007922	NA	0.998617	AMDHD1	NA	1.50361	0	NA
ENSCDRG00005012630	0.9198	0.306803	AMER1	NA	0.571446	0	NA
ENSCDRG00005014936	0.97702	-0.137784	AMFR	NA	-1.13994	0	NA
ENSCDRG00005007327	0.926065	-0.293399	AMIGO1	NA	-0.233044	0	NA
ENSCDRG00005002530	0.951817	0.249032	AMIGO1	NA	0.369069	0	NA
ENSCDRG00005009759	NA	-0.717107	AMIGO2	NA	-0.598177	0	NA
ENSCDRG00005001227	0.958336	0.181383	AMN	NA	0.285852	0	NA
ENSCDRG00005017094	NA	-2.22091	AMN1	NA	-2.05541	0	NA
ENSCDRG00005021874	0.913128	-0.318214	AMOTL2	NA	0.93204	0	NA
ENSCDRG00005004958	NA	2.40747	AMPD1	NA	-0.429601	0	NA
ENSCDRG00005002498	0.987	-0.11847	AMPH	NA	0.859358	0	NA
ENSCDRG00005012906	0.99163	-0.0154526	AMPH	NA	-0.242975	0	NA
ENSCDRG00005021879	NA	0.823248	ANAPC13	NA	1.26345	0	NA
ENSCDRG00005008930	NA	0	ANAPC4	NA	0.555963	0	NA
ENSCDRG00005010498	NA	-3.52508	ANAPC7	NA	-0.476347	0	NA
ENSCDRG00005018595	NA	-1.83573	ANGEL1	NA	-1.71681	0	NA
ENSCDRG00005003600	NA	0.437033	ANGPTL1	NA	-0.598177	0	NA
ENSCDRG00005020046	0.756721	0.698235	ANKDD1A	NA	0.34265	0	NA
ENSCDRG00005011419	NA	0.437033	ANKDD1B	NA	0	0	NA
ENSCDRG00005006731	0.887043	0.433516	ANKEF1	NA	-0.175233	0	NA
ENSCDRG00005020532	0.89503	0.395586	ANKFN1	NA	-0.536758	0	NA
ENSCDRG00005022117	0.969156	-0.191112	ANKFN1	NA	1.13754	0	NA
ENSCDRG00005009410	0.972252	-0.096362	ANKRA2	NA	-0.150443	0	NA
ENSCDRG00005013385	NA	-0.140038	ANKRD1	NA	1.46447	0	NA
ENSCDRG00005015410	NA	0	ANKRD13A	NA	0	0	NA
ENSCDRG00005008200	0.99163	0.0210886	ANKRD13B	NA	0.274574	0	NA
ENSCDRG00005019858	0.73601	0.442329	ANKRD16	NA	0.673774	0	NA
ENSCDRG00005008420	NA	-0.717107	ANKRD23	NA	-0.598177	0	NA
ENSCDRG00005011272	NA	-1.29418	ANKRD27	NA	-1.17525	0	NA
ENSCDRG00005012643	NA	-4.16154	ANKRD42	NA	-1.23646	0	NA
ENSCDRG00005001390	NA	2.33147	ANKRD50	NA	1.0686	0	NA
ENSCDRG00005006260	0.778858	0.495671	ANKRD55	NA	-0.587678	0	NA
ENSCDRG00005006915	0.197445	-2.24584	ANKRD6	NA	-2.5759	0	NA
ENSCDRG00005015626	0.958336	0.0970782	ANKRD63	NA	-0.253197	0	NA
ENSCDRG00005014762	NA	-0.449241	ANKS1A	NA	0.478383	0	NA
ENSCDRG00005015452	NA	0	ANKS4B	NA	0.555963	0	NA
ENSCDRG00005001126	0.997049	-0.0131321	ANKUB1	NA	-0.354248	0	NA
ENSCDRG00005010513	NA	-1.29418	ANO2	NA	-0.598179	0	NA
ENSCDRG00005009195	0.964591	-0.184779	ANO2	NA	-0.037323	0	NA
ENSCDRG00005016441	0.827466	0.779635	ANO4	NA	-0.448799	0	NA
ENSCDRG00005003974	0.812341	-0.866937	ANO6	NA	0.140664	0	NA
ENSCDRG00005005368	0.850148	0.738727	ANO8	NA	-0.57529	0	NA
ENSCDRG00005014849	0.999616	-0.00139194	ANOS1	NA	-0.335281	0	NA
ENSCDRG00005022192	NA	-0.717107	ANPEP	NA	-0.598177	0	NA
ENSCDRG00005002099	0.934824	-0.58898	ANTXR2	NA	-1.47169	0	NA
ENSCDRG00005010400	0.637586	-0.591312	ANXA10	NA	0.262157	0	NA
ENSCDRG00005017472	NA	0.437034	ANXA6	NA	1.67831	0	NA
ENSCDRG00005020032	NA	-0.717107	ANXA9	NA	-0.0211071	0	NA
ENSCDRG00005005766	0.91601	-0.319983	AOC1	NA	1.0949	0	NA
ENSCDRG00005012043	NA	-0.783742	AOPEP	NA	-1.81895	0	NA
ENSCDRG00005004977	NA	1.1625	AOX1	NA	-1.64797	0	NA
ENSCDRG00005005375	0.89503	-0.75347	AP2A2	NA	0.074461	0	NA
ENSCDRG00005007860	0.853985	-0.363547	AP2S1	NA	-0.335084	0	NA
ENSCDRG00005006830	0.74416	0.84309	AP3B1	NA	0.683841	0	NA
ENSCDRG00005020967	0.876576	0.237304	AP3M2	NA	-0.0724349	0	NA
ENSCDRG00005002415	NA	-0.717107	AP4E1	NA	-0.598177	0	NA
ENSCDRG00005013341	NA	0.437033	AP5Z1	NA	0	0	NA
ENSCDRG00005003706	0.849999	0.494858	APBA2	NA	-0.288745	0	NA
ENSCDRG00005015537	NA	1.5634	APBB1	NA	0.555963	0	NA
ENSCDRG00005005063	0.966798	-0.128636	APBB1IP	NA	-0.410803	0	NA
ENSCDRG00005015063	NA	-0.717107	APCDD1L	NA	-0.598177	0	NA
ENSCDRG00005011336	NA	0	APEH	NA	2.72068	0	NA
ENSCDRG00005007274	NA	-1.83226	APH1B	NA	-2.2904	0	NA
ENSCDRG00005009785	0.735686	1.198	APLF	NA	1.87892	0	NA
ENSCDRG00005000155	NA	0	APLNR	NA	0	0	NA
ENSCDRG00005004012	0.661061	0.88669	APLP1	NA	0.0477795	0	NA
ENSCDRG00005018787	NA	0.437038	APLP2	NA	4.10774	0	NA
ENSCDRG00005013851	0.73521	1.16875	APMAP	NA	0.114251	0	NA
ENSCDRG00005014837	0.852145	-0.509956	APOA1	NA	0.0385874	0	NA
ENSCDRG00005012576	0.715932	-0.671175	APOB	NA	-0.369869	0	NA
ENSCDRG00005021358	NA	0.839488	APOBEC1	NA	1.55108	0	NA
ENSCDRG00005018444	0.942468	0.146869	APOE	NA	0.143397	0	NA
ENSCDRG00005004007	0.926573	0.212918	APOF	NA	-0.0055865	0	NA
ENSCDRG00005006354	0.751923	0.598971	APOM	NA	-0.0180557	0	NA
ENSCDRG00005019650	0.951195	0.234668	APOOL	NA	0.47958	0	NA
ENSCDRG00005018570	NA	1.03443	APPL1	NA	0.374876	0	NA
ENSCDRG00005014183	NA	0	AQP11	NA	0.555963	0	NA
ENSCDRG00005006867	0.940546	-0.574154	AQP3	NA	-2.16226	0	NA
ENSCDRG00005009657	0.264633	0.944615	AQP8	NA	-0.01504	0	NA
ENSCDRG00005017513	NA	0.437033	ARAP2	NA	-0.598177	0	NA
ENSCDRG00005008588	0.894032	-0.367754	AREG	NA	-0.0639783	0	NA
ENSCDRG00005000308	0.985811	-0.0524549	AREG	NA	-0.183213	0	NA
ENSCDRG00005007251	0.725222	-1.62476	ARF5	NA	-1.42758	0	NA
ENSCDRG00005012117	0.95848	-0.298388	ARFGEF1	NA	-0.11896	0	NA
ENSCDRG00005003358	0.86917	-0.379583	ARFIP1	NA	-0.440514	0	NA
ENSCDRG00005001731	NA	0.437033	ARFIP2	NA	0.555963	0	NA
ENSCDRG00005004220	NA	0.437033	ARG1	NA	0	0	NA
ENSCDRG00005003160	NA	0.218756	ARG2	NA	-2.97041	0	NA
ENSCDRG00005004454	NA	0.437033	ARHGAP10	NA	0.555963	0	NA
ENSCDRG00005012139	NA	-1.29419	ARHGAP22	NA	-0.598181	0	NA
ENSCDRG00005002515	NA	-0.996438	ARHGAP24	NA	-1.84594	0	NA
ENSCDRG00005003240	0.970417	-0.220035	ARHGAP26	NA	-0.586012	0	NA
ENSCDRG00005017190	0.45927	-1.34972	ARHGAP28	NA	1.17734	0	NA
ENSCDRG00005010719	NA	-2.05169	ARHGAP31	NA	-2.38595	0	NA
ENSCDRG00005007993	0.929814	-0.274858	ARHGAP35	NA	-0.0384508	0	NA
ENSCDRG00005012550	NA	2.05035	ARHGAP36	NA	-1.17526	0	NA
ENSCDRG00005017039	0.977115	-0.0824363	ARHGAP39	NA	-0.278839	0	NA
ENSCDRG00005007754	0.353406	-0.866396	ARHGAP4	NA	-0.788644	0	NA
ENSCDRG00005020769	0.607212	1.20028	ARHGAP42	NA	1.03027	0	NA
ENSCDRG00005019507	NA	0.437033	ARHGAP6	NA	0	0	NA
ENSCDRG00005018702	0.747999	-0.641918	ARHGDIB	NA	-0.0245067	0	NA
ENSCDRG00005009016	0.81902	-0.543121	ARHGDIG	NA	0.890411	0	NA
ENSCDRG00005007060	0.271028	1.06055	ARHGEF11	NA	1.56743	0	NA
ENSCDRG00005010834	NA	-1.94706	ARHGEF12	NA	-0.321034	0	NA
ENSCDRG00005008026	0.819705	-1.83563	ARHGEF28	NA	-1.7167	0	NA
ENSCDRG00005013466	NA	0.437033	ARHGEF3	NA	-0.598177	0	NA
ENSCDRG00005006573	0.936833	-0.416605	ARHGEF37	NA	0.269147	0	NA
ENSCDRG00005018329	0.897877	-0.428069	ARHGEF38	NA	-0.287208	0	NA
ENSCDRG00005004235	NA	0	ARHGEF7	NA	1.13303	0	NA
ENSCDRG00005004211	NA	-1.61061	ARID3B	NA	-0.0338455	0	NA
ENSCDRG00005010010	0.708071	0.718555	ARID3C	NA	0.735998	0	NA
ENSCDRG00005020175	NA	1.01229	ARID3C	NA	-0.598182	0	NA
ENSCDRG00005007809	0.871889	-0.619705	ARID4A	NA	-1.32693	0	NA
ENSCDRG00005003355	0.773432	-1.07112	ARID4B	NA	1.63917	0	NA
ENSCDRG00005018417	0.816567	0.488488	ARID5A	NA	0.761555	0	NA
ENSCDRG00005011322	NA	-1.29418	ARL 3.00	NA	-1.17525	0	NA
ENSCDRG00005013437	0.918654	0.515573	ARL14EPL	NA	0.523322	0	NA
ENSCDRG00005005769	NA	-2.58289	ARL14EPL	NA	-2.46396	0	NA
ENSCDRG00005009073	0.65965	-1.21894	ARL6IP5	NA	-2.87011	0	NA
ENSCDRG00005017337	0.988799	-0.0219952	ARMC3	NA	0.0974527	0	NA
ENSCDRG00005012830	0.794791	-0.486855	ARMC8	NA	0.669156	0	NA
ENSCDRG00005015356	0.982214	0.0961974	ARMCX3	NA	0.212814	0	NA
ENSCDRG00005008784	NA	0.412155	ARMCX5	NA	0.488793	0	NA
ENSCDRG00005021854	0.850148	-0.457695	ARMH2	NA	-0.213211	0	NA
ENSCDRG00005021519	NA	-0.997917	ARNTL	NA	-0.914796	0	NA
ENSCDRG00005022094	NA	0	ARPC2	NA	0	0	NA
ENSCDRG00005006184	0.933925	-0.244001	ARPP21	NA	-0.818123	0	NA
ENSCDRG00005001707	0.918654	-0.411412	ARRB1	NA	0.177666	0	NA
ENSCDRG00005016012	0.332972	-1.56926	ARRDC4	NA	0.410136	0	NA
ENSCDRG00005012650	NA	-0.140037	ARRDC5	NA	0.555963	0	NA
ENSCDRG00005022014	NA	-1.29418	ARRDC5	NA	-1.17525	0	NA
ENSCDRG00005021487	NA	-0.717107	ARSA	NA	0.555963	0	NA
ENSCDRG00005013662	0.955277	0.345827	ARSB	NA	0.0202451	0	NA
ENSCDRG00005009671	0.987409	-0.0356264	ARSD	NA	-0.271775	0	NA
ENSCDRG00005008252	0.801304	-0.394294	ARSG	NA	-0.336353	0	NA
ENSCDRG00005021133	0.986042	0.133456	ARSJ	NA	-1.47773	0	NA
ENSCDRG00005007645	0.864517	-0.372519	ARV1	NA	-0.757516	0	NA
ENSCDRG00005019416	0.987471	-0.0385029	AS3MT	NA	-0.0930845	0	NA
ENSCDRG00005020439	NA	-1.65405	ASB13	NA	0.574833	0	NA
ENSCDRG00005006071	NA	1.04901	ASB15	NA	-2.45278	0	NA
ENSCDRG00005005043	NA	-0.305138	ASB15	NA	-1.47164	0	NA
ENSCDRG00005016537	NA	-0.169688	ASB2	NA	-0.212337	0	NA
ENSCDRG00005000898	0.876576	0.565755	ASB6	NA	-0.201136	0	NA
ENSCDRG00005021516	0.812341	0.73082	ASB7	NA	0.108464	0	NA
ENSCDRG00005010502	0.992585	0.0468313	ASB9	NA	0.920703	0	NA
ENSCDRG00005015021	0.98853	-0.0799243	ASCL2	NA	0.326504	0	NA
ENSCDRG00005000674	NA	0.437033	ASCL3	NA	0	0	NA
ENSCDRG00005006496	0.95963	-0.602319	ASF1B	NA	-3.18796	0	NA
ENSCDRG00005021297	NA	0	ASH2L	NA	0	0	NA
ENSCDRG00005018676	0.939415	-0.219751	ASIC2	NA	-0.409543	0	NA
ENSCDRG00005012896	0.880877	0.61802	ASIC5	NA	-0.576364	0	NA
ENSCDRG00005019673	NA	-1.68861	ASPHD2	NA	-1.13573	0	NA
ENSCDRG00005020661	0.98853	-0.0601619	ASPHD2	NA	1.71555	0	NA
ENSCDRG00005018431	0.897877	-0.707258	ASPN	NA	-2.3621	0	NA
ENSCDRG00005008108	NA	-0.241216	ASRGL1	NA	-0.285827	0	NA
ENSCDRG00005013201	0.932053	0.443178	ASXL2	NA	-0.261809	0	NA
ENSCDRG00005017353	0.89503	0.28124	ATAD5	NA	-0.176172	0	NA
ENSCDRG00005005280	NA	1.38337	ATF2	NA	-0.557562	0	NA
ENSCDRG00005008448	NA	0	ATG16L2	NA	1.13304	0	NA
ENSCDRG00005000052	0.348105	0.933207	ATG3	NA	0.71279	0	NA
ENSCDRG00005016052	NA	-1.78746	ATG4C	NA	0.0395556	0	NA
ENSCDRG00005010181	0.98853	0.0441198	ATG5	NA	1.30382	0	NA
ENSCDRG00005005404	0.813891	-0.742338	ATM	NA	-0.429296	0	NA
ENSCDRG00005020921	0.800335	-0.824441	ATMIN	NA	-0.901948	0	NA
ENSCDRG00005007837	NA	0.371118	ATOH7	NA	-0.0211073	0	NA
ENSCDRG00005006339	0.958579	0.121244	ATP10D	NA	-0.367598	0	NA
ENSCDRG00005016844	0.675148	-0.656609	ATP11B	NA	-0.17038	0	NA
ENSCDRG00005001949	NA	0.866595	ATP12A	NA	0.211559	0	NA
ENSCDRG00005005017	NA	-0.221674	ATP13A2	NA	0.514457	0	NA
ENSCDRG00005000930	0.830531	-0.423514	ATP1A1	NA	-0.31177	0	NA
ENSCDRG00005012203	NA	0.0305293	ATP1A4	NA	-1.20572	0	NA
ENSCDRG00005018831	0.376521	-0.569645	ATP23	NA	-0.0174452	0	NA
ENSCDRG00005004635	0.869149	-0.664019	ATP2B1	NA	-0.45087	0	NA
ENSCDRG00005015469	0.778503	0.514217	ATP2B2	NA	-0.43685	0	NA
ENSCDRG00005003324	0.869149	-0.418282	ATP2C1	NA	-0.379964	0	NA
ENSCDRG00005015476	NA	0.437033	ATP5F1E	NA	0	0	NA
ENSCDRG00005011545	NA	0.221297	ATP5MC2	NA	0.295753	0	NA
ENSCDRG00005000481	0.919616	-0.262549	ATP6V0A4	NA	-1.44309	0	NA
ENSCDRG00005002525	NA	-0.717107	ATP6V0D1	NA	-0.598177	0	NA
ENSCDRG00005014044	NA	1.48973	ATP6V0D2	NA	2.09141	0	NA
ENSCDRG00005011016	0.973612	0.0833804	ATP6V1A	NA	-0.258952	0	NA
ENSCDRG00005018198	0.666174	-0.907396	ATP6V1C1	NA	-1.04168	0	NA
ENSCDRG00005018886	0.978274	-0.167626	ATP6V1FNB	NA	0.00376964	0	NA
ENSCDRG00005016572	NA	0.622178	ATP7A	NA	0.69551	0	NA
ENSCDRG00005004593	NA	-0.717107	ATP8B4	NA	-0.598177	0	NA
ENSCDRG00005020912	0.812341	0.745786	ATPAF2	NA	0.680017	0	NA
ENSCDRG00005018747	0.81902	0.391455	ATRIP	NA	-0.959909	0	NA
ENSCDRG00005016316	NA	-1.23891	ATRX	NA	1.24312	0	NA
ENSCDRG00005011100	NA	-0.717107	ATXN1	NA	0.555963	0	NA
ENSCDRG00005016479	0.903375	0.257346	ATXN1	NA	0.686748	0	NA
ENSCDRG00005013299	0.786898	-1.36058	ATXN10	NA	-1.38969	0	NA
ENSCDRG00005022155	0.528993	-1.07148	ATXN7L3	NA	-1.05241	0	NA
ENSCDRG00005010519	0.662539	-0.977892	AURKAIP1	NA	0.431488	0	NA
ENSCDRG00005001814	0.986716	-0.100404	AVPR1A	NA	2.54607	0	NA
ENSCDRG00005009133	0.81674	0.875641	AWAT2	NA	-0.0440965	0	NA
ENSCDRG00005019281	0.824941	-0.676885	AXIN1	NA	0.0419647	0	NA
ENSCDRG00005017958	0.156905	1.28531	AZIN1	NA	-0.207078	0	NA
ENSCDRG00005017781	0.394828	-1.50194	B3GAT1	NA	-0.592801	0	NA
ENSCDRG00005006634	0.930878	0.40587	B3GAT2	NA	0.644158	0	NA
ENSCDRG00005014788	NA	-2.37615	B3GNT4	NA	-1.68014	0	NA
ENSCDRG00005001473	0.890881	-0.234131	B3GNT9	NA	0.15481	0	NA
ENSCDRG00005014626	0.784199	0.363828	B3GNTL1	NA	-0.37806	0	NA
ENSCDRG00005019607	0.984352	-0.101063	B4GALNT1	NA	-0.292155	0	NA
ENSCDRG00005021525	NA	-0.252678	B4GALNT3	NA	0.152826	0	NA
ENSCDRG00005007813	NA	0	B4GALT1	NA	1.96837	0	NA
ENSCDRG00005018216	0.704465	-1.30783	B4GALT6	NA	-2.75424	0	NA
ENSCDRG00005013394	NA	1.51988	B4GALT7	NA	0.026847	0	NA
ENSCDRG00005014791	0.876405	0.314795	B9D1	NA	-0.218267	0	NA
ENSCDRG00005018485	NA	1.0141	BAALC	NA	0	0	NA
ENSCDRG00005000017	NA	-1.11186	BACE2	NA	-0.676138	0	NA
ENSCDRG00005012377	0.824941	-0.437058	BACH1	NA	-0.383799	0	NA
ENSCDRG00005017369	0.764406	-0.686633	BACH2	NA	-0.23013	0	NA
ENSCDRG00005010620	NA	0.437033	BAG1	NA	0	0	NA
ENSCDRG00005018479	0.775696	-0.435169	BAG3	NA	-0.564853	0	NA
ENSCDRG00005010557	0.864007	-0.583362	BAK1	NA	1.13885	0	NA
ENSCDRG00005010372	0.987471	-0.0737244	BARD1	NA	-0.307278	0	NA
ENSCDRG00005021564	0.769665	0.501319	BARHL2	NA	0.531518	0	NA
ENSCDRG00005003080	NA	1.97787	BARHL2	NA	3.35918	0	NA
ENSCDRG00005016068	NA	1.48386	BARX2	NA	0.724669	0	NA
ENSCDRG00005018706	NA	-0.743971	BATF	NA	-0.412119	0	NA
ENSCDRG00005002698	0.992585	-0.0530901	BAX	NA	-2.652	0	NA
ENSCDRG00005014073	NA	0.0133	BAZ1B	NA	1.27801	0	NA
ENSCDRG00005006439	0.996662	-0.0119776	BBS2	NA	-0.0722413	0	NA
ENSCDRG00005005953	0.0866197	-1.36604	BCAN	NA	-0.0438354	0	NA
ENSCDRG00005013592	NA	-1.0308	BCAN	NA	-3.03803	0	NA
ENSCDRG00005013579	NA	-0.140037	BCAP31	NA	-0.598177	0	NA
ENSCDRG00005005673	0.98853	-0.0322256	BCAS2	NA	0.13485	0	NA
ENSCDRG00005011439	0.913685	-0.4083	BCCIP	NA	0.777237	0	NA
ENSCDRG00005006825	0.966616	-0.26013	BCKDHB	NA	0.878658	0	NA
ENSCDRG00005020621	NA	-2.91733	BCL10	NA	-1.73585	0	NA
ENSCDRG00005002190	NA	-2.56564	BCL11B	NA	-0.864963	0	NA
ENSCDRG00005020051	NA	-1.0955	BCL2	NA	-0.626036	0	NA
ENSCDRG00005016315	0.941814	0.209577	BCL2	NA	0.343651	0	NA
ENSCDRG00005007321	NA	0.957129	BCL2L11	NA	0.271381	0	NA
ENSCDRG00005002179	0.960692	0.178708	BCL2L12	NA	-0.153758	0	NA
ENSCDRG00005010642	NA	-1.8139	BCL2L14	NA	-1.41909	0	NA
ENSCDRG00005018154	NA	-2.83365	BCL3	NA	-0.0721534	0	NA
ENSCDRG00005005836	0.977986	-0.119256	BCL9	NA	0.731741	0	NA
ENSCDRG00005021121	NA	0	BCOR	NA	0	0	NA
ENSCDRG00005005579	NA	-0.717107	BCORL1	NA	-0.598177	0	NA
ENSCDRG00005001570	0.947697	-0.244396	BDP1	NA	0.124823	0	NA
ENSCDRG00005006241	NA	2.20921	BEAN1	NA	4.75098	0	NA
ENSCDRG00005002715	NA	1.96005	BEGAIN	NA	3.25994	0	NA
ENSCDRG00005021224	NA	-0.717107	BEND6	NA	-0.0211071	0	NA
ENSCDRG00005020705	0.965027	0.161991	BEND7	NA	0.414653	0	NA
ENSCDRG00005016055	NA	0	BET1	NA	0	0	NA
ENSCDRG00005022251	NA	0	BET1L	NA	0.555963	0	NA
ENSCDRG00005021620	NA	0.474176	BEX5	NA	0.237179	0	NA
ENSCDRG00005007738	0.800335	0.841704	BGN	NA	0.950507	0	NA
ENSCDRG00005010876	0.98078	-0.091582	BHLHE23	NA	0.795035	0	NA
ENSCDRG00005003883	NA	0.155322	BHMT	NA	1.40613	0	NA
ENSCDRG00005010389	0.62343	-1.3203	BICD2	NA	-1.23673	0	NA
ENSCDRG00005022361	NA	-0.717107	BICDL1	NA	-0.598177	0	NA
ENSCDRG00005012020	0.998671	0.00250735	BICDL2	NA	-0.2481	0	NA
ENSCDRG00005019286	NA	0.437033	BICRA	NA	0.555963	0	NA
ENSCDRG00005004793	0.766949	-1.3172	BIRC2	NA	0.278346	0	NA
ENSCDRG00005004637	0.846829	-0.576566	BIRC3	NA	-1.0221	0	NA
ENSCDRG00005010466	0.44298	-1.77959	BLK	NA	-0.505172	0	NA
ENSCDRG00005004847	0.979776	-0.122429	BLM	NA	0.540129	0	NA
ENSCDRG00005014190	0.812341	0.902481	BMERB1	NA	-0.85248	0	NA
ENSCDRG00005002004	NA	-0.717107	BMP2K	NA	-0.598177	0	NA
ENSCDRG00005001702	0.735154	-0.98468	BMP4	NA	-1.25841	0	NA
ENSCDRG00005014824	0.771927	0.629223	BMP5	NA	-0.755377	0	NA
ENSCDRG00005019264	0.742765	0.691172	BMPR1A	NA	0.684255	0	NA
ENSCDRG00005001932	0.986331	0.0675045	BMT2	NA	0.143629	0	NA
ENSCDRG00005020334	NA	-1.11942	BNIP5	NA	-0.687756	0	NA
ENSCDRG00005011489	0.29095	2.02675	BNIP5	NA	2.10968	0	NA
ENSCDRG00005018674	0.987885	0.0384156	BOC	NA	-0.226816	0	NA
ENSCDRG00005015985	0.9198	0.40378	BOLL	NA	1.56359	0	NA
ENSCDRG00005003477	NA	-0.381348	BPGM	NA	1.1492	0	NA
ENSCDRG00005013956	0.812341	0.607395	BPHL	NA	0.729576	0	NA
ENSCDRG00005006687	NA	2.0141	BPIFB1	NA	0.555968	0	NA
ENSCDRG00005011215	0.771927	-0.715758	BPIFC	NA	-0.654416	0	NA
ENSCDRG00005013630	NA	1.14079	BPTF	NA	0.421829	0	NA
ENSCDRG00005022291	NA	0	BRD3OS	NA	3.95661	0	NA
ENSCDRG00005015316	0.986042	-0.0728128	BRD8	NA	-1.0811	0	NA
ENSCDRG00005002750	0.974732	-0.106057	BRD9	NA	-0.424108	0	NA
ENSCDRG00005002936	NA	-1.74358	BRDT	NA	-1.04758	0	NA
ENSCDRG00005010917	NA	-0.717107	BRI3	NA	-0.598177	0	NA
ENSCDRG00005020018	NA	1.55954	BRICD5	NA	0.555963	0	NA
ENSCDRG00005007095	NA	-0.140038	BRINP1	NA	-1.17526	0	NA
ENSCDRG00005015382	0.531365	-0.82625	BRINP3	NA	-0.581448	0	NA
ENSCDRG00005015551	0.918165	0.338788	BRINP3	NA	-0.456128	0	NA
ENSCDRG00005005614	0.538996	-0.872213	BRIP1	NA	0.549163	0	NA
ENSCDRG00005017481	NA	1.51829	BRIX1	NA	0.555963	0	NA
ENSCDRG00005020744	NA	2.0308	BRMS1	NA	1.39312	0	NA
ENSCDRG00005015157	0.418588	-1.58781	BROX	NA	-0.891665	0	NA
ENSCDRG00005020173	0.876576	-0.315245	BRPF3	NA	-0.357665	0	NA
ENSCDRG00005002584	NA	-0.140037	BRWD1	NA	-0.598177	0	NA
ENSCDRG00005019359	0.693746	0.90966	BRWD3	NA	0.23651	0	NA
ENSCDRG00005014248	0.937871	0.229782	BSCL2	NA	-0.811502	0	NA
ENSCDRG00005011044	NA	0.437033	BSN	NA	0	0	NA
ENSCDRG00005021299	NA	-0.0840151	BST1	NA	-0.514756	0	NA
ENSCDRG00005016624	0.667371	-1.24471	BSX	NA	-2.06548	0	NA
ENSCDRG00005010580	0.244993	2.16136	BTBD1	NA	0.39791	0	NA
ENSCDRG00005008822	0.515173	0.90412	BTBD16	NA	-0.904624	0	NA
ENSCDRG00005021049	NA	-1.65292	BTBD17	NA	-0.165135	0	NA
ENSCDRG00005012520	0.925377	0.281821	BTBD2	NA	1.39173	0	NA
ENSCDRG00005013951	0.976149	-0.129258	BTBD7	NA	-0.0784235	0	NA
ENSCDRG00005015320	NA	-1.06061	BTBD8	NA	-1.5332	0	NA
ENSCDRG00005009224	NA	-1.93788	BTBD9	NA	-1.24188	0	NA
ENSCDRG00005013541	NA	0	BTK	NA	0	0	NA
ENSCDRG00005011402	NA	-0.874506	BTN1A1	NA	0.148436	0	NA
ENSCDRG00005011344	NA	0.437033	BTN2A2	NA	0	0	NA
ENSCDRG00005006379	NA	-0.140037	BUB1	NA	-0.0211071	0	NA
ENSCDRG00005021086	0.991615	0.0338513	BUD31	NA	-0.33565	0	NA
ENSCDRG00005016531	0.674097	-1.05731	BVES	NA	0.50727	0	NA
ENSCDRG00005018996	0.966616	-0.157754	BYSL	NA	0.388618	0	NA
ENSCDRG00005006384	NA	0	BZW2	NA	0	0	NA
ENSCDRG00005007793	NA	0	C10orf82	NA	0	0	NA
ENSCDRG00005018543	NA	-2.83572	C10orf82	NA	-2.71679	0	NA
ENSCDRG00005005853	NA	0	C10orf90	NA	0.555963	0	NA
ENSCDRG00005014475	0.930099	0.355615	C10orf95	NA	-0.0956172	0	NA
ENSCDRG00005022305	0.557254	-0.610627	C11orf1	NA	-0.834733	0	NA
ENSCDRG00005000715	NA	-0.717107	C11orf16	NA	-0.0211071	0	NA
ENSCDRG00005018263	0.850763	-0.451153	C11orf52	NA	-1.00707	0	NA
ENSCDRG00005012722	0.931984	-0.280432	C11orf53	NA	1.31832	0	NA
ENSCDRG00005021925	0.710094	-0.879469	C11orf53	NA	-0.31885	0	NA
ENSCDRG00005021913	0.714407	-1.23056	C11orf65	NA	-1.9387	0	NA
ENSCDRG00005016703	0.873333	0.737589	C11orf71	NA	1.70888	0	NA
ENSCDRG00005001509	0.939415	-0.214578	C11orf80	NA	0.093946	0	NA
ENSCDRG00005001427	NA	-0.822769	C11orf86	NA	-2.33913	0	NA
ENSCDRG00005014099	NA	0.437033	C11orf88	NA	0	0	NA
ENSCDRG00005002094	0.96927	0.227318	C11orf97	NA	2.56155	0	NA
ENSCDRG00005015394	0.923318	-0.240827	C11orf97	NA	0.0182897	0	NA
ENSCDRG00005008876	0.493499	0.966071	C12orf4	NA	-0.113696	0	NA
ENSCDRG00005020536	NA	1.7297	C12orf43	NA	-0.598177	0	NA
ENSCDRG00005015562	0.936376	-0.126287	C12orf45	NA	0.00223626	0	NA
ENSCDRG00005018362	NA	1.56756	C12orf66	NA	0	0	NA
ENSCDRG00005004708	0.964466	-0.215897	C12orf73	NA	-0.996557	0	NA
ENSCDRG00005004676	NA	-1.23816	C14orf28	NA	-0.739366	0	NA
ENSCDRG00005020132	0.76447	0.780592	C14orf39	NA	0.209954	0	NA
ENSCDRG00005008890	0.843209	-0.89296	C15orf40	NA	-0.920737	0	NA
ENSCDRG00005000424	NA	-0.964878	C15orf48	NA	-1.21237	0	NA
ENSCDRG00005005728	0.984227	0.123417	C16orf46	NA	0.163289	0	NA
ENSCDRG00005007863	0.578551	2.39355	C16orf72	NA	1.83895	0	NA
ENSCDRG00005014250	NA	0	C16orf86	NA	0	0	NA
ENSCDRG00005010803	0.852974	0.464709	C16orf89	NA	-0.745868	0	NA
ENSCDRG00005019069	NA	0.57752	C16orf92	NA	-0.852631	0	NA
ENSCDRG00005010309	0.714407	1.08401	C16orf92	NA	1.87496	0	NA
ENSCDRG00005022158	NA	0.412044	C17orf107	NA	-1.17526	0	NA
ENSCDRG00005020617	0.897919	-0.817392	C17orf67	NA	-0.955568	0	NA
ENSCDRG00005011637	0.939156	0.20689	C17orf75	NA	0.922657	0	NA
ENSCDRG00005021676	0.508714	0.821881	C18orf54	NA	0.202004	0	NA
ENSCDRG00005010994	NA	-0.864781	C19orf47	NA	-0.0427472	0	NA
ENSCDRG00005012887	NA	0.426414	C19orf53	NA	0.348966	0	NA
ENSCDRG00005005541	0.528993	-0.56419	C1orf109	NA	-0.761284	0	NA
ENSCDRG00005019353	0.309633	-1.20911	C1orf131	NA	0.289318	0	NA
ENSCDRG00005006189	0.918165	0.254478	C1orf158	NA	-1.02024	0	NA
ENSCDRG00005013927	0.0636533	-1.31216	C1orf189	NA	-0.697259	0	NA
ENSCDRG00005005611	NA	-1.86645	C1orf232	NA	-2.90168	0	NA
ENSCDRG00005020612	0.903339	0.533908	C1orf52	NA	2.80064	0	NA
ENSCDRG00005015266	NA	-2.22578	C1orf87	NA	-0.690826	0	NA
ENSCDRG00005011309	0.850998	-0.97027	C1QL2	NA	-0.264023	0	NA
ENSCDRG00005013691	NA	0.137127	C1QL2	NA	1.79561	0	NA
ENSCDRG00005008611	NA	0.298153	C1QTNF1	NA	0.0901218	0	NA
ENSCDRG00005013977	NA	0.540334	C1QTNF12	NA	3.27073	0	NA
ENSCDRG00005012286	0.967827	0.247989	C1QTNF6	NA	2.81354	0	NA
ENSCDRG00005021408	0.812341	-0.621579	C1QTNF7	NA	-0.286574	0	NA
ENSCDRG00005005730	0.686872	0.662317	C20orf141	NA	0.549501	0	NA
ENSCDRG00005011343	NA	-1.29418	C20orf144	NA	-1.17525	0	NA
ENSCDRG00005014229	NA	1.16241	C20orf85	NA	1.41438	0	NA
ENSCDRG00005020064	NA	-2.15043	C22orf39	NA	-2.60857	0	NA
ENSCDRG00005006263	NA	1.25277	C2CD5	NA	0.0152577	0	NA
ENSCDRG00005018597	0.584975	1.43711	C2orf15	NA	1.81617	0	NA
ENSCDRG00005004979	0.588414	0.94806	C2orf42	NA	0.310027	0	NA
ENSCDRG00005009318	NA	0.437033	C2orf49	NA	0.555963	0	NA
ENSCDRG00005017811	NA	0.437033	C2orf50	NA	0	0	NA
ENSCDRG00005003354	0.953798	0.259771	C2orf50	NA	-0.207431	0	NA
ENSCDRG00005002436	0.940546	-0.239781	C2orf66	NA	0.607917	0	NA
ENSCDRG00005010362	0.970099	0.437038	C2orf69	NA	2.78305	0	NA
ENSCDRG00005001692	0.99771	-0.00645815	C2orf88	NA	0.465587	0	NA
ENSCDRG00005015082	NA	1.40282	C3AR1	NA	0.555969	0	NA
ENSCDRG00005004373	NA	-3.29021	C3orf14	NA	-2.59421	0	NA
ENSCDRG00005019729	0.968001	-0.238879	C3orf20	NA	-1.07612	0	NA
ENSCDRG00005003918	0.999883	-0.00104095	C3orf20	NA	0.490097	0	NA
ENSCDRG00005014994	NA	-0.265345	C3orf33	NA	-2.28988	0	NA
ENSCDRG00005020674	0.860879	-1.05506	C3orf49	NA	-3.3638	0	NA
ENSCDRG00005006447	0.374348	1.01997	C3orf62	NA	-0.65209	0	NA
ENSCDRG00005005169	0.843352	0.589996	C3orf62	NA	0.389673	0	NA
ENSCDRG00005008485	0.0531955	2.70474	C4BPA	NA	1.66728	0	NA
ENSCDRG00005018162	0.607212	0.884878	C4orf17	NA	0.373262	0	NA
ENSCDRG00005006266	0.876576	-0.551378	C4orf19	NA	0.348213	0	NA
ENSCDRG00005000970	NA	0	C4orf50	NA	0	0	NA
ENSCDRG00005020195	0.743967	0.880308	C4orf54	NA	0.150942	0	NA
ENSCDRG00005018047	NA	1.0141	C4orf54	NA	0	0	NA
ENSCDRG00005014992	NA	0.0241611	C5AR1	NA	0.525704	0	NA
ENSCDRG00005010314	0.824941	1.45482	C5orf15	NA	-1.69764	0	NA
ENSCDRG00005011594	0.833559	0.420796	C5orf46	NA	0.111863	0	NA
ENSCDRG00005012654	NA	-2.5765	C5orf51	NA	-1.5428	0	NA
ENSCDRG00005015939	0.16816	2.4176	C6	NA	-0.161373	0	NA
ENSCDRG00005016277	0.704442	-0.515408	C7orf25	NA	0.228191	0	NA
ENSCDRG00005010875	NA	-0.140037	C7orf26	NA	-0.0211071	0	NA
ENSCDRG00005012622	NA	-0.0285291	C7orf61	NA	0.260927	0	NA
ENSCDRG00005012813	NA	-0.717107	C8A	NA	0.555963	0	NA
ENSCDRG00005013653	0.819765	1.25097	C8A	NA	0.594106	0	NA
ENSCDRG00005021769	0.978601	0.0753375	C8orf33	NA	-0.29927	0	NA
ENSCDRG00005021085	0.828049	-0.922472	C8orf34	NA	-0.270942	0	NA
ENSCDRG00005020244	NA	-0.717107	C8orf48	NA	-0.0211071	0	NA
ENSCDRG00005020886	0.913481	0.32802	C8orf88	NA	0.253337	0	NA
ENSCDRG00005019060	0.944287	0.235527	C9orf153	NA	0.464862	0	NA
ENSCDRG00005006454	0.814417	0.572459	C9orf24	NA	0.338771	0	NA
ENSCDRG00005000427	NA	-1.29418	C9orf40	NA	-1.17525	0	NA
ENSCDRG00005000979	NA	1.79593	C9orf50	NA	2.16439	0	NA
ENSCDRG00005009483	0.992018	0.0168922	C9orf64	NA	0.0128235	0	NA
ENSCDRG00005009271	NA	0.437033	CA1	NA	0	0	NA
ENSCDRG00005016825	NA	1.38008	CA14	NA	-2.12503	0	NA
ENSCDRG00005013717	0.917364	-0.364119	CA2	NA	-0.42	0	NA
ENSCDRG00005012463	NA	-2.7278	CA4	NA	-2.60887	0	NA
ENSCDRG00005019417	NA	-0.378147	CA5A	NA	0.394311	0	NA
ENSCDRG00005018045	NA	0.901926	CA8	NA	0.773992	0	NA
ENSCDRG00005020794	NA	-0.560583	CABLES1	NA	-0.698534	0	NA
ENSCDRG00005015645	NA	-1.67366	CABP7	NA	1.07305	0	NA
ENSCDRG00005011290	0.98078	-0.111127	CACNA1F	NA	0.483858	0	NA
ENSCDRG00005022427	0.489248	0.729281	CACNA1I	NA	-0.0513683	0	NA
ENSCDRG00005005909	0.966616	0.101469	CACNA1S	NA	0.0278724	0	NA
ENSCDRG00005010982	0.966495	0.0796522	CACNA2D3	NA	0.5166	0	NA
ENSCDRG00005021935	0.95848	-0.235432	CACNA2D4	NA	-1.86945	0	NA
ENSCDRG00005010754	0.809257	-0.558499	CACNB2	NA	-1.36145	0	NA
ENSCDRG00005012541	0.9542	-0.26319	CACNB2	NA	-0.537112	0	NA
ENSCDRG00005020428	0.806554	1.06178	CACNG1	NA	0.329102	0	NA
ENSCDRG00005009986	0.957226	0.256431	CACNG4	NA	0.340181	0	NA
ENSCDRG00005009679	0.913696	-0.360974	CACNG5	NA	-0.539573	0	NA
ENSCDRG00005002559	NA	-1.29418	CACNG6	NA	-1.17525	0	NA
ENSCDRG00005001137	NA	1.51829	CACNG7	NA	0	0	NA
ENSCDRG00005002504	0.82764	1.30466	CACNG7	NA	0.613928	0	NA
ENSCDRG00005008272	0.792163	-1.04069	CAD	NA	-0.742421	0	NA
ENSCDRG00005005773	0.801304	1.48228	CADPS2	NA	0.880314	0	NA
ENSCDRG00005008887	NA	1.0141	CAGE1	NA	0	0	NA
ENSCDRG00005001379	0.983753	-0.0977171	CALB2	NA	0.881654	0	NA
ENSCDRG00005009154	NA	-1.29418	CALB2	NA	-1.17525	0	NA
ENSCDRG00005005923	0.631472	-0.958922	CALCRL	NA	-0.674483	0	NA
ENSCDRG00005002979	NA	0.531072	CALHM4	NA	-1.54018	0	NA
ENSCDRG00005002989	NA	-0.283261	CALHM5	NA	0.533591	0	NA
ENSCDRG00005015555	NA	1.06302	CALM1	NA	-0.428722	0	NA
ENSCDRG00005018727	0.638454	1.49571	CALM3	NA	0.588238	0	NA
ENSCDRG00005006190	0.0663909	-1.30614	CALR	NA	-1.06372	0	NA
ENSCDRG00005005438	NA	0.0129094	CALY	NA	-0.262729	0	NA
ENSCDRG00005020056	0.928992	0.242417	CAMK1D	NA	0.244551	0	NA
ENSCDRG00005003656	0.941841	-0.403047	CAMK2B	NA	0.736418	0	NA
ENSCDRG00005022136	0.864517	0.398327	CAMKK1	NA	-0.0467053	0	NA
ENSCDRG00005021865	0.852769	0.338721	CAMKK2	NA	0.333005	0	NA
ENSCDRG00005019155	0.850763	-0.685851	CAMSAP2	NA	-2.66106	0	NA
ENSCDRG00005008656	NA	-0.139866	CAND1	NA	2.4874	0	NA
ENSCDRG00005019421	NA	-0.120012	CAND2	NA	1.14938	0	NA
ENSCDRG00005008644	0.776613	1.03134	CANT1	NA	-1.11104	0	NA
ENSCDRG00005016461	0.849999	0.689492	CAPN11	NA	-0.00204958	0	NA
ENSCDRG00005018481	NA	1.66298	CAPN15	NA	1.75785	0	NA
ENSCDRG00005018387	0.828049	0.771472	CAPN2	NA	0.124778	0	NA
ENSCDRG00005001518	NA	1.65355	CAPN3	NA	1.44381	0	NA
ENSCDRG00005009046	NA	-1.29418	CAPN6	NA	-1.17525	0	NA
ENSCDRG00005010780	0.953113	0.352785	CAPS	NA	1.93913	0	NA
ENSCDRG00005015204	NA	1.10804	CAPSL	NA	-1.17526	0	NA
ENSCDRG00005005071	NA	0.966328	CAPZA2	NA	-0.598184	0	NA
ENSCDRG00005014672	NA	1.39625	CAPZA3	NA	1.96565	0	NA
ENSCDRG00005018438	NA	2.2923	CARD19	NA	2.82369	0	NA
ENSCDRG00005004897	NA	0.671774	CARM1	NA	-0.24645	0	NA
ENSCDRG00005001931	0.839519	0.54443	CARMIL3	NA	1.07032	0	NA
ENSCDRG00005001858	NA	-0.717111	CARNS1	NA	0.932739	0	NA
ENSCDRG00005021401	NA	0	CASK	NA	0.555963	0	NA
ENSCDRG00005015185	0.69569	-0.485737	CASKIN1	NA	0.0646358	0	NA
ENSCDRG00005014688	NA	-1.36081	CASKIN2	NA	-1.81895	0	NA
ENSCDRG00005017303	NA	1.13175	CASP10	NA	-1.53229	0	NA
ENSCDRG00005004466	0.971546	0.103503	CASP2	NA	0.526655	0	NA
ENSCDRG00005006737	0.964466	0.202445	CASP7	NA	-0.594872	0	NA
ENSCDRG00005015859	0.864193	-0.282004	CASP8	NA	0.145782	0	NA
ENSCDRG00005003301	NA	-0.457989	CASP8AP2	NA	-0.937926	0	NA
ENSCDRG00005012225	NA	2.06798	CASP9	NA	-1.59625	0	NA
ENSCDRG00005004910	NA	-1.10893	CASQ1	NA	-0.989995	0	NA
ENSCDRG00005012452	0.765456	0.787509	CASQ1	NA	-0.120396	0	NA
ENSCDRG00005003648	0.997049	0.0153719	CASQ2	NA	-0.450276	0	NA
ENSCDRG00005000477	0.201099	2.16326	CASR	NA	0.305478	0	NA
ENSCDRG00005017776	0.436672	-0.843663	CATIP	NA	0.027489	0	NA
ENSCDRG00005011612	0.89868	0.378424	CATSPERD	NA	0.56163	0	NA
ENSCDRG00005021971	0.88551	-0.312089	CATSPERD	NA	-0.236451	0	NA
ENSCDRG00005004315	NA	1.41891	CAV2	NA	2.02868	0	NA
ENSCDRG00005016125	0.971494	-0.0992421	CAV3	NA	-1.10184	0	NA
ENSCDRG00005005115	NA	0.826961	CAVIN1	NA	-0.643373	0	NA
ENSCDRG00005014447	0.204029	1.3367	CAVIN4	NA	0.85399	0	NA
ENSCDRG00005010222	NA	3.25235	CBARP	NA	0	0	NA
ENSCDRG00005000122	0.933925	0.170389	CBFB	NA	-0.145764	0	NA
ENSCDRG00005020658	0.839096	0.583885	CBL	NA	1.98431	0	NA
ENSCDRG00005020858	0.808429	0.523053	CBL	NA	0.778604	0	NA
ENSCDRG00005008241	0.901506	-0.312476	CBLB	NA	-0.518959	0	NA
ENSCDRG00005000510	NA	0.437033	CBLN1	NA	0	0	NA
ENSCDRG00005012557	NA	-2.63447	CBLN2	NA	-1.97594	0	NA
ENSCDRG00005015599	NA	-1.17214	CBLN4	NA	0.305855	0	NA
ENSCDRG00005021844	NA	0.437033	CBX6	NA	0	0	NA
ENSCDRG00005021393	0.916782	-0.202696	CC2D2A	NA	0.0628173	0	NA
ENSCDRG00005016020	NA	-1.29418	CCAR1	NA	-1.17525	0	NA
ENSCDRG00005021584	0.956804	-0.255412	CCDC103	NA	0.373097	0	NA
ENSCDRG00005001355	NA	-0.140037	CCDC106	NA	-0.598177	0	NA
ENSCDRG00005006191	NA	-1.29418	CCDC113	NA	0.683295	0	NA
ENSCDRG00005010523	NA	1.0141	CCDC124	NA	0	0	NA
ENSCDRG00005014742	NA	-1.29418	CCDC142	NA	-0.598177	0	NA
ENSCDRG00005000236	NA	-0.405669	CCDC148	NA	0.866196	0	NA
ENSCDRG00005011582	NA	-1.80021	CCDC149	NA	0.313668	0	NA
ENSCDRG00005008622	NA	-0.717115	CCDC152	NA	1.43216	0	NA
ENSCDRG00005015162	NA	1.40001	CCDC152	NA	-0.0211073	0	NA
ENSCDRG00005020845	0.200727	-2.45409	CCDC153	NA	-2.88692	0	NA
ENSCDRG00005014222	NA	1.56078	CCDC154	NA	0	0	NA
ENSCDRG00005010003	0.735154	-0.724074	CCDC154	NA	0.306811	0	NA
ENSCDRG00005000030	0.841743	-0.718142	CCDC158	NA	-1.59661	0	NA
ENSCDRG00005006670	0.864517	1.02071	CCDC160	NA	0.793186	0	NA
ENSCDRG00005000649	0.738303	-0.406557	CCDC170	NA	-0.18771	0	NA
ENSCDRG00005017830	NA	1.0141	CCDC175	NA	0	0	NA
ENSCDRG00005013471	0.933925	-0.188008	CCDC178	NA	0.098604	0	NA
ENSCDRG00005019570	0.96927	0.209541	CCDC179	NA	0.32855	0	NA
ENSCDRG00005000991	0.987875	-0.0552829	CCDC180	NA	-0.304705	0	NA
ENSCDRG00005015213	0.897877	0.63648	CCDC186	NA	2.43899	0	NA
ENSCDRG00005015867	NA	-0.717107	CCDC189	NA	-0.598177	0	NA
ENSCDRG00005005075	0.864953	0.658457	CCDC194	NA	0.113527	0	NA
ENSCDRG00005007112	NA	0.270826	CCDC24	NA	1.14917	0	NA
ENSCDRG00005014859	NA	0.437038	CCDC27	NA	0.555969	0	NA
ENSCDRG00005015019	NA	-0.162636	CCDC34	NA	1.47541	0	NA
ENSCDRG00005019867	NA	0.203527	CCDC38	NA	-0.524639	0	NA
ENSCDRG00005016270	NA	-1.60049	CCDC42	NA	-0.649924	0	NA
ENSCDRG00005013366	NA	-1.70188	CCDC47	NA	-0.0775465	0	NA
ENSCDRG00005017013	0.985816	-0.120759	CCDC51	NA	0.169821	0	NA
ENSCDRG00005001334	NA	-0.860188	CCDC65	NA	0.470915	0	NA
ENSCDRG00005017332	NA	-1.55714	CCDC69	NA	-0.0590061	0	NA
ENSCDRG00005021528	0.896436	0.577509	CCDC77	NA	-1.36893	0	NA
ENSCDRG00005018712	0.771927	0.588408	CCDC8	NA	-0.268238	0	NA
ENSCDRG00005020225	0.993142	-0.0282731	CCDC80	NA	0.171625	0	NA
ENSCDRG00005009100	NA	1.41641	CCDC83	NA	-0.502339	0	NA
ENSCDRG00005015068	0.936833	-0.513612	CCDC84	NA	-2.14309	0	NA
ENSCDRG00005002767	0.664447	-1.466	CCDC86	NA	-0.0681928	0	NA
ENSCDRG00005013074	0.967235	-0.166389	CCDC88A	NA	-1.33657	0	NA
ENSCDRG00005021803	0.74416	-0.93147	CCHCR1	NA	-0.077099	0	NA
ENSCDRG00005018754	0.0203307	2.36224	CCL16	NA	-0.396047	0	NA
ENSCDRG00005017448	0.752728	-0.805598	CCL20	NA	-0.454578	0	NA
ENSCDRG00005003858	0.714407	-0.553046	CCL22	NA	-1.20697	0	NA
ENSCDRG00005018513	NA	-1.50752	CCL27	NA	1.06133	0	NA
ENSCDRG00005005172	0.929315	0.141609	CCL28	NA	0.135644	0	NA
ENSCDRG00005018987	0.824777	-0.594099	CCL5	NA	-0.728694	0	NA
ENSCDRG00005021175	0.999616	-0.00346816	CCN1	NA	-0.161567	0	NA
ENSCDRG00005003029	0.679011	-0.692003	CCN2	NA	-0.476269	0	NA
ENSCDRG00005019925	NA	-1.29419	CCN4	NA	-0.598184	0	NA
ENSCDRG00005013635	0.946043	-0.264747	CCN5	NA	-0.145732	0	NA
ENSCDRG00005005396	NA	0.165381	CCNB1	NA	-0.744332	0	NA
ENSCDRG00005001651	0.724731	0.518635	CCNB1IP1	NA	0.603487	0	NA
ENSCDRG00005004155	0.964466	-0.236864	CCNB2	NA	-0.233379	0	NA
ENSCDRG00005006949	NA	-0.476575	CCNE2	NA	-1.39304	0	NA
ENSCDRG00005008388	NA	0.437033	CCNF	NA	1.13303	0	NA
ENSCDRG00005016002	NA	-2.84406	CCNF	NA	-1.24183	0	NA
ENSCDRG00005014656	0.978745	0.0877917	CCNH	NA	-1.19729	0	NA
ENSCDRG00005018229	0.974138	0.156621	CCNJ	NA	1.53149	0	NA
ENSCDRG00005001993	0.939415	0.303331	CCNK	NA	-0.222432	0	NA
ENSCDRG00005007123	NA	0.415376	CCNO	NA	-1.17525	0	NA
ENSCDRG00005009386	NA	-0.762632	CCNO	NA	-0.439866	0	NA
ENSCDRG00005013784	0.963435	-0.172231	CCNY	NA	-1.0633	0	NA
ENSCDRG00005017340	0.979776	0.0617753	CCP110	NA	1.5288	0	NA
ENSCDRG00005003174	0.652807	-1.99133	CCPG1	NA	-1.7294	0	NA
ENSCDRG00005017585	0.358625	-1.29506	CCR4	NA	-0.00762362	0	NA
ENSCDRG00005011154	NA	0.531989	CCR9	NA	-0.00609064	0	NA
ENSCDRG00005003634	NA	0.437038	CCS	NA	0	0	NA
ENSCDRG00005005005	NA	1.29716	CCSER1	NA	1.43909	0	NA
ENSCDRG00005005342	NA	-1.29418	CCT3	NA	-0.0211071	0	NA
ENSCDRG00005003285	0.720499	-0.402033	CD101	NA	-0.308374	0	NA
ENSCDRG00005014603	0.84007	0.604306	CD163	NA	0.381857	0	NA
ENSCDRG00005007114	0.944287	0.151873	CD180	NA	0.313848	0	NA
ENSCDRG00005015158	NA	1.90932	CD19	NA	1.56219	0	NA
ENSCDRG00005017319	NA	-2.59957	CD1B	NA	-2.48064	0	NA
ENSCDRG00005013455	0.827615	-0.364556	CD1D	NA	0.0546039	0	NA
ENSCDRG00005011074	NA	2.27119	CD207	NA	1.13305	0	NA
ENSCDRG00005014766	0.673167	-0.67376	CD226	NA	-0.723561	0	NA
ENSCDRG00005012791	0.958336	-0.342269	CD226	NA	-0.41012	0	NA
ENSCDRG00005004158	NA	-2.19993	CD244	NA	-1.50392	0	NA
ENSCDRG00005005211	0.758411	-0.493157	CD247	NA	-0.489256	0	NA
ENSCDRG00005020844	0.833694	0.474648	CD248	NA	0.819528	0	NA
ENSCDRG00005008452	0.465007	-1.36439	CD276	NA	-1.25861	0	NA
ENSCDRG00005018484	0.9542	0.30254	CD28	NA	-0.604986	0	NA
ENSCDRG00005017423	0.882441	-0.440472	CD300LB	NA	0.31588	0	NA
ENSCDRG00005005187	0.223621	3.2947	CD302	NA	-0.56879	0	NA
ENSCDRG00005021270	0.953618	0.22305	CD38	NA	0.428761	0	NA
ENSCDRG00005020838	0.198584	1.33019	CD3D	NA	0.547529	0	NA
ENSCDRG00005001820	NA	0.437033	CD3EAP	NA	0	0	NA
ENSCDRG00005016576	NA	-1.86239	CD40	NA	-1.74346	0	NA
ENSCDRG00005014535	0.726584	-0.642117	CD63	NA	-1.07224	0	NA
ENSCDRG00005005527	0.705024	-0.883841	CD72	NA	-0.670411	0	NA
ENSCDRG00005015179	0.87299	-0.627753	CD81	NA	-1.51731	0	NA
ENSCDRG00005009604	0.928992	0.293459	CD84	NA	0.909894	0	NA
ENSCDRG00005008829	NA	-0.717107	CD8A	NA	-0.598177	0	NA
ENSCDRG00005015648	0.0991316	-1.35367	CD93	NA	-0.686567	0	NA
ENSCDRG00005002864	NA	0	CD96	NA	1.54329	0	NA
ENSCDRG00005018371	NA	1.4191	CDA	NA	-0.0211072	0	NA
ENSCDRG00005019605	NA	-0.717107	CDC123	NA	1.8196	0	NA
ENSCDRG00005007629	0.773737	0.707057	CDC14A	NA	1.11347	0	NA
ENSCDRG00005006044	NA	-0.755145	CDC20	NA	0.501755	0	NA
ENSCDRG00005005582	0.483896	-1.10059	CDC25B	NA	-0.686266	0	NA
ENSCDRG00005011435	0.771927	0.514927	CDC25C	NA	-1.27517	0	NA
ENSCDRG00005018503	0.97803	0.0785132	CDCA2	NA	0.64284	0	NA
ENSCDRG00005021368	0.992757	-0.0202012	CDH1	NA	0.650314	0	NA
ENSCDRG00005016636	0.998177	-0.00346228	CDH10	NA	-0.167476	0	NA
ENSCDRG00005019002	NA	1.61963	CDH11	NA	0	0	NA
ENSCDRG00005017370	NA	0	CDH12	NA	1.95894	0	NA
ENSCDRG00005020247	0.502239	-0.973389	CDH15	NA	0.413205	0	NA
ENSCDRG00005007181	NA	-3.49182	CDH16	NA	-2.21874	0	NA
ENSCDRG00005014092	0.710657	-0.440929	CDH17	NA	0.0418613	0	NA
ENSCDRG00005017052	0.897877	-0.274496	CDH20	NA	0.350619	0	NA
ENSCDRG00005018151	0.973231	0.0797883	CDH23	NA	-0.579743	0	NA
ENSCDRG00005006173	NA	0	CDH5	NA	0.555963	0	NA
ENSCDRG00005021112	0.857168	0.450197	CDHR1	NA	-0.574084	0	NA
ENSCDRG00005002520	0.955277	-0.161339	CDHR3	NA	0.440785	0	NA
ENSCDRG00005008337	NA	-1.5407	CDHR3	NA	-1.99884	0	NA
ENSCDRG00005019792	NA	-1.70738	CDIPT	NA	-1.05875	0	NA
ENSCDRG00005015916	0.928669	0.364763	CDK1	NA	0.497501	0	NA
ENSCDRG00005015862	0.892947	-0.558024	CDK10	NA	-0.404566	0	NA
ENSCDRG00005009651	0.962597	0.145505	CDK19	NA	0.553338	0	NA
ENSCDRG00005014783	NA	0.630185	CDK2	NA	0.00277172	0	NA
ENSCDRG00005016421	0.925287	-0.408244	CDK5RAP3	NA	-1.01891	0	NA
ENSCDRG00005003202	0.349709	-0.837243	CDK7	NA	-1.04227	0	NA
ENSCDRG00005012509	NA	-0.975892	CDK8	NA	-0.879728	0	NA
ENSCDRG00005007729	NA	-0.140037	CDK9	NA	-0.598177	0	NA
ENSCDRG00005004006	0.986721	-0.0583961	CDKL1	NA	0.541357	0	NA
ENSCDRG00005008549	NA	-0.717107	CDKL3	NA	-0.598177	0	NA
ENSCDRG00005008501	0.901696	0.483339	CDKN2AIPNL	NA	0.764375	0	NA
ENSCDRG00005002199	0.819262	-0.404251	CDKN3	NA	-0.629506	0	NA
ENSCDRG00005007765	NA	-1.11469	CDRT4	NA	-0.468508	0	NA
ENSCDRG00005013739	NA	0.965748	CDRT4	NA	1.10148	0	NA
ENSCDRG00005001786	NA	-1.29418	CDS1	NA	-1.17525	0	NA
ENSCDRG00005017317	0.942468	-0.221134	CDYL	NA	-0.00616686	0	NA
ENSCDRG00005020786	NA	0.437034	CDYL2	NA	1.74515	0	NA
ENSCDRG00005016623	0.963212	0.128651	CDYL2	NA	0.514943	0	NA
ENSCDRG00005018148	NA	0	CEACAM16	NA	1.13303	0	NA
ENSCDRG00005006019	NA	1.56618	CEACAM16	NA	0.555963	0	NA
ENSCDRG00005005985	NA	-0.717107	CEACAM19	NA	-0.598177	0	NA
ENSCDRG00005017956	NA	0.979752	CEACAM20	NA	-0.844331	0	NA
ENSCDRG00005021359	0.893917	-0.290028	CEBPA	NA	0.215025	0	NA
ENSCDRG00005009995	NA	2.04275	CEBPE	NA	1.70956	0	NA
ENSCDRG00005011830	NA	-0.140037	CELA1	NA	2.04216	0	NA
ENSCDRG00005013626	NA	-0.70649	CELSR2	NA	-0.587559	0	NA
ENSCDRG00005001117	0.880998	-0.396516	CEND1	NA	-0.060337	0	NA
ENSCDRG00005014012	NA	0.437035	CENPF	NA	-0.0211071	0	NA
ENSCDRG00005005362	NA	1.0141	CENPH	NA	0	0	NA
ENSCDRG00005010488	NA	-0.237672	CENPI	NA	-2.66624	0	NA
ENSCDRG00005009989	NA	-0.717107	CENPL	NA	1.3913	0	NA
ENSCDRG00005003692	NA	-2.59598	CENPL	NA	-2.02625	0	NA
ENSCDRG00005020876	NA	1.0141	CENPN	NA	0.555963	0	NA
ENSCDRG00005003795	NA	-0.162136	CENPO	NA	0.473376	0	NA
ENSCDRG00005016428	0.95225	0.185854	CENPQ	NA	0.37662	0	NA
ENSCDRG00005003021	0.785043	0.666618	CENPT	NA	0.383685	0	NA
ENSCDRG00005003166	NA	1.0141	CEP128	NA	0	0	NA
ENSCDRG00005016678	NA	0.290609	CEP131	NA	-0.753155	0	NA
ENSCDRG00005019825	NA	0.543521	CEP135	NA	1.22313	0	NA
ENSCDRG00005004919	NA	-0.63092	CEP152	NA	-1.08906	0	NA
ENSCDRG00005014313	NA	1.08404	CEP164	NA	-0.131276	0	NA
ENSCDRG00005015830	NA	1.81088	CEP20	NA	-0.0211072	0	NA
ENSCDRG00005011017	0.981229	-0.119541	CEP250	NA	-0.116579	0	NA
ENSCDRG00005014718	0.899683	-0.284025	CEP55	NA	-0.475034	0	NA
ENSCDRG00005021765	0.815151	0.687129	CEP57	NA	-0.25264	0	NA
ENSCDRG00005014106	NA	-0.717115	CEP68	NA	2.69017	0	NA
ENSCDRG00005019846	0.994946	-0.0179021	CEP76	NA	-1.15399	0	NA
ENSCDRG00005021836	0.935497	-0.259918	CEP85L	NA	0.0539146	0	NA
ENSCDRG00005015567	NA	-0.717107	CEP95	NA	-0.598177	0	NA
ENSCDRG00005008140	0.982902	-0.0420603	CERCAM	NA	0.591997	0	NA
ENSCDRG00005019883	0.937983	-0.146885	CERS2	NA	1.27367	0	NA
ENSCDRG00005008362	0.994507	0.0190522	CERS6	NA	0.0750497	0	NA
ENSCDRG00005015024	0.837697	0.606074	CERT1	NA	-0.676871	0	NA
ENSCDRG00005012047	0.965592	-0.235558	CES2	NA	0.36924	0	NA
ENSCDRG00005014091	NA	0	CES4A	NA	0	0	NA
ENSCDRG00005002378	NA	1.41081	CETN2	NA	2.87383	0	NA
ENSCDRG00005017698	0.784199	1.03013	CFAP126	NA	1.31818	0	NA
ENSCDRG00005013389	0.407547	1.22071	CFAP161	NA	0.332708	0	NA
ENSCDRG00005005591	NA	-0.535215	CFAP20	NA	0.703241	0	NA
ENSCDRG00005002389	0.914713	0.265371	CFAP299	NA	-0.634401	0	NA
ENSCDRG00005019752	NA	-1.7008	CFAP300	NA	0.0222499	0	NA
ENSCDRG00005013257	NA	1.6805	CFAP36	NA	1.33268	0	NA
ENSCDRG00005015692	NA	-0.458451	CFAP45	NA	-0.817333	0	NA
ENSCDRG00005008238	0.971546	-0.139681	CFAP53	NA	1.44684	0	NA
ENSCDRG00005010119	NA	-0.717107	CFAP54	NA	-0.0211071	0	NA
ENSCDRG00005008105	0.91682	0.237171	CFAP58	NA	-0.162096	0	NA
ENSCDRG00005001637	0.217072	-1.49573	CFAP65	NA	0.00935303	0	NA
ENSCDRG00005002457	0.915789	-0.46842	CFAP69	NA	-0.393543	0	NA
ENSCDRG00005009335	0.331739	2.58411	CFAP70	NA	-0.237082	0	NA
ENSCDRG00005020331	0.964591	-0.286728	CFAP73	NA	-0.0990623	0	NA
ENSCDRG00005013686	0.870605	0.460855	CFAP73	NA	-0.0573902	0	NA
ENSCDRG00005021296	NA	-1.29418	CFAP97	NA	-1.17525	0	NA
ENSCDRG00005013063	NA	-0.717107	CFAP97D1	NA	-0.598177	0	NA
ENSCDRG00005016016	0.643186	0.893306	CFP	NA	-0.613495	0	NA
ENSCDRG00005008907	0.957227	-0.152725	CGA	NA	-0.291775	0	NA
ENSCDRG00005000218	0.899336	0.485753	CGNL1	NA	-1.61538	0	NA
ENSCDRG00005002766	NA	1.97652	CGRRF1	NA	0.555963	0	NA
ENSCDRG00005003012	0.36291	-1.64577	CH25H	NA	-0.0140692	0	NA
ENSCDRG00005011816	0.983269	0.0690424	CHAC2	NA	-0.0337559	0	NA
ENSCDRG00005011930	0.478328	-1.3537	CHAF1A	NA	-0.441405	0	NA
ENSCDRG00005021190	0.834499	-0.275046	CHAMP1	NA	-0.500184	0	NA
ENSCDRG00005001818	0.863739	0.377083	CHCHD3	NA	0.208283	0	NA
ENSCDRG00005019004	0.63929	-1.27095	CHCHD5	NA	-1.46666	0	NA
ENSCDRG00005016265	0.975348	0.0898824	CHCHD7	NA	-0.00545749	0	NA
ENSCDRG00005004899	0.934693	-0.456118	CHD1	NA	0.398703	0	NA
ENSCDRG00005019313	NA	-1.30132	CHD1L	NA	1.00504	0	NA
ENSCDRG00005018102	0.584763	-1.06442	CHD7	NA	0.565551	0	NA
ENSCDRG00005017226	0.997161	0.0076627	CHEK1	NA	-0.161011	0	NA
ENSCDRG00005012317	0.806482	0.532994	CHIC1	NA	0.280953	0	NA
ENSCDRG00005001906	0.64904	-1.20014	CHIC2	NA	-0.345742	0	NA
ENSCDRG00005006419	0.988259	-0.0510062	CHM	NA	-0.417476	0	NA
ENSCDRG00005000330	0.889289	-0.257488	CHMP2A	NA	-0.522163	0	NA
ENSCDRG00005010844	0.651447	-1.20575	CHMP2B	NA	0.104011	0	NA
ENSCDRG00005019470	NA	-0.549541	CHMP6	NA	-0.270276	0	NA
ENSCDRG00005002250	0.799459	0.452246	CHODL	NA	-0.816455	0	NA
ENSCDRG00005006329	NA	-2.81569	CHP1	NA	-0.710418	0	NA
ENSCDRG00005020045	NA	-2.4906	CHP2	NA	-1.68183	0	NA
ENSCDRG00005005880	0.795429	-0.9838	CHPF2	NA	0.217137	0	NA
ENSCDRG00005013322	0.0667963	-2.23553	CHRD	NA	-1.83807	0	NA
ENSCDRG00005018862	NA	0	CHRDL1	NA	0.555963	0	NA
ENSCDRG00005005987	0.989096	0.0330714	CHRM2	NA	-0.592525	0	NA
ENSCDRG00005001982	0.388991	1.2534	CHRM3	NA	-0.847113	0	NA
ENSCDRG00005016235	0.971546	-0.136914	CHRM3	NA	0.135396	0	NA
ENSCDRG00005001354	NA	0.437033	CHRM4	NA	0	0	NA
ENSCDRG00005000092	NA	-0.717107	CHRM5	NA	-0.598177	0	NA
ENSCDRG00005019402	NA	0	CHRNA2	NA	0	0	NA
ENSCDRG00005012351	NA	0.437038	CHRNA3	NA	0	0	NA
ENSCDRG00005019192	0.985532	0.0528834	CHRNA4	NA	0.223217	0	NA
ENSCDRG00005012104	NA	0	CHRNA5	NA	0	0	NA
ENSCDRG00005020241	0.940546	-0.200252	CHRNA6	NA	0.202783	0	NA
ENSCDRG00005016634	0.876693	0.712551	CHRNA7	NA	0.827507	0	NA
ENSCDRG00005003957	NA	1.84121	CHRNA7	NA	0.963937	0	NA
ENSCDRG00005009587	0.860406	-0.730041	CHRNA9	NA	-0.148145	0	NA
ENSCDRG00005003750	0.776613	1.06562	CHRNB1	NA	0.0950053	0	NA
ENSCDRG00005020252	0.820304	0.594786	CHRNB3	NA	-0.0291274	0	NA
ENSCDRG00005012398	NA	0.437035	CHRNB4	NA	0	0	NA
ENSCDRG00005022152	NA	0	CHRNE	NA	0.555963	0	NA
ENSCDRG00005015111	0.971546	-0.159	CHRNE	NA	-0.00464481	0	NA
ENSCDRG00005005146	0.735686	1.03649	CHST1	NA	0.127792	0	NA
ENSCDRG00005015679	0.963435	0.243096	CHST11	NA	-0.592349	0	NA
ENSCDRG00005002611	NA	-2.42919	CHST15	NA	0.425486	0	NA
ENSCDRG00005020887	NA	-2.27466	CHST8	NA	1.63686	0	NA
ENSCDRG00005016814	0.609179	-1.43929	CHST8	NA	0.160408	0	NA
ENSCDRG00005006676	NA	-0.949412	CHTF8	NA	-1.95712	0	NA
ENSCDRG00005009126	0.931799	0.332154	CIAO1	NA	0.310874	0	NA
ENSCDRG00005014147	0.645913	-0.690673	CIAO3	NA	-0.826786	0	NA
ENSCDRG00005010414	NA	0	CIART	NA	0	0	NA
ENSCDRG00005018454	0.991615	-0.0414859	CIB1	NA	-0.417307	0	NA
ENSCDRG00005013602	NA	0.410299	CIBAR1	NA	-0.430925	0	NA
ENSCDRG00005001479	NA	2.27918	CIDEB	NA	-0.0211072	0	NA
ENSCDRG00005016201	NA	0.437033	CIITA	NA	0.555963	0	NA
ENSCDRG00005021242	0.950909	-0.275435	CILK1	NA	1.52302	0	NA
ENSCDRG00005001549	0.966616	-0.176258	CILP	NA	-0.548914	0	NA
ENSCDRG00005020099	NA	0.437033	CIPC	NA	-0.598177	0	NA
ENSCDRG00005007307	0.794969	0.848536	CISD3	NA	1.64105	0	NA
ENSCDRG00005007733	NA	-0.717107	CISH	NA	-0.598177	0	NA
ENSCDRG00005017393	NA	0.0718308	CIT	NA	-0.0643425	0	NA
ENSCDRG00005013536	0.925287	-0.452449	CITED4	NA	0.0772136	0	NA
ENSCDRG00005014841	0.87299	-0.915999	CITED4	NA	2.52283	0	NA
ENSCDRG00005004291	0.921562	0.214978	CKAP2	NA	0.123328	0	NA
ENSCDRG00005019976	NA	-0.846225	CKAP2L	NA	-1.35428	0	NA
ENSCDRG00005011243	0.502239	-0.902778	CKAP2L	NA	-0.443931	0	NA
ENSCDRG00005013585	NA	-0.133973	CKAP4	NA	-1.16415	0	NA
ENSCDRG00005003636	0.126762	-1.86302	CKB	NA	-0.3588	0	NA
ENSCDRG00005001096	NA	0	CLBA1	NA	0.555964	0	NA
ENSCDRG00005002130	0.902955	0.275058	CLC	NA	0.286689	0	NA
ENSCDRG00005021841	NA	-1.24836	CLCC1	NA	-2.22401	0	NA
ENSCDRG00005015553	NA	-0.617516	CLCN3	NA	-1.65274	0	NA
ENSCDRG00005006527	0.61577	-1.37348	CLDN14	NA	-1.07915	0	NA
ENSCDRG00005003192	0.501632	-0.894357	CLDN14	NA	0.586378	0	NA
ENSCDRG00005012308	0.847676	0.528715	CLDN15	NA	0.328624	0	NA
ENSCDRG00005018827	NA	-0.140037	CLDN20	NA	-0.0211071	0	NA
ENSCDRG00005006392	NA	-0.871275	CLDN6	NA	-2.83717	0	NA
ENSCDRG00005018163	0.660023	0.853002	CLDN6	NA	0.748729	0	NA
ENSCDRG00005015333	NA	-1.2875	CLDN8	NA	1.06266	0	NA
ENSCDRG00005006362	NA	0.413412	CLDN9	NA	0.399287	0	NA
ENSCDRG00005002371	0.843085	-0.371125	CLDND2	NA	0.720612	0	NA
ENSCDRG00005015486	NA	-1.29418	CLEC16A	NA	-0.598177	0	NA
ENSCDRG00005008071	0.15738	1.06576	CLEC17A	NA	0.675323	0	NA
ENSCDRG00005013947	NA	0.435192	CLEC17A	NA	-1.17526	0	NA
ENSCDRG00005010168	0.811583	-0.744765	CLEC19A	NA	-0.404097	0	NA
ENSCDRG00005017501	0.932428	-0.512689	CLEC2D	NA	0.763729	0	NA
ENSCDRG00005009039	NA	-0.140037	CLEC3A	NA	-0.0211071	0	NA
ENSCDRG00005015888	0.89415	-0.762069	CLEC3A	NA	-3.50321	0	NA
ENSCDRG00005014635	NA	0.437033	CLEC4E	NA	0	0	NA
ENSCDRG00005011666	NA	-0.837758	CLEC4F	NA	0.177884	0	NA
ENSCDRG00005011013	0.45855	3.00575	CLEC4F	NA	-1.29103	0	NA
ENSCDRG00005001251	0.894789	-0.375423	CLGN	NA	0.189847	0	NA
ENSCDRG00005012741	NA	-0.717107	CLHC1	NA	-0.0211071	0	NA
ENSCDRG00005004984	0.934824	0.26397	CLIC1	NA	-0.61482	0	NA
ENSCDRG00005022270	0.647308	-1.26793	CLIC3	NA	0.396133	0	NA
ENSCDRG00005020851	NA	0.437033	CLIC5	NA	0	0	NA
ENSCDRG00005013301	0.343833	-1.15523	CLINT1	NA	-0.242577	0	NA
ENSCDRG00005017607	NA	-0.717107	CLIP1	NA	-0.598177	0	NA
ENSCDRG00005007578	0.98681	0.0383841	CLK4	NA	-0.46841	0	NA
ENSCDRG00005020871	0.986721	0.120147	CLNK	NA	0.12904	0	NA
ENSCDRG00005014267	NA	-0.717107	CLNS1A	NA	-0.598177	0	NA
ENSCDRG00005000181	NA	0.401416	CLOCK	NA	-0.0683575	0	NA
ENSCDRG00005019739	0.728398	-0.644588	CLPB	NA	0.0241054	0	NA
ENSCDRG00005009696	0.830531	-0.757646	CLPP	NA	-1.03656	0	NA
ENSCDRG00005002289	NA	1.01411	CLPTM1L	NA	0	0	NA
ENSCDRG00005009654	0.941814	0.173992	CLRN2	NA	0.283753	0	NA
ENSCDRG00005019615	NA	1.2197	CLRN2	NA	-1.57001	0	NA
ENSCDRG00005015008	0.960156	-0.256283	CLSPN	NA	0.261377	0	NA
ENSCDRG00005007591	NA	0	CLU	NA	0	0	NA
ENSCDRG00005018625	NA	-0.140037	CLUAP1	NA	-0.0211071	0	NA
ENSCDRG00005022319	0.828049	-0.632816	CLUL1	NA	-0.388969	0	NA
ENSCDRG00005001848	NA	0.437033	CLVS2	NA	0	0	NA
ENSCDRG00005017333	0.394002	1.98345	CLYBL	NA	0.838198	0	NA
ENSCDRG00005015170	NA	0.437033	CMC1	NA	0	0	NA
ENSCDRG00005010684	0.951066	-0.249798	CMPK1	NA	-1.42026	0	NA
ENSCDRG00005018809	0.735154	-0.912861	CMTM7	NA	-0.325758	0	NA
ENSCDRG00005003108	NA	-0.717107	CMYA5	NA	-0.598177	0	NA
ENSCDRG00005010253	NA	-0.393832	CNBD2	NA	1.29459	0	NA
ENSCDRG00005005663	NA	0.908059	CNBP	NA	-1.02502	0	NA
ENSCDRG00005019226	0.971546	-0.122479	CNDP1	NA	-0.247198	0	NA
ENSCDRG00005017339	0.643262	-1.89823	CNFN	NA	0.609913	0	NA
ENSCDRG00005012777	0.868159	-1.47335	CNGA3	NA	-3.42094	0	NA
ENSCDRG00005018667	NA	-2.11902	CNGA3	NA	-0.241433	0	NA
ENSCDRG00005017498	0.926934	-0.355948	CNGB3	NA	0.0470514	0	NA
ENSCDRG00005017849	NA	1.0141	CNGB3	NA	0	0	NA
ENSCDRG00005020942	NA	0.437037	CNIH2	NA	0.555968	0	NA
ENSCDRG00005014047	NA	0.437037	CNKSR1	NA	1.59208	0	NA
ENSCDRG00005003678	0.814417	-0.672963	CNMD	NA	0.339377	0	NA
ENSCDRG00005011783	0.659896	1.21683	CNMD	NA	0.238973	0	NA
ENSCDRG00005002281	0.693723	0.804178	CNPPD1	NA	0.471079	0	NA
ENSCDRG00005008537	0.901696	0.311486	CNR1	NA	1.43468	0	NA
ENSCDRG00005000775	0.493259	0.68104	CNTF	NA	0.352461	0	NA
ENSCDRG00005006845	NA	0.437033	CNTFR	NA	0	0	NA
ENSCDRG00005000906	0.916177	0.523212	CNTLN	NA	2.91938	0	NA
ENSCDRG00005013191	0.305785	-1.27275	CNTN2	NA	0.319037	0	NA
ENSCDRG00005014606	NA	0.389121	CNTN6	NA	0.505527	0	NA
ENSCDRG00005011030	NA	-1.29419	CNTNAP2	NA	-0.0211072	0	NA
ENSCDRG00005012081	NA	-1.28131	CNTROB	NA	0.0699612	0	NA
ENSCDRG00005017405	0.948726	-0.252703	COBLL1	NA	0.0655931	0	NA
ENSCDRG00005005492	NA	-1.61274	COG1	NA	-0.679562	0	NA
ENSCDRG00005016040	NA	-0.717107	COG2	NA	-1.17525	0	NA
ENSCDRG00005003121	0.893119	-0.569629	COL10A1	NA	-0.332262	0	NA
ENSCDRG00005019912	NA	-0.111292	COL11A2	NA	-0.841248	0	NA
ENSCDRG00005000172	NA	-0.140037	COL12A1	NA	-0.598178	0	NA
ENSCDRG00005008684	0.971269	0.119183	COL17A1	NA	0.669575	0	NA
ENSCDRG00005001166	0.6249	-0.751374	COL19A1	NA	-0.319203	0	NA
ENSCDRG00005020944	0.993371	-0.021063	COL19A1	NA	-0.146235	0	NA
ENSCDRG00005018741	0.980703	0.11217	COL1A2	NA	-0.792946	0	NA
ENSCDRG00005004887	0.368043	-1.56311	COL22A1	NA	-0.309898	0	NA
ENSCDRG00005002943	0.886455	-0.339357	COL25A1	NA	0.52446	0	NA
ENSCDRG00005010697	NA	-0.141793	COL25A1	NA	-0.0683391	0	NA
ENSCDRG00005010121	NA	0	COL2A1	NA	1.95756	0	NA
ENSCDRG00005007443	NA	1.06963	COL3A1	NA	0.952403	0	NA
ENSCDRG00005017963	NA	-0.32617	COL4A2	NA	-1.1949	0	NA
ENSCDRG00005006521	NA	0	COL4A4	NA	0	0	NA
ENSCDRG00005020442	0.927738	0.198175	COL4A6	NA	-0.744467	0	NA
ENSCDRG00005015754	0.76447	0.481914	COL5A2	NA	-0.482676	0	NA
ENSCDRG00005013075	NA	0.314452	COL6A3	NA	-0.626767	0	NA
ENSCDRG00005020985	0.645609	-0.565463	COL9A1	NA	0.382955	0	NA
ENSCDRG00005021812	0.771927	-0.35591	COLEC10	NA	-0.128149	0	NA
ENSCDRG00005011692	NA	-0.688157	COLGALT1	NA	-0.00310109	0	NA
ENSCDRG00005013196	NA	0.437033	COLQ	NA	0.555963	0	NA
ENSCDRG00005019835	NA	-1.40659	COMMD1	NA	0.046172	0	NA
ENSCDRG00005009479	NA	-1.29418	COMMD3	NA	-1.17525	0	NA
ENSCDRG00005011835	0.565106	-1.85781	COMMD4	NA	-0.512391	0	NA
ENSCDRG00005001888	0.572999	-1.79746	COMMD6	NA	1.9166	0	NA
ENSCDRG00005006366	0.985532	-0.0653571	COMMD8	NA	0.0877481	0	NA
ENSCDRG00005000147	0.758444	-0.387336	COMMD9	NA	-0.010342	0	NA
ENSCDRG00005004934	0.812341	-0.510605	COMP	NA	-0.072497	0	NA
ENSCDRG00005009080	0.940546	-0.350448	COMP	NA	-0.297391	0	NA
ENSCDRG00005007538	NA	-0.175147	COMTD1	NA	0.712805	0	NA
ENSCDRG00005004765	NA	-1.29418	COPS2	NA	0.824066	0	NA
ENSCDRG00005012345	NA	1.96379	COPS3	NA	0.555965	0	NA
ENSCDRG00005007644	NA	-0.0383423	COPS4	NA	1.2373	0	NA
ENSCDRG00005022056	0.985579	0.0646777	COPS6	NA	-0.0318916	0	NA
ENSCDRG00005017419	NA	0.790266	COPS7B	NA	1.34884	0	NA
ENSCDRG00005016348	0.916177	0.385957	COPZ2	NA	1.0372	0	NA
ENSCDRG00005002221	NA	0.437033	COQ4	NA	0.555963	0	NA
ENSCDRG00005001230	0.995605	-0.0115866	COQ6	NA	-0.00358543	0	NA
ENSCDRG00005013327	0.63799	1.12008	COQ7	NA	1.27471	0	NA
ENSCDRG00005005447	NA	-2.18846	COQ8B	NA	-0.736613	0	NA
ENSCDRG00005020740	0.765208	-1.83193	COX18	NA	-0.794282	0	NA
ENSCDRG00005020993	0.897058	0.269616	COX20	NA	-0.521153	0	NA
ENSCDRG00005015623	NA	-1.29418	COX4I2	NA	-1.17525	0	NA
ENSCDRG00005014867	NA	-1.04882	COX6A2	NA	-0.317179	0	NA
ENSCDRG00005014895	0.375607	-1.33634	COX6A2	NA	-1.47154	0	NA
ENSCDRG00005000114	0.986721	-0.130837	COX7A2	NA	-0.889938	0	NA
ENSCDRG00005019007	0.964438	0.112769	COX7A2L	NA	0.382881	0	NA
ENSCDRG00005007167	0.968001	0.118492	COX7B2	NA	-0.241465	0	NA
ENSCDRG00005000696	0.579809	-1.55925	CPA1	NA	-1.37886	0	NA
ENSCDRG00005001124	0.485984	1.46078	CPA1	NA	0.389757	0	NA
ENSCDRG00005000651	NA	0.437033	CPA2	NA	0	0	NA
ENSCDRG00005000653	NA	0	CPA4	NA	1.13303	0	NA
ENSCDRG00005015866	0.982214	0.0952012	CPB1	NA	-1.0612	0	NA
ENSCDRG00005013895	NA	-2.48287	CPB1	NA	-2.36394	0	NA
ENSCDRG00005007487	0.918738	0.547882	CPB2	NA	0.254579	0	NA
ENSCDRG00005009082	NA	-0.094677	CPEB2	NA	-0.609818	0	NA
ENSCDRG00005016732	NA	-1.00535	CPLX2	NA	-0.211426	0	NA
ENSCDRG00005003984	NA	-1.13328	CPLX2	NA	-0.0112108	0	NA
ENSCDRG00005017603	0.986042	0.0677888	CPLX3	NA	0.101065	0	NA
ENSCDRG00005007322	0.864517	0.237206	CPN2	NA	-0.134295	0	NA
ENSCDRG00005013980	NA	0	CPNE1	NA	0.555963	0	NA
ENSCDRG00005001145	NA	0.437033	CPNE2	NA	0	0	NA
ENSCDRG00005017355	0.964635	-0.0851268	CPNE3	NA	0.474327	0	NA
ENSCDRG00005000010	0.961191	-0.09405	CPNE4	NA	-0.256183	0	NA
ENSCDRG00005001595	NA	0	CPNE8	NA	1.53373	0	NA
ENSCDRG00005019757	0.972252	0.184419	CPO	NA	0.164318	0	NA
ENSCDRG00005014945	NA	1.95595	CPQ	NA	3.71641	0	NA
ENSCDRG00005021200	0.743124	-0.573024	CPSF3	NA	-0.632714	0	NA
ENSCDRG00005002793	0.964911	-0.119675	CPT1C	NA	0.288916	0	NA
ENSCDRG00005018942	NA	1.0141	CR2	NA	0.555963	0	NA
ENSCDRG00005018811	NA	-0.656312	CRACDL	NA	-1.62566	0	NA
ENSCDRG00005022420	0.850148	0.612491	CRACR2A	NA	0.127251	0	NA
ENSCDRG00005012891	NA	0	CRADD	NA	0.555963	0	NA
ENSCDRG00005003014	NA	0	CRAT	NA	0	0	NA
ENSCDRG00005013045	0.323556	-1.49729	CREB3L3	NA	-0.167333	0	NA
ENSCDRG00005018404	NA	0	CREBL2	NA	1.13303	0	NA
ENSCDRG00005005398	NA	1.01411	CREG1	NA	2.50204	0	NA
ENSCDRG00005022325	0.967827	-0.092874	CRELD2	NA	0.00498196	0	NA
ENSCDRG00005020424	NA	-0.116129	CREM	NA	1.40274	0	NA
ENSCDRG00005010105	0.956129	0.437039	CRH	NA	0.55597	0	NA
ENSCDRG00005020833	0.837697	0.564449	CRH	NA	0.618952	0	NA
ENSCDRG00005004079	NA	0.437033	CRIP2	NA	1.57376	0	NA
ENSCDRG00005003578	NA	-0.717115	CRIP3	NA	1.38272	0	NA
ENSCDRG00005005224	0.029941	1.55661	CRISP1	NA	-0.488991	0	NA
ENSCDRG00005008884	0.985845	-0.0939934	CRISP1	NA	-0.304201	0	NA
ENSCDRG00005019335	NA	0	CRISP3	NA	0.555963	0	NA
ENSCDRG00005019767	NA	-0.538047	CRK	NA	0.0861207	0	NA
ENSCDRG00005022121	0.431419	3.12603	CRKL	NA	0.55597	0	NA
ENSCDRG00005010053	0.621635	-0.624046	CRLF1	NA	0.0562456	0	NA
ENSCDRG00005017196	0.843466	-0.657898	CRLF2	NA	-1.5264	0	NA
ENSCDRG00005013190	NA	0.437033	CRLF3	NA	-0.0211071	0	NA
ENSCDRG00005011103	NA	-1.22264	CRLS1	NA	-0.999109	0	NA
ENSCDRG00005016258	NA	-0.717107	CRMP1	NA	-0.598177	0	NA
ENSCDRG00005018710	0.968001	0.171354	CRNKL1	NA	2.42646	0	NA
ENSCDRG00005019503	0.681302	-1.22662	CRPPA	NA	-0.300971	0	NA
ENSCDRG00005018073	0.953798	0.219619	CRTAP	NA	-0.25359	0	NA
ENSCDRG00005005788	NA	0.109618	CRTC3	NA	0.378964	0	NA
ENSCDRG00005012871	NA	0	CRYAA	NA	0	0	NA
ENSCDRG00005018238	NA	1.50859	CRYAB	NA	0.967821	0	NA
ENSCDRG00005012205	0.986721	-0.0404864	CRYBA1	NA	-0.218071	0	NA
ENSCDRG00005020598	0.897919	0.827957	CRYBA4	NA	-0.579914	0	NA
ENSCDRG00005002239	0.779188	-0.942434	CRYBG3	NA	-1.58047	0	NA
ENSCDRG00005009257	0.976607	-0.204298	CRYGN	NA	0.106533	0	NA
ENSCDRG00005000654	0.824941	-0.340633	CRYZL1	NA	-0.580735	0	NA
ENSCDRG00005001938	0.399936	-0.720396	CS	NA	-0.684031	0	NA
ENSCDRG00005020158	NA	0.437036	CSE1L	NA	1.66805	0	NA
ENSCDRG00005011414	NA	1.44832	CSF1	NA	0.585621	0	NA
ENSCDRG00005000185	NA	-0.717108	CSF2	NA	-0.0211071	0	NA
ENSCDRG00005021837	NA	0.437037	CSGALNACT1	NA	1.79647	0	NA
ENSCDRG00005017753	0.941896	0.379538	CSK	NA	0.0278621	0	NA
ENSCDRG00005019851	NA	-0.140037	CSMD3	NA	0.77221	0	NA
ENSCDRG00005002970	0.488572	-1.35359	CSNK1G3	NA	-0.425621	0	NA
ENSCDRG00005005979	NA	1.61386	CSNK2A2	NA	-0.0211073	0	NA
ENSCDRG00005012083	0.951817	-0.340802	CSPP1	NA	1.41872	0	NA
ENSCDRG00005013871	0.881135	0.295054	CST7	NA	-0.198805	0	NA
ENSCDRG00005012368	NA	-0.512003	CTDSPL	NA	0.737173	0	NA
ENSCDRG00005004073	0.987753	-0.0259333	CTDSPL2	NA	-0.146129	0	NA
ENSCDRG00005003900	0.679011	-0.681824	CTH	NA	0.136492	0	NA
ENSCDRG00005010750	NA	0.437033	CTHRC1	NA	0	0	NA
ENSCDRG00005018448	NA	-0.382663	CTLA4	NA	-1.54881	0	NA
ENSCDRG00005014848	NA	-1.29418	CTNNA1	NA	1.12945	0	NA
ENSCDRG00005013072	0.896436	0.36853	CTNNA2	NA	-0.480028	0	NA
ENSCDRG00005017214	0.841165	0.58376	CTNNA2	NA	-0.112336	0	NA
ENSCDRG00005009340	0.997195	0.00844474	CTNNAL1	NA	0.513002	0	NA
ENSCDRG00005013855	NA	-0.707858	CTPS1	NA	1.20805	0	NA
ENSCDRG00005012221	0.792417	1.61059	CTRC	NA	0.814358	0	NA
ENSCDRG00005019769	NA	-3.786	CTRC	NA	-0.857673	0	NA
ENSCDRG00005013066	0.838428	1.12687	CTSL	NA	0.402624	0	NA
ENSCDRG00005013582	NA	0.0135823	CTSO	NA	-0.989996	0	NA
ENSCDRG00005000947	NA	0.351833	CTTNBP2	NA	-0.475984	0	NA
ENSCDRG00005010069	NA	0.437033	CTTNBP2NL	NA	0	0	NA
ENSCDRG00005017773	NA	-0.199748	CTXND1	NA	-0.571504	0	NA
ENSCDRG00005014583	0.944287	0.288944	CUEDC2	NA	-0.105848	0	NA
ENSCDRG00005001734	NA	0.790251	CUL3	NA	0.429411	0	NA
ENSCDRG00005005797	NA	0.437033	CUL7	NA	0	0	NA
ENSCDRG00005021474	0.751795	-0.946064	CUL9	NA	-2.41046	0	NA
ENSCDRG00005009360	NA	-0.140038	CUTA	NA	1.71486	0	NA
ENSCDRG00005002342	NA	-1.67918	CUTC	NA	-1.17905	0	NA
ENSCDRG00005010918	NA	0	CUX2	NA	0	0	NA
ENSCDRG00005009444	0.976528	-0.120119	CUX2	NA	0.699102	0	NA
ENSCDRG00005012911	NA	-0.717107	CWF19L1	NA	-0.598177	0	NA
ENSCDRG00005016777	NA	0.389683	CXCL10	NA	-0.734468	0	NA
ENSCDRG00005000983	0.822325	1.15195	CXCL11	NA	-1.05493	0	NA
ENSCDRG00005017732	0.869118	0.825207	CXCL5	NA	-2.96923	0	NA
ENSCDRG00005021126	0.792827	-0.749052	CXCL8	NA	-1.32422	0	NA
ENSCDRG00005016353	0.992948	-0.024117	CXCL9	NA	-0.873951	0	NA
ENSCDRG00005020849	NA	0	CXCR3	NA	1.67202	0	NA
ENSCDRG00005005873	0.823298	-0.58669	CXCR6	NA	-0.695549	0	NA
ENSCDRG00005009607	0.716714	0.793938	CXorf21	NA	0.119887	0	NA
ENSCDRG00005006055	NA	-0.874834	CXXC1	NA	0.658135	0	NA
ENSCDRG00005014613	0.99993	-0.00115488	CXXC4	NA	-0.534201	0	NA
ENSCDRG00005013852	NA	-0.717112	CXXC5	NA	-0.598181	0	NA
ENSCDRG00005013893	NA	0	CYB561A3	NA	1.13303	0	NA
ENSCDRG00005020668	NA	1.01411	CYB561D2	NA	0.555967	0	NA
ENSCDRG00005021857	NA	0	CYB5R1	NA	0.555963	0	NA
ENSCDRG00005017968	0.595702	0.694202	CYBA	NA	0.230206	0	NA
ENSCDRG00005013728	NA	-2.2891	CYBB	NA	-1.01603	0	NA
ENSCDRG00005005117	NA	0.0632024	CYBC1	NA	0.126332	0	NA
ENSCDRG00005003022	0.917364	0.182097	CYBRD1	NA	-0.031768	0	NA
ENSCDRG00005007179	0.240722	-0.894004	CYFIP2	NA	-0.576859	0	NA
ENSCDRG00005019802	0.000867399	2.47238	CYGB	NA	0.84334	0	NA
ENSCDRG00005001417	NA	-2.20954	CYM	NA	-1.51354	0	NA
ENSCDRG00005004956	0.954112	0.233691	CYP11A1	NA	0.264897	0	NA
ENSCDRG00005017962	NA	1.41453	CYP1A2	NA	-2.16878	0	NA
ENSCDRG00005018203	0.299868	1.09153	CYP26B1	NA	0.579449	0	NA
ENSCDRG00005015318	NA	1.0141	CYP26C1	NA	0.555963	0	NA
ENSCDRG00005016801	0.503415	-0.699224	CYP27C1	NA	-0.90441	0	NA
ENSCDRG00005004443	NA	2.41479	CYP27C1	NA	0.975568	0	NA
ENSCDRG00005005725	0.946043	-0.19361	CYP2F1	NA	-0.166771	0	NA
ENSCDRG00005014805	NA	1.41807	CYP2S1	NA	1.39795	0	NA
ENSCDRG00005002354	NA	-1.19989	CYP46A1	NA	0.0158912	0	NA
ENSCDRG00005003955	NA	-0.024617	CYP4F22	NA	-0.765693	0	NA
ENSCDRG00005003642	0.87586	0.441602	CYP4F3	NA	-2.34081	0	NA
ENSCDRG00005009692	NA	-1.36357	CYP4X1	NA	-0.212602	0	NA
ENSCDRG00005002984	NA	-0.717107	CYP51A1	NA	-0.598177	0	NA
ENSCDRG00005006039	NA	0.869618	CYSLTR2	NA	-2.16384	0	NA
ENSCDRG00005022242	NA	0.744902	CYSRT1	NA	1.61084	0	NA
ENSCDRG00005000290	NA	-0.717113	CYTL1	NA	-0.598182	0	NA
ENSCDRG00005014357	NA	-0.140037	CZIB	NA	1.33502	0	NA
ENSCDRG00005013398	NA	0	DAB1	NA	0	0	NA
ENSCDRG00005002373	NA	1.59037	DACH1	NA	0.555964	0	NA
ENSCDRG00005008120	0.927738	-0.322366	DAGLB	NA	-0.2537	0	NA
ENSCDRG00005019788	NA	0.962248	DALRD3	NA	0.555966	0	NA
ENSCDRG00005013195	0.972252	-0.261321	DAPK1	NA	-1.01523	0	NA
ENSCDRG00005009228	0.755426	1.00769	DAPK2	NA	2.57769	0	NA
ENSCDRG00005013776	NA	-0.717107	DAPK3	NA	-0.598177	0	NA
ENSCDRG00005020177	0.714407	1.01766	DAPP1	NA	1.06763	0	NA
ENSCDRG00005008917	0.953113	-0.146851	DAXX	NA	1.31506	0	NA
ENSCDRG00005009183	0.678742	1.9868	DBNDD2	NA	2.8968	0	NA
ENSCDRG00005010241	0.147707	-1.69395	DBNL	NA	0.613456	0	NA
ENSCDRG00005012780	NA	-1.29418	DBR1	NA	-1.17525	0	NA
ENSCDRG00005017119	0.985816	0.047452	DCAF1	NA	1.43455	0	NA
ENSCDRG00005007834	NA	0	DCAF12	NA	0.555963	0	NA
ENSCDRG00005011362	NA	0.437036	DCAF6	NA	-0.598182	0	NA
ENSCDRG00005013674	0.476759	-1.17156	DCAF7	NA	-0.294395	0	NA
ENSCDRG00005005258	1	0	DCAF8	NA	0.555964	0	NA
ENSCDRG00005021703	NA	-0.181819	DCAKD	NA	-0.270522	0	NA
ENSCDRG00005001238	0.981233	-0.0717	DCBLD1	NA	-0.0588021	0	NA
ENSCDRG00005020043	0.719435	-0.993297	DCC	NA	-0.0834137	0	NA
ENSCDRG00005020450	0.970099	0.228616	DCDC2B	NA	-1.64537	0	NA
ENSCDRG00005016579	NA	1.0141	DCK	NA	0	0	NA
ENSCDRG00005006648	0.978745	-0.188448	DCLRE1A	NA	2.98956	0	NA
ENSCDRG00005013538	NA	0	DCLRE1C	NA	2.39667	0	NA
ENSCDRG00005003884	0.926934	0.269638	DCN	NA	0.503732	0	NA
ENSCDRG00005017696	0.968001	0.104922	DCP1B	NA	0.202638	0	NA
ENSCDRG00005013509	NA	-0.140038	DCSTAMP	NA	0.997265	0	NA
ENSCDRG00005021035	NA	0.437033	DCSTAMP	NA	0	0	NA
ENSCDRG00005008618	NA	0.97944	DCT	NA	1.34332	0	NA
ENSCDRG00005008210	0.19348	-2.37197	DCTN3	NA	-0.341148	0	NA
ENSCDRG00005007679	NA	-0.717115	DCTPP1	NA	1.86289	0	NA
ENSCDRG00005014707	NA	-0.717107	DCXR	NA	-0.598177	0	NA
ENSCDRG00005015388	0.849169	0.386166	DDB2	NA	0.466362	0	NA
ENSCDRG00005019449	NA	0.437033	DDC	NA	0.956661	0	NA
ENSCDRG00005016533	0.773737	0.378034	DDHD2	NA	-0.24137	0	NA
ENSCDRG00005000219	0.986721	-0.030223	DDIAS	NA	-0.527159	0	NA
ENSCDRG00005003231	0.901696	-0.344169	DDIT4L	NA	-0.360116	0	NA
ENSCDRG00005015672	0.852974	1.16286	DDN	NA	0.625044	0	NA
ENSCDRG00005016783	NA	1.0141	DDR2	NA	0	0	NA
ENSCDRG00005017374	0.997781	0.00657217	DDRGK1	NA	0.582821	0	NA
ENSCDRG00005013102	0.966616	0.140925	DDX18	NA	-0.686004	0	NA
ENSCDRG00005010437	0.27775	-1.27777	DDX20	NA	-0.817593	0	NA
ENSCDRG00005001399	NA	0.437033	DDX23	NA	0	0	NA
ENSCDRG00005017395	0.894049	0.325079	DDX24	NA	-0.603386	0	NA
ENSCDRG00005020907	0.969078	0.274304	DDX28	NA	1.85062	0	NA
ENSCDRG00005004810	NA	-2.60205	DDX31	NA	-1.641	0	NA
ENSCDRG00005002110	NA	0	DDX4	NA	2.56224	0	NA
ENSCDRG00005014412	NA	0.850717	DDX41	NA	-0.979606	0	NA
ENSCDRG00005004642	0.965087	0.231416	DDX47	NA	0.0386436	0	NA
ENSCDRG00005020873	0.964591	0.280981	DDX51	NA	0.994059	0	NA
ENSCDRG00005012935	0.989824	0.0360417	DDX52	NA	0.421727	0	NA
ENSCDRG00005018365	0.469087	-1.48213	DDX58	NA	-0.764281	0	NA
ENSCDRG00005022373	0.920971	-0.562605	DDX6	NA	-1.26844	0	NA
ENSCDRG00005010062	0.622417	-1.20061	DECR1	NA	-0.105997	0	NA
ENSCDRG00005012163	NA	0.924917	DEDD	NA	-0.658851	0	NA
ENSCDRG00005007479	0.947997	0.275824	DEDD2	NA	0.211136	0	NA
ENSCDRG00005004872	0.128528	-3.53015	DEF6	NA	-0.41152	0	NA
ENSCDRG00005013883	NA	0	DEFB108B	NA	0	0	NA
ENSCDRG00005013619	0.993028	0.0207601	DEFB116	NA	0.0283942	0	NA
ENSCDRG00005012140	NA	-0.0577488	DEFB127	NA	-1.09884	0	NA
ENSCDRG00005009850	NA	-0.38793	DEGS1	NA	0.135446	0	NA
ENSCDRG00005007116	0.978601	-0.0447971	DENND10	NA	0.0285683	0	NA
ENSCDRG00005005826	NA	-0.140037	DENND11	NA	-1.17525	0	NA
ENSCDRG00005004734	0.796243	0.687499	DENND1A	NA	0.151536	0	NA
ENSCDRG00005001277	0.964591	-0.203947	DENND2B	NA	0.194553	0	NA
ENSCDRG00005005490	NA	-0.140038	DENND2C	NA	-0.0211073	0	NA
ENSCDRG00005007919	NA	1.97674	DENND6A	NA	1.98306	0	NA
ENSCDRG00005005768	NA	0.437033	DENR	NA	0	0	NA
ENSCDRG00005008409	0.739292	-1.73142	DEPDC1	NA	0.0519232	0	NA
ENSCDRG00005005220	0.969355	-0.157113	DEPDC1B	NA	0.398861	0	NA
ENSCDRG00005021727	NA	1.05446	DEPDC7	NA	0.274557	0	NA
ENSCDRG00005014216	NA	-0.168103	DEPTOR	NA	-0.00751224	0	NA
ENSCDRG00005015449	NA	-0.450873	DERL1	NA	0.572311	0	NA
ENSCDRG00005021501	0.725674	0.772229	DERL3	NA	0.390743	0	NA
ENSCDRG00005004051	NA	-1.29419	DFFA	NA	-0.598183	0	NA
ENSCDRG00005000357	NA	0.866752	DGAT2	NA	-1.17525	0	NA
ENSCDRG00005009532	0.80404	-0.352562	DGAT2L6	NA	0.594896	0	NA
ENSCDRG00005015145	NA	-1.66198	DGAT2L6	NA	-1.35669	0	NA
ENSCDRG00005013247	0.506375	0.83985	DGCR2	NA	0.793601	0	NA
ENSCDRG00005019255	0.677787	0.524751	DGKB	NA	0.342378	0	NA
ENSCDRG00005001134	NA	-0.717107	DGKH	NA	-0.598177	0	NA
ENSCDRG00005006342	NA	1.14799	DGKI	NA	0.394333	0	NA
ENSCDRG00005019917	0.532055	1.50377	DGKK	NA	1.61006	0	NA
ENSCDRG00005006364	0.290435	-0.902998	DHH	NA	-0.201002	0	NA
ENSCDRG00005013591	NA	-0.140037	DHRS11	NA	-0.0211071	0	NA
ENSCDRG00005019818	0.256101	1.25564	DHRS7	NA	0.369807	0	NA
ENSCDRG00005009499	0.887316	0.485885	DHRS9	NA	0.395576	0	NA
ENSCDRG00005020751	0.823298	0.527241	DHX30	NA	0.602945	0	NA
ENSCDRG00005019880	NA	-2.04879	DHX33	NA	1.12823	0	NA
ENSCDRG00005012695	0.83495	-0.505025	DHX35	NA	0.251204	0	NA
ENSCDRG00005006606	NA	0	DHX38	NA	0.555963	0	NA
ENSCDRG00005007552	NA	1.0141	DHX57	NA	0.555963	0	NA
ENSCDRG00005019385	0.637741	0.591966	DHX8	NA	0.886122	0	NA
ENSCDRG00005005968	0.83495	0.589	DIAPH3	NA	0.648427	0	NA
ENSCDRG00005012389	0.443717	-1.54036	DIAPH3	NA	-0.501297	0	NA
ENSCDRG00005002372	NA	0.96229	DIMT1	NA	-0.456694	0	NA
ENSCDRG00005020793	NA	0	DIP2C	NA	0	0	NA
ENSCDRG00005012599	0.940629	-0.423613	DIRAS2	NA	0.859778	0	NA
ENSCDRG00005017102	NA	-0.312554	DIRAS2	NA	-0.999639	0	NA
ENSCDRG00005001659	NA	0	DIS3	NA	0	0	NA
ENSCDRG00005001889	NA	0	DIS3L	NA	0.555963	0	NA
ENSCDRG00005013047	NA	-0.140038	DISC1	NA	-0.598181	0	NA
ENSCDRG00005016746	NA	-1.01601	DISP3	NA	0.0384162	0	NA
ENSCDRG00005001012	0.864193	0.405098	DKC1	NA	-0.199205	0	NA
ENSCDRG00005014430	NA	-0.551651	DKK 1.00	NA	2.12279	0	NA
ENSCDRG00005019184	0.985811	-0.084274	DLG3	NA	0.501235	0	NA
ENSCDRG00005016221	NA	0.437033	DLG4	NA	2.91517	0	NA
ENSCDRG00005021997	NA	1.0141	DLGAP1	NA	1.53373	0	NA
ENSCDRG00005013128	NA	-0.352085	DLGAP3	NA	-2.33493	0	NA
ENSCDRG00005015187	0.864517	-0.39603	DLGAP4	NA	-0.036884	0	NA
ENSCDRG00005002244	0.250705	-1.6359	DLGAP5	NA	-1.53563	0	NA
ENSCDRG00005003142	NA	-0.776441	DLK1	NA	-2.76651	0	NA
ENSCDRG00005012683	0.982902	-0.104272	DLL1	NA	-1.11221	0	NA
ENSCDRG00005002020	0.981401	-0.0628781	DLL3	NA	0.512932	0	NA
ENSCDRG00005011379	NA	0.437033	DLX3	NA	0	0	NA
ENSCDRG00005018782	NA	-2.18436	DLX4	NA	-1.48836	0	NA
ENSCDRG00005011355	NA	1.61117	DLX4	NA	1.47582	0	NA
ENSCDRG00005006124	0.773039	-0.67367	DLX5	NA	-0.0537418	0	NA
ENSCDRG00005006119	0.893837	-0.484156	DLX6	NA	0.153035	0	NA
ENSCDRG00005009641	0.958336	0.222194	DMAP1	NA	0.540748	0	NA
ENSCDRG00005010731	NA	0.812358	DMPK	NA	-0.0134714	0	NA
ENSCDRG00005014008	0.597745	-1.69073	DNAAF2	NA	-0.659416	0	NA
ENSCDRG00005015607	0.713517	-1.46566	DNAAF6	NA	0.207358	0	NA
ENSCDRG00005016601	NA	0	DNAH1	NA	0	0	NA
ENSCDRG00005019548	0.961191	0.105916	DNAH3	NA	-0.364296	0	NA
ENSCDRG00005008707	0.938257	-0.568216	DNAH5	NA	1.35555	0	NA
ENSCDRG00005012131	0.993292	0.0242067	DNAH6	NA	2.05596	0	NA
ENSCDRG00005010629	NA	-0.717107	DNAI1	NA	-0.598177	0	NA
ENSCDRG00005009012	0.939638	-0.451619	DNAJB1	NA	1.59628	0	NA
ENSCDRG00005004357	NA	0	DNAJB9	NA	1.13303	0	NA
ENSCDRG00005009978	NA	1.14163	DNAJC1	NA	0.679035	0	NA
ENSCDRG00005018482	NA	-0.229505	DNAJC12	NA	-1.23711	0	NA
ENSCDRG00005012239	NA	0.203769	DNAJC16	NA	-0.675913	0	NA
ENSCDRG00005007467	NA	-1.29418	DNAJC18	NA	0.418505	0	NA
ENSCDRG00005015942	NA	-1.76495	DNAJC19	NA	-1.06894	0	NA
ENSCDRG00005007304	NA	-0.717107	DNAJC2	NA	-0.598177	0	NA
ENSCDRG00005017444	0.494924	1.27337	DNAJC21	NA	0.340145	0	NA
ENSCDRG00005007966	NA	0.437035	DNAJC24	NA	0.555965	0	NA
ENSCDRG00005000141	NA	-1.31597	DNAJC28	NA	-1.75075	0	NA
ENSCDRG00005004804	0.901506	-0.203729	DNAJC6	NA	0.721999	0	NA
ENSCDRG00005020911	0.9198	-0.392054	DNAJC7	NA	0.925985	0	NA
ENSCDRG00005007417	NA	-0.140037	DNAJC9	NA	-0.598177	0	NA
ENSCDRG00005005041	0.986721	-0.0440029	DNAL1	NA	0.177817	0	NA
ENSCDRG00005009434	0.907617	0.229453	DNALI1	NA	-0.20208	0	NA
ENSCDRG00005020354	0.971546	-0.108853	DNASE1L2	NA	0.119918	0	NA
ENSCDRG00005018420	NA	0.406994	DNER	NA	-1.01587	0	NA
ENSCDRG00005004213	0.61577	1.25062	DNM2	NA	0.157089	0	NA
ENSCDRG00005013256	NA	-0.638929	DNMT1	NA	0.169575	0	NA
ENSCDRG00005005665	NA	-0.372429	DNMT3A	NA	0.387781	0	NA
ENSCDRG00005021542	0.740405	-1.07162	DNPH1	NA	0.618261	0	NA
ENSCDRG00005018253	NA	-2.3149	DNTTIP1	NA	-2.19597	0	NA
ENSCDRG00005010374	NA	1.09123	DOC2A	NA	-0.425522	0	NA
ENSCDRG00005019918	NA	0.626258	DOC2B	NA	-0.0963331	0	NA
ENSCDRG00005000605	0.956282	0.209411	DOCK4	NA	-0.106209	0	NA
ENSCDRG00005018364	NA	0.437033	DOCK6	NA	2.39667	0	NA
ENSCDRG00005017082	0.747686	0.68367	DOCK8	NA	0.741742	0	NA
ENSCDRG00005011636	NA	-1.90434	DOHH	NA	0.600953	0	NA
ENSCDRG00005004853	NA	-1.41813	DOK1	NA	-2.13493	0	NA
ENSCDRG00005012915	0.92369	-0.311997	DOK6	NA	-0.0261849	0	NA
ENSCDRG00005002412	0.908361	0.341878	DOK7	NA	0.194207	0	NA
ENSCDRG00005002538	0.773168	-0.635435	DOK7	NA	1.76949	0	NA
ENSCDRG00005018139	NA	-1.29418	DOP1A	NA	-1.17525	0	NA
ENSCDRG00005004634	NA	0	DOP1B	NA	0	0	NA
ENSCDRG00005019690	0.681881	-0.843467	DPAGT1	NA	-0.989303	0	NA
ENSCDRG00005016209	NA	-0.688289	DPEP1	NA	1.58918	0	NA
ENSCDRG00005016754	0.621635	-1.02513	DPEP2	NA	-0.637677	0	NA
ENSCDRG00005016820	0.802535	1.28157	DPEP2NB	NA	0.0860893	0	NA
ENSCDRG00005016306	0.682907	-1.30251	DPEP3	NA	-2.12003	0	NA
ENSCDRG00005021864	0.801304	-0.527263	DPF1	NA	-0.556169	0	NA
ENSCDRG00005000732	NA	-0.717107	DPF2	NA	-0.598177	0	NA
ENSCDRG00005006566	0.952226	0.324954	DPH5	NA	-0.0254568	0	NA
ENSCDRG00005004486	NA	0.843091	DPM2	NA	-1.42389	0	NA
ENSCDRG00005013155	NA	0	DPP9	NA	0	0	NA
ENSCDRG00005004351	0.795616	0.489652	DPPA2	NA	-0.799412	0	NA
ENSCDRG00005014789	0.966495	-0.18475	DPT	NA	-0.582722	0	NA
ENSCDRG00005004501	0.800335	0.407906	DPY19L2	NA	-0.560913	0	NA
ENSCDRG00005013224	NA	-0.222926	DPYSL3	NA	0.341703	0	NA
ENSCDRG00005001311	NA	0.437034	DPYSL4	NA	2.009	0	NA
ENSCDRG00005017055	NA	-0.717107	DRAXIN	NA	0.99669	0	NA
ENSCDRG00005007316	NA	0	DRC3	NA	0.555963	0	NA
ENSCDRG00005005222	0.771927	0.615009	DRC7	NA	0.309546	0	NA
ENSCDRG00005010582	NA	1.68356	DRD1	NA	-0.0211071	0	NA
ENSCDRG00005014042	NA	-0.140038	DRD4	NA	0.555969	0	NA
ENSCDRG00005008371	NA	-0.140037	DRD4	NA	1.64402	0	NA
ENSCDRG00005022108	NA	1.56514	DRG1	NA	0.555969	0	NA
ENSCDRG00005013992	0.968001	0.116968	DSCC1	NA	-0.349909	0	NA
ENSCDRG00005021845	0.985532	0.0466866	DSCC1	NA	-0.174267	0	NA
ENSCDRG00005015844	NA	0	DSG3	NA	0.555963	0	NA
[truncated: 17,580 more rows]
