# Supplementary material for: Multiomic analysis of the Arabian camel (Camelus dromedarius) kidney reveals a role for cholesterol in water conservation
Source: Commun Biol. 2021 Jun 23;4:779. doi: 10.1038/s42003-021-02327-3 (PMC8222267; doi:10.1038/s42003-021-02327-3)
Supplement: Supplementary file 8 — Supplementary Data 5 [file 42003_2021_2327_MOESM8_ESM.xlsx]

## Sheet: Cortex_only
Protein_catalogue_DEPs_Cortex_only
ensembl_peptide_id	ensembl_gene_id	external_gene_name	description
ENSCDRP00005014029	ENSCDRG00005009964	A1BG	alpha-1-B glycoprotein [Source:HGNC Symbol;Acc:HGNC:5]
ENSCDRP00005002919	ENSCDRG00005002082	AASDHPPT	aminoadipate-semialdehyde dehydrogenase-phosphopantetheinyl transferase [Source:NCBI gene;Acc:105095415]
ENSCDRP00005009923	ENSCDRG00005007040	ABRAXAS2	abraxas 2, BRISC complex subunit [Source:HGNC Symbol;Acc:HGNC:28975]
ENSCDRP00005012793	ENSCDRG00005009090	ACAD9	acyl-CoA dehydrogenase family member 9 [Source:HGNC Symbol;Acc:HGNC:21497]
ENSCDRP00005017069	ENSCDRG00005011717	ACADM	acyl-CoA dehydrogenase medium chain [Source:NCBI gene;Acc:105096653]
ENSCDRP00005020094	ENSCDRG00005013873	ACD	ACD shelterin complex subunit and telomerase recruitment factor [Source:HGNC Symbol;Acc:HGNC:25070]
ENSCDRP00005013365	ENSCDRG00005008746	ACIN1	apoptotic chromatin condensation inducer 1 [Source:HGNC Symbol;Acc:HGNC:17066]
ENSCDRP00005031751	ENSCDRG00005021651	ACOT9	acyl-CoA thioesterase 9 [Source:NCBI gene;Acc:105103963]
ENSCDRP00005032391	ENSCDRG00005022041	ACSF2	acyl-CoA synthetase family member 2 [Source:NCBI gene;Acc:105097727]
ENSCDRP00005023496	ENSCDRG00005016247	ACSL4	acyl-CoA synthetase long chain family member 4 [Source:NCBI gene;Acc:105093185]
ENSCDRP00005027723	ENSCDRG00005019074	ACTR1B	actin related protein 1B [Source:NCBI gene;Acc:105092669]
ENSCDRP00005001422	ENSCDRG00005001055	ACYP1	acylphosphatase 1 [Source:NCBI gene;Acc:105086090]
ENSCDRP00005017161	ENSCDRG00005011988	ADAM10	ADAM metallopeptidase domain 10 [Source:NCBI gene;Acc:105088967]
ENSCDRP00005005878	ENSCDRG00005004116	ADD1	adducin 1 [Source:HGNC Symbol;Acc:HGNC:243]
ENSCDRP00005008758	ENSCDRG00005006153	ADD3	adducin 3 [Source:NCBI gene;Acc:105091710]
ENSCDRP00005016284	ENSCDRG00005011426	ADPRH	ADP-ribosylarginine hydrolase [Source:HGNC Symbol;Acc:HGNC:269]
ENSCDRP00005030734	ENSCDRG00005021004	AFAP1L2	actin filament associated protein 1 like 2 [Source:HGNC Symbol;Acc:HGNC:25901]
ENSCDRP00005010734	ENSCDRG00005006936	AFDN	afadin, adherens junction formation factor [Source:HGNC Symbol;Acc:HGNC:7137]
ENSCDRP00005009554	ENSCDRG00005006758	AGO3	argonaute RISC catalytic component 3 [Source:NCBI gene;Acc:105086953]
ENSCDRP00005001414	ENSCDRG00005001034	AGPAT2	1-acylglycerol-3-phosphate O-acyltransferase 2 [Source:HGNC Symbol;Acc:HGNC:325]
ENSCDRP00005002433	ENSCDRG00005001769	AHCYL1	adenosylhomocysteinase like 1 [Source:HGNC Symbol;Acc:HGNC:344]
ENSCDRP00005022086	ENSCDRG00005015328	AHSP	alpha hemoglobin stabilizing protein [Source:HGNC Symbol;Acc:HGNC:18075]
ENSCDRP00005013185	ENSCDRG00005008929	AIFM1	apoptosis inducing factor mitochondria associated 1 [Source:NCBI gene;Acc:105098815]
ENSCDRP00005016199	ENSCDRG00005011125	AIG1	androgen induced 1 [Source:HGNC Symbol;Acc:HGNC:21607]
ENSCDRP00005006181	ENSCDRG00005004398	AK3	adenylate kinase 3 [Source:NCBI gene;Acc:105101969]
ENSCDRP00005014632	ENSCDRG00005010340	AKT2	AKT serine/threonine kinase 2 [Source:HGNC Symbol;Acc:HGNC:392]
ENSCDRP00005016225	ENSCDRG00005011372	ALDH18A1	aldehyde dehydrogenase 18 family member A1 [Source:HGNC Symbol;Acc:HGNC:9722]
ENSCDRP00005027497	ENSCDRG00005018841	ALDH5A1	aldehyde dehydrogenase 5 family member A1 [Source:NCBI gene;Acc:105089130]
ENSCDRP00005017120	ENSCDRG00005011675	ALPL	alkaline phosphatase, biomineralization associated [Source:NCBI gene;Acc:105088863]
ENSCDRP00005003490	ENSCDRG00005002439	AMPD2	adenosine monophosphate deaminase 2 [Source:HGNC Symbol;Acc:HGNC:469]
ENSCDRP00005021515	ENSCDRG00005014928	ANAPC4	anaphase promoting complex subunit 4 [Source:HGNC Symbol;Acc:HGNC:19990]
ENSCDRP00005012333	ENSCDRG00005008769	ANGPTL1	angiopoietin like 1 [Source:HGNC Symbol;Acc:HGNC:489]
ENSCDRP00005029569	ENSCDRG00005019941	ANK1	ankyrin 1 [Source:HGNC Symbol;Acc:HGNC:492]
ENSCDRP00005031517	ENSCDRG00005021495	AP1M1	adaptor related protein complex 1 subunit mu 1 [Source:NCBI gene;Acc:105101824]
ENSCDRP00005010868	ENSCDRG00005007581	AP1M2	adaptor related protein complex 1 subunit mu 2 [Source:HGNC Symbol;Acc:HGNC:558]
ENSCDRP00005002431	ENSCDRG00005001770	APEX1	apurinic/apyrimidinic endodeoxyribonuclease 1 [Source:HGNC Symbol;Acc:HGNC:587]
ENSCDRP00005025823	ENSCDRG00005017799	APOA1	apolipoprotein A1 [Source:HGNC Symbol;Acc:HGNC:600]
ENSCDRP00005009038	ENSCDRG00005006333	APTX	aprataxin [Source:NCBI gene;Acc:105085570]
ENSCDRP00005018800	ENSCDRG00005012872	ARFGEF2	ADP ribosylation factor guanine nucleotide exchange factor 2 [Source:HGNC Symbol;Acc:HGNC:15853]
ENSCDRP00005028805	ENSCDRG00005019732	ARHGAP10	Rho GTPase activating protein 10 [Source:HGNC Symbol;Acc:HGNC:26099]
ENSCDRP00005011373	ENSCDRG00005008103	ARHGAP25	Rho GTPase activating protein 25 [Source:NCBI gene;Acc:105088920]
ENSCDRP00005010602	ENSCDRG00005007379	ARHGAP26	Rho GTPase activating protein 26 [Source:HGNC Symbol;Acc:HGNC:17073]
ENSCDRP00005000809	ENSCDRG00005000613	ARHGAP35	Rho GTPase activating protein 35 [Source:NCBI gene;Acc:105104034]
ENSCDRP00005010755	ENSCDRG00005007390	ARHGEF7	Rho guanine nucleotide exchange factor 7 [Source:HGNC Symbol;Acc:HGNC:15607]
ENSCDRP00005009199	ENSCDRG00005006498	ARID1A	AT-rich interaction domain 1A [Source:HGNC Symbol;Acc:HGNC:11110]
ENSCDRP00005023197	ENSCDRG00005015998	ARL 1.00	ADP ribosylation factor like GTPase 1 [Source:NCBI gene;Acc:105097453]
ENSCDRP00005023143	ENSCDRG00005016027	ARL6IP1	ADP ribosylation factor like GTPase 6 interacting protein 1 [Source:NCBI gene;Acc:105091148]
ENSCDRP00005019403	ENSCDRG00005013543	ARMCX2	armadillo repeat containing X-linked 2 [Source:NCBI gene;Acc:105085475]
ENSCDRP00005019379	ENSCDRG00005013530	ARMCX3	armadillo repeat containing X-linked 3 [Source:HGNC Symbol;Acc:HGNC:24065]
ENSCDRP00005021466	ENSCDRG00005014932	ARMH3	armadillo like helical domain containing 3 [Source:NCBI gene;Acc:105084344]
ENSCDRP00005027097	ENSCDRG00005018666	ARSD	arylsulfatase D [Source:HGNC Symbol;Acc:HGNC:717]
ENSCDRP00005020701	ENSCDRG00005014390	ART4	ADP-ribosyltransferase 4 (Dombrock blood group) [Source:NCBI gene;Acc:105096514]
ENSCDRP00005026767	ENSCDRG00005018376	ARVCF	ARVCF delta catenin family member [Source:NCBI gene;Acc:105106447]
ENSCDRP00005023890	ENSCDRG00005016438	ATG7	autophagy related 7 [Source:NCBI gene;Acc:105093107]
ENSCDRP00005021394	ENSCDRG00005013683	ATP11C	ATPase phospholipid transporting 11C [Source:HGNC Symbol;Acc:HGNC:13554]
ENSCDRP00005011709	ENSCDRG00005008319	ATP1B1	ATPase Na+/K+ transporting subunit beta 1 [Source:NCBI gene;Acc:105092738]
ENSCDRP00005013156	ENSCDRG00005009339	ATP1B3	ATPase Na+/K+ transporting subunit beta 3 [Source:NCBI gene;Acc:105086324]
ENSCDRP00005031519	ENSCDRG00005021499	ATP2B1	ATPase plasma membrane Ca2+ transporting 1 [Source:HGNC Symbol;Acc:HGNC:814]
ENSCDRP00005009108	ENSCDRG00005006486	ATP5ME	ATP synthase membrane subunit e [Source:HGNC Symbol;Acc:HGNC:846]
ENSCDRP00005003756	ENSCDRG00005002630	ATP6V0A4	ATPase H+ transporting V0 subunit a4 [Source:NCBI gene;Acc:105091627]
ENSCDRP00005003367	ENSCDRG00005002343	ATP6V1D	ATPase H+ transporting V1 subunit D [Source:HGNC Symbol;Acc:HGNC:13527]
ENSCDRP00005029960	ENSCDRG00005020102	ATP6V1E1	ATPase H+ transporting V1 subunit E1 [Source:NCBI gene;Acc:105100739]
ENSCDRP00005029043	ENSCDRG00005019870	ATP6V1H	ATPase H+ transporting V1 subunit H [Source:HGNC Symbol;Acc:HGNC:18303]
ENSCDRP00005024850	ENSCDRG00005017135	AUH	AU RNA binding methylglutaconyl-CoA hydratase [Source:HGNC Symbol;Acc:HGNC:890]
ENSCDRP00005022727	ENSCDRG00005015746	BABAM1	BRISC and BRCA1 A complex member 1 [Source:NCBI gene;Acc:105101839]
ENSCDRP00005026205	ENSCDRG00005018063	BAD	BCL2 associated agonist of cell death [Source:NCBI gene;Acc:105101547]
ENSCDRP00005023155	ENSCDRG00005016039	BCL2L1	BCL2 like 1 [Source:NCBI gene;Acc:105100821]
ENSCDRP00005013842	ENSCDRG00005009643	BICD2	BICD cargo adaptor 2 [Source:HGNC Symbol;Acc:HGNC:17208]
ENSCDRP00005015513	ENSCDRG00005010889	BLVRB	biliverdin reductase B [Source:HGNC Symbol;Acc:HGNC:1063]
ENSCDRP00005007868	ENSCDRG00005005624	BOLA3	bolA family member 3 [Source:NCBI gene;Acc:105096567]
ENSCDRP00005020654	ENSCDRG00005014369	BORCS6	BLOC-1 related complex subunit 6 [Source:NCBI gene;Acc:105102992]
ENSCDRP00005002509	ENSCDRG00005001823	BPGM	bisphosphoglycerate mutase [Source:NCBI gene;Acc:105085404]
ENSCDRP00005022208	ENSCDRG00005015385	BPHL	biphenyl hydrolase like [Source:NCBI gene;Acc:105087490]
ENSCDRP00005004333	ENSCDRG00005003045	BTF3	basic transcription factor 3 [Source:NCBI gene;Acc:105084790]
ENSCDRP00005008532	ENSCDRG00005006016	BTF3L4	basic transcription factor 3 like 4 [Source:NCBI gene;Acc:105092961]
ENSCDRP00005016987	ENSCDRG00005011873	C1orf52	chromosome unknown open reading frame, human C1orf52 [Source:NCBI gene;Acc:105095052]
ENSCDRP00005020746	ENSCDRG00005014427	C1QA	complement C1q A chain [Source:HGNC Symbol;Acc:HGNC:1241]
ENSCDRP00005014081	ENSCDRG00005009991	C2CD2	C2 calcium dependent domain containing 2 [Source:HGNC Symbol;Acc:HGNC:1266]
ENSCDRP00005011940	ENSCDRG00005008485	C4BPA	complement component 4 binding protein alpha [Source:NCBI gene;Acc:105098603]
ENSCDRP00005023737	ENSCDRG00005016414	C7	complement C7 [Source:HGNC Symbol;Acc:HGNC:1346]
ENSCDRP00005026724	ENSCDRG00005018415	C8orf82	chromosome 8 open reading frame 82 [Source:HGNC Symbol;Acc:HGNC:33826]
ENSCDRP00005006631	ENSCDRG00005004691	CACYBP	calcyclin binding protein [Source:HGNC Symbol;Acc:HGNC:30423]
ENSCDRP00005024972	ENSCDRG00005015534	CADM1	cell adhesion molecule 1 [Source:HGNC Symbol;Acc:HGNC:5951]
ENSCDRP00005004865	ENSCDRG00005003365	CADM2	cell adhesion molecule 2 [Source:NCBI gene;Acc:105087772]
ENSCDRP00005007637	ENSCDRG00005005472	CADM4	cell adhesion molecule 4 [Source:HGNC Symbol;Acc:HGNC:30825]
ENSCDRP00005026726	ENSCDRG00005018409	CALB1	calbindin 1 [Source:HGNC Symbol;Acc:HGNC:1434]
ENSCDRP00005002559	ENSCDRG00005001843	CALD1	caldesmon 1 [Source:HGNC Symbol;Acc:HGNC:1441]
ENSCDRP00005024016	ENSCDRG00005016605	CAPG	capping actin protein, gelsolin like [Source:HGNC Symbol;Acc:HGNC:1474]
ENSCDRP00005014342	ENSCDRG00005010157	CARD19	caspase recruitment domain family member 19 [Source:HGNC Symbol;Acc:HGNC:28148]
ENSCDRP00005014289	ENSCDRG00005009567	CARM1	coactivator associated arginine methyltransferase 1 [Source:HGNC Symbol;Acc:HGNC:23393]
ENSCDRP00005000352	ENSCDRG00005000294	CARNMT1	carnosine N-methyltransferase 1 [Source:HGNC Symbol;Acc:HGNC:23435]
ENSCDRP00005014254	ENSCDRG00005010019	CASP6	caspase 6 [Source:HGNC Symbol;Acc:HGNC:1507]
ENSCDRP00005015452	ENSCDRG00005009385	CAST	calpastatin [Source:HGNC Symbol;Acc:HGNC:1515]
ENSCDRP00005001141	ENSCDRG00005000839	CBX3	chromobox 3 [Source:HGNC Symbol;Acc:HGNC:1553]
ENSCDRP00005021962	ENSCDRG00005015276	CCAR2	cell cycle and apoptosis regulator 2 [Source:HGNC Symbol;Acc:HGNC:23360]
ENSCDRP00005021839	ENSCDRG00005015184	CCDC127	coiled-coil domain containing 127 [Source:NCBI gene;Acc:105102190]
ENSCDRP00005030813	ENSCDRG00005021065	CCDC186	coiled-coil domain containing 186 [Source:NCBI gene;Acc:105104751]
ENSCDRP00005023017	ENSCDRG00005015934	CCNH	cyclin H [Source:NCBI gene;Acc:105099633]
ENSCDRP00005017968	ENSCDRG00005012559	CCNY	cyclin Y [Source:NCBI gene;Acc:105093247]
ENSCDRP00005029037	ENSCDRG00005019882	CCT2	chaperonin containing TCP1 subunit 2 [Source:HGNC Symbol;Acc:HGNC:1615]
ENSCDRP00005005542	ENSCDRG00005003801	CCT7	chaperonin containing TCP1 subunit 7 [Source:NCBI gene;Acc:105101125]
ENSCDRP00005003215	ENSCDRG00005002145	CD302	CD302 molecule [Source:NCBI gene;Acc:105093696]
ENSCDRP00005005775	ENSCDRG00005004124	CD63	CD63 molecule [Source:HGNC Symbol;Acc:HGNC:1692]
ENSCDRP00005006751	ENSCDRG00005004821	CDC26	cell division cycle 26 [Source:HGNC Symbol;Acc:HGNC:17839]
ENSCDRP00005012250	ENSCDRG00005008704	CDC42EP1	CDC42 effector protein 1 [Source:NCBI gene;Acc:105091971]
ENSCDRP00005016799	ENSCDRG00005011707	CDIPT	CDP-diacylglycerol--inositol 3-phosphatidyltransferase [Source:NCBI gene;Acc:105102752]
ENSCDRP00005012728	ENSCDRG00005009004	CDK5	cyclin dependent kinase 5 [Source:NCBI gene;Acc:105105662]
ENSCDRP00005002562	ENSCDRG00005001849	CELF1	CUGBP Elav-like family member 1 [Source:HGNC Symbol;Acc:HGNC:2549]
ENSCDRP00005019292	ENSCDRG00005013439	CEP170	centrosomal protein 170 [Source:NCBI gene;Acc:105099266]
ENSCDRP00005018978	ENSCDRG00005013208	CGNL1	cingulin like 1 [Source:NCBI gene;Acc:105088663]
ENSCDRP00005006242	ENSCDRG00005004452	CHCHD4	coiled-coil-helix-coiled-coil-helix domain containing 4 [Source:NCBI gene;Acc:105093163]
ENSCDRP00005015560	ENSCDRG00005010937	CHCHD5	coiled-coil-helix-coiled-coil-helix domain containing 5 [Source:NCBI gene;Acc:105093125]
ENSCDRP00005014066	ENSCDRG00005009846	CHID1	chitinase domain containing 1 [Source:NCBI gene;Acc:105105450]
ENSCDRP00005004931	ENSCDRG00005003463	CLDN4	claudin 4 [Source:NCBI gene;Acc:105089677]
ENSCDRP00005012454	ENSCDRG00005008844	CLIC1	chloride intracellular channel 1 [Source:HGNC Symbol;Acc:HGNC:2062]
ENSCDRP00005000116	ENSCDRG00005000098	CLINT1	clathrin interactor 1 [Source:HGNC Symbol;Acc:HGNC:23186]
ENSCDRP00005002181	ENSCDRG00005001600	CLMN	calmin [Source:HGNC Symbol;Acc:HGNC:19972]
ENSCDRP00005001376	ENSCDRG00005001007	CLPB	ClpB homolog, mitochondrial AAA ATPase chaperonin [Source:NCBI gene;Acc:105096753]
ENSCDRP00005009008	ENSCDRG00005006365	CMTM4	CKLF like MARVEL transmembrane domain containing 4 [Source:HGNC Symbol;Acc:HGNC:19175]
ENSCDRP00005017115	ENSCDRG00005011922	CNDP2	carnosine dipeptidase 2 [Source:HGNC Symbol;Acc:HGNC:24437]
ENSCDRP00005028462	ENSCDRG00005019545	CNIH4	cornichon family AMPA receptor auxiliary protein 4 [Source:NCBI gene;Acc:105099799]
ENSCDRP00005001972	ENSCDRG00005001443	CNN3	calponin 3 [Source:NCBI gene;Acc:105085189]
ENSCDRP00005008847	ENSCDRG00005006002	CNOT1	CCR4-NOT transcription complex subunit 1 [Source:HGNC Symbol;Acc:HGNC:7877]
ENSCDRP00005017035	ENSCDRG00005011506	CNOT10	CCR4-NOT transcription complex subunit 10 [Source:NCBI gene;Acc:105090717]
ENSCDRP00005004029	ENSCDRG00005002824	CNOT3	CCR4-NOT transcription complex subunit 3 [Source:HGNC Symbol;Acc:HGNC:7879]
ENSCDRP00005015369	ENSCDRG00005010728	COA1	cytochrome c oxidase assembly factor 1 homolog [Source:NCBI gene;Acc:105092326]
ENSCDRP00005022669	ENSCDRG00005015520	COL15A1	collagen type XV alpha 1 chain [Source:NCBI gene;Acc:105086893]
ENSCDRP00005008073	ENSCDRG00005005749	COMMD10	COMM domain containing 10 [Source:HGNC Symbol;Acc:HGNC:30201]
ENSCDRP00005026852	ENSCDRG00005018516	COMMD5	COMM domain containing 5 [Source:NCBI gene;Acc:105104978]
ENSCDRP00005025531	ENSCDRG00005017575	COMMD7	COMM domain containing 7 [Source:HGNC Symbol;Acc:HGNC:16223]
ENSCDRP00005026772	ENSCDRG00005018451	COMTD1	catechol-O-methyltransferase domain containing 1 [Source:HGNC Symbol;Acc:HGNC:26309]
ENSCDRP00005019285	ENSCDRG00005013441	COPE	coatomer protein complex subunit epsilon [Source:HGNC Symbol;Acc:HGNC:2234]
ENSCDRP00005028698	ENSCDRG00005019662	COPS2	COP9 signalosome subunit 2 [Source:NCBI gene;Acc:105104797]
ENSCDRP00005030675	ENSCDRG00005020975	COPS5	COP9 signalosome subunit 5 [Source:NCBI gene;Acc:105096596]
ENSCDRP00005005697	ENSCDRG00005003721	COPZ1	coatomer protein complex subunit zeta 1 [Source:NCBI gene;Acc:105101006]
ENSCDRP00005031122	ENSCDRG00005021258	CPQ	carboxypeptidase Q [Source:HGNC Symbol;Acc:HGNC:16910]
ENSCDRP00005000707	ENSCDRG00005000543	CPSF2	cleavage and polyadenylation specific factor 2 [Source:NCBI gene;Acc:105095883]
ENSCDRP00005029541	ENSCDRG00005020237	CRNKL1	crooked neck pre-mRNA splicing factor 1 [Source:HGNC Symbol;Acc:HGNC:15762]
ENSCDRP00005008183	ENSCDRG00005005717	CSAD	cysteine sulfinic acid decarboxylase [Source:NCBI gene;Acc:105094575]
ENSCDRP00005006828	ENSCDRG00005004604	CSDE1
ENSCDRP00005006813	ENSCDRG00005004868	CSK	C-terminal Src kinase [Source:NCBI gene;Acc:105087258]
ENSCDRP00005014590	ENSCDRG00005010301	CSNK1D	casein kinase 1 delta [Source:NCBI gene;Acc:105102221]
ENSCDRP00005031591	ENSCDRG00005021534	CSRP1	cysteine and glycine rich protein 1 [Source:HGNC Symbol;Acc:HGNC:2469]
ENSCDRP00005016070	ENSCDRG00005011209	CSTF2	cleavage stimulation factor subunit 2 [Source:NCBI gene;Acc:105085498]
ENSCDRP00005007886	ENSCDRG00005005616	CTBP1	C-terminal binding protein 1 [Source:HGNC Symbol;Acc:HGNC:2494]
ENSCDRP00005009627	ENSCDRG00005006779	CTBP2	C-terminal binding protein 2 [Source:HGNC Symbol;Acc:HGNC:2495]
ENSCDRP00005009007	ENSCDRG00005006311	CWC27	CWC27 spliceosome associated cyclophilin [Source:HGNC Symbol;Acc:HGNC:10664]
ENSCDRP00005004972	ENSCDRG00005003490	CYGB	cytoglobin [Source:NCBI gene;Acc:105092183]
ENSCDRP00005022497	ENSCDRG00005015361	DAAM2	dishevelled associated activator of morphogenesis 2 [Source:HGNC Symbol;Acc:HGNC:18143]
ENSCDRP00005005291	ENSCDRG00005003598	DACH1	dachshund family transcription factor 1 [Source:HGNC Symbol;Acc:HGNC:2663]
ENSCDRP00005027274	ENSCDRG00005018762	DAPK1	death associated protein kinase 1 [Source:HGNC Symbol;Acc:HGNC:2674]
ENSCDRP00005000667	ENSCDRG00005000504	DBT	dihydrolipoamide branched chain transacylase E2 [Source:NCBI gene;Acc:105084969]
ENSCDRP00005018028	ENSCDRG00005012589	DCAF8	DDB1 and CUL4 associated factor 8 [Source:NCBI gene;Acc:105100137]
ENSCDRP00005006664	ENSCDRG00005004748	DCAKD	dephospho-CoA kinase domain containing [Source:NCBI gene;Acc:105094409]
ENSCDRP00005017321	ENSCDRG00005011995	DDAH1	dimethylarginine dimethylaminohydrolase 1 [Source:HGNC Symbol;Acc:HGNC:2715]
ENSCDRP00005020731	ENSCDRG00005014417	DDX18	DEAD-box helicase 18 [Source:NCBI gene;Acc:105088460]
ENSCDRP00005025904	ENSCDRG00005017845	DDX21	DExD-box helicase 21 [Source:NCBI gene;Acc:105093887]
ENSCDRP00005021907	ENSCDRG00005015189	DDX39A	DExD-box helicase 39A [Source:NCBI gene;Acc:105105967]
ENSCDRP00005031030	ENSCDRG00005021195	DDX42	DEAD-box helicase 42 [Source:HGNC Symbol;Acc:HGNC:18676]
ENSCDRP00005026397	ENSCDRG00005018068	DEK	DEK proto-oncogene [Source:NCBI gene;Acc:105089114]
ENSCDRP00005009788	ENSCDRG00005006927	DENND1A	DENN domain containing 1A [Source:NCBI gene;Acc:105092666]
ENSCDRP00005014521	ENSCDRG00005010232	DENND3	DENN domain containing 3 [Source:HGNC Symbol;Acc:HGNC:29134]
ENSCDRP00005032052	ENSCDRG00005021847	DEPTOR	DEP domain containing MTOR interacting protein [Source:NCBI gene;Acc:105096139]
ENSCDRP00005004134	ENSCDRG00005002908	DHDH	dihydrodiol dehydrogenase [Source:NCBI gene;Acc:105102891]
ENSCDRP00005010304	ENSCDRG00005007318	DHODH	dihydroorotate dehydrogenase (quinone) [Source:NCBI gene;Acc:105088382]
ENSCDRP00005012979	ENSCDRG00005008793	DHX29	DExH-box helicase 29 [Source:NCBI gene;Acc:105087141]
ENSCDRP00005031179	ENSCDRG00005021238	DIABLO	diablo IAP-binding mitochondrial protein [Source:HGNC Symbol;Acc:HGNC:21528]
ENSCDRP00005005830	ENSCDRG00005004136	DIS3	DIS3 homolog, exosome endoribonuclease and 3'-5' exoribonuclease [Source:NCBI gene;Acc:105088007]
ENSCDRP00005020367	ENSCDRG00005014177	DNAJB1	DnaJ heat shock protein family (Hsp40) member B1 [Source:NCBI gene;Acc:105105972]
ENSCDRP00005000256	ENSCDRG00005000225	DNAJC17	DnaJ heat shock protein family (Hsp40) member C17 [Source:NCBI gene;Acc:105096874]
ENSCDRP00005008922	ENSCDRG00005006300	DNAJC25	dnaJ homolog subfamily C member 25 [Source:NCBI gene;Acc:105096397]
ENSCDRP00005018044	ENSCDRG00005012306	DNM3	dynamin 3 [Source:NCBI gene;Acc:105092767]
ENSCDRP00005006087	ENSCDRG00005004338	DOCK1	dedicator of cytokinesis 1 [Source:HGNC Symbol;Acc:HGNC:2987]
ENSCDRP00005004473	ENSCDRG00005003137	DOP1B	DOP1 leucine zipper like protein B [Source:NCBI gene;Acc:105089843]
ENSCDRP00005007482	ENSCDRG00005005356	DPM3	dolichyl-phosphate mannosyltransferase subunit 3, regulatory [Source:NCBI gene;Acc:105088924]
ENSCDRP00005028748	ENSCDRG00005019708	DRG2	developmentally regulated GTP binding protein 2 [Source:NCBI gene;Acc:105100575]
ENSCDRP00005004950	ENSCDRG00005003474	DTD1	D-aminoacyl-tRNA deacylase 1 [Source:HGNC Symbol;Acc:HGNC:16219]
ENSCDRP00005009667	ENSCDRG00005006821	DTX3L	deltex E3 ubiquitin ligase 3L [Source:HGNC Symbol;Acc:HGNC:30323]
ENSCDRP00005005382	ENSCDRG00005003828	EARS2	glutamyl-tRNA synthetase 2, mitochondrial [Source:NCBI gene;Acc:105094825]
ENSCDRP00005019993	ENSCDRG00005013936	ECH1	enoyl-CoA hydratase 1 [Source:NCBI gene;Acc:105103506]
ENSCDRP00005024959	ENSCDRG00005017209	ECM1	extracellular matrix protein 1 [Source:NCBI gene;Acc:105103185]
ENSCDRP00005008600	ENSCDRG00005006080	EEF1G	eukaryotic translation elongation factor 1 gamma [Source:HGNC Symbol;Acc:HGNC:3213]
ENSCDRP00005006340	ENSCDRG00005004503	EEPD1	endonuclease/exonuclease/phosphatase family domain containing 1 [Source:HGNC Symbol;Acc:HGNC:22223]
ENSCDRP00005006086	ENSCDRG00005004242	EFTUD2	elongation factor Tu GTP binding domain containing 2 [Source:HGNC Symbol;Acc:HGNC:30858]
ENSCDRP00005012691	ENSCDRG00005008742	EGF	epidermal growth factor [Source:NCBI gene;Acc:105089905]
ENSCDRP00005032844	ENSCDRG00005022346	EIF2B1	eukaryotic translation initiation factor 2B subunit alpha [Source:NCBI gene;Acc:105094331]
ENSCDRP00005001181	ENSCDRG00005000865	EIF2B2	eukaryotic translation initiation factor 2B subunit beta [Source:NCBI gene;Acc:105086093]
ENSCDRP00005026074	ENSCDRG00005017879	EIF4A3	eukaryotic translation initiation factor 4A3 [Source:HGNC Symbol;Acc:HGNC:18683]
ENSCDRP00005009716	ENSCDRG00005006873	EIF4B	eukaryotic translation initiation factor 4B [Source:NCBI gene;Acc:105094580]
ENSCDRP00005012909	ENSCDRG00005009176	EIF4EBP2	eukaryotic translation initiation factor 4E binding protein 2 [Source:HGNC Symbol;Acc:HGNC:3289]
ENSCDRP00005014245	ENSCDRG00005009852	EIF4G3	eukaryotic translation initiation factor 4 gamma 3 [Source:NCBI gene;Acc:105088861]
ENSCDRP00005001474	ENSCDRG00005001082	ELMOD2	ELMO domain containing 2 [Source:NCBI gene;Acc:105088623]
ENSCDRP00005026674	ENSCDRG00005018386	ELOA	elongin A [Source:HGNC Symbol;Acc:HGNC:11620]
ENSCDRP00005030994	ENSCDRG00005021173	EMC2	ER membrane protein complex subunit 2 [Source:NCBI gene;Acc:105093289]
ENSCDRP00005003433	ENSCDRG00005002401	EMC4	ER membrane protein complex subunit 4 [Source:NCBI gene;Acc:105089976]
ENSCDRP00005003368	ENSCDRG00005002360	EMC7	ER membrane protein complex subunit 7 [Source:NCBI gene;Acc:105089978]
ENSCDRP00005013104	ENSCDRG00005008817	EML2	EMAP like 2 [Source:HGNC Symbol;Acc:HGNC:18035]
ENSCDRP00005030092	ENSCDRG00005020062	EML4	EMAP like 4 [Source:NCBI gene;Acc:105103544]
ENSCDRP00005028120	ENSCDRG00005019317	ENO2	enolase 2 [Source:NCBI gene;Acc:105098197]
ENSCDRP00005000142	ENSCDRG00005000130	ENSCDRG00005000130	glycine cleavage system protein H [Source:NCBI gene;Acc:105089435]
ENSCDRP00005000436	ENSCDRG00005000350	ENSCDRG00005000350
ENSCDRP00005001066	ENSCDRG00005000794	ENSCDRG00005000794
ENSCDRP00005001104	ENSCDRG00005000821	ENSCDRG00005000821
ENSCDRP00005001688	ENSCDRG00005001250	ENSCDRG00005001250	pleckstrin homology domain containing O2 [Source:NCBI gene;Acc:105100529]
ENSCDRP00005001985	ENSCDRG00005001458	ENSCDRG00005001458	serpin family A member 3 [Source:NCBI gene;Acc:105095569]
ENSCDRP00005002023	ENSCDRG00005001493	ENSCDRG00005001493
ENSCDRP00005002229	ENSCDRG00005001627	ENSCDRG00005001627	methylthioadenosine phosphorylase [Source:NCBI gene;Acc:105092871]
ENSCDRP00005002421	ENSCDRG00005001763	ENSCDRG00005001763
ENSCDRP00005002581	ENSCDRG00005001862	ENSCDRG00005001862	KDEL endoplasmic reticulum protein retention receptor 1 [Source:NCBI gene;Acc:105098937]
ENSCDRP00005002870	ENSCDRG00005002034	ENSCDRG00005002034	metastasis associated 1 [Source:HGNC Symbol;Acc:HGNC:7410]
ENSCDRP00005002877	ENSCDRG00005002061	ENSCDRG00005002061	SRA stem-loop interacting RNA binding protein [Source:NCBI gene;Acc:105086057]
ENSCDRP00005002939	ENSCDRG00005002094	ENSCDRG00005002094
ENSCDRP00005003398	ENSCDRG00005002337	ENSCDRG00005002337
ENSCDRP00005003342	ENSCDRG00005002345	ENSCDRG00005002345	gamma-glutamylcyclotransferase [Source:NCBI gene;Acc:105095846]
ENSCDRP00005003415	ENSCDRG00005002382	ENSCDRG00005002382	heterogeneous nuclear ribonucleoprotein C [Source:NCBI gene;Acc:105097620]
ENSCDRP00005003519	ENSCDRG00005002472	ENSCDRG00005002472
ENSCDRP00005003945	ENSCDRG00005002776	ENSCDRG00005002776
ENSCDRP00005004017	ENSCDRG00005002819	ENSCDRG00005002819
ENSCDRP00005004444	ENSCDRG00005003120	ENSCDRG00005003120
ENSCDRP00005004593	ENSCDRG00005003236	ENSCDRG00005003236	cytochrome b-c1 complex subunit 8 [Source:NCBI gene;Acc:105090190]
ENSCDRP00005004647	ENSCDRG00005003260	ENSCDRG00005003260	Bet1 golgi vesicular membrane trafficking protein like [Source:HGNC Symbol;Acc:HGNC:19348]
ENSCDRP00005004911	ENSCDRG00005003420	ENSCDRG00005003420	golgi SNAP receptor complex member 2 [Source:NCBI gene;Acc:105090439]
ENSCDRP00005005424	ENSCDRG00005003863	ENSCDRG00005003863
ENSCDRP00005005686	ENSCDRG00005004032	ENSCDRG00005004032	pancreatic alpha-amylase [Source:NCBI gene;Acc:105085612]
ENSCDRP00005005712	ENSCDRG00005004062	ENSCDRG00005004062
ENSCDRP00005007811	ENSCDRG00005004623	ENSCDRG00005004623
ENSCDRP00005006756	ENSCDRG00005004787	ENSCDRG00005004787
ENSCDRP00005007176	ENSCDRG00005005100	ENSCDRG00005005100
ENSCDRP00005007661	ENSCDRG00005005491	ENSCDRG00005005491	aryl hydrocarbon receptor [Source:NCBI gene;Acc:105092885]
ENSCDRP00005013887	ENSCDRG00005005698	ENSCDRG00005005698
ENSCDRP00005009745	ENSCDRG00005006807	ENSCDRG00005006807	PAF1 homolog, Paf1/RNA polymerase II complex component [Source:NCBI gene;Acc:105093317]
ENSCDRP00005009600	ENSCDRG00005006823	ENSCDRG00005006823
ENSCDRP00005009742	ENSCDRG00005006900	ENSCDRG00005006900
ENSCDRP00005009841	ENSCDRG00005006904	ENSCDRG00005006904	guanylate kinase 1 [Source:HGNC Symbol;Acc:HGNC:4693]
ENSCDRP00005010269	ENSCDRG00005007240	ENSCDRG00005007240	peroxiredoxin like 2A [Source:NCBI gene;Acc:105092414]
ENSCDRP00005010360	ENSCDRG00005007376	ENSCDRG00005007376
ENSCDRP00005010601	ENSCDRG00005007409	ENSCDRG00005007409
ENSCDRP00005011396	ENSCDRG00005008115	ENSCDRG00005008115
ENSCDRP00005011469	ENSCDRG00005008141	ENSCDRG00005008141
ENSCDRP00005011751	ENSCDRG00005008350	ENSCDRG00005008350
ENSCDRP00005012452	ENSCDRG00005008762	ENSCDRG00005008762	mitochondrial pyruvate carrier 1 [Source:NCBI gene;Acc:105086278]
ENSCDRP00005012577	ENSCDRG00005008874	ENSCDRG00005008874
ENSCDRP00005013206	ENSCDRG00005009347	ENSCDRG00005009347
ENSCDRP00005013746	ENSCDRG00005009683	ENSCDRG00005009683	MAPK regulated corepressor interacting protein 1 [Source:NCBI gene;Acc:105105705]
ENSCDRP00005017618	ENSCDRG00005010109	ENSCDRG00005010109	protein tyrosine kinase 7 (inactive) [Source:HGNC Symbol;Acc:HGNC:9618]
ENSCDRP00005014960	ENSCDRG00005010493	ENSCDRG00005010493	SLIT-ROBO Rho GTPase activating protein 2 [Source:NCBI gene;Acc:105098615]
ENSCDRP00005016269	ENSCDRG00005011397	ENSCDRG00005011397	NADH:ubiquinone oxidoreductase subunit A7 [Source:NCBI gene;Acc:105087580]
ENSCDRP00005016604	ENSCDRG00005011629	ENSCDRG00005011629	biogenesis of lysosomal organelles complex 1 subunit 5 [Source:NCBI gene;Acc:105100691]
ENSCDRP00005016745	ENSCDRG00005011711	ENSCDRG00005011711
ENSCDRP00005017334	ENSCDRG00005012077	ENSCDRG00005012077	ribosomal protein L10 [Source:HGNC Symbol;Acc:HGNC:10298]
ENSCDRP00005017653	ENSCDRG00005012341	ENSCDRG00005012341
ENSCDRP00005017814	ENSCDRG00005012430	ENSCDRG00005012430	ADP ribosylation factor like GTPase 2 [Source:NCBI gene;Acc:105102624]
ENSCDRP00005026405	ENSCDRG00005012738	ENSCDRG00005012738	chromodomain helicase DNA binding protein 4 [Source:HGNC Symbol;Acc:HGNC:1919]
ENSCDRP00005018567	ENSCDRG00005012884	ENSCDRG00005012884	transformation/transcription domain associated protein [Source:HGNC Symbol;Acc:HGNC:12347]
ENSCDRP00005018661	ENSCDRG00005013004	ENSCDRG00005013004	acid phosphatase 1 [Source:NCBI gene;Acc:105105780]
ENSCDRP00005018707	ENSCDRG00005013004	ENSCDRG00005013004	acid phosphatase 1 [Source:NCBI gene;Acc:105105780]
ENSCDRP00005018628	ENSCDRG00005013015	ENSCDRG00005013015
ENSCDRP00005018738	ENSCDRG00005013079	ENSCDRG00005013079
ENSCDRP00005018872	ENSCDRG00005013163	ENSCDRG00005013163
ENSCDRP00005019159	ENSCDRG00005013176	ENSCDRG00005013176	diazepam binding inhibitor, acyl-CoA binding protein [Source:NCBI gene;Acc:105088426]
ENSCDRP00005019482	ENSCDRG00005013269	ENSCDRG00005013269
ENSCDRP00005019085	ENSCDRG00005013308	ENSCDRG00005013308
ENSCDRP00005019543	ENSCDRG00005013573	ENSCDRG00005013573	cytochrome P450 2A13 [Source:NCBI gene;Acc:105093359]
ENSCDRP00005020396	ENSCDRG00005013830	ENSCDRG00005013830
ENSCDRP00005020013	ENSCDRG00005013969	ENSCDRG00005013969
ENSCDRP00005020515	ENSCDRG00005014125	ENSCDRG00005014125
ENSCDRP00005021455	ENSCDRG00005014909	ENSCDRG00005014909
ENSCDRP00005022311	ENSCDRG00005015439	ENSCDRG00005015439
ENSCDRP00005024638	ENSCDRG00005017029	ENSCDRG00005017029
ENSCDRP00005025183	ENSCDRG00005017377	ENSCDRG00005017377	solute carrier family 25 member 6 [Source:NCBI gene;Acc:105103090]
ENSCDRP00005029420	ENSCDRG00005017388	ENSCDRG00005017388	EWS RNA binding protein 1 [Source:NCBI gene;Acc:105099468]
ENSCDRP00005025767	ENSCDRG00005017728	ENSCDRG00005017728
ENSCDRP00005025971	ENSCDRG00005017897	ENSCDRG00005017897
ENSCDRP00005026599	ENSCDRG00005018319	ENSCDRG00005018319
ENSCDRP00005026862	ENSCDRG00005018506	ENSCDRG00005018506	polypyrimidine tract binding protein 1 [Source:HGNC Symbol;Acc:HGNC:9583]
ENSCDRP00005026872	ENSCDRG00005018527	ENSCDRG00005018527
ENSCDRP00005027738	ENSCDRG00005018935	ENSCDRG00005018935	malectin [Source:NCBI gene;Acc:105101987]
ENSCDRP00005027724	ENSCDRG00005019062	ENSCDRG00005019062
ENSCDRP00005027949	ENSCDRG00005019231	ENSCDRG00005019231
ENSCDRP00005028825	ENSCDRG00005019642	ENSCDRG00005019642
ENSCDRP00005028864	ENSCDRG00005019663	ENSCDRG00005019663
ENSCDRP00005029216	ENSCDRG00005020007	ENSCDRG00005020007	protein HP-25 homolog 1-like [Source:NCBI gene;Acc:105097162]
ENSCDRP00005029379	ENSCDRG00005020100	ENSCDRG00005020100	chromodomain helicase DNA binding protein 2 [Source:NCBI gene;Acc:105085449]
ENSCDRP00005030308	ENSCDRG00005020708	ENSCDRG00005020708
ENSCDRP00005030661	ENSCDRG00005020847	ENSCDRG00005020847
ENSCDRP00005030601	ENSCDRG00005020926	ENSCDRG00005020926	serum/glucocorticoid regulated kinase family member 3 [Source:HGNC Symbol;Acc:HGNC:10812]
ENSCDRP00005030964	ENSCDRG00005021154	ENSCDRG00005021154	charged multivesicular body protein 1b-2 [Source:NCBI gene;Acc:105093741]
ENSCDRP00005031545	ENSCDRG00005021514	ENSCDRG00005021514	alpha-2-macroglobulin-like [Source:NCBI gene;Acc:105098163]
ENSCDRP00005031563	ENSCDRG00005021520	ENSCDRG00005021520
ENSCDRP00005031959	ENSCDRG00005021780	ENSCDRG00005021780	protein phosphatase 1 regulatory subunit 7 [Source:NCBI gene;Acc:105096187]
ENSCDRP00005032403	ENSCDRG00005022054	ENSCDRG00005022054	sperm antigen with calponin homology and coiled-coil domains 1 like [Source:NCBI gene;Acc:105095190]
ENSCDRP00005032657	ENSCDRG00005022226	ENSCDRG00005022226
ENSCDRP00005019282	ENSCDRG00005007158	EPB41	erythrocyte membrane protein band 4.1 [Source:HGNC Symbol;Acc:HGNC:3377]
ENSCDRP00005021342	ENSCDRG00005007158	EPB41	erythrocyte membrane protein band 4.1 [Source:HGNC Symbol;Acc:HGNC:3377]
ENSCDRP00005024563	ENSCDRG00005016895	EPB41L1	erythrocyte membrane protein band 4.1 like 1 [Source:HGNC Symbol;Acc:HGNC:3378]
ENSCDRP00005021956	ENSCDRG00005014889	EPB42	erythrocyte membrane protein band 4.2 [Source:NCBI gene;Acc:105101756]
ENSCDRP00005019005	ENSCDRG00005013212	EPDR1	ependymin related 1 [Source:HGNC Symbol;Acc:HGNC:17572]
ENSCDRP00005013769	ENSCDRG00005009612	EPN1	epsin 1 [Source:NCBI gene;Acc:105098759]
ENSCDRP00005031460	ENSCDRG00005021471	EPS15L1	epidermal growth factor receptor pathway substrate 15 like 1 [Source:NCBI gene;Acc:105101826]
ENSCDRP00005007201	ENSCDRG00005005002	ERBB2	erb-b2 receptor tyrosine kinase 2 [Source:HGNC Symbol;Acc:HGNC:3430]
ENSCDRP00005001699	ENSCDRG00005001259	ERG28	ergosterol biosynthesis 28 homolog [Source:NCBI gene;Acc:105086081]
ENSCDRP00005026157	ENSCDRG00005015705	ESYT2	extended synaptotagmin 2 [Source:HGNC Symbol;Acc:HGNC:22211]
ENSCDRP00005001278	ENSCDRG00005000931	ETF1	eukaryotic translation termination factor 1 [Source:HGNC Symbol;Acc:HGNC:3477]
ENSCDRP00005010663	ENSCDRG00005007367	ETFDH	electron transfer flavoprotein dehydrogenase [Source:HGNC Symbol;Acc:HGNC:3483]
ENSCDRP00005007325	ENSCDRG00005005227	ETHE1	ETHE1 persulfide dioxygenase [Source:NCBI gene;Acc:105090237]
ENSCDRP00005019960	ENSCDRG00005013917	EXOC3	exocyst complex component 3 [Source:NCBI gene;Acc:105102186]
ENSCDRP00005026574	ENSCDRG00005018306	EXOC6B	exocyst complex component 6B [Source:NCBI gene;Acc:105101464]
ENSCDRP00005010184	ENSCDRG00005007174	EXOSC2	exosome component 2 [Source:NCBI gene;Acc:105092530]
ENSCDRP00005012683	ENSCDRG00005009013	F13A1	coagulation factor XIII A chain [Source:NCBI gene;Acc:105099774]
ENSCDRP00005019681	ENSCDRG00005013677	F13B	coagulation factor XIII B chain [Source:HGNC Symbol;Acc:HGNC:3534]
ENSCDRP00005013667	ENSCDRG00005009648	F7	coagulation factor VII [Source:NCBI gene;Acc:105091336]
ENSCDRP00005027595	ENSCDRG00005019005	FAAH	fatty-acid amide hydrolase 1 [Source:NCBI gene;Acc:105092923]
ENSCDRP00005023700	ENSCDRG00005016387	FABP4	fatty acid binding protein 4 [Source:NCBI gene;Acc:105088519]
ENSCDRP00005014599	ENSCDRG00005010314	FABP6	fatty acid binding protein 6 [Source:NCBI gene;Acc:105099905]
ENSCDRP00005010595	ENSCDRG00005007514	FAIM	Fas apoptotic inhibitory molecule [Source:NCBI gene;Acc:105086304]
ENSCDRP00005024245	ENSCDRG00005016768	FAM120A	family with sequence similarity 120A [Source:HGNC Symbol;Acc:HGNC:13247]
ENSCDRP00005012638	ENSCDRG00005008991	FAM120C	family with sequence similarity 120C [Source:HGNC Symbol;Acc:HGNC:16949]
ENSCDRP00005031532	ENSCDRG00005021508	FAM32A	family with sequence similarity 32 member A [Source:HGNC Symbol;Acc:HGNC:24563]
ENSCDRP00005018412	ENSCDRG00005012822	FAM50A	family with sequence similarity 50 member A [Source:NCBI gene;Acc:105106495]
ENSCDRP00005005655	ENSCDRG00005004015	FAM91A1	family with sequence similarity 91 member A1 [Source:NCBI gene;Acc:105096431]
ENSCDRP00005004173	ENSCDRG00005002881	FAM98C	family with sequence similarity 98 member C [Source:NCBI gene;Acc:105096950]
ENSCDRP00005032607	ENSCDRG00005022184	FARSA	phenylalanyl-tRNA synthetase subunit alpha [Source:HGNC Symbol;Acc:HGNC:3592]
ENSCDRP00005004802	ENSCDRG00005003370	FBLIM1	filamin binding LIM protein 1 [Source:NCBI gene;Acc:105107065]
ENSCDRP00005004424	ENSCDRG00005003090	FBN2	fibrillin 2 [Source:HGNC Symbol;Acc:HGNC:3604]
ENSCDRP00005032948	ENSCDRG00005022405	FKBP4	FKBP prolyl isomerase 4 [Source:NCBI gene;Acc:105102944]
ENSCDRP00005004307	ENSCDRG00005003026	FKBP7	FKBP prolyl isomerase 7 [Source:HGNC Symbol;Acc:HGNC:3723]
ENSCDRP00005014793	ENSCDRG00005010447	FKBP8	FKBP prolyl isomerase 8 [Source:HGNC Symbol;Acc:HGNC:3724]
ENSCDRP00005005912	ENSCDRG00005004201	FLAD1	flavin adenine dinucleotide synthetase 1 [Source:NCBI gene;Acc:105088972]
ENSCDRP00005022360	ENSCDRG00005015464	FMR1	FMRP translational regulator 1 [Source:HGNC Symbol;Acc:HGNC:3775]
ENSCDRP00005008342	ENSCDRG00005005830	FNDC3A	fibronectin type III domain containing 3A [Source:NCBI gene;Acc:105101936]
ENSCDRP00005027542	ENSCDRG00005018946	FNTA	farnesyltransferase, CAAX box, alpha [Source:HGNC Symbol;Acc:HGNC:3782]
ENSCDRP00005004940	ENSCDRG00005003460	FRMD4B	FERM domain containing 4B [Source:NCBI gene;Acc:105095262]
ENSCDRP00005013203	ENSCDRG00005008838	FRMD8	FERM domain containing 8 [Source:HGNC Symbol;Acc:HGNC:25462]
ENSCDRP00005003016	ENSCDRG00005002137	FUOM	fucose mutarotase [Source:HGNC Symbol;Acc:HGNC:24733]
ENSCDRP00005027740	ENSCDRG00005019089	FXYD6	FXYD domain containing ion transport regulator 6 [Source:HGNC Symbol;Acc:HGNC:4030]
ENSCDRP00005023544	ENSCDRG00005016281	G6PD	glucose-6-phosphate dehydrogenase [Source:HGNC Symbol;Acc:HGNC:4057]
ENSCDRP00005027010	ENSCDRG00005018090	GAA	glucosidase alpha, acid [Source:HGNC Symbol;Acc:HGNC:4065]
ENSCDRP00005021369	ENSCDRG00005014847	GABARAPL2	GABA type A receptor associated protein like 2 [Source:NCBI gene;Acc:105084211]
ENSCDRP00005032600	ENSCDRG00005022178	GADD45GIP1	GADD45G interacting protein 1 [Source:NCBI gene;Acc:105100760]
ENSCDRP00005008642	ENSCDRG00005006048	GAK	cyclin G associated kinase [Source:HGNC Symbol;Acc:HGNC:4113]
ENSCDRP00005029883	ENSCDRG00005020434	GALNS	galactosamine (N-acetyl)-6-sulfatase [Source:HGNC Symbol;Acc:HGNC:4122]
ENSCDRP00005023743	ENSCDRG00005016319	GAPVD1	GTPase activating protein and VPS9 domains 1 [Source:NCBI gene;Acc:105092623]
ENSCDRP00005020400	ENSCDRG00005014219	GBF1	golgi brefeldin A resistant guanine nucleotide exchange factor 1 [Source:NCBI gene;Acc:105084350]
ENSCDRP00005010073	ENSCDRG00005007164	GGPS1	geranylgeranyl diphosphate synthase 1 [Source:NCBI gene;Acc:105088831]
ENSCDRP00005010007	ENSCDRG00005007119	GID8	GID complex subunit 8 homolog [Source:NCBI gene;Acc:105095682]
ENSCDRP00005019230	ENSCDRG00005013406	GLA	galactosidase alpha [Source:NCBI gene;Acc:105085485]
ENSCDRP00005019971	ENSCDRG00005013943	GLO1	glyoxalase I [Source:NCBI gene;Acc:105086724]
ENSCDRP00005002350	ENSCDRG00005001721	GLRX5	glutaredoxin 5 [Source:HGNC Symbol;Acc:HGNC:20134]
ENSCDRP00005024964	ENSCDRG00005017155	GMPR2	guanosine monophosphate reductase 2 [Source:NCBI gene;Acc:105102426]
ENSCDRP00005000451	ENSCDRG00005000360	GNB4	G protein subunit beta 4 [Source:NCBI gene;Acc:105085924]
ENSCDRP00005002257	ENSCDRG00005001646	GNPNAT1	glucosamine-phosphate N-acetyltransferase 1 [Source:NCBI gene;Acc:105091427]
ENSCDRP00005025495	ENSCDRG00005017556	GOLGA3	golgin A3 [Source:HGNC Symbol;Acc:HGNC:4426]
ENSCDRP00005000914	ENSCDRG00005000694	GOLGA5	golgin A5 [Source:NCBI gene;Acc:105095845]
ENSCDRP00005001831	ENSCDRG00005001281	GPD2	glycerol-3-phosphate dehydrogenase 2 [Source:HGNC Symbol;Acc:HGNC:4456]
ENSCDRP00005002760	ENSCDRG00005001984	GSTM3	glutathione S-transferase mu 3 [Source:NCBI gene;Acc:105085656]
ENSCDRP00005011875	ENSCDRG00005008349	GSTO1	glutathione S-transferase omega 1 [Source:NCBI gene;Acc:105095004]
ENSCDRP00005011648	ENSCDRG00005008284	GTF2F2	general transcription factor IIF subunit 2 [Source:NCBI gene;Acc:105089756]
ENSCDRP00005008832	ENSCDRG00005006240	GUCY1A1	guanylate cyclase 1 soluble subunit alpha 1 [Source:NCBI gene;Acc:105101181]
ENSCDRP00005031073	ENSCDRG00005021230	HABP2	hyaluronan binding protein 2 [Source:NCBI gene;Acc:105091688]
ENSCDRP00005017155	ENSCDRG00005011980	HADHB	hydroxyacyl-CoA dehydrogenase trifunctional multienzyme complex subunit beta [Source:NCBI gene;Acc:105098512]
ENSCDRP00005024005	ENSCDRG00005013829	HARS2	histidyl-tRNA synthetase 2, mitochondrial [Source:HGNC Symbol;Acc:HGNC:4817]
ENSCDRP00005028340	ENSCDRG00005019427	HAX1	HCLS1 associated protein X-1 [Source:NCBI gene;Acc:105089164]
ENSCDRP00005005417	ENSCDRG00005003845	HDGFL2	HDGF like 2 [Source:HGNC Symbol;Acc:HGNC:14680]
ENSCDRP00005023713	ENSCDRG00005016397	HDGFL3	HDGF like 3 [Source:HGNC Symbol;Acc:HGNC:24937]
ENSCDRP00005024620	ENSCDRG00005016997	HEATR5B	HEAT repeat containing 5B [Source:NCBI gene;Acc:105105820]
ENSCDRP00005029011	ENSCDRG00005019716	HECTD4	HECT domain E3 ubiquitin protein ligase 4 [Source:HGNC Symbol;Acc:HGNC:26611]
ENSCDRP00005023610	ENSCDRG00005016223	HERC4	HECT and RLD domain containing E3 ubiquitin protein ligase 4 [Source:HGNC Symbol;Acc:HGNC:24521]
ENSCDRP00005014796	ENSCDRG00005010271	HGS	hepatocyte growth factor-regulated tyrosine kinase substrate [Source:HGNC Symbol;Acc:HGNC:4897]
ENSCDRP00005006347	ENSCDRG00005004491	HINT2	histidine triad nucleotide binding protein 2 [Source:NCBI gene;Acc:105102286]
ENSCDRP00005001927	ENSCDRG00005001416	HINT3	histidine triad nucleotide binding protein 3 [Source:NCBI gene;Acc:105096319]
ENSCDRP00005010265	ENSCDRG00005006963	HK1	hexokinase 1 [Source:NCBI gene;Acc:105099882]
ENSCDRP00005007027	ENSCDRG00005005045	HMGB1	high mobility group box 1 [Source:NCBI gene;Acc:105086594]
ENSCDRP00005024947	ENSCDRG00005017221	HMGB3	high mobility group box 3 [Source:HGNC Symbol;Acc:HGNC:5004]
ENSCDRP00005004828	ENSCDRG00005003396	HMGCL	3-hydroxy-3-methylglutaryl-CoA lyase [Source:NCBI gene;Acc:105097288]
ENSCDRP00005003552	ENSCDRG00005002491	HMGCR	3-hydroxy-3-methylglutaryl-CoA reductase [Source:HGNC Symbol;Acc:HGNC:5006]
ENSCDRP00005009528	ENSCDRG00005006804	HNRNPF	heterogeneous nuclear ribonucleoprotein F [Source:HGNC Symbol;Acc:HGNC:5039]
ENSCDRP00005019265	ENSCDRG00005013456	HNRNPH2	heterogeneous nuclear ribonucleoprotein H2 [Source:HGNC Symbol;Acc:HGNC:5042]
ENSCDRP00005015997	ENSCDRG00005009505	HNRNPLL	heterogeneous nuclear ribonucleoprotein L like [Source:NCBI gene;Acc:105103645]
ENSCDRP00005015346	ENSCDRG00005010751	HNRNPM	heterogeneous nuclear ribonucleoprotein M [Source:NCBI gene;Acc:105087586]
ENSCDRP00005023024	ENSCDRG00005015438	HNRNPUL1	heterogeneous nuclear ribonucleoprotein U like 1 [Source:HGNC Symbol;Acc:HGNC:17011]
ENSCDRP00005032634	ENSCDRG00005022199	HOOK2	hook microtubule tethering protein 2 [Source:HGNC Symbol;Acc:HGNC:19885]
ENSCDRP00005018160	ENSCDRG00005012692	HPF1	chromosome unknown open reading frame, human C4orf27 [Source:NCBI gene;Acc:105101617]
ENSCDRP00005010489	ENSCDRG00005007442	HRAS	HRas proto-oncogene, GTPase [Source:HGNC Symbol;Acc:HGNC:5173]
ENSCDRP00005001711	ENSCDRG00005001270	HSBP1	heat shock factor binding protein 1 [Source:NCBI gene;Acc:105089446]
ENSCDRP00005009827	ENSCDRG00005006991	HSD11B1	hydroxysteroid 11-beta dehydrogenase 1 [Source:NCBI gene;Acc:105099329]
ENSCDRP00005001536	ENSCDRG00005001133	HSD17B2	hydroxysteroid 17-beta dehydrogenase 2 [Source:NCBI gene;Acc:105089442]
ENSCDRP00005007791	ENSCDRG00005005574	HSP90AA1	heat shock protein 90 alpha family class A member 1 [Source:HGNC Symbol;Acc:HGNC:5253]
ENSCDRP00005026778	ENSCDRG00005017219	HSPA12A	shootin 1 [Source:NCBI gene;Acc:105095098]
ENSCDRP00005015490	ENSCDRG00005010877	HSPA12B	heat shock protein family A (Hsp70) member 12B [Source:HGNC Symbol;Acc:HGNC:16193]
ENSCDRP00005025815	ENSCDRG00005017786	HSPA6	heat shock protein family A (Hsp70) member 6 [Source:NCBI gene;Acc:105105187]
ENSCDRP00005010843	ENSCDRG00005007678	HSPB1	heat shock protein family B (small) member 1 [Source:NCBI gene;Acc:105089647]
ENSCDRP00005024821	ENSCDRG00005017156	HSPB8	heat shock protein family B (small) member 8 [Source:NCBI gene;Acc:105104902]
ENSCDRP00005007506	ENSCDRG00005005202	HSPH1	heat shock protein family H (Hsp110) member 1 [Source:HGNC Symbol;Acc:HGNC:16969]
ENSCDRP00005030216	ENSCDRG00005020527	HUWE1	HECT, UBA and WWE domain containing E3 ubiquitin protein ligase 1 [Source:HGNC Symbol;Acc:HGNC:30892]
ENSCDRP00005009420	ENSCDRG00005006735	IFIT1	interferon-induced protein with tetratricopeptide repeats 1-like [Source:NCBI gene;Acc:105102837]
ENSCDRP00005020586	ENSCDRG00005014304	IGF2R	insulin like growth factor 2 receptor [Source:NCBI gene;Acc:105100381]
ENSCDRP00005004783	ENSCDRG00005003359	IGSF3	immunoglobulin superfamily member 3 [Source:NCBI gene;Acc:105089614]
ENSCDRP00005016506	ENSCDRG00005011571	ILVBL	ilvB acetolactate synthase like [Source:NCBI gene;Acc:105105143]
ENSCDRP00005029892	ENSCDRG00005020436	IMPA2	inositol monophosphatase 2 [Source:HGNC Symbol;Acc:HGNC:6051]
ENSCDRP00005001220	ENSCDRG00005000881	INPPL1	inositol polyphosphate phosphatase like 1 [Source:HGNC Symbol;Acc:HGNC:6080]
ENSCDRP00005024699	ENSCDRG00005016879	INSR	insulin receptor [Source:NCBI gene;Acc:105087555]
ENSCDRP00005031057	ENSCDRG00005021144	IPO9	importin 9 [Source:HGNC Symbol;Acc:HGNC:19425]
ENSCDRP00005010934	ENSCDRG00005007761	IST1	IST1 factor associated with ESCRT-III [Source:HGNC Symbol;Acc:HGNC:28977]
ENSCDRP00005007839	ENSCDRG00005005589	ITGB4	integrin subunit beta 4 [Source:HGNC Symbol;Acc:HGNC:6158]
ENSCDRP00005016805	ENSCDRG00005011695	ITIH1	inter-alpha-trypsin inhibitor heavy chain 1 [Source:NCBI gene;Acc:105093323]
ENSCDRP00005019415	ENSCDRG00005013474	ITIH2	inter-alpha-trypsin inhibitor heavy chain 2 [Source:NCBI gene;Acc:105091351]
ENSCDRP00005019900	ENSCDRG00005013853	ITIH5	inter-alpha-trypsin inhibitor heavy chain 5 [Source:HGNC Symbol;Acc:HGNC:21449]
ENSCDRP00005005974	ENSCDRG00005004264	ITPKB	inositol-trisphosphate 3-kinase B [Source:HGNC Symbol;Acc:HGNC:6179]
ENSCDRP00005031901	ENSCDRG00005021737	ITPR3	inositol 1,4,5-trisphosphate receptor type 3 [Source:NCBI gene;Acc:105101373]
ENSCDRP00005012343	ENSCDRG00005008345	ITSN2	intersectin 2 [Source:HGNC Symbol;Acc:HGNC:6184]
ENSCDRP00005000459	ENSCDRG00005000358	JAM2	junctional adhesion molecule 2 [Source:NCBI gene;Acc:105086812]
ENSCDRP00005004794	ENSCDRG00005003373	JUP	junction plakoglobin [Source:HGNC Symbol;Acc:HGNC:6207]
ENSCDRP00005021587	ENSCDRG00005014983	KARS1	lysyl-tRNA synthetase 1 [Source:NCBI gene;Acc:105084452]
ENSCDRP00005028428	ENSCDRG00005019377	KAZN	kazrin, periplakin interacting protein [Source:HGNC Symbol;Acc:HGNC:29173]
ENSCDRP00005001426	ENSCDRG00005001054	KDM3B	lysine demethylase 3B [Source:NCBI gene;Acc:105091085]
ENSCDRP00005023435	ENSCDRG00005016212	KDSR	3-ketodihydrosphingosine reductase [Source:NCBI gene;Acc:105089001]
ENSCDRP00005005323	ENSCDRG00005003792	KIAA1191	KIAA1191 ortholog [Source:NCBI gene;Acc:105099567]
ENSCDRP00005024021	ENSCDRG00005014673	KIAA1217	KIAA1217 [Source:HGNC Symbol;Acc:HGNC:25428]
ENSCDRP00005031967	ENSCDRG00005019986	KIF5B	kinesin family member 5B [Source:HGNC Symbol;Acc:HGNC:6324]
ENSCDRP00005015403	ENSCDRG00005010490	KIFAP3	kinesin associated protein 3 [Source:NCBI gene;Acc:105092752]
ENSCDRP00005009309	ENSCDRG00005006621	KIFBP	kinesin family binding protein [Source:NCBI gene;Acc:105093889]
ENSCDRP00005009368	ENSCDRG00005006578	KNG1	kininogen 1 [Source:NCBI gene;Acc:105085847]
ENSCDRP00005009787	ENSCDRG00005006961	KPNA1	karyopherin subunit alpha 1 [Source:NCBI gene;Acc:105090296]
ENSCDRP00005030258	ENSCDRG00005020660	KPNA2	karyopherin subunit alpha 2 [Source:HGNC Symbol;Acc:HGNC:6395]
ENSCDRP00005006405	ENSCDRG00005004550	L3HYPDH	trans-L-3-hydroxyproline dehydratase [Source:HGNC Symbol;Acc:HGNC:20488]
ENSCDRP00005012915	ENSCDRG00005009180	LACTB2	lactamase beta 2 [Source:NCBI gene;Acc:105103891]
ENSCDRP00005027676	ENSCDRG00005019054	LARP4B	La ribonucleoprotein 4B [Source:HGNC Symbol;Acc:HGNC:28987]
ENSCDRP00005010751	ENSCDRG00005007625	LARP7	La ribonucleoprotein 7, transcriptional regulator [Source:NCBI gene;Acc:105089914]
ENSCDRP00005019387	ENSCDRG00005013425	LBH	LBH regulator of WNT signaling pathway [Source:NCBI gene;Acc:105095585]
ENSCDRP00005019832	ENSCDRG00005013842	LDHD	lactate dehydrogenase D [Source:NCBI gene;Acc:105101704]
ENSCDRP00005013320	ENSCDRG00005009429	LGALS1	galectin 1 [Source:HGNC Symbol;Acc:HGNC:6561]
ENSCDRP00005011986	ENSCDRG00005008412	LGALS8	galectin 8 [Source:HGNC Symbol;Acc:HGNC:6569]
ENSCDRP00005005333	ENSCDRG00005003791	LIMS2	LIM zinc finger domain containing 2 [Source:NCBI gene;Acc:105084490]
ENSCDRP00005012240	ENSCDRG00005008646	LMCD1	LIM and cysteine rich domains 1 [Source:NCBI gene;Acc:105093148]
ENSCDRP00005000523	ENSCDRG00005000407	LONP2	lon peptidase 2, peroxisomal [Source:NCBI gene;Acc:105091169]
ENSCDRP00005013622	ENSCDRG00005009560	LPIN2	lipin 2 [Source:HGNC Symbol;Acc:HGNC:14450]
ENSCDRP00005013626	ENSCDRG00005009650	LSM 2.00	LSM2 homolog, U6 small nuclear RNA and mRNA degradation associated [Source:HGNC Symbol;Acc:HGNC:13940]
ENSCDRP00005006031	ENSCDRG00005004298	LSM 3.00	LSM3 homolog, U6 small nuclear RNA and mRNA degradation associated [Source:NCBI gene;Acc:105093076]
ENSCDRP00005013988	ENSCDRG00005009856	LSM 7.00	LSM7 homolog, U6 small nuclear RNA and mRNA degradation associated [Source:NCBI gene;Acc:105103614]
ENSCDRP00005012191	ENSCDRG00005008510	LUC7L	LUC7 like [Source:HGNC Symbol;Acc:HGNC:6723]
ENSCDRP00005000105	ENSCDRG00005000087	LYAR	Ly1 antibody reactive [Source:NCBI gene;Acc:105085119]
ENSCDRP00005028394	ENSCDRG00005019505	LYRM1	LYR motif containing 1 [Source:NCBI gene;Acc:105091123]
ENSCDRP00005018092	ENSCDRG00005012639	MANF	mesencephalic astrocyte derived neurotrophic factor [Source:HGNC Symbol;Acc:HGNC:15461]
ENSCDRP00005019882	ENSCDRG00005013868	MAP1S	microtubule associated protein 1S [Source:NCBI gene;Acc:105101854]
ENSCDRP00005024396	ENSCDRG00005015774	MAP4K3	mitogen-activated protein kinase kinase kinase kinase 3 [Source:HGNC Symbol;Acc:HGNC:6865]
ENSCDRP00005015298	ENSCDRG00005010666	MAPK14	mitogen-activated protein kinase 14 [Source:NCBI gene;Acc:105101338]
ENSCDRP00005031938	ENSCDRG00005021733	MAPT	microtubule associated protein tau [Source:NCBI gene;Acc:105090432]
ENSCDRP00005023159	ENSCDRG00005016050	MARCHF5	membrane associated ring-CH-type finger 5 [Source:HGNC Symbol;Acc:HGNC:26025]
ENSCDRP00005005643	ENSCDRG00005003983	MARVELD2	MARVEL domain containing 2 [Source:NCBI gene;Acc:105084769]
ENSCDRP00005023520	ENSCDRG00005016272	MASP2	mannan binding lectin serine peptidase 2 [Source:NCBI gene;Acc:105107020]
ENSCDRP00005026385	ENSCDRG00005018194	MDC 1.00	mediator of DNA damage checkpoint 1 [Source:NCBI gene;Acc:105087495]
ENSCDRP00005000909	ENSCDRG00005000687	METAP1D	methionyl aminopeptidase type 1D, mitochondrial [Source:HGNC Symbol;Acc:HGNC:32583]
ENSCDRP00005004491	ENSCDRG00005003052	MFF	mitochondrial fission factor [Source:NCBI gene;Acc:105088287]
ENSCDRP00005000048	ENSCDRG00005000038	MGAT2	alpha-1,6-mannosyl-glycoprotein 2-beta-N-acetylglucosaminyltransferase [Source:NCBI gene;Acc:105091398]
ENSCDRP00005015442	ENSCDRG00005010865	MICALL1	MICAL like 1 [Source:HGNC Symbol;Acc:HGNC:29804]
ENSCDRP00005019438	ENSCDRG00005013485	MIGA1	mitoguardin 1 [Source:HGNC Symbol;Acc:HGNC:24741]
ENSCDRP00005026250	ENSCDRG00005018105	MIPOL1	mirror-image polydactyly 1 [Source:NCBI gene;Acc:105092134]
ENSCDRP00005015834	ENSCDRG00005011057	MOCS2	molybdenum cofactor synthesis 2 [Source:NCBI gene;Acc:105084279]
ENSCDRP00005000540	ENSCDRG00005000430	MOV10	Mov10 RISC complex RNA helicase [Source:NCBI gene;Acc:105102030]
ENSCDRP00005006533	ENSCDRG00005004611	MPI	mannose phosphate isomerase [Source:NCBI gene;Acc:105087253]
ENSCDRP00005024986	ENSCDRG00005017184	MPP1	membrane palmitoylated protein 1 [Source:HGNC Symbol;Acc:HGNC:7219]
ENSCDRP00005019308	ENSCDRG00005013377	MPP2	membrane palmitoylated protein 2 [Source:HGNC Symbol;Acc:HGNC:7220]
ENSCDRP00005030136	ENSCDRG00005020553	MPRIP	myosin phosphatase Rho interacting protein [Source:HGNC Symbol;Acc:HGNC:30321]
ENSCDRP00005010013	ENSCDRG00005007126	MRAS	muscle RAS oncogene homolog [Source:HGNC Symbol;Acc:HGNC:7227]
ENSCDRP00005029234	ENSCDRG00005020012	MRPL15	mitochondrial ribosomal protein L15 [Source:NCBI gene;Acc:105097062]
ENSCDRP00005013332	ENSCDRG00005009331	MRPL2	mitochondrial ribosomal protein L2 [Source:HGNC Symbol;Acc:HGNC:14056]
ENSCDRP00005030648	ENSCDRG00005020957	MRPL23
ENSCDRP00005032406	ENSCDRG00005022057	MRPL27	mitochondrial ribosomal protein L27 [Source:HGNC Symbol;Acc:HGNC:14483]
ENSCDRP00005000010	ENSCDRG00005000012	MRPL3	mitochondrial ribosomal protein L3 [Source:NCBI gene;Acc:105088761]
ENSCDRP00005027880	ENSCDRG00005019190	MRPL40	mitochondrial ribosomal protein L40 [Source:HGNC Symbol;Acc:HGNC:14491]
ENSCDRP00005026638	ENSCDRG00005018344	MRPL43	mitochondrial ribosomal protein L43 [Source:NCBI gene;Acc:105084330]
ENSCDRP00005020595	ENSCDRG00005014327	MRPL50	mitochondrial ribosomal protein L50 [Source:NCBI gene;Acc:105086876]
ENSCDRP00005029826	ENSCDRG00005020406	MRPS11	mitochondrial ribosomal protein S11 [Source:NCBI gene;Acc:105085460]
ENSCDRP00005025763	ENSCDRG00005017746	MSRB2	methionine sulfoxide reductase B2 [Source:NCBI gene;Acc:105100430]
ENSCDRP00005024255	ENSCDRG00005016764	MTMR2	myotubularin related protein 2 [Source:NCBI gene;Acc:105087191]
ENSCDRP00005031893	ENSCDRG00005021731	MTMR6	myotubularin related protein 6 [Source:NCBI gene;Acc:105096413]
ENSCDRP00005012181	ENSCDRG00005008642	MUL1	mitochondrial E3 ubiquitin protein ligase 1 [Source:NCBI gene;Acc:105088852]
ENSCDRP00005014654	ENSCDRG00005010355	MYBBP1A	MYB binding protein 1a [Source:HGNC Symbol;Acc:HGNC:7546]
ENSCDRP00005015630	ENSCDRG00005010981	MYO1E	myosin IE [Source:NCBI gene;Acc:105088970]
ENSCDRP00005014737	ENSCDRG00005008914	MYO1F	myosin IF [Source:HGNC Symbol;Acc:HGNC:7600]
ENSCDRP00005029861	ENSCDRG00005020355	MYO6	myosin VI [Source:HGNC Symbol;Acc:HGNC:7605]
ENSCDRP00005007106	ENSCDRG00005005065	MYO7A	myosin VIIA [Source:HGNC Symbol;Acc:HGNC:7606]
ENSCDRP00005021681	ENSCDRG00005014794	MYOF	myoferlin [Source:NCBI gene;Acc:105084237]
ENSCDRP00005000641	ENSCDRG00005000490	N4BP1	NEDD4 binding protein 1 [Source:HGNC Symbol;Acc:HGNC:29850]
ENSCDRP00005001908	ENSCDRG00005001394	NAA15	N(alpha)-acetyltransferase 15, NatA auxiliary subunit [Source:HGNC Symbol;Acc:HGNC:30782]
ENSCDRP00005001161	ENSCDRG00005000847	NAAA	N-acylethanolamine acid amidase [Source:HGNC Symbol;Acc:HGNC:736]
ENSCDRP00005007813	ENSCDRG00005005587	NAGLU	N-acetyl-alpha-glucosaminidase [Source:NCBI gene;Acc:105090462]
ENSCDRP00005023923	ENSCDRG00005016543	NAPG	NSF attachment protein gamma [Source:HGNC Symbol;Acc:HGNC:7642]
ENSCDRP00005002007	ENSCDRG00005001450	NCOA7	nuclear receptor coactivator 7 [Source:NCBI gene;Acc:105096318]
ENSCDRP00005011882	ENSCDRG00005008430	NCS1	neuronal calcium sensor 1 [Source:NCBI gene;Acc:105092534]
ENSCDRP00005005872	ENSCDRG00005004181	NDUFAF3	NADH:ubiquinone oxidoreductase complex assembly factor 3 [Source:HGNC Symbol;Acc:HGNC:29918]
ENSCDRP00005020065	ENSCDRG00005014000	NDUFB7	NADH:ubiquinone oxidoreductase subunit B7 [Source:NCBI gene;Acc:105105974]
ENSCDRP00005006464	ENSCDRG00005004502	NDUFB9	NADH:ubiquinone oxidoreductase subunit B9 [Source:NCBI gene;Acc:105096438]
ENSCDRP00005012314	ENSCDRG00005008181	NEO1	neogenin 1 [Source:HGNC Symbol;Acc:HGNC:7754]
ENSCDRP00005023686	ENSCDRG00005016355	NF1	neurofibromin 1 [Source:HGNC Symbol;Acc:HGNC:7765]
ENSCDRP00005023456	ENSCDRG00005015735	NF2	neurofibromin 2 [Source:HGNC Symbol;Acc:HGNC:7773]
ENSCDRP00005022431	ENSCDRG00005015494	NFIA	nuclear factor I A [Source:HGNC Symbol;Acc:HGNC:7784]
ENSCDRP00005023558	ENSCDRG00005016296	NFKBIE	NFKB inhibitor epsilon [Source:HGNC Symbol;Acc:HGNC:7799]
ENSCDRP00005012465	ENSCDRG00005008792	NFU1	NFU1 iron-sulfur cluster scaffold [Source:NCBI gene;Acc:105088913]
ENSCDRP00005020444	ENSCDRG00005014164	NIBAN2	niban apoptosis regulator 2 [Source:NCBI gene;Acc:105092606]
ENSCDRP00005030467	ENSCDRG00005020813	NLRX1	NLR family member X1 [Source:NCBI gene;Acc:105090145]
ENSCDRP00005013607	ENSCDRG00005009628	NOL3	nucleolar protein 3 [Source:HGNC Symbol;Acc:HGNC:7869]
ENSCDRP00005027973	ENSCDRG00005019119	NPEPPS	aminopeptidase puromycin sensitive [Source:NCBI gene;Acc:105106945]
ENSCDRP00005015661	ENSCDRG00005010972	NPLOC4	NPL4 homolog, ubiquitin recognition factor [Source:NCBI gene;Acc:105105715]
ENSCDRP00005025697	ENSCDRG00005017594	NRG1	neuregulin 1 [Source:NCBI gene;Acc:105095803]
ENSCDRP00005026037	ENSCDRG00005017938	NRP2	neuropilin 2 [Source:HGNC Symbol;Acc:HGNC:8005]
ENSCDRP00005031984	ENSCDRG00005021796	NSF	N-ethylmaleimide sensitive factor, vesicle fusing ATPase [Source:HGNC Symbol;Acc:HGNC:8016]
ENSCDRP00005018614	ENSCDRG00005012951	NSFL1C	NSFL1 cofactor [Source:HGNC Symbol;Acc:HGNC:15912]
ENSCDRP00005017674	ENSCDRG00005012355	NT5C2	5'-nucleotidase, cytosolic II [Source:NCBI gene;Acc:105095018]
ENSCDRP00005004428	ENSCDRG00005003104	NT5DC1	5'-nucleotidase domain containing 1 [Source:NCBI gene;Acc:105088322]
ENSCDRP00005004073	ENSCDRG00005002865	NUCB1	nucleobindin 1 [Source:NCBI gene;Acc:105102892]
ENSCDRP00005009731	ENSCDRG00005006914	NUDC	nuclear distribution C, dynein complex regulator [Source:HGNC Symbol;Acc:HGNC:8045]
ENSCDRP00005028015	ENSCDRG00005019266	NUDT5	nudix hydrolase 5 [Source:NCBI gene;Acc:105100309]
ENSCDRP00005004005	ENSCDRG00005002809	NUDT6	nudix hydrolase 6 [Source:HGNC Symbol;Acc:HGNC:8053]
ENSCDRP00005014449	ENSCDRG00005010210	NUFIP2	nuclear FMR1 interacting protein 2 [Source:HGNC Symbol;Acc:HGNC:17634]
ENSCDRP00005000663	ENSCDRG00005000496	NUMA1	nuclear mitotic apparatus protein 1 [Source:HGNC Symbol;Acc:HGNC:8059]
ENSCDRP00005021128	ENSCDRG00005014693	NUP107	nucleoporin 107 [Source:HGNC Symbol;Acc:HGNC:29914]
ENSCDRP00005003049	ENSCDRG00005002090	NUP205	nucleoporin 205 [Source:HGNC Symbol;Acc:HGNC:18658]
ENSCDRP00005009575	ENSCDRG00005005049	NUP210	nucleoporin 210 [Source:HGNC Symbol;Acc:HGNC:30052]
ENSCDRP00005014924	ENSCDRG00005010536	NUP37	nucleoporin 37 [Source:HGNC Symbol;Acc:HGNC:29929]
ENSCDRP00005001702	ENSCDRG00005001150	NUP54	nucleoporin 54 [Source:HGNC Symbol;Acc:HGNC:17359]
ENSCDRP00005023277	ENSCDRG00005016099	OARD1	O-acyl-ADP-ribose deacylase 1 [Source:NCBI gene;Acc:105086739]
ENSCDRP00005002175	ENSCDRG00005001538	OBSL1	obscurin like cytoskeletal adaptor 1 [Source:NCBI gene;Acc:105096120]
ENSCDRP00005012709	ENSCDRG00005009034	OSTM1	osteoclastogenesis associated transmembrane protein 1 [Source:HGNC Symbol;Acc:HGNC:21652]
ENSCDRP00005030882	ENSCDRG00005021079	OXR1	oxidation resistance 1 [Source:NCBI gene;Acc:105090514]
ENSCDRP00005015341	ENSCDRG00005010783	P3H2	prolyl 3-hydroxylase 2 [Source:HGNC Symbol;Acc:HGNC:19317]
ENSCDRP00005017797	ENSCDRG00005012192	P4HA1	prolyl 4-hydroxylase subunit alpha 1 [Source:NCBI gene;Acc:105092471]
ENSCDRP00005025167	ENSCDRG00005017358	PACS1	phosphofurin acidic cluster sorting protein 1 [Source:HGNC Symbol;Acc:HGNC:30032]
ENSCDRP00005007209	ENSCDRG00005005162	PADI2	peptidyl arginine deiminase 2 [Source:HGNC Symbol;Acc:HGNC:18341]
ENSCDRP00005013684	ENSCDRG00005009646	PANK2	pantothenate kinase 2 [Source:HGNC Symbol;Acc:HGNC:15894]
ENSCDRP00005009101	ENSCDRG00005006429	PAPLN	papilin, proteoglycan like sulfated glycoprotein [Source:HGNC Symbol;Acc:HGNC:19262]
ENSCDRP00005009718	ENSCDRG00005006932	PARP9	poly(ADP-ribose) polymerase family member 9 [Source:NCBI gene;Acc:105090293]
ENSCDRP00005027402	ENSCDRG00005018726	PARVA	parvin alpha [Source:HGNC Symbol;Acc:HGNC:14652]
ENSCDRP00005017840	ENSCDRG00005012432	PAX8	paired box 8 [Source:NCBI gene;Acc:105104189]
ENSCDRP00005011496	ENSCDRG00005008093	PCDH1	protocadherin 1 [Source:NCBI gene;Acc:105090803]
ENSCDRP00005014063	ENSCDRG00005009867	PCID2	PCI domain containing 2 [Source:NCBI gene;Acc:105091339]
ENSCDRP00005008306	ENSCDRG00005005848	PDCD4	programmed cell death 4 [Source:HGNC Symbol;Acc:HGNC:8763]
ENSCDRP00005025828	ENSCDRG00005017801	PDE12	phosphodiesterase 12 [Source:HGNC Symbol;Acc:HGNC:25386]
ENSCDRP00005001864	ENSCDRG00005001163	PDE2A	phosphodiesterase 2A [Source:NCBI gene;Acc:105096768]
ENSCDRP00005003271	ENSCDRG00005002306	PDGFRB	platelet derived growth factor receptor beta [Source:NCBI gene;Acc:105098486]
ENSCDRP00005031819	ENSCDRG00005021688	PDK3	pyruvate dehydrogenase kinase 3 [Source:NCBI gene;Acc:105103897]
ENSCDRP00005012987	ENSCDRG00005008970	PDLIM5	PDZ and LIM domain 5 [Source:NCBI gene;Acc:105089528]
ENSCDRP00005011971	ENSCDRG00005008422	PDLIM7	PDZ and LIM domain 7 [Source:HGNC Symbol;Acc:HGNC:22958]
ENSCDRP00005020009	ENSCDRG00005013891	PDXDC1	pyridoxal dependent decarboxylase domain containing 1 [Source:HGNC Symbol;Acc:HGNC:28995]
ENSCDRP00005025209	ENSCDRG00005017266	PEPD	peptidase D [Source:NCBI gene;Acc:105096717]
ENSCDRP00005021234	ENSCDRG00005014739	PFAS	phosphoribosylformylglycinamidine synthase [Source:NCBI gene;Acc:105102986]
ENSCDRP00005024686	ENSCDRG00005017062	PFDN4	prefoldin subunit 4 [Source:NCBI gene;Acc:105098858]
ENSCDRP00005018272	ENSCDRG00005012687	PGAP1	post-GPI attachment to proteins inositol deacylase 1 [Source:NCBI gene;Acc:105088800]
ENSCDRP00005008558	ENSCDRG00005006037	PGGT1B	protein geranylgeranyltransferase type I subunit beta [Source:NCBI gene;Acc:105095372]
ENSCDRP00005005309	ENSCDRG00005003722	PGM1	phosphoglucomutase 1 [Source:HGNC Symbol;Acc:HGNC:8905]
ENSCDRP00005030495	ENSCDRG00005020819	PHF3	PHD finger protein 3 [Source:HGNC Symbol;Acc:HGNC:8921]
ENSCDRP00005014558	ENSCDRG00005010282	PIGQ	phosphatidylinositol glycan anchor biosynthesis class Q [Source:NCBI gene;Acc:105098431]
ENSCDRP00005024088	ENSCDRG00005016646	PLA2G4A	phospholipase A2 group IVA [Source:NCBI gene;Acc:105099290]
ENSCDRP00005013817	ENSCDRG00005009801	PLCG1	phospholipase C gamma 1 [Source:HGNC Symbol;Acc:HGNC:9065]
ENSCDRP00005015136	ENSCDRG00005010659	PLD3	phospholipase D family member 3 [Source:NCBI gene;Acc:105093341]
ENSCDRP00005012318	ENSCDRG00005008676	PLEKHA1	pleckstrin homology domain containing A1 [Source:NCBI gene;Acc:105103962]
ENSCDRP00005016613	ENSCDRG00005011341	PLEKHA2	pleckstrin homology domain containing A2 [Source:HGNC Symbol;Acc:HGNC:14336]
ENSCDRP00005023149	ENSCDRG00005015653	PLEKHA6	pleckstrin homology domain containing A6 [Source:HGNC Symbol;Acc:HGNC:17053]
ENSCDRP00005005336	ENSCDRG00005003811	PLLP	plasmolipin [Source:NCBI gene;Acc:105093822]
ENSCDRP00005024126	ENSCDRG00005012667	PLXNA1	plexin A1 [Source:HGNC Symbol;Acc:HGNC:9099]
ENSCDRP00005017988	ENSCDRG00005012561	PLXNB1	plexin B1 [Source:HGNC Symbol;Acc:HGNC:9103]
ENSCDRP00005022359	ENSCDRG00005015429	PLXNB2	plexin B2 [Source:HGNC Symbol;Acc:HGNC:9104]
ENSCDRP00005026910	ENSCDRG00005018551	PLXND1	plexin D1 [Source:HGNC Symbol;Acc:HGNC:9107]
ENSCDRP00005009247	ENSCDRG00005005819	PML	promyelocytic leukemia [Source:HGNC Symbol;Acc:HGNC:9113]
ENSCDRP00005006790	ENSCDRG00005004834	PNMT	phenylethanolamine N-methyltransferase [Source:HGNC Symbol;Acc:HGNC:9160]
ENSCDRP00005006141	ENSCDRG00005004334	POLR2C	RNA polymerase II subunit C [Source:NCBI gene;Acc:105093814]
ENSCDRP00005003694	ENSCDRG00005002595	PON1	paraoxonase 1 [Source:NCBI gene;Acc:105088728]
ENSCDRP00005022853	ENSCDRG00005015813	PPCS	phosphopantothenoylcysteine synthetase [Source:NCBI gene;Acc:105101636]
ENSCDRP00005023939	ENSCDRG00005016482	PPIH	peptidylprolyl isomerase H [Source:NCBI gene;Acc:105101633]
ENSCDRP00005030781	ENSCDRG00005021029	PPIL4	peptidylprolyl isomerase like 4 [Source:NCBI gene;Acc:105100907]
ENSCDRP00005032278	ENSCDRG00005021984	PPM1F	protein phosphatase, Mg2+/Mn2+ dependent 1F [Source:NCBI gene;Acc:105095213]
ENSCDRP00005016875	ENSCDRG00005011737	PPP1CA	protein phosphatase 1 catalytic subunit alpha [Source:HGNC Symbol;Acc:HGNC:9281]
ENSCDRP00005015254	ENSCDRG00005010741	PPP1R1A	protein phosphatase 1 regulatory inhibitor subunit 1A [Source:NCBI gene;Acc:105100998]
ENSCDRP00005011548	ENSCDRG00005008155	PPP1R8	protein phosphatase 1 regulatory subunit 8 [Source:NCBI gene;Acc:105100718]
ENSCDRP00005004277	ENSCDRG00005003008	PPP2CA	S-phase kinase associated protein 1 [Source:NCBI gene;Acc:105090262]
ENSCDRP00005019752	ENSCDRG00005013620	PPT1	palmitoyl-protein thioesterase 1 [Source:HGNC Symbol;Acc:HGNC:9325]
ENSCDRP00005020861	ENSCDRG00005014508	PRCC	proline rich mitotic checkpoint control factor [Source:HGNC Symbol;Acc:HGNC:9343]
ENSCDRP00005024068	ENSCDRG00005016610	PRKAA1	protein kinase AMP-activated catalytic subunit alpha 1 [Source:HGNC Symbol;Acc:HGNC:9376]
ENSCDRP00005013748	ENSCDRG00005007007	PRKACB	protein kinase cAMP-activated catalytic subunit beta [Source:NCBI gene;Acc:105095035]
ENSCDRP00005010375	ENSCDRG00005006815	PRKAG1	protein kinase AMP-activated non-catalytic subunit gamma 1 [Source:HGNC Symbol;Acc:HGNC:9385]
ENSCDRP00005016979	ENSCDRG00005011558	PRKCZ	protein kinase C zeta [Source:HGNC Symbol;Acc:HGNC:9412]
ENSCDRP00005011961	ENSCDRG00005008397	PRMT1	protein arginine methyltransferase 1 [Source:NCBI gene;Acc:105100196]
ENSCDRP00005019267	ENSCDRG00005013443	PRODH2	proline dehydrogenase 2 [Source:NCBI gene;Acc:105088061]
ENSCDRP00005019161	ENSCDRG00005013107	PRXL2B	peroxiredoxin like 2B [Source:HGNC Symbol;Acc:HGNC:28390]
ENSCDRP00005005535	ENSCDRG00005003904	PSMA3	proteasome 20S subunit alpha 3 [Source:NCBI gene;Acc:105086238]
ENSCDRP00005003685	ENSCDRG00005002587	PSMA5	proteasome 20S subunit alpha 5 [Source:NCBI gene;Acc:105085640]
ENSCDRP00005031168	ENSCDRG00005021286	PSMB2	proteasome 20S subunit beta 2 [Source:NCBI gene;Acc:105086959]
ENSCDRP00005028914	ENSCDRG00005019812	PSMB3	proteasome 20S subunit beta 3 [Source:HGNC Symbol;Acc:HGNC:9540]
ENSCDRP00005030982	ENSCDRG00005021165	PSMC5	proteasome 26S subunit, ATPase 5 [Source:NCBI gene;Acc:105090405]
ENSCDRP00005026573	ENSCDRG00005018315	PSMD11	proteasome 26S subunit, non-ATPase 11 [Source:NCBI gene;Acc:105088223]
ENSCDRP00005005024	ENSCDRG00005003476	PSMD13	proteasome 26S subunit, non-ATPase 13 [Source:NCBI gene;Acc:105105733]
ENSCDRP00005007591	ENSCDRG00005005319	PTBP3	polypyrimidine tract binding protein 3 [Source:HGNC Symbol;Acc:HGNC:10253]
ENSCDRP00005012270	ENSCDRG00005008480	PTGS1	prostaglandin-endoperoxide synthase 1 [Source:NCBI gene;Acc:105104317]
ENSCDRP00005021319	ENSCDRG00005014827	PTPN1	protein tyrosine phosphatase non-receptor type 1 [Source:NCBI gene;Acc:105087880]
ENSCDRP00005028667	ENSCDRG00005019660	PTPN11	protein tyrosine phosphatase non-receptor type 11 [Source:HGNC Symbol;Acc:HGNC:9644]
ENSCDRP00005005622	ENSCDRG00005003952	PTPN9	protein tyrosine phosphatase non-receptor type 9 [Source:HGNC Symbol;Acc:HGNC:9661]
ENSCDRP00005029881	ENSCDRG00005020404	PTPRG	protein tyrosine phosphatase receptor type G [Source:HGNC Symbol;Acc:HGNC:9671]
ENSCDRP00005021806	ENSCDRG00005014275	PTPRM	protein tyrosine phosphatase receptor type M [Source:NCBI gene;Acc:105099388]
ENSCDRP00005023510	ENSCDRG00005015603	PUM1	pumilio RNA binding family member 1 [Source:HGNC Symbol;Acc:HGNC:14957]
ENSCDRP00005003703	ENSCDRG00005002614	PURB	purine rich element binding protein B [Source:HGNC Symbol;Acc:HGNC:9702]
ENSCDRP00005012336	ENSCDRG00005008751	PYCR1	pyrroline-5-carboxylate reductase 1 [Source:NCBI gene;Acc:105106384]
ENSCDRP00005028650	ENSCDRG00005019647	QDPR	quinoid dihydropteridine reductase [Source:NCBI gene;Acc:105098345]
ENSCDRP00005018760	ENSCDRG00005012988	QTRT2	queuine tRNA-ribosyltransferase accessory subunit 2 [Source:NCBI gene;Acc:105093196]
ENSCDRP00005015716	ENSCDRG00005011000	RAB11B	RAB11B, member RAS oncogene family [Source:NCBI gene;Acc:105087584]
ENSCDRP00005022224	ENSCDRG00005015408	RAB12	RAB12, member RAS oncogene family [Source:NCBI gene;Acc:105086492]
ENSCDRP00005028897	ENSCDRG00005019789	RAB18	RAB18, member RAS oncogene family [Source:HGNC Symbol;Acc:HGNC:14244]
ENSCDRP00005005329	ENSCDRG00005003808	RAB8B	RAB8B, member RAS oncogene family [Source:NCBI gene;Acc:105101794]
ENSCDRP00005009083	ENSCDRG00005006302	RABEP2	rabaptin, RAB GTPase binding effector protein 2 [Source:HGNC Symbol;Acc:HGNC:24817]
ENSCDRP00005022801	ENSCDRG00005015768	RALBP1	ralA binding protein 1 [Source:HGNC Symbol;Acc:HGNC:9841]
ENSCDRP00005025444	ENSCDRG00005017292	RALGAPA1	Ral GTPase activating protein catalytic alpha subunit 1 [Source:HGNC Symbol;Acc:HGNC:17770]
ENSCDRP00005030456	ENSCDRG00005020673	RBBP4	RB binding protein 4, chromatin remodeling factor [Source:NCBI gene;Acc:105085784]
ENSCDRP00005006496	ENSCDRG00005004603	RBBP6	RB binding protein 6, ubiquitin ligase [Source:HGNC Symbol;Acc:HGNC:9889]
ENSCDRP00005002777	ENSCDRG00005001978	RBM22	RNA binding motif protein 22 [Source:HGNC Symbol;Acc:HGNC:25503]
ENSCDRP00005026770	ENSCDRG00005018445	RECQL	RecQ like helicase [Source:NCBI gene;Acc:105096487]
ENSCDRP00005018013	ENSCDRG00005012407	RER1	retention in endoplasmic reticulum sorting receptor 1 [Source:NCBI gene;Acc:105105547]
ENSCDRP00005008147	ENSCDRG00005005794	RETREG3	reticulophagy regulator family member 3 [Source:NCBI gene;Acc:105090468]
ENSCDRP00005030214	ENSCDRG00005020632	RHCG	Rh family C glycoprotein [Source:NCBI gene;Acc:105094669]
ENSCDRP00005017473	ENSCDRG00005012199	RHOT2	ras homolog family member T2 [Source:NCBI gene;Acc:105098437]
ENSCDRP00005013285	ENSCDRG00005009431	RIDA	reactive intermediate imine deaminase A homolog [Source:NCBI gene;Acc:105090548]
ENSCDRP00005032623	ENSCDRG00005022193	RNASEH2A	ribonuclease H2 subunit A [Source:HGNC Symbol;Acc:HGNC:18518]
ENSCDRP00005030476	ENSCDRG00005020824	RNMT	RNA guanine-7 methyltransferase [Source:NCBI gene;Acc:105086464]
ENSCDRP00005026578	ENSCDRG00005018317	RPL11	ribosomal protein L11 [Source:NCBI gene;Acc:105097295]
ENSCDRP00005016527	ENSCDRG00005011453	RPL17	60S ribosomal protein L17 [Source:NCBI gene;Acc:105097593]
ENSCDRP00005005332	ENSCDRG00005003784	RPL19	ribosomal protein L19 [Source:NCBI gene;Acc:105099051]
ENSCDRP00005023134	ENSCDRG00005016023	RPL22	ribosomal protein L22 [Source:NCBI gene;Acc:105104718]
ENSCDRP00005027014	ENSCDRG00005018602	RPL8	ribosomal protein L8 [Source:HGNC Symbol;Acc:HGNC:10368]
ENSCDRP00005024545	ENSCDRG00005016821	RPRD2	regulation of nuclear pre-mRNA domain containing 2 [Source:NCBI gene;Acc:105103182]
ENSCDRP00005023058	ENSCDRG00005015975	RPS15A	ribosomal protein S15a [Source:NCBI gene;Acc:105091149]
ENSCDRP00005010556	ENSCDRG00005007472	RPS16	ribosomal protein S16 [Source:NCBI gene;Acc:105093321]
ENSCDRP00005029947	ENSCDRG00005020477	RPS25	ribosomal protein S25 [Source:NCBI gene;Acc:105090155]
ENSCDRP00005014176	ENSCDRG00005010024	RPS5	ribosomal protein S5 [Source:NCBI gene;Acc:105096803]
ENSCDRP00005015926	ENSCDRG00005011140	RRAGB	Ras related GTP binding B [Source:HGNC Symbol;Acc:HGNC:19901]
ENSCDRP00005015110	ENSCDRG00005010657	RRAGC	Ras related GTP binding C [Source:HGNC Symbol;Acc:HGNC:19902]
ENSCDRP00005022918	ENSCDRG00005015807	RRM2B	ribonucleotide reductase regulatory TP53 inducible subunit M2B [Source:NCBI gene;Acc:105090530]
ENSCDRP00005011372	ENSCDRG00005008039	RRP12	ribosomal RNA processing 12 homolog [Source:HGNC Symbol;Acc:HGNC:29100]
ENSCDRP00005014097	ENSCDRG00005009990	RTN4IP1	reticulon 4 interacting protein 1 [Source:NCBI gene;Acc:105097133]
ENSCDRP00005021860	ENSCDRG00005015090	RUSF1	chromosome 16 open reading frame 58 [Source:HGNC Symbol;Acc:HGNC:25848]
ENSCDRP00005004316	ENSCDRG00005003032	RUVBL2	RuvB like AAA ATPase 2 [Source:NCBI gene;Acc:105102887]
ENSCDRP00005024069	ENSCDRG00005016637	S100A2	S100 calcium binding protein A2 [Source:NCBI gene;Acc:105089505]
ENSCDRP00005024774	ENSCDRG00005017113	SAP18	Sin3A associated protein 18 [Source:HGNC Symbol;Acc:HGNC:10530]
ENSCDRP00005002513	ENSCDRG00005001322	SCARB2	scavenger receptor class B member 2 [Source:HGNC Symbol;Acc:HGNC:1665]
ENSCDRP00005014098	ENSCDRG00005009923	SCCPDH	saccharopine dehydrogenase (putative) [Source:HGNC Symbol;Acc:HGNC:24275]
ENSCDRP00005006679	ENSCDRG00005004736	SCIN	scinderin [Source:NCBI gene;Acc:105088693]
ENSCDRP00005004791	ENSCDRG00005003380	SCO2	protein SCO2 homolog, mitochondrial [Source:NCBI gene;Acc:105106158]
ENSCDRP00005025172	ENSCDRG00005017362	SCYL2	SCY1 like pseudokinase 2 [Source:NCBI gene;Acc:105097447]
ENSCDRP00005021542	ENSCDRG00005014962	SDC4	syndecan 4 [Source:NCBI gene;Acc:105087820]
ENSCDRP00005012213	ENSCDRG00005008552	SDHAF2	succinate dehydrogenase complex assembly factor 2 [Source:NCBI gene;Acc:105094878]
ENSCDRP00005013149	ENSCDRG00005009192	SEMA4B	semaphorin 4B [Source:HGNC Symbol;Acc:HGNC:10730]
ENSCDRP00005028557	ENSCDRG00005019598	SEPHS1	selenophosphate synthetase 1 [Source:NCBI gene;Acc:105100656]
ENSCDRP00005004947	ENSCDRG00005003268	SEPTIN8	septin 8 [Source:HGNC Symbol;Acc:HGNC:16511]
ENSCDRP00005002653	ENSCDRG00005001918	SERINC1	serine incorporator 1 [Source:NCBI gene;Acc:105088358]
ENSCDRP00005026921	ENSCDRG00005018540	SERINC5	serine incorporator 5 [Source:NCBI gene;Acc:105084832]
ENSCDRP00005008812	ENSCDRG00005006220	SERPINA7	serpin family A member 7 [Source:NCBI gene;Acc:105089022]
ENSCDRP00005032245	ENSCDRG00005021963	SERPIND1	serpin family D member 1 [Source:NCBI gene;Acc:105095219]
ENSCDRP00005007570	ENSCDRG00005005383	SESTD1	SEC14 and spectrin domain containing 1 [Source:NCBI gene;Acc:105098702]
ENSCDRP00005020943	ENSCDRG00005014507	SF3A1	splicing factor 3a subunit 1 [Source:NCBI gene;Acc:105099448]
ENSCDRP00005014880	ENSCDRG00005010515	SF3A2	splicing factor 3a subunit 2 [Source:HGNC Symbol;Acc:HGNC:10766]
ENSCDRP00005013678	ENSCDRG00005009700	SGPL1	sphingosine-1-phosphate lyase 1 [Source:NCBI gene;Acc:105099866]
ENSCDRP00005011956	ENSCDRG00005008488	SGTA	small glutamine rich tetratricopeptide repeat containing alpha [Source:NCBI gene;Acc:105106053]
ENSCDRP00005007423	ENSCDRG00005005308	SH3PXD2B	SH3 and PX domains 2B [Source:HGNC Symbol;Acc:HGNC:29242]
ENSCDRP00005005813	ENSCDRG00005003979	SHC1	SHC adaptor protein 1 [Source:HGNC Symbol;Acc:HGNC:10840]
ENSCDRP00005025949	ENSCDRG00005017890	SHMT2	serine hydroxymethyltransferase 2 [Source:HGNC Symbol;Acc:HGNC:10852]
ENSCDRP00005002767	ENSCDRG00005001979	SHROOM3	shroom family member 3 [Source:HGNC Symbol;Acc:HGNC:30422]
ENSCDRP00005025906	ENSCDRG00005017857	SIK3	SIK family kinase 3 [Source:NCBI gene;Acc:105090193]
ENSCDRP00005005691	ENSCDRG00005004053	SIN3A	SIN3 transcription regulator family member A [Source:NCBI gene;Acc:105087240]
ENSCDRP00005006808	ENSCDRG00005004728	SIPA1	signal-induced proliferation-associated 1 [Source:HGNC Symbol;Acc:HGNC:10885]
ENSCDRP00005023096	ENSCDRG00005016014	SLC10A3	solute carrier family 10 member 3 [Source:HGNC Symbol;Acc:HGNC:22979]
ENSCDRP00005006914	ENSCDRG00005004922	SLC13A1	solute carrier family 13 member 1 [Source:HGNC Symbol;Acc:HGNC:10916]
ENSCDRP00005029245	ENSCDRG00005020013	SLC22A8	solute carrier family 22 member 8 [Source:NCBI gene;Acc:105091519]
ENSCDRP00005012768	ENSCDRG00005009060	SLC25A22	solute carrier family 25 member 22 [Source:HGNC Symbol;Acc:HGNC:19954]
ENSCDRP00005009613	ENSCDRG00005006838	SLC2A1	solute carrier family 2 member 1 [Source:NCBI gene;Acc:105090921]
ENSCDRP00005006781	ENSCDRG00005004832	SLC31A1	solute carrier family 31 member 1 [Source:NCBI gene;Acc:105103765]
ENSCDRP00005000632	ENSCDRG00005000479	SLC33A1
ENSCDRP00005021341	ENSCDRG00005014773	SLC34A2	solute carrier family 34 member 2 [Source:NCBI gene;Acc:105098372]
ENSCDRP00005017662	ENSCDRG00005012346	SLC38A10	solute carrier family 38 member 10 [Source:HGNC Symbol;Acc:HGNC:28237]
ENSCDRP00005020592	ENSCDRG00005014310	SLC39A14	solute carrier family 39 member 14 [Source:HGNC Symbol;Acc:HGNC:20858]
ENSCDRP00005018592	ENSCDRG00005012919	SLC44A1	solute carrier family 44 member 1 [Source:HGNC Symbol;Acc:HGNC:18798]
ENSCDRP00005014084	ENSCDRG00005009312	SLC4A2	solute carrier family 4 member 2 [Source:HGNC Symbol;Acc:HGNC:11028]
ENSCDRP00005010255	ENSCDRG00005007288	SLC7A7	solute carrier family 7 member 7 [Source:HGNC Symbol;Acc:HGNC:11065]
ENSCDRP00005028205	ENSCDRG00005018497	SLC8A1	solute carrier family 8 member A1 [Source:HGNC Symbol;Acc:HGNC:11068]
ENSCDRP00005019857	ENSCDRG00005013790	SLC9A3	solute carrier family 9 member A3 [Source:HGNC Symbol;Acc:HGNC:11073]
ENSCDRP00005019632	ENSCDRG00005013637	SLC9A3R2	SLC9A3 regulator 2 [Source:HGNC Symbol;Acc:HGNC:11076]
ENSCDRP00005017272	ENSCDRG00005011971	SLCO2A1	solute carrier organic anion transporter family member 2A1 [Source:HGNC Symbol;Acc:HGNC:10955]
ENSCDRP00005017860	ENSCDRG00005012465	SMAD2	SMAD family member 2 [Source:NCBI gene;Acc:105097587]
ENSCDRP00005012694	ENSCDRG00005009019	SMAD4	SMAD family member 4 [Source:HGNC Symbol;Acc:HGNC:6770]
ENSCDRP00005015009	ENSCDRG00005010495	SMARCA4	SWI/SNF related, matrix associated, actin dependent regulator of chromatin, subfamily a, member 4 [Source:HGNC Symbol;Acc:HGNC:11100]
ENSCDRP00005032300	ENSCDRG00005021994	SMARCB1	SWI/SNF related, matrix associated, actin dependent regulator of chromatin, subfamily b, member 1 [Source:NCBI gene;Acc:105095207]
ENSCDRP00005013214	ENSCDRG00005009381	SMARCC1	SWI/SNF related, matrix associated, actin dependent regulator of chromatin subfamily c member 1 [Source:HGNC Symbol;Acc:HGNC:11104]
ENSCDRP00005008241	ENSCDRG00005005840	SMARCC2	SWI/SNF related, matrix associated, actin dependent regulator of chromatin subfamily c member 2 [Source:HGNC Symbol;Acc:HGNC:11105]
ENSCDRP00005030937	ENSCDRG00005021130	SMARCD2	SWI/SNF related, matrix associated, actin dependent regulator of chromatin, subfamily d, member 2 [Source:HGNC Symbol;Acc:HGNC:11107]
ENSCDRP00005029844	ENSCDRG00005020402	SMC1A	structural maintenance of chromosomes 1A [Source:NCBI gene;Acc:105096694]
ENSCDRP00005008411	ENSCDRG00005005941	SMC3	structural maintenance of chromosomes 3 [Source:NCBI gene;Acc:105091704]
ENSCDRP00005012840	ENSCDRG00005009045	SMCHD1	structural maintenance of chromosomes flexible hinge domain containing 1 [Source:NCBI gene;Acc:105086114]
ENSCDRP00005005252	ENSCDRG00005003687	SNRPN	SNRPN upstream reading frame [Source:NCBI gene;Acc:105092508]
ENSCDRP00005002904	ENSCDRG00005002070	SNW1	SNW domain containing 1 [Source:NCBI gene;Acc:105086056]
ENSCDRP00005001086	ENSCDRG00005000795	SNX1	sorting nexin 1 [Source:NCBI gene;Acc:105100521]
ENSCDRP00005015050	ENSCDRG00005010603	SNX18	sorting nexin 18 [Source:HGNC Symbol;Acc:HGNC:19245]
ENSCDRP00005026442	ENSCDRG00005018190	SNX29	TNF receptor superfamily member 17 [Source:NCBI gene;Acc:105089032]
ENSCDRP00005007186	ENSCDRG00005005152	SNX30	sorting nexin family member 30 [Source:NCBI gene;Acc:105096254]
ENSCDRP00005024690	ENSCDRG00005017060	SNX8	sorting nexin 8 [Source:HGNC Symbol;Acc:HGNC:14972]
ENSCDRP00005021013	ENSCDRG00005014566	SPAG7	sperm associated antigen 7 [Source:HGNC Symbol;Acc:HGNC:11216]
ENSCDRP00005004185	ENSCDRG00005002935	SPCS2	signal peptidase complex subunit 2 [Source:NCBI gene;Acc:105097107]
ENSCDRP00005010083	ENSCDRG00005007190	SPRYD4	SPRY domain containing 4 [Source:NCBI gene;Acc:105086354]
ENSCDRP00005007575	ENSCDRG00005005409	SPRYD7	SPRY domain containing 7 [Source:NCBI gene;Acc:105101926]
ENSCDRP00005001925	ENSCDRG00005001406	SPTB	spectrin beta, erythrocytic [Source:HGNC Symbol;Acc:HGNC:11274]
ENSCDRP00005020467	ENSCDRG00005014077	SPTBN2	spectrin beta, non-erythrocytic 2 [Source:HGNC Symbol;Acc:HGNC:11276]
ENSCDRP00005025756	ENSCDRG00005017743	SPTLC1	serine palmitoyltransferase long chain base subunit 1 [Source:NCBI gene;Acc:105094537]
ENSCDRP00005027372	ENSCDRG00005018845	SRC	SRC proto-oncogene, non-receptor tyrosine kinase [Source:NCBI gene;Acc:105084996]
ENSCDRP00005032328	ENSCDRG00005022005	SRI	sorcin [Source:HGNC Symbol;Acc:HGNC:11292]
ENSCDRP00005013583	ENSCDRG00005009448	SRPK2	SRSF protein kinase 2 [Source:HGNC Symbol;Acc:HGNC:11306]
ENSCDRP00005012375	ENSCDRG00005008759	SRSF11	serine and arginine rich splicing factor 11 [Source:NCBI gene;Acc:105096634]
ENSCDRP00005002406	ENSCDRG00005001758	SSR3	signal sequence receptor subunit 3 [Source:NCBI gene;Acc:105094412]
ENSCDRP00005023891	ENSCDRG00005016448	ST13	ST13 Hsp70 interacting protein [Source:HGNC Symbol;Acc:HGNC:11343]
ENSCDRP00005009963	ENSCDRG00005007054	STAG2	stromal antigen 2 [Source:NCBI gene;Acc:105098885]
ENSCDRP00005024715	ENSCDRG00005017051	STAT6	signal transducer and activator of transcription 6 [Source:NCBI gene;Acc:105098305]
ENSCDRP00005002348	ENSCDRG00005001504	STIM1	stromal interaction molecule 1 [Source:NCBI gene;Acc:105096529]
ENSCDRP00005024382	ENSCDRG00005016798	STK24	serine/threonine kinase 24 [Source:HGNC Symbol;Acc:HGNC:11403]
ENSCDRP00005007457	ENSCDRG00005005334	STMN1	stathmin 1 [Source:NCBI gene;Acc:105100671]
ENSCDRP00005010508	ENSCDRG00005007449	STRBP	spermatid perinuclear RNA binding protein [Source:NCBI gene;Acc:105092638]
ENSCDRP00005021889	ENSCDRG00005015217	STX17	syntaxin 17 [Source:NCBI gene;Acc:105086887]
ENSCDRP00005010323	ENSCDRG00005007216	STX2	syntaxin 2 [Source:HGNC Symbol;Acc:HGNC:3403]
ENSCDRP00005023947	ENSCDRG00005016553	STX8	syntaxin 8 [Source:NCBI gene;Acc:105098999]
ENSCDRP00005013527	ENSCDRG00005009380	STXBP5L	syntaxin binding protein 5 like [Source:HGNC Symbol;Acc:HGNC:30757]
ENSCDRP00005003033	ENSCDRG00005002152	SUB1	SUB1 regulator of transcription [Source:NCBI gene;Acc:105087021]
ENSCDRP00005024795	ENSCDRG00005017092	SUCLG1	succinate-CoA ligase alpha subunit [Source:NCBI gene;Acc:105097266]
ENSCDRP00005018944	ENSCDRG00005013031	SUGP2	SURP and G-patch domain containing 2 [Source:HGNC Symbol;Acc:HGNC:18641]
ENSCDRP00005018495	ENSCDRG00005012926	SUN2	Sad1 and UNC84 domain containing 2 [Source:NCBI gene;Acc:105091941]
ENSCDRP00005006956	ENSCDRG00005004981	SUOX	sulfite oxidase [Source:NCBI gene;Acc:105086383]
ENSCDRP00005003711	ENSCDRG00005002606	SUPT16H	SPT16 homolog, facilitates chromatin remodeling subunit [Source:NCBI gene;Acc:105097618]
ENSCDRP00005013480	ENSCDRG00005009382	SVIL	supervillin [Source:NCBI gene;Acc:105086866]
ENSCDRP00005016978	ENSCDRG00005011837	SYDE1	synapse defective Rho GTPase homolog 1 [Source:HGNC Symbol;Acc:HGNC:25824]
ENSCDRP00005005972	ENSCDRG00005004260	SYNCRIP	synaptotagmin binding cytoplasmic RNA interacting protein [Source:NCBI gene;Acc:105089241]
ENSCDRP00005002839	ENSCDRG00005002038	SYNPO	synaptopodin [Source:HGNC Symbol;Acc:HGNC:30672]
ENSCDRP00005005891	ENSCDRG00005004165	SYNPO2	synaptopodin 2 [Source:NCBI gene;Acc:105093643]
ENSCDRP00005018630	ENSCDRG00005011845	TACC1	transforming acidic coiled-coil containing protein 1 [Source:HGNC Symbol;Acc:HGNC:11522]
ENSCDRP00005016700	ENSCDRG00005011710	TAF7	TATA-box binding protein associated factor 7 [Source:NCBI gene;Acc:105098083]
ENSCDRP00005022701	ENSCDRG00005015729	TAGLN3	transgelin 3 [Source:NCBI gene;Acc:105093219]
ENSCDRP00005031739	ENSCDRG00005021640	TANC2	tetratricopeptide repeat, ankyrin repeat and coiled-coil containing 2 [Source:NCBI gene;Acc:105090418]
ENSCDRP00005023388	ENSCDRG00005016168	TARDBP	TAR DNA binding protein [Source:NCBI gene;Acc:105107018]
ENSCDRP00005000578	ENSCDRG00005000444	TBCA	tubulin folding cofactor A [Source:HGNC Symbol;Acc:HGNC:11579]
ENSCDRP00005003517	ENSCDRG00005002469	TBRG4	transforming growth factor beta regulator 4 [Source:HGNC Symbol;Acc:HGNC:17443]
ENSCDRP00005012757	ENSCDRG00005009035	TCIRG1	T cell immune regulator 1, ATPase H+ transporting V0 subunit a3 [Source:HGNC Symbol;Acc:HGNC:11647]
ENSCDRP00005019605	ENSCDRG00005013651	TCN2	transcobalamin 2 [Source:HGNC Symbol;Acc:HGNC:11653]
ENSCDRP00005015929	ENSCDRG00005011155	TFCP2L1	transcription factor CP2 like 1 [Source:HGNC Symbol;Acc:HGNC:17925]
ENSCDRP00005029281	ENSCDRG00005020067	TFRC	transferrin receptor [Source:NCBI gene;Acc:105101295]
ENSCDRP00005002261	ENSCDRG00005001655	TIMM10	translocase of inner mitochondrial membrane 10 [Source:HGNC Symbol;Acc:HGNC:11814]
ENSCDRP00005011043	ENSCDRG00005007864	TIMM50	translocase of inner mitochondrial membrane 50 [Source:NCBI gene;Acc:105093325]
ENSCDRP00005012966	ENSCDRG00005009206	TKFC	triokinase and FMN cyclase [Source:NCBI gene;Acc:105094884]
ENSCDRP00005031811	ENSCDRG00005021677	TLK2	tousled like kinase 2 [Source:HGNC Symbol;Acc:HGNC:11842]
ENSCDRP00005023571	ENSCDRG00005016280	TM6SF1	transmembrane 6 superfamily member 1 [Source:NCBI gene;Acc:105094727]
ENSCDRP00005007498	ENSCDRG00005005361	TMBIM6	transmembrane BAX inhibitor motif containing 6 [Source:NCBI gene;Acc:105097197]
ENSCDRP00005026245	ENSCDRG00005018097	TMLHE	trimethyllysine hydroxylase, epsilon [Source:NCBI gene;Acc:105089418]
ENSCDRP00005028283	ENSCDRG00005019355	TMPO	thymopoietin [Source:HGNC Symbol;Acc:HGNC:11875]
ENSCDRP00005002016	ENSCDRG00005001495	TMX2	thioredoxin related transmembrane protein 2 [Source:NCBI gene;Acc:105101221]
ENSCDRP00005007530	ENSCDRG00005005377	TNFAIP8	TNF alpha induced protein 8 [Source:NCBI gene;Acc:105104294]
ENSCDRP00005030471	ENSCDRG00005020812	TOLLIP	toll interacting protein [Source:HGNC Symbol;Acc:HGNC:16476]
ENSCDRP00005029433	ENSCDRG00005020168	TOM1	target of myb1 membrane trafficking protein [Source:HGNC Symbol;Acc:HGNC:11982]
ENSCDRP00005029757	ENSCDRG00005019840	TOM1L2	target of myb1 like 2 membrane trafficking protein [Source:NCBI gene;Acc:105100579]
ENSCDRP00005014714	ENSCDRG00005010396	TOR1AIP1	torsin 1A interacting protein 1 [Source:HGNC Symbol;Acc:HGNC:29456]
ENSCDRP00005028067	ENSCDRG00005019295	TP53BP2	tumor protein p53 binding protein 2 [Source:HGNC Symbol;Acc:HGNC:12000]
ENSCDRP00005011413	ENSCDRG00005008122	TP53I3	tumor protein p53 inducible protein 3 [Source:NCBI gene;Acc:105100023]
ENSCDRP00005007418	ENSCDRG00005005304	TPM2	tropomyosin 2 [Source:NCBI gene;Acc:105102294]
ENSCDRP00005021041	ENSCDRG00005014509	TPP1	tripeptidyl peptidase 1 [Source:NCBI gene;Acc:105097984]
ENSCDRP00005020502	ENSCDRG00005014279	TRAF6	TNF receptor associated factor 6 [Source:NCBI gene;Acc:105106823]
ENSCDRP00005029057	ENSCDRG00005019904	TRAFD1	TRAF-type zinc finger domain containing 1 [Source:HGNC Symbol;Acc:HGNC:24808]
ENSCDRP00005020749	ENSCDRG00005014434	TRAPPC12	trafficking protein particle complex 12 [Source:HGNC Symbol;Acc:HGNC:24284]
ENSCDRP00005015269	ENSCDRG00005010752	TRAPPC2B	trafficking protein particle complex 2B [Source:HGNC Symbol;Acc:HGNC:10710]
ENSCDRP00005029994	ENSCDRG00005020492	TRAPPC4	trafficking protein particle complex 4 [Source:NCBI gene;Acc:105090156]
ENSCDRP00005007908	ENSCDRG00005005625	TRIP11	thyroid hormone receptor interactor 11 [Source:HGNC Symbol;Acc:HGNC:12305]
ENSCDRP00005001508	ENSCDRG00005001105	TRIP4	thyroid hormone receptor interactor 4 [Source:HGNC Symbol;Acc:HGNC:12310]
ENSCDRP00005032573	ENSCDRG00005022165	TRMT1	tRNA methyltransferase 1 [Source:NCBI gene;Acc:105100763]
ENSCDRP00005001889	ENSCDRG00005001385	TRMT10C	tRNA methyltransferase 10C, mitochondrial RNase P subunit [Source:HGNC Symbol;Acc:HGNC:26022]
ENSCDRP00005012174	ENSCDRG00005008565	TSC22D1	TSC22 domain family member 1 [Source:NCBI gene;Acc:105089760]
ENSCDRP00005027938	ENSCDRG00005019136	TSC22D3	TSC22 domain family member 3 [Source:NCBI gene;Acc:105095424]
ENSCDRP00005015717	ENSCDRG00005011006	TSN	translin [Source:HGNC Symbol;Acc:HGNC:12379]
ENSCDRP00005006411	ENSCDRG00005004427	TTC7B	tetratricopeptide repeat domain 7B [Source:NCBI gene;Acc:105095991]
ENSCDRP00005028591	ENSCDRG00005019625	TUBB1	tubulin beta 1 class VI [Source:NCBI gene;Acc:105095658]
ENSCDRP00005032205	ENSCDRG00005021940	TUBB4A	tubulin beta 4A class IVa [Source:HGNC Symbol;Acc:HGNC:20774]
ENSCDRP00005008227	ENSCDRG00005005832	TUBG1	tubulin gamma-2 chain [Source:NCBI gene;Acc:105090470]
ENSCDRP00005030107	ENSCDRG00005020570	TXN2	thioredoxin 2 [Source:NCBI gene;Acc:105105211]
ENSCDRP00005025909	ENSCDRG00005017853	TXNDC9	thioredoxin domain containing 9 [Source:NCBI gene;Acc:105099124]
ENSCDRP00005017299	ENSCDRG00005012054	U2SURP	U2 snRNP associated SURP domain containing [Source:NCBI gene;Acc:105086333]
ENSCDRP00005024573	ENSCDRG00005016966	UBA6	ubiquitin like modifier activating enzyme 6 [Source:HGNC Symbol;Acc:HGNC:25581]
ENSCDRP00005014180	ENSCDRG00005010038	UBE2G1	ubiquitin conjugating enzyme E2 G1 [Source:HGNC Symbol;Acc:HGNC:12482]
ENSCDRP00005029967	ENSCDRG00005020486	UBE2N	ubiquitin conjugating enzyme E2 N [Source:NCBI gene;Acc:105097410]
ENSCDRP00005006153	ENSCDRG00005004386	UBL5	ubiquitin like 5 [Source:HGNC Symbol;Acc:HGNC:13736]
ENSCDRP00005015959	ENSCDRG00005011159	UBQLN4	ubiquilin 4 [Source:NCBI gene;Acc:105105661]
ENSCDRP00005005490	ENSCDRG00005003901	UBXN6	UBX domain protein 6 [Source:NCBI gene;Acc:105105315]
ENSCDRP00005016479	ENSCDRG00005011540	UCKL1	uridine-cytidine kinase 1 like 1 [Source:NCBI gene;Acc:105103408]
ENSCDRP00005009804	ENSCDRG00005006935	UGDH	UDP-glucose 6-dehydrogenase [Source:NCBI gene;Acc:105089337]
ENSCDRP00005007644	ENSCDRG00005005478	UNK	unk zinc finger [Source:NCBI gene;Acc:105104657]
ENSCDRP00005030662	ENSCDRG00005020970	UPRT	uracil phosphoribosyltransferase homolog [Source:NCBI gene;Acc:105101670]
ENSCDRP00005007620	ENSCDRG00005005440	UQCC3	UPF0723 protein C11orf83 homolog [Source:NCBI gene;Acc:105091497]
ENSCDRP00005019418	ENSCDRG00005013459	UQCRC1	cytochrome b-c1 complex subunit 1, mitochondrial [Source:NCBI gene;Acc:105087919]
ENSCDRP00005032143	ENSCDRG00005021891	UQCRFS1	cytochrome b-c1 complex subunit Rieske, mitochondrial [Source:NCBI gene;Acc:105089357]
ENSCDRP00005023521	ENSCDRG00005016169	USE1	unconventional SNARE in the ER 1 [Source:HGNC Symbol;Acc:HGNC:30882]
ENSCDRP00005028266	ENSCDRG00005019301	USP47	ubiquitin specific peptidase 47 [Source:HGNC Symbol;Acc:HGNC:20076]
ENSCDRP00005018554	ENSCDRG00005012725	USP48	ubiquitin specific peptidase 48 [Source:HGNC Symbol;Acc:HGNC:18533]
ENSCDRP00005029670	ENSCDRG00005020300	USP9X	probable ubiquitin carboxyl-terminal hydrolase FAF-X [Source:NCBI gene;Acc:105106146]
ENSCDRP00005023633	ENSCDRG00005016224	VAPA	VAMP associated protein A [Source:HGNC Symbol;Acc:HGNC:12648]
ENSCDRP00005027144	ENSCDRG00005018685	VAPB	VAMP associated protein B and C [Source:HGNC Symbol;Acc:HGNC:12649]
ENSCDRP00005024598	ENSCDRG00005016992	VILL	villin like [Source:HGNC Symbol;Acc:HGNC:30906]
ENSCDRP00005025050	ENSCDRG00005017295	VMA21	vacuolar ATPase assembly factor VMA21 [Source:HGNC Symbol;Acc:HGNC:22082]
ENSCDRP00005009145	ENSCDRG00005006372	VPS25	vacuolar protein sorting 25 homolog [Source:HGNC Symbol;Acc:HGNC:28122]
ENSCDRP00005009556	ENSCDRG00005006767	VPS26A	VPS26, retromer complex component A [Source:HGNC Symbol;Acc:HGNC:12711]
ENSCDRP00005028934	ENSCDRG00005019806	VPS37A	VPS37A subunit of ESCRT-I [Source:NCBI gene;Acc:105102366]
ENSCDRP00005023255	ENSCDRG00005016029	VPS45	vacuolar protein sorting 45 homolog [Source:NCBI gene;Acc:105103172]
ENSCDRP00005014990	ENSCDRG00005010578	VWA8	von Willebrand factor A domain containing 8 [Source:HGNC Symbol;Acc:HGNC:29071]
ENSCDRP00005014427	ENSCDRG00005009803	VWF	von Willebrand factor [Source:HGNC Symbol;Acc:HGNC:12726]
ENSCDRP00005016973	ENSCDRG00005011847	WAPL	WAPL cohesin release factor [Source:NCBI gene;Acc:105096588]
ENSCDRP00005027516	ENSCDRG00005018940	WDR37	WD repeat domain 37 [Source:NCBI gene;Acc:105100507]
ENSCDRP00005026527	ENSCDRG00005018283	WDR70	WD repeat domain 70 [Source:NCBI gene;Acc:105086988]
ENSCDRP00005023249	ENSCDRG00005016057	WDR82	WD repeat domain 82 [Source:NCBI gene;Acc:105093474]
ENSCDRP00005032907	ENSCDRG00005022387	WNK1	WNK lysine deficient protein kinase 1 [Source:HGNC Symbol;Acc:HGNC:14540]
ENSCDRP00005020965	ENSCDRG00005014588	XPO5	exportin 5 [Source:HGNC Symbol;Acc:HGNC:17675]
ENSCDRP00005011765	ENSCDRG00005008341	XPO7	exportin 7 [Source:HGNC Symbol;Acc:HGNC:14108]
ENSCDRP00005004736	ENSCDRG00005003310	XRCC6	X-ray repair cross complementing 6 [Source:NCBI gene;Acc:105091894]
ENSCDRP00005030291	ENSCDRG00005020678	YTHDF3	YTH N6-methyladenosine RNA binding protein 3 [Source:HGNC Symbol;Acc:HGNC:26465]
ENSCDRP00005030164	ENSCDRG00005020605	ZC3H18	zinc finger CCCH-type containing 18 [Source:HGNC Symbol;Acc:HGNC:25091]
ENSCDRP00005004416	ENSCDRG00005003095	ZNF326	zinc finger protein 326 [Source:NCBI gene;Acc:105085523]
ENSCDRP00005015546	ENSCDRG00005010850	ZNF512	zinc finger protein 512 [Source:HGNC Symbol;Acc:HGNC:29380]
ENSCDRP00005011657	ENSCDRG00005008256	ZNF628	zinc finger protein 628 [Source:HGNC Symbol;Acc:HGNC:28054]
ENSCDRP00005023850	ENSCDRG00005016507	ZNF652	zinc finger protein 652 [Source:HGNC Symbol;Acc:HGNC:29147]
ENSCDRP00005027960	ENSCDRG00005019235	ZNF830	zinc finger protein 830 [Source:HGNC Symbol;Acc:HGNC:28291]
ENSCDRP00005013512	ENSCDRG00005009506	ZRANB2	zinc finger RANBP2-type containing 2 [Source:NCBI gene;Acc:105096639]
ENSCDRP00005010386	ENSCDRG00005007342	ZYX	zyxin [Source:HGNC Symbol;Acc:HGNC:13200]

## Sheet: Medulla_only
Protein_catalogue_DEPs_Medulla_only
ensembl_peptide_id	ensembl_gene_id	external_gene_name	description
ENSCDRP00005007249	ENSCDRG00005005129	AAAS	aladin WD repeat nucleoporin [Source:NCBI gene;Acc:105094567]
ENSCDRP00005032873	ENSCDRG00005022368	AACS	acetoacetyl-CoA synthetase [Source:HGNC Symbol;Acc:HGNC:21298]
ENSCDRP00005024644	ENSCDRG00005017035	AAR2	AAR2 splicing factor [Source:NCBI gene;Acc:105084977]
ENSCDRP00005005975	ENSCDRG00005004255	AASS	aminoadipate-semialdehyde synthase [Source:HGNC Symbol;Acc:HGNC:17366]
ENSCDRP00005029880	ENSCDRG00005020429	ABCB1	ATP binding cassette subfamily B member 1 [Source:HGNC Symbol;Acc:HGNC:40]
ENSCDRP00005030634	ENSCDRG00005020791	ABCB7	ATP binding cassette subfamily B member 7 [Source:NCBI gene;Acc:105101668]
ENSCDRP00005012184	ENSCDRG00005008475	ABCB8	ATP binding cassette subfamily B member 8 [Source:NCBI gene;Acc:105105687]
ENSCDRP00005030649	ENSCDRG00005020958	ABCD1	ATP binding cassette subfamily D member 1 [Source:NCBI gene;Acc:105098706]
ENSCDRP00005000033	ENSCDRG00005000029	ABCE1	ATP binding cassette subfamily E member 1 [Source:NCBI gene;Acc:105091212]
ENSCDRP00005022744	ENSCDRG00005015773	ABHD10	abhydrolase domain containing 10 [Source:NCBI gene;Acc:105093220]
ENSCDRP00005005009	ENSCDRG00005003546	ABHD11	abhydrolase domain containing 11 [Source:HGNC Symbol;Acc:HGNC:16407]
ENSCDRP00005015119	ENSCDRG00005010036	ABI1	abl interactor 1 [Source:NCBI gene;Acc:105102339]
ENSCDRP00005030567	ENSCDRG00005020774	ABLIM1	actin binding LIM protein 1 [Source:HGNC Symbol;Acc:HGNC:78]
ENSCDRP00005021266	ENSCDRG00005014064	ABR	ABR activator of RhoGEF and GTPase [Source:HGNC Symbol;Acc:HGNC:81]
ENSCDRP00005015358	ENSCDRG00005010799	ACAA2	acetyl-CoA acyltransferase 2 [Source:NCBI gene;Acc:105103279]
ENSCDRP00005011067	ENSCDRG00005007352	ACACA	acetyl-CoA carboxylase alpha [Source:HGNC Symbol;Acc:HGNC:84]
ENSCDRP00005023358	ENSCDRG00005016044	ACAD8	acyl-CoA dehydrogenase family member 8 [Source:HGNC Symbol;Acc:HGNC:87]
ENSCDRP00005027810	ENSCDRG00005019139	ACADS	acyl-CoA dehydrogenase short chain [Source:NCBI gene;Acc:105101985]
ENSCDRP00005030145	ENSCDRG00005020549	ACADVL	acyl-CoA dehydrogenase very long chain [Source:HGNC Symbol;Acc:HGNC:92]
ENSCDRP00005021604	ENSCDRG00005015012	ACAT2	acetyl-CoA acetyltransferase 2 [Source:NCBI gene;Acc:105101767]
ENSCDRP00005016939	ENSCDRG00005011208	ACBD5	acyl-CoA binding domain containing 5 [Source:NCBI gene;Acc:105102337]
ENSCDRP00005031702	ENSCDRG00005021606	ACE	angiotensin-converting enzyme-like [Source:NCBI gene;Acc:105090416]
ENSCDRP00005005253	ENSCDRG00005003663	ACLY	ATP citrate lyase [Source:NCBI gene;Acc:105090445]
ENSCDRP00005016777	ENSCDRG00005011744	ACOT11	acyl-CoA thioesterase 11 [Source:NCBI gene;Acc:105092831]
ENSCDRP00005009761	ENSCDRG00005006683	ACOT7	acyl-CoA thioesterase 7 [Source:NCBI gene;Acc:105104722]
ENSCDRP00005006795	ENSCDRG00005004838	ACOX1	acyl-CoA oxidase 1 [Source:HGNC Symbol;Acc:HGNC:119]
ENSCDRP00005006838	ENSCDRG00005004838	ACOX1	acyl-CoA oxidase 1 [Source:HGNC Symbol;Acc:HGNC:119]
ENSCDRP00005003045	ENSCDRG00005002157	ACOX3	acyl-CoA oxidase 3, pristanoyl [Source:HGNC Symbol;Acc:HGNC:121]
ENSCDRP00005003233	ENSCDRG00005002278	ACSL3	acyl-CoA synthetase long chain family member 3 [Source:NCBI gene;Acc:105106978]
ENSCDRP00005031160	ENSCDRG00005021279	ACSL5	acyl-CoA synthetase long chain family member 5 [Source:NCBI gene;Acc:105091694]
ENSCDRP00005012689	ENSCDRG00005008842	ACSS3	acyl-CoA synthetase short chain family member 3 [Source:NCBI gene;Acc:105084888]
ENSCDRP00005019131	ENSCDRG00005012973	ACTN4	actinin alpha 4 [Source:HGNC Symbol;Acc:HGNC:166]
ENSCDRP00005021714	ENSCDRG00005015049	ACTR3	actin related protein 3 [Source:NCBI gene;Acc:105089077]
ENSCDRP00005019407	ENSCDRG00005013531	ADA	adenosine deaminase [Source:NCBI gene;Acc:105087109]
ENSCDRP00005031331	ENSCDRG00005021400	ADAM17	ADAM metallopeptidase domain 17 [Source:HGNC Symbol;Acc:HGNC:195]
ENSCDRP00005012668	ENSCDRG00005008996	ADCY6	adenylate cyclase 6 [Source:HGNC Symbol;Acc:HGNC:237]
ENSCDRP00005020932	ENSCDRG00005014498	ADI1	ribonuclease H1 [Source:NCBI gene;Acc:105094024]
ENSCDRP00005010046	ENSCDRG00005007154	ADIPOQ	adiponectin, C1Q and collagen domain containing [Source:NCBI gene;Acc:105085843]
ENSCDRP00005018627	ENSCDRG00005013016	ADIRF	adipogenesis regulatory factor [Source:NCBI gene;Acc:105100361]
ENSCDRP00005013665	ENSCDRG00005009677	ADPGK	ADP dependent glucokinase [Source:HGNC Symbol;Acc:HGNC:25250]
ENSCDRP00005009961	ENSCDRG00005007072	ADPRS	ADP-ribosylhydrolase like 2 [Source:HGNC Symbol;Acc:HGNC:21304]
ENSCDRP00005007288	ENSCDRG00005005112	ADRM1	adhesion regulating molecule 1 [Source:HGNC Symbol;Acc:HGNC:15759]
ENSCDRP00005029115	ENSCDRG00005019916	AFM	afamin [Source:HGNC Symbol;Acc:HGNC:316]
ENSCDRP00005030829	ENSCDRG00005021067	AFMID	arylformamidase [Source:HGNC Symbol;Acc:HGNC:20910]
ENSCDRP00005006145	ENSCDRG00005004378	AGK	acylglycerol kinase [Source:NCBI gene;Acc:105097322]
ENSCDRP00005016646	ENSCDRG00005011648	AGPAT4	1-acylglycerol-3-phosphate O-acyltransferase 4 [Source:HGNC Symbol;Acc:HGNC:20885]
ENSCDRP00005000412	ENSCDRG00005000196	AHCYL2	adenosylhomocysteinase like 2 [Source:HGNC Symbol;Acc:HGNC:22204]
ENSCDRP00005011948	ENSCDRG00005008474	AIFM2	apoptosis inducing factor mitochondria associated 2 [Source:NCBI gene;Acc:105099877]
ENSCDRP00005006520	ENSCDRG00005004652	AK4	adenylate kinase 4 [Source:NCBI gene;Acc:105107127]
ENSCDRP00005032530	ENSCDRG00005022142	AKAP1	A-kinase anchoring protein 1 [Source:HGNC Symbol;Acc:HGNC:367]
ENSCDRP00005032082	ENSCDRG00005021867	AKAP7	A-kinase anchoring protein 7 [Source:HGNC Symbol;Acc:HGNC:377]
ENSCDRP00005005505	ENSCDRG00005003903	AKAP8L	A-kinase anchoring protein 8 like [Source:HGNC Symbol;Acc:HGNC:29857]
ENSCDRP00005010267	ENSCDRG00005007092	ALDH16A1	aldehyde dehydrogenase 16 family member A1 [Source:NCBI gene;Acc:105100209]
ENSCDRP00005018119	ENSCDRG00005012276	ALDH1A2	aldehyde dehydrogenase 1 family member A2 [Source:NCBI gene;Acc:105088658]
ENSCDRP00005026500	ENSCDRG00005018258	ALDH1A3	aldehyde dehydrogenase 1 family member A3 [Source:NCBI gene;Acc:105093453]
ENSCDRP00005008644	ENSCDRG00005006082	ALDH4A1	aldehyde dehydrogenase 4 family member A1 [Source:HGNC Symbol;Acc:HGNC:406]
ENSCDRP00005019998	ENSCDRG00005013968	ALG12	ALG12 alpha-1,6-mannosyltransferase [Source:NCBI gene;Acc:105090366]
ENSCDRP00005028969	ENSCDRG00005019833	ALS2	alsin Rho guanine nucleotide exchange factor ALS2 [Source:NCBI gene;Acc:105098965]
ENSCDRP00005021021	ENSCDRG00005014582	ANAPC7	anaphase promoting complex subunit 7 [Source:NCBI gene;Acc:105102495]
ENSCDRP00005023479	ENSCDRG00005016234	ANP32E	acidic nuclear phosphoprotein 32 family member E [Source:NCBI gene;Acc:105103174]
ENSCDRP00005003323	ENSCDRG00005002333	ANTXR2	ANTXR cell adhesion molecule 2 [Source:NCBI gene;Acc:105091771]
ENSCDRP00005009536	ENSCDRG00005006778	ANXA11	annexin A11 [Source:NCBI gene;Acc:105092425]
ENSCDRP00005003108	ENSCDRG00005002209	ANXA3	annexin A3 [Source:NCBI gene;Acc:105091718]
ENSCDRP00005014858	ENSCDRG00005010395	AOC3	membrane primary amine oxidase-like [Source:NCBI gene;Acc:105090483]
ENSCDRP00005012860	ENSCDRG00005009121	AOX1	aldehyde oxidase 1 [Source:NCBI gene;Acc:105099168]
ENSCDRP00005012641	ENSCDRG00005008977	AP2A1	adaptor related protein complex 2 subunit alpha 1 [Source:HGNC Symbol;Acc:HGNC:561]
ENSCDRP00005030037	ENSCDRG00005010348	AP2A2	adaptor related protein complex 2 subunit alpha 2 [Source:HGNC Symbol;Acc:HGNC:562]
ENSCDRP00005000497	ENSCDRG00005000366	AP3B1	adaptor related protein complex 3 subunit beta 1 [Source:NCBI gene;Acc:105084823]
ENSCDRP00005008324	ENSCDRG00005005844	AP3S1	adaptor related protein complex 3 subunit sigma 1 [Source:HGNC Symbol;Acc:HGNC:2013]
ENSCDRP00005020422	ENSCDRG00005014200	AP4S1	adaptor related protein complex 4 subunit sigma 1 [Source:NCBI gene;Acc:105094189]
ENSCDRP00005008246	ENSCDRG00005005764	APEH	acylaminoacyl-peptide hydrolase [Source:NCBI gene;Acc:105087692]
ENSCDRP00005025318	ENSCDRG00005017467	APIP	APAF1 interacting protein [Source:NCBI gene;Acc:105106809]
ENSCDRP00005014285	ENSCDRG00005008495	APLP2	amyloid beta precursor like protein 2 [Source:HGNC Symbol;Acc:HGNC:598]
ENSCDRP00005024764	ENSCDRG00005017110	APOA2	apolipoprotein A2 [Source:NCBI gene;Acc:105100104]
ENSCDRP00005008923	ENSCDRG00005006292	APOC2	apolipoprotein C2 [Source:NCBI gene;Acc:105095466]
ENSCDRP00005020953	ENSCDRG00005014585	APOD	apolipoprotein D [Source:NCBI gene;Acc:105101273]
ENSCDRP00005031086	ENSCDRG00005021240	APOOL	apolipoprotein O like [Source:NCBI gene;Acc:105091812]
ENSCDRP00005025442	ENSCDRG00005017572	APPL1	adaptor protein, phosphotyrosine interacting with PH domain and leucine zipper 1 [Source:NCBI gene;Acc:105089793]
ENSCDRP00005029936	ENSCDRG00005020463	APRT	adenine phosphoribosyltransferase [Source:NCBI gene;Acc:105104688]
ENSCDRP00005002490	ENSCDRG00005001774	AQR	aquarius intron-binding spliceosomal factor [Source:NCBI gene;Acc:105089986]
ENSCDRP00005029771	ENSCDRG00005020360	ARCN1	archain 1 [Source:NCBI gene;Acc:105090164]
ENSCDRP00005029784	ENSCDRG00005020360	ARCN1	archain 1 [Source:NCBI gene;Acc:105090164]
ENSCDRP00005027039	ENSCDRG00005018580	ARFIP1	ADP ribosylation factor interacting protein 1 [Source:NCBI gene;Acc:105099659]
ENSCDRP00005000498	ENSCDRG00005000379	ARHGAP18	Rho GTPase activating protein 18 [Source:HGNC Symbol;Acc:HGNC:21035]
ENSCDRP00005009036	ENSCDRG00005006198	ARHGAP27	Rho GTPase activating protein 27 [Source:HGNC Symbol;Acc:HGNC:31813]
ENSCDRP00005004077	ENSCDRG00005002784	ARHGEF28	Rho guanine nucleotide exchange factor 28 [Source:HGNC Symbol;Acc:HGNC:30322]
ENSCDRP00005014133	ENSCDRG00005010035	ARIH1	ariadne RBR E3 ubiquitin protein ligase 1 [Source:HGNC Symbol;Acc:HGNC:689]
ENSCDRP00005015141	ENSCDRG00005010655	ARL 15.00	ADP ribosylation factor like GTPase 15 [Source:HGNC Symbol;Acc:HGNC:25945]
ENSCDRP00005004182	ENSCDRG00005002946	ARL 6.00	ADP ribosylation factor like GTPase 6 [Source:NCBI gene;Acc:105087754]
ENSCDRP00005022962	ENSCDRG00005015874	ARMC10	armadillo repeat containing 10 [Source:HGNC Symbol;Acc:HGNC:21706]
ENSCDRP00005018566	ENSCDRG00005012979	ARMC6	armadillo repeat containing 6 [Source:NCBI gene;Acc:105103710]
ENSCDRP00005009592	ENSCDRG00005006350	ARMC8	armadillo repeat containing 8 [Source:NCBI gene;Acc:105086300]
ENSCDRP00005030431	ENSCDRG00005020788	ARMT1	acidic residue methyltransferase 1 [Source:NCBI gene;Acc:105100926]
ENSCDRP00005017813	ENSCDRG00005012372	ARPC1B	actin related protein 2/3 complex subunit 1A [Source:NCBI gene;Acc:105099363]
ENSCDRP00005020710	ENSCDRG00005014280	ARPC3	actin related protein 2/3 complex subunit 3 [Source:NCBI gene;Acc:105102494]
ENSCDRP00005023851	ENSCDRG00005016443	ARPP19	cAMP regulated phosphoprotein 19 [Source:HGNC Symbol;Acc:HGNC:16967]
ENSCDRP00005004595	ENSCDRG00005003177	ARRB1	arrestin beta 1 [Source:HGNC Symbol;Acc:HGNC:711]
ENSCDRP00005030077	ENSCDRG00005020535	ASAH1	N-acylsphingosine amidohydrolase 1 [Source:HGNC Symbol;Acc:HGNC:735]
ENSCDRP00005020464	ENSCDRG00005014245	ASCC3	activating signal cointegrator 1 complex subunit 3 [Source:NCBI gene;Acc:105097145]
ENSCDRP00005019391	ENSCDRG00005012803	ASPM	abnormal spindle microtubule assembly [Source:HGNC Symbol;Acc:HGNC:19048]
ENSCDRP00005012037	ENSCDRG00005008547	ASPSCR1	ASPSCR1 tether for SLC2A4, UBX domain containing [Source:HGNC Symbol;Acc:HGNC:13825]
ENSCDRP00005019470	ENSCDRG00005013374	ATE1	arginyltransferase 1 [Source:NCBI gene;Acc:105104041]
ENSCDRP00005006553	ENSCDRG00005004669	ATF7	activating transcription factor 7 [Source:HGNC Symbol;Acc:HGNC:792]
ENSCDRP00005014243	ENSCDRG00005009769	ATG16L1	autophagy related 16 like 1 [Source:HGNC Symbol;Acc:HGNC:21498]
ENSCDRP00005021531	ENSCDRG00005014963	ATG3	autophagy related 3 [Source:NCBI gene;Acc:105093213]
ENSCDRP00005013253	ENSCDRG00005009297	ATIC	5-aminoimidazole-4-carboxamide ribonucleotide formyltransferase/IMP cyclohydrolase [Source:NCBI gene;Acc:105086607]
ENSCDRP00005001044	ENSCDRG00005000779	ATL1	atlastin GTPase 1 [Source:HGNC Symbol;Acc:HGNC:11231]
ENSCDRP00005028582	ENSCDRG00005019542	ATL3	atlastin GTPase 3 [Source:NCBI gene;Acc:105101525]
ENSCDRP00005002420	ENSCDRG00005001739	ATP11B	ATPase phospholipid transporting 11B (putative) [Source:HGNC Symbol;Acc:HGNC:13553]
ENSCDRP00005015735	ENSCDRG00005011036	ATP13A1	ATPase 13A1 [Source:NCBI gene;Acc:105103726]
ENSCDRP00005019279	ENSCDRG00005013410	ATP13A3	ATPase 13A3 [Source:HGNC Symbol;Acc:HGNC:24113]
ENSCDRP00005029300	ENSCDRG00005020085	ATP23	ATP23 metallopeptidase and ATP synthase assembly factor homolog [Source:NCBI gene;Acc:105100322]
ENSCDRP00005032297	ENSCDRG00005017535	ATP2B4	ATPase plasma membrane Ca2+ transporting 4 [Source:HGNC Symbol;Acc:HGNC:817]
ENSCDRP00005000102	ENSCDRG00005000079	ATP2C1	ATPase secretory pathway Ca2+ transporting 1 [Source:HGNC Symbol;Acc:HGNC:13211]
ENSCDRP00005017859	ENSCDRG00005012498	ATP5F1D	ATP synthase F1 subunit delta [Source:NCBI gene;Acc:105104113]
ENSCDRP00005028607	ENSCDRG00005019637	ATP5F1E	ATP synthase F1 subunit epsilon [Source:HGNC Symbol;Acc:HGNC:838]
ENSCDRP00005013348	ENSCDRG00005009468	ATP5IF1	ATP synthase inhibitory factor subunit 1 [Source:NCBI gene;Acc:105103325]
ENSCDRP00005007694	ENSCDRG00005005448	ATP6V0A1	ATPase H+ transporting V0 subunit a1 [Source:HGNC Symbol;Acc:HGNC:865]
ENSCDRP00005016683	ENSCDRG00005011601	ATP6V0D1	ATPase H+ transporting V0 subunit d1 [Source:NCBI gene;Acc:105088444]
ENSCDRP00005030866	ENSCDRG00005021074	ATP7A	ATPase copper transporting alpha [Source:NCBI gene;Acc:105095561]
ENSCDRP00005023064	ENSCDRG00005015920	ATP9A	ATPase phospholipid transporting 9A (putative) [Source:HGNC Symbol;Acc:HGNC:13540]
ENSCDRP00005017164	ENSCDRG00005011367	ATXN10	ataxin 10 [Source:HGNC Symbol;Acc:HGNC:10549]
ENSCDRP00005010368	ENSCDRG00005007317	ATXN2L	ataxin 2 like [Source:NCBI gene;Acc:105102777]
ENSCDRP00005010029	ENSCDRG00005007086	AUP1	AUP1 lipid droplet regulating VLDL assembly factor [Source:NCBI gene;Acc:105105953]
ENSCDRP00005007678	ENSCDRG00005005450	B3GLCT	beta 3-glucosyltransferase [Source:HGNC Symbol;Acc:HGNC:20207]
ENSCDRP00005030133	ENSCDRG00005020581	BAG1	BCL2 associated athanogene 1 [Source:HGNC Symbol;Acc:HGNC:937]
ENSCDRP00005031892	ENSCDRG00005021730	BAK1	BCL2 antagonist/killer 1 [Source:NCBI gene;Acc:105101376]
ENSCDRP00005008541	ENSCDRG00005005994	BAZ1B	bromodomain adjacent to zinc finger domain 1B [Source:HGNC Symbol;Acc:HGNC:961]
ENSCDRP00005012797	ENSCDRG00005008989	BBOF1	basal body orientation factor 1 [Source:HGNC Symbol;Acc:HGNC:19855]
ENSCDRP00005007166	ENSCDRG00005005135	BCAS2	BCAS2 pre-mRNA processing factor [Source:HGNC Symbol;Acc:HGNC:975]
ENSCDRP00005008356	ENSCDRG00005005852	BCAS3	BCAS3 microtubule associated cell migration factor [Source:HGNC Symbol;Acc:HGNC:14347]
ENSCDRP00005009520	ENSCDRG00005006787	BCKDHB	branched chain keto acid dehydrogenase E1 subunit beta [Source:HGNC Symbol;Acc:HGNC:987]
ENSCDRP00005019075	ENSCDRG00005013293	BCKDK	branched chain keto acid dehydrogenase kinase [Source:NCBI gene;Acc:105102713]
ENSCDRP00005029871	ENSCDRG00005020423	BCL9L	BCL9 like [Source:NCBI gene;Acc:105090161]
ENSCDRP00005026166	ENSCDRG00005017775	BCLAF1	BCL2 associated transcription factor 1 [Source:NCBI gene;Acc:105092032]
ENSCDRP00005032410	ENSCDRG00005022061	BCR	BCR activator of RhoGEF and GTPase [Source:NCBI gene;Acc:105095188]
ENSCDRP00005027775	ENSCDRG00005019118	BHMT	betaine--homocysteine S-methyltransferase [Source:NCBI gene;Acc:105084827]
ENSCDRP00005022225	ENSCDRG00005015398	BIN3	bridging integrator 3 [Source:NCBI gene;Acc:105102594]
ENSCDRP00005022253	ENSCDRG00005015436	BIRC6	baculoviral IAP repeat containing 6 [Source:NCBI gene;Acc:105095609]
ENSCDRP00005014380	ENSCDRG00005010120	BLNK	B cell linker [Source:NCBI gene;Acc:105084269]
ENSCDRP00005006957	ENSCDRG00005004968	BNIP1	BCL2 interacting protein 1 [Source:NCBI gene;Acc:105089368]
ENSCDRP00005022467	ENSCDRG00005015588	BOLA1	bolA family member 1 [Source:HGNC Symbol;Acc:HGNC:24263]
ENSCDRP00005027432	ENSCDRG00005018866	BROX	BRO1 domain and CAAX motif containing [Source:NCBI gene;Acc:105099925]
ENSCDRP00005002159	ENSCDRG00005001581	BTD	biotinidase [Source:HGNC Symbol;Acc:HGNC:1122]
ENSCDRP00005026563	ENSCDRG00005018309	C11orf91	CD59 molecule (CD59 blood group) [Source:NCBI gene;Acc:105106799]
ENSCDRP00005026280	ENSCDRG00005018024	C17orf75	chromosome 17 open reading frame 75 [Source:HGNC Symbol;Acc:HGNC:30173]
ENSCDRP00005020793	ENSCDRG00005014455	C1QC	complement C1q C chain [Source:NCBI gene;Acc:105088874]
ENSCDRP00005017799	ENSCDRG00005011879	C2	complement C2 [Source:HGNC Symbol;Acc:HGNC:1248]
ENSCDRP00005027753	ENSCDRG00005018969	C2CD5	C2 calcium dependent domain containing 5 [Source:HGNC Symbol;Acc:HGNC:29062]
ENSCDRP00005010942	ENSCDRG00005007770	C2orf88	chromosome unknown open reading frame, human C2orf88 [Source:NCBI gene;Acc:105099174]
ENSCDRP00005032180	ENSCDRG00005018821	C3	complement C3 [Source:NCBI gene;Acc:105104550]
ENSCDRP00005012053	ENSCDRG00005008532	C4BPB	complement component 4 binding protein beta [Source:NCBI gene;Acc:105098602]
ENSCDRP00005019624	ENSCDRG00005013692	C8B	complement C8 beta chain [Source:NCBI gene;Acc:105092814]
ENSCDRP00005024725	ENSCDRG00005017085	C9	complement C9 [Source:HGNC Symbol;Acc:HGNC:1358]
ENSCDRP00005025140	ENSCDRG00005017325	CA1	carbonic anhydrase 1 [Source:NCBI gene;Acc:105088505]
ENSCDRP00005008093	ENSCDRG00005005746	CAB39L	calcium binding protein 39 like [Source:HGNC Symbol;Acc:HGNC:20290]
ENSCDRP00005028459	ENSCDRG00005019330	CACNA2D1	calcium voltage-gated channel auxiliary subunit alpha2delta 1 [Source:HGNC Symbol;Acc:HGNC:1399]
ENSCDRP00005025271	ENSCDRG00005017213	CALCOCO2	calcium binding and coiled-coil domain 2 [Source:HGNC Symbol;Acc:HGNC:29912]
ENSCDRP00005002577	ENSCDRG00005001843	CALD1	caldesmon 1 [Source:HGNC Symbol;Acc:HGNC:1441]
ENSCDRP00005006129	ENSCDRG00005004339	CALM1	calmodulin 2 [Source:NCBI gene;Acc:105092364]
ENSCDRP00005032606	ENSCDRG00005022183	CALR	calreticulin [Source:NCBI gene;Acc:105100758]
ENSCDRP00005009170	ENSCDRG00005006437	CALU	calumenin [Source:NCBI gene;Acc:105085365]
ENSCDRP00005008002	ENSCDRG00005005708	CANX	calnexin [Source:NCBI gene;Acc:105100633]
ENSCDRP00005014669	ENSCDRG00005010382	CAPN1	calpain 1 [Source:NCBI gene;Acc:105102612]
ENSCDRP00005001556	ENSCDRG00005001146	CAPN7	calpain 7 [Source:NCBI gene;Acc:105096609]
ENSCDRP00005032239	ENSCDRG00005021958	CAPS	calcyphosine [Source:NCBI gene;Acc:105091763]
ENSCDRP00005009187	ENSCDRG00005006534	CASKIN2	CASK interacting protein 2 [Source:HGNC Symbol;Acc:HGNC:18200]
ENSCDRP00005021241	ENSCDRG00005014750	CASTOR1	cytosolic arginine sensor for mTORC1 subunit 1 [Source:HGNC Symbol;Acc:HGNC:34423]
ENSCDRP00005007559	ENSCDRG00005005412	CAVIN1	caveolae associated protein 1 [Source:HGNC Symbol;Acc:HGNC:9688]
ENSCDRP00005019306	ENSCDRG00005013423	CBR4	carbonyl reductase 4 [Source:HGNC Symbol;Acc:HGNC:25891]
ENSCDRP00005008800	ENSCDRG00005006195	CC2D1B	coiled-coil and C2 domain containing 1B [Source:NCBI gene;Acc:105092963]
ENSCDRP00005003778	ENSCDRG00005002649	CCDC115	coiled-coil domain containing 115 [Source:NCBI gene;Acc:105090759]
ENSCDRP00005010275	ENSCDRG00005007287	CCDC12	coiled-coil domain containing 12 [Source:NCBI gene;Acc:105103597]
ENSCDRP00005001214	ENSCDRG00005000886	CCDC9	coiled-coil domain containing 9 [Source:HGNC Symbol;Acc:HGNC:24560]
ENSCDRP00005000471	ENSCDRG00005000363	CCDC90B	coiled-coil domain containing 90B [Source:HGNC Symbol;Acc:HGNC:28108]
ENSCDRP00005021545	ENSCDRG00005014964	CCS	copper chaperone for superoxide dismutase [Source:HGNC Symbol;Acc:HGNC:1613]
ENSCDRP00005018113	ENSCDRG00005012596	CCT3	chaperonin containing TCP1 subunit 3 [Source:HGNC Symbol;Acc:HGNC:1616]
ENSCDRP00005006700	ENSCDRG00005004760	CCT4	chaperonin containing TCP1 subunit 4 [Source:HGNC Symbol;Acc:HGNC:1617]
ENSCDRP00005005303	ENSCDRG00005003627	CCT5	chaperonin containing TCP1 subunit 5 [Source:NCBI gene;Acc:105090623]
ENSCDRP00005022765	ENSCDRG00005015674	CCT6A	chaperonin containing TCP1 subunit 6A [Source:NCBI gene;Acc:105089707]
ENSCDRP00005001505	ENSCDRG00005001109	CCT8	chaperonin containing TCP1 subunit 8 [Source:NCBI gene;Acc:105086797]
ENSCDRP00005013540	ENSCDRG00005009583	CD151	CD151 molecule (Raph blood group) [Source:HGNC Symbol;Acc:HGNC:1630]
ENSCDRP00005026253	ENSCDRG00005018111	CD2AP	CD2 associated protein [Source:HGNC Symbol;Acc:HGNC:14258]
ENSCDRP00005028701	ENSCDRG00005019688	CD93	CD93 molecule [Source:HGNC Symbol;Acc:HGNC:15855]
ENSCDRP00005006111	ENSCDRG00005004358	CDC37L1	cell division cycle 37 like 1 [Source:NCBI gene;Acc:105101968]
ENSCDRP00005018453	ENSCDRG00005012877	CDC42BPG	CDC42 binding protein kinase gamma [Source:HGNC Symbol;Acc:HGNC:29829]
ENSCDRP00005020498	ENSCDRG00005014254	CDC73	cell division cycle 73 [Source:HGNC Symbol;Acc:HGNC:16783]
ENSCDRP00005017590	ENSCDRG00005012275	CDK18	cyclin dependent kinase 18 [Source:HGNC Symbol;Acc:HGNC:8751]
ENSCDRP00005029039	ENSCDRG00005019885	CDK4	cyclin dependent kinase 4 [Source:NCBI gene;Acc:105100330]
ENSCDRP00005027006	ENSCDRG00005018564	CDK5RAP3	CDK5 regulatory subunit associated protein 3 [Source:NCBI gene;Acc:105106958]
ENSCDRP00005000790	ENSCDRG00005000596	CDK6	cyclin dependent kinase 6 [Source:NCBI gene;Acc:105088747]
ENSCDRP00005014436	ENSCDRG00005010211	CDKN1B	cyclin dependent kinase inhibitor 1B [Source:HGNC Symbol;Acc:HGNC:1785]
ENSCDRP00005022040	ENSCDRG00005015301	CEP250	centrosomal protein 250 [Source:HGNC Symbol;Acc:HGNC:1859]
ENSCDRP00005016483	ENSCDRG00005011543	CERS4	ceramide synthase 4 [Source:HGNC Symbol;Acc:HGNC:23747]
ENSCDRP00005003404	ENSCDRG00005001455	CERT1	ceramide transporter 1 [Source:NCBI gene;Acc:105084802]
ENSCDRP00005025817	ENSCDRG00005017787	CETN2	centrin 2 [Source:NCBI gene;Acc:105104052]
ENSCDRP00005004648	ENSCDRG00005003263	CGGBP1	CGG triplet repeat binding protein 1 [Source:NCBI gene;Acc:105087765]
ENSCDRP00005030036	ENSCDRG00005020522	CHD7	chromodomain helicase DNA binding protein 7 [Source:HGNC Symbol;Acc:HGNC:20626]
ENSCDRP00005032407	ENSCDRG00005022058	CHI3L1	chitinase 3 like 1 [Source:HGNC Symbol;Acc:HGNC:1932]
ENSCDRP00005031162	ENSCDRG00005021282	CHM	CHM Rab escort protein [Source:NCBI gene;Acc:105092108]
ENSCDRP00005023953	ENSCDRG00005016573	CHMP4C	charged multivesicular body protein 4C [Source:NCBI gene;Acc:105088515]
ENSCDRP00005002955	ENSCDRG00005002091	CHN1	chimerin 1 [Source:NCBI gene;Acc:105097570]
ENSCDRP00005029407	ENSCDRG00005020160	CHP1	calcineurin like EF-hand protein 1 [Source:NCBI gene;Acc:105096861]
ENSCDRP00005028993	ENSCDRG00005019849	CIAO1	cytosolic iron-sulfur assembly component 1 [Source:NCBI gene;Acc:105092809]
ENSCDRP00005000983	ENSCDRG00005000749	CIAO2A	cytosolic iron-sulfur assembly component 2A [Source:HGNC Symbol;Acc:HGNC:26235]
ENSCDRP00005019065	ENSCDRG00005013228	CIAO3	cytosolic iron-sulfur assembly component 3 [Source:NCBI gene;Acc:105098447]
ENSCDRP00005005757	ENSCDRG00005004075	CIAPIN1	cytokine induced apoptosis inhibitor 1 [Source:NCBI gene;Acc:105093818]
ENSCDRP00005025565	ENSCDRG00005017516	CIC	capicua transcriptional repressor [Source:HGNC Symbol;Acc:HGNC:14214]
ENSCDRP00005027656	ENSCDRG00005019043	CLDN5	claudin 5 [Source:HGNC Symbol;Acc:HGNC:2047]
ENSCDRP00005032219	ENSCDRG00005021950	CLPP	caseinolytic mitochondrial matrix peptidase proteolytic subunit [Source:NCBI gene;Acc:105091769]
ENSCDRP00005008965	ENSCDRG00005006349	CLPTM1	CLPTM1 regulator of GABA type A receptor forward trafficking [Source:HGNC Symbol;Acc:HGNC:2087]
ENSCDRP00005005731	ENSCDRG00005003973	CLTA	clathrin light chain A [Source:NCBI gene;Acc:105102272]
ENSCDRP00005028527	ENSCDRG00005019585	CLU	clusterin [Source:HGNC Symbol;Acc:HGNC:2095]
ENSCDRP00005027369	ENSCDRG00005018843	CMAS	cytidine monophosphate N-acetylneuraminic acid synthetase [Source:HGNC Symbol;Acc:HGNC:18290]
ENSCDRP00005025449	ENSCDRG00005017574	CMC4	C-X9-C motif containing 4 [Source:HGNC Symbol;Acc:HGNC:35428]
ENSCDRP00005028396	ENSCDRG00005019485	CMPK1	cytidine/uridine monophosphate kinase 1 [Source:HGNC Symbol;Acc:HGNC:18170]
ENSCDRP00005014236	ENSCDRG00005010027	CNBP	CCHC-type zinc finger nucleic acid binding protein [Source:NCBI gene;Acc:105101677]
ENSCDRP00005026293	ENSCDRG00005018120	CNOT9	CCR4-NOT transcription complex subunit 9 [Source:NCBI gene;Acc:105096082]
ENSCDRP00005003448	ENSCDRG00005002422	COA4	cytochrome c oxidase assembly factor 4 homolog, mitochondrial [Source:NCBI gene;Acc:105096946]
ENSCDRP00005007930	ENSCDRG00005005644	COASY	Coenzyme A synthase [Source:NCBI gene;Acc:105090464]
ENSCDRP00005020365	ENSCDRG00005014194	COG1	component of oligomeric golgi complex 1 [Source:HGNC Symbol;Acc:HGNC:6545]
ENSCDRP00005020454	ENSCDRG00005014234	COG2	component of oligomeric golgi complex 2 [Source:HGNC Symbol;Acc:HGNC:6546]
ENSCDRP00005010993	ENSCDRG00005007804	COG3	component of oligomeric golgi complex 3 [Source:HGNC Symbol;Acc:HGNC:18619]
ENSCDRP00005015328	ENSCDRG00005010542	COG4	component of oligomeric golgi complex 4 [Source:NCBI gene;Acc:105097718]
ENSCDRP00005010188	ENSCDRG00005006908	COG5	component of oligomeric golgi complex 5 [Source:HGNC Symbol;Acc:HGNC:14857]
ENSCDRP00005031589	ENSCDRG00005021540	COG6	component of oligomeric golgi complex 6 [Source:NCBI gene;Acc:105091005]
ENSCDRP00005023289	ENSCDRG00005012316	COL1A1	collagen type I alpha 1 chain [Source:HGNC Symbol;Acc:HGNC:2197]
ENSCDRP00005012312	ENSCDRG00005008680	COL22A1	collagen type XXII alpha 1 chain [Source:HGNC Symbol;Acc:HGNC:22989]
ENSCDRP00005014684	ENSCDRG00005010161	COL3A1	collagen type III alpha 1 chain [Source:HGNC Symbol;Acc:HGNC:2201]
ENSCDRP00005001374	ENSCDRG00005000604	COL6A5	collagen type VI alpha 5 chain [Source:HGNC Symbol;Acc:HGNC:26674]
ENSCDRP00005006134	ENSCDRG00005004249	COMMD4	COMM domain containing 4 [Source:NCBI gene;Acc:105087242]
ENSCDRP00005004817	ENSCDRG00005003397	COMMD8	COMM domain containing 8 [Source:NCBI gene;Acc:105099947]
ENSCDRP00005001724	ENSCDRG00005001273	COPG2	coatomer protein complex subunit gamma 2 [Source:NCBI gene;Acc:105085390]
ENSCDRP00005030009	ENSCDRG00005020508	COPS3	COP9 signalosome subunit 3 [Source:HGNC Symbol;Acc:HGNC:2239]
ENSCDRP00005027248	ENSCDRG00005018742	COPS7A	COP9 signalosome subunit 7A [Source:NCBI gene;Acc:105098210]
ENSCDRP00005020540	ENSCDRG00005014262	COPS8	COP9 signalosome subunit 8 [Source:NCBI gene;Acc:105085553]
ENSCDRP00005022236	ENSCDRG00005015402	COQ3	coenzyme Q3, methyltransferase [Source:NCBI gene;Acc:105092245]
ENSCDRP00005015695	ENSCDRG00005011051	COX17	cytochrome c oxidase copper chaperone COX17 [Source:HGNC Symbol;Acc:HGNC:2264]
ENSCDRP00005028796	ENSCDRG00005019724	COX18	cytochrome c oxidase assembly factor COX18 [Source:HGNC Symbol;Acc:HGNC:26801]
ENSCDRP00005021361	ENSCDRG00005014857	CP	ceruloplasmin [Source:NCBI gene;Acc:105089504]
ENSCDRP00005022774	ENSCDRG00005015722	CPNE1	copine 1 [Source:HGNC Symbol;Acc:HGNC:2314]
ENSCDRP00005004996	ENSCDRG00005003519	CPNE2	copine 2 [Source:HGNC Symbol;Acc:HGNC:2315]
ENSCDRP00005017443	ENSCDRG00005011935	CPS1	carbamoyl-phosphate synthase 1 [Source:HGNC Symbol;Acc:HGNC:2323]
ENSCDRP00005022495	ENSCDRG00005015610	CPSF6	cleavage and polyadenylation specific factor 6 [Source:HGNC Symbol;Acc:HGNC:13871]
ENSCDRP00005005172	ENSCDRG00005003652	CPT1B	carnitine palmitoyltransferase 1B [Source:NCBI gene;Acc:105106153]
ENSCDRP00005026374	ENSCDRG00005018109	CRACDL	KIAA1211 like [Source:HGNC Symbol;Acc:HGNC:33454]
ENSCDRP00005029602	ENSCDRG00005020271	CROT	carnitine O-octanoyltransferase [Source:NCBI gene;Acc:105087356]
ENSCDRP00005025497	ENSCDRG00005017593	CRTC2	CREB regulated transcription coactivator 2 [Source:HGNC Symbol;Acc:HGNC:27301]
ENSCDRP00005024061	ENSCDRG00005016558	CRYL1	crystallin lambda 1 [Source:NCBI gene;Acc:105096393]
ENSCDRP00005003742	ENSCDRG00005002635	CRYZL1	crystallin zeta like 1 [Source:NCBI gene;Acc:105089859]
ENSCDRP00005028413	ENSCDRG00005019511	CST3	cystatin C [Source:HGNC Symbol;Acc:HGNC:2475]
ENSCDRP00005024973	ENSCDRG00005017255	CSTF1	cleavage stimulation factor subunit 1 [Source:NCBI gene;Acc:105098851]
ENSCDRP00005013603	ENSCDRG00005009526	CTDP1	CTD phosphatase subunit 1 [Source:NCBI gene;Acc:105103849]
ENSCDRP00005012804	ENSCDRG00005009028	CTH	cystathionine gamma-lyase [Source:NCBI gene;Acc:105096636]
ENSCDRP00005027801	ENSCDRG00005019014	CTNNBL1	catenin beta like 1 [Source:HGNC Symbol;Acc:HGNC:15879]
ENSCDRP00005001958	ENSCDRG00005001235	CTNND1	catenin delta 1 [Source:NCBI gene;Acc:105101219]
ENSCDRP00005028513	ENSCDRG00005019577	CTR9	CTR9 homolog, Paf1/RNA polymerase II complex component [Source:HGNC Symbol;Acc:HGNC:16850]
ENSCDRP00005015686	ENSCDRG00005010951	CTSB	cathepsin B [Source:NCBI gene;Acc:105101888]
ENSCDRP00005013301	ENSCDRG00005009321	CTSC	cathepsin C [Source:HGNC Symbol;Acc:HGNC:2528]
ENSCDRP00005020778	ENSCDRG00005014173	CUL4B	cullin 4B [Source:HGNC Symbol;Acc:HGNC:2555]
ENSCDRP00005031757	ENSCDRG00005021645	CUL5	cullin 5 [Source:NCBI gene;Acc:105096606]
ENSCDRP00005013062	ENSCDRG00005009249	CUL7	cullin 7 [Source:HGNC Symbol;Acc:HGNC:21024]
ENSCDRP00005007798	ENSCDRG00005005576	CWC22	CWC22 spliceosome associated protein homolog [Source:NCBI gene;Acc:105098723]
ENSCDRP00005029514	ENSCDRG00005020221	CXorf38	chromosome X open reading frame 38 [Source:HGNC Symbol;Acc:HGNC:28589]
ENSCDRP00005028547	ENSCDRG00005019588	CYB5R1	NADH-cytochrome b5 reductase 1 [Source:NCBI gene;Acc:105105935]
ENSCDRP00005013838	ENSCDRG00005009744	CYBC1	chromosome unknown open reading frame, human C17orf62 [Source:NCBI gene;Acc:105102226]
ENSCDRP00005018302	ENSCDRG00005012785	CYP2U1	cytochrome P450 2U1 [Source:NCBI gene;Acc:105105287]
ENSCDRP00005030316	ENSCDRG00005020713	CYP7B1	25-hydroxycholesterol 7-alpha-hydroxylase [Source:NCBI gene;Acc:105094653]
ENSCDRP00005006656	ENSCDRG00005004743	CYRIA	family with sequence similarity 49 member A [Source:NCBI gene;Acc:105097166]
ENSCDRP00005000544	ENSCDRG00005000420	D2HGDH	D-2-hydroxyglutarate dehydrogenase [Source:HGNC Symbol;Acc:HGNC:28358]
ENSCDRP00005008031	ENSCDRG00005005724	DAG1	dystroglycan 1 [Source:NCBI gene;Acc:105087695]
ENSCDRP00005027379	ENSCDRG00005018847	DARS1	aspartyl-tRNA synthetase 1 [Source:NCBI gene;Acc:105092288]
ENSCDRP00005026613	ENSCDRG00005018334	DCPS	decapping enzyme, scavenger [Source:NCBI gene;Acc:105094264]
ENSCDRP00005027596	ENSCDRG00005019001	DCTN2	dynactin subunit 2 [Source:NCBI gene;Acc:105100341]
ENSCDRP00005005739	ENSCDRG00005004084	DCTN5	dynactin subunit 5 [Source:NCBI gene;Acc:105094830]
ENSCDRP00005027327	ENSCDRG00005018808	DCTN6	dynactin subunit 6 [Source:NCBI gene;Acc:105095796]
ENSCDRP00005002693	ENSCDRG00005001947	DCUN1D1	defective in cullin neddylation 1 domain containing 1 [Source:HGNC Symbol;Acc:HGNC:18184]
ENSCDRP00005029875	ENSCDRG00005020427	DDAH2	dimethylarginine dimethylaminohydrolase 2 [Source:NCBI gene;Acc:105087455]
ENSCDRP00005020898	ENSCDRG00005014500	DDHD2	DDHD domain containing 2 [Source:NCBI gene;Acc:105089932]
ENSCDRP00005016336	ENSCDRG00005011214	DDX19A	ATP-dependent RNA helicase DDX19A [Source:NCBI gene;Acc:105097711]
ENSCDRP00005011395	ENSCDRG00005008033	DDX23	DEAD-box helicase 23 [Source:HGNC Symbol;Acc:HGNC:17347]
ENSCDRP00005029377	ENSCDRG00005020136	DDX39B	DExD-box helicase 39B [Source:HGNC Symbol;Acc:HGNC:13917]
ENSCDRP00005003501	ENSCDRG00005002451	DDX46	DEAD-box helicase 46 [Source:HGNC Symbol;Acc:HGNC:18681]
ENSCDRP00005030387	ENSCDRG00005020755	DDX5	DEAD-box helicase 5 [Source:NCBI gene;Acc:105092310]
ENSCDRP00005014023	ENSCDRG00005009819	DECR2	2,4-dienoyl-CoA reductase 2 [Source:HGNC Symbol;Acc:HGNC:2754]
ENSCDRP00005001656	ENSCDRG00005001214	DENND2D	DENN domain containing 2D [Source:NCBI gene;Acc:105100465]
ENSCDRP00005032070	ENSCDRG00005021860	DERL1	derlin 1 [Source:NCBI gene;Acc:105098327]
ENSCDRP00005022986	ENSCDRG00005015926	DFFA	DNA fragmentation factor subunit alpha [Source:HGNC Symbol;Acc:HGNC:2772]
ENSCDRP00005006237	ENSCDRG00005004407	DGKA	diacylglycerol kinase alpha [Source:NCBI gene;Acc:105086387]
ENSCDRP00005031715	ENSCDRG00005021621	DHRS12	dehydrogenase/reductase 12 [Source:HGNC Symbol;Acc:HGNC:25832]
ENSCDRP00005008869	ENSCDRG00005006268	DHX32	DEAH-box helicase 32 (putative) [Source:NCBI gene;Acc:105100289]
ENSCDRP00005000167	ENSCDRG00005000096	DHX36	DEAH-box helicase 36 [Source:NCBI gene;Acc:105094494]
ENSCDRP00005002097	ENSCDRG00005001532	DICER1	dicer 1, ribonuclease III [Source:NCBI gene;Acc:105095547]
ENSCDRP00005010163	ENSCDRG00005006923	DIS3L2	DIS3 like 3'-5' exoribonuclease 2 [Source:HGNC Symbol;Acc:HGNC:28648]
ENSCDRP00005017854	ENSCDRG00005012292	DISC1	DISC1 scaffold protein [Source:HGNC Symbol;Acc:HGNC:2888]
ENSCDRP00005024967	ENSCDRG00005017080	DLGAP4	DLG associated protein 4 [Source:NCBI gene;Acc:105084978]
ENSCDRP00005018296	ENSCDRG00005012792	DMAP1	DNA methyltransferase 1 associated protein 1 [Source:HGNC Symbol;Acc:HGNC:18291]
ENSCDRP00005007602	ENSCDRG00005005415	DMXL1	Dmx like 1 [Source:HGNC Symbol;Acc:HGNC:2937]
ENSCDRP00005011660	ENSCDRG00005008267	DNAJA3	DnaJ heat shock protein family (Hsp40) member A3 [Source:NCBI gene;Acc:105099822]
ENSCDRP00005016510	ENSCDRG00005011516	DNAJB12	DnaJ heat shock protein family (Hsp40) member B12 [Source:NCBI gene;Acc:105092481]
ENSCDRP00005022201	ENSCDRG00005015370	DNAJB6	DnaJ heat shock protein family (Hsp40) member B6 [Source:HGNC Symbol;Acc:HGNC:14888]
ENSCDRP00005026584	ENSCDRG00005018321	DNAJC1	DnaJ heat shock protein family (Hsp40) member C1 [Source:HGNC Symbol;Acc:HGNC:20090]
ENSCDRP00005002235	ENSCDRG00005001633	DNAJC19	DnaJ heat shock protein family (Hsp40) member C19 [Source:HGNC Symbol;Acc:HGNC:30528]
ENSCDRP00005021641	ENSCDRG00005015015	DNAJC3	DnaJ heat shock protein family (Hsp40) member C3 [Source:HGNC Symbol;Acc:HGNC:9439]
ENSCDRP00005010507	ENSCDRG00005007353	DNAL1	dynein axonemal light chain 1 [Source:NCBI gene;Acc:105086123]
ENSCDRP00005026502	ENSCDRG00005018165	DOCK5	dedicator of cytokinesis 5 [Source:HGNC Symbol;Acc:HGNC:23476]
ENSCDRP00005024723	ENSCDRG00005016867	DOCK7	dedicator of cytokinesis 7 [Source:HGNC Symbol;Acc:HGNC:19190]
ENSCDRP00005025560	ENSCDRG00005017106	DOCK9	dedicator of cytokinesis 9 [Source:HGNC Symbol;Acc:HGNC:14132]
ENSCDRP00005008498	ENSCDRG00005005991	DOP1A	DOP1 leucine zipper like protein A [Source:HGNC Symbol;Acc:HGNC:21194]
ENSCDRP00005030263	ENSCDRG00005020663	DPAGT1	dolichyl-phosphate N-acetylglucosaminephosphotransferase 1 [Source:NCBI gene;Acc:105090149]
ENSCDRP00005025660	ENSCDRG00005017701	DPCD	deleted in primary ciliary dyskinesia homolog (mouse) [Source:NCBI gene;Acc:105084337]
ENSCDRP00005014114	ENSCDRG00005009844	DPF2	double PHD fingers 2 [Source:NCBI gene;Acc:105102607]
ENSCDRP00005000302	ENSCDRG00005000260	DPH5	diphthamide biosynthesis 5 [Source:NCBI gene;Acc:105084897]
ENSCDRP00005021031	ENSCDRG00005014637	DPY30	dpy-30 histone methyltransferase complex regulatory subunit [Source:NCBI gene;Acc:105095596]
ENSCDRP00005008102	ENSCDRG00005005767	DPYSL3	dihydropyrimidinase like 3 [Source:NCBI gene;Acc:105097759]
ENSCDRP00005006582	ENSCDRG00005004674	DSTN	destrin, actin depolymerizing factor [Source:HGNC Symbol;Acc:HGNC:15750]
ENSCDRP00005009073	ENSCDRG00005006369	DUT	deoxyuridine triphosphatase [Source:NCBI gene;Acc:105104870]
ENSCDRP00005000754	ENSCDRG00005000523	DYNC1I2	dynein cytoplasmic 1 intermediate chain 2 [Source:NCBI gene;Acc:105091089]
ENSCDRP00005032543	ENSCDRG00005022150	DYNLL2	dynein light chain LC8-type 2 [Source:NCBI gene;Acc:105097800]
ENSCDRP00005023942	ENSCDRG00005016530	DYNLRB2	dynein light chain roadblock-type 2 [Source:NCBI gene;Acc:105089429]
ENSCDRP00005016439	ENSCDRG00005011473	ECE1	endothelin converting enzyme 1 [Source:NCBI gene;Acc:105088862]
ENSCDRP00005018443	ENSCDRG00005012903	ECHDC3	enoyl-CoA hydratase domain containing 3 [Source:HGNC Symbol;Acc:HGNC:23489]
ENSCDRP00005003032	ENSCDRG00005002150	ECHS1	enoyl-CoA hydratase, short chain 1 [Source:NCBI gene;Acc:105104592]
ENSCDRP00005006944	ENSCDRG00005004970	EDC3	enhancer of mRNA decapping 3 [Source:HGNC Symbol;Acc:HGNC:26114]
ENSCDRP00005021404	ENSCDRG00005014883	EDC4	enhancer of mRNA decapping 4 [Source:NCBI gene;Acc:105088428]
ENSCDRP00005024407	ENSCDRG00005016794	EFL1	elongation factor like GTPase 1 [Source:NCBI gene;Acc:105094732]
ENSCDRP00005011168	ENSCDRG00005005270	EHBP1L1	EH domain binding protein 1 like 1 [Source:HGNC Symbol;Acc:HGNC:30682]
ENSCDRP00005005515	ENSCDRG00005003915	EHHADH	enoyl-CoA hydratase and 3-hydroxyacyl CoA dehydrogenase [Source:NCBI gene;Acc:105085864]
ENSCDRP00005015999	ENSCDRG00005010474	EHMT2	euchromatic histone lysine methyltransferase 2 [Source:NCBI gene;Acc:105087443]
ENSCDRP00005031609	ENSCDRG00005021559	EIF1AX	eukaryotic translation initiation factor 1A, X-chromosomal [Source:NCBI gene;Acc:105103493]
ENSCDRP00005003431	ENSCDRG00005002408	EIF2S1	eukaryotic translation initiation factor 2 subunit alpha [Source:NCBI gene;Acc:105086172]
ENSCDRP00005017602	ENSCDRG00005012288	EIF2S2	eukaryotic translation initiation factor 2 subunit beta [Source:NCBI gene;Acc:105084942]
ENSCDRP00005024604	ENSCDRG00005010179	EIF3B	eukaryotic translation initiation factor 3 subunit B [Source:HGNC Symbol;Acc:HGNC:3280]
ENSCDRP00005017536	ENSCDRG00005012200	EIF3F	eukaryotic translation initiation factor 3 subunit F [Source:HGNC Symbol;Acc:HGNC:3275]
ENSCDRP00005031934	ENSCDRG00005021763	EIF3H	eukaryotic translation initiation factor 3 subunit H [Source:NCBI gene;Acc:105096153]
ENSCDRP00005029962	ENSCDRG00005020478	EIF3I	eukaryotic translation initiation factor 3 subunit I [Source:NCBI gene;Acc:105085796]
ENSCDRP00005027929	ENSCDRG00005019201	EIF3M	eukaryotic translation initiation factor 3 subunit M [Source:HGNC Symbol;Acc:HGNC:24460]
ENSCDRP00005022152	ENSCDRG00005015372	EIF4EBP1	eukaryotic translation initiation factor 4E binding protein 1 [Source:HGNC Symbol;Acc:HGNC:3288]
ENSCDRP00005028477	ENSCDRG00005019554	EIF4G2	eukaryotic translation initiation factor 4 gamma 2 [Source:HGNC Symbol;Acc:HGNC:3297]
ENSCDRP00005027236	ENSCDRG00005018723	EIF4H	eukaryotic translation initiation factor 4H [Source:HGNC Symbol;Acc:HGNC:12741]
ENSCDRP00005009235	ENSCDRG00005006567	EIF5	eukaryotic translation initiation factor 5 [Source:NCBI gene;Acc:105103449]
ENSCDRP00005021799	ENSCDRG00005015119	EIF6	eukaryotic translation initiation factor 6 [Source:NCBI gene;Acc:105084963]
ENSCDRP00005020692	ENSCDRG00005014386	EIPR1	EARP complex and GARP complex interacting protein 1 [Source:HGNC Symbol;Acc:HGNC:12383]
ENSCDRP00005018845	ENSCDRG00005009659	ELAC2	elaC ribonuclease Z 2 [Source:HGNC Symbol;Acc:HGNC:14198]
ENSCDRP00005000706	ENSCDRG00005000534	ELMO1	engulfment and cell motility 1 [Source:HGNC Symbol;Acc:HGNC:16286]
ENSCDRP00005018247	ENSCDRG00005012751	ELOC	elongin C [Source:NCBI gene;Acc:105088550]
ENSCDRP00005013265	ENSCDRG00005004965	ELP2	elongator acetyltransferase complex subunit 2 [Source:NCBI gene;Acc:105086892]
ENSCDRP00005028882	ENSCDRG00005019750	ELP3	elongator acetyltransferase complex subunit 3 [Source:HGNC Symbol;Acc:HGNC:20696]
ENSCDRP00005010558	ENSCDRG00005007157	EMC1	ER membrane protein complex subunit 1 [Source:HGNC Symbol;Acc:HGNC:28957]
ENSCDRP00005019506	ENSCDRG00005013566	EMC10	ER membrane protein complex subunit 10 [Source:HGNC Symbol;Acc:HGNC:27609]
ENSCDRP00005008330	ENSCDRG00005005818	EML3	EMAP like 3 [Source:NCBI gene;Acc:105091488]
ENSCDRP00005029085	ENSCDRG00005019805	ENAH	ENAH actin regulator [Source:HGNC Symbol;Acc:HGNC:18271]
ENSCDRP00005028002	ENSCDRG00005019222	ENGASE	endo-beta-N-acetylglucosaminidase [Source:HGNC Symbol;Acc:HGNC:24622]
ENSCDRP00005016466	ENSCDRG00005011496	ENO1	enolase 1 [Source:NCBI gene;Acc:105106991]
ENSCDRP00005029981	ENSCDRG00005020452	ENOSF1	enolase superfamily member 1 [Source:NCBI gene;Acc:105086174]
ENSCDRP00005000508	ENSCDRG00005000398	ENSCDRG00005000398
ENSCDRP00005000543	ENSCDRG00005000437	ENSCDRG00005000437	endothelial cell surface expressed chemotaxis and apoptosis regulator [Source:NCBI gene;Acc:105098119]
ENSCDRP00005001310	ENSCDRG00005000969	ENSCDRG00005000969	ATP synthase peripheral stalk-membrane subunit b [Source:NCBI gene;Acc:105102044]
ENSCDRP00005001874	ENSCDRG00005001372	ENSCDRG00005001372
ENSCDRP00005002041	ENSCDRG00005001508	ENSCDRG00005001508	protein farnesyltransferase subunit beta [Source:NCBI gene;Acc:105086183]
ENSCDRP00005002432	ENSCDRG00005001773	ENSCDRG00005001773	ras homolog family member G [Source:NCBI gene;Acc:105096546]
ENSCDRP00005002684	ENSCDRG00005001930	ENSCDRG00005001930
ENSCDRP00005003251	ENSCDRG00005002022	ENSCDRG00005002022	glutathione S-transferase Mu 1 [Source:NCBI gene;Acc:105085651]
ENSCDRP00005003069	ENSCDRG00005002174	ENSCDRG00005002174
ENSCDRP00005003250	ENSCDRG00005002270	ENSCDRG00005002270
ENSCDRP00005003299	ENSCDRG00005002322	ENSCDRG00005002322
ENSCDRP00005003454	ENSCDRG00005002404	ENSCDRG00005002404	ribosomal protein L5 [Source:HGNC Symbol;Acc:HGNC:10360]
ENSCDRP00005003547	ENSCDRG00005002474	ENSCDRG00005002474	golgi associated PDZ and coiled-coil motif containing [Source:NCBI gene;Acc:105088340]
ENSCDRP00005003818	ENSCDRG00005002676	ENSCDRG00005002676
ENSCDRP00005004219	ENSCDRG00005002760	ENSCDRG00005002760	COBW domain containing 1 [Source:NCBI gene;Acc:105105894]
ENSCDRP00005004663	ENSCDRG00005003274	ENSCDRG00005003274	ERH mRNA splicing and mitosis factor [Source:NCBI gene;Acc:105086156]
ENSCDRP00005004671	ENSCDRG00005003279	ENSCDRG00005003279	ribosomal protein S3 [Source:NCBI gene;Acc:105097159]
ENSCDRP00005004810	ENSCDRG00005003393	ENSCDRG00005003393
ENSCDRP00005004861	ENSCDRG00005003437	ENSCDRG00005003437	NDUFA4 mitochondrial complex associated [Source:NCBI gene;Acc:105088698]
ENSCDRP00005005274	ENSCDRG00005003769	ENSCDRG00005003769
ENSCDRP00005005436	ENSCDRG00005003866	ENSCDRG00005003866	ERCC excision repair 5, endonuclease [Source:HGNC Symbol;Acc:HGNC:3437]
ENSCDRP00005005811	ENSCDRG00005004057	ENSCDRG00005004057
ENSCDRP00005006304	ENSCDRG00005004481	ENSCDRG00005004481
ENSCDRP00005006404	ENSCDRG00005004490	ENSCDRG00005004490
ENSCDRP00005006503	ENSCDRG00005004644	ENSCDRG00005004644
ENSCDRP00005006789	ENSCDRG00005004706	ENSCDRG00005004706
ENSCDRP00005006670	ENSCDRG00005004746	ENSCDRG00005004746	mitogen-activated protein kinase kinase 2 [Source:NCBI gene;Acc:105105302]
ENSCDRP00005007549	ENSCDRG00005005399	ENSCDRG00005005399	EKC/KEOPS complex subunit TPRKB [Source:NCBI gene;Acc:105105677]
ENSCDRP00005007627	ENSCDRG00005005418	ENSCDRG00005005418
ENSCDRP00005008021	ENSCDRG00005005722	ENSCDRG00005005722
ENSCDRP00005008461	ENSCDRG00005005974	ENSCDRG00005005974	transmembrane protein 126A [Source:NCBI gene;Acc:105097741]
ENSCDRP00005008667	ENSCDRG00005006127	ENSCDRG00005006127	S100 calcium binding protein B [Source:NCBI gene;Acc:105090595]
ENSCDRP00005008878	ENSCDRG00005006281	ENSCDRG00005006281	canopy FGF signaling regulator 2 [Source:NCBI gene;Acc:105086364]
ENSCDRP00005009326	ENSCDRG00005006575	ENSCDRG00005006575
ENSCDRP00005009655	ENSCDRG00005006864	ENSCDRG00005006864	NADH:ubiquinone oxidoreductase subunit B3 [Source:NCBI gene;Acc:105099177]
ENSCDRP00005009674	ENSCDRG00005006887	ENSCDRG00005006887	basic helix-loop-helix family member b9 [Source:NCBI gene;Acc:105102818]
ENSCDRP00005009775	ENSCDRG00005006976	ENSCDRG00005006976	mannose-binding protein A-like [Source:NCBI gene;Acc:105092419]
ENSCDRP00005009932	ENSCDRG00005007053	ENSCDRG00005007053
ENSCDRP00005010042	ENSCDRG00005007134	ENSCDRG00005007134
ENSCDRP00005010232	ENSCDRG00005007189	ENSCDRG00005007189
ENSCDRP00005010524	ENSCDRG00005007416	ENSCDRG00005007416
ENSCDRP00005010833	ENSCDRG00005007684	ENSCDRG00005007684	sulfide quinone oxidoreductase [Source:NCBI gene;Acc:105104934]
ENSCDRP00005010892	ENSCDRG00005007715	ENSCDRG00005007715
ENSCDRP00005011316	ENSCDRG00005008023	ENSCDRG00005008023
ENSCDRP00005011659	ENSCDRG00005008266	ENSCDRG00005008266	ras GTPase-activating protein 4 [Source:NCBI gene;Acc:105089641]
ENSCDRP00005011921	ENSCDRG00005008465	ENSCDRG00005008465
ENSCDRP00005012149	ENSCDRG00005008583	ENSCDRG00005008583
ENSCDRP00005012297	ENSCDRG00005008665	ENSCDRG00005008665	hyaluronidase 2 [Source:HGNC Symbol;Acc:HGNC:5321]
ENSCDRP00005012538	ENSCDRG00005008919	ENSCDRG00005008919	glyoxylate reductase/hydroxypyruvate reductase-like [Source:NCBI gene;Acc:105103846]
ENSCDRP00005013129	ENSCDRG00005009311	ENSCDRG00005009311
ENSCDRP00005013227	ENSCDRG00005009400	ENSCDRG00005009400
ENSCDRP00005018632	ENSCDRG00005009413	ENSCDRG00005009413
ENSCDRP00005013500	ENSCDRG00005009584	ENSCDRG00005009584
ENSCDRP00005016236	ENSCDRG00005009670	ENSCDRG00005009670
ENSCDRP00005013740	ENSCDRG00005009745	ENSCDRG00005009745
ENSCDRP00005014121	ENSCDRG00005009835	ENSCDRG00005009835
ENSCDRP00005013946	ENSCDRG00005009887	ENSCDRG00005009887
ENSCDRP00005014550	ENSCDRG00005010310	ENSCDRG00005010310
ENSCDRP00005014615	ENSCDRG00005010312	ENSCDRG00005010312
ENSCDRP00005014787	ENSCDRG00005010450	ENSCDRG00005010450	transmembrane and ubiquitin like domain containing 1 [Source:NCBI gene;Acc:105105635]
ENSCDRP00005015018	ENSCDRG00005010461	ENSCDRG00005010461
ENSCDRP00005015164	ENSCDRG00005010624	ENSCDRG00005010624	alanyl-tRNA synthetase domain containing 1 [Source:NCBI gene;Acc:105090485]
ENSCDRP00005015174	ENSCDRG00005010702	ENSCDRG00005010702	ALG1 chitobiosyldiphosphodolichol beta-mannosyltransferase [Source:NCBI gene;Acc:105098401]
ENSCDRP00005015337	ENSCDRG00005010793	ENSCDRG00005010793
ENSCDRP00005015486	ENSCDRG00005010908	ENSCDRG00005010908
ENSCDRP00005015647	ENSCDRG00005011005	ENSCDRG00005011005	ribosomal protein L27 [Source:NCBI gene;Acc:105090488]
ENSCDRP00005015778	ENSCDRG00005011088	ENSCDRG00005011088	chromosome unknown open reading frame, human C19orf25 [Source:NCBI gene;Acc:105106533]
ENSCDRP00005015987	ENSCDRG00005011205	ENSCDRG00005011205
ENSCDRP00005016547	ENSCDRG00005011488	ENSCDRG00005011488	ribosomal protein S15 [Source:NCBI gene;Acc:105104106]
ENSCDRP00005016918	ENSCDRG00005011762	ENSCDRG00005011762	glutathione S-transferase A1 [Source:NCBI gene;Acc:105099533]
ENSCDRP00005017148	ENSCDRG00005011762	ENSCDRG00005011762	glutathione S-transferase A1 [Source:NCBI gene;Acc:105099533]
ENSCDRP00005017100	ENSCDRG00005011960	ENSCDRG00005011960	ATP synthase membrane subunit DAPIT [Source:HGNC Symbol;Acc:HGNC:30889]
ENSCDRP00005017266	ENSCDRG00005011991	ENSCDRG00005011991
ENSCDRP00005017185	ENSCDRG00005012020	ENSCDRG00005012020	small ubiquitin like modifier 4 [Source:HGNC Symbol;Acc:HGNC:21181]
ENSCDRP00005017666	ENSCDRG00005012342	ENSCDRG00005012342
ENSCDRP00005018030	ENSCDRG00005012601	ENSCDRG00005012601
ENSCDRP00005018223	ENSCDRG00005012757	ENSCDRG00005012757	translocase of outer mitochondrial membrane 22 [Source:NCBI gene;Acc:105091944]
ENSCDRP00005018826	ENSCDRG00005013100	ENSCDRG00005013100
ENSCDRP00005019017	ENSCDRG00005013250	ENSCDRG00005013250	cystatin B [Source:NCBI gene;Acc:105106082]
ENSCDRP00005019166	ENSCDRG00005013364	ENSCDRG00005013364	G protein-coupled receptor 89B [Source:NCBI gene;Acc:105094311]
ENSCDRP00005019358	ENSCDRG00005013446	ENSCDRG00005013446
ENSCDRP00005019432	ENSCDRG00005013546	ENSCDRG00005013546
ENSCDRP00005019535	ENSCDRG00005013564	ENSCDRG00005013564	phospholipid scramblase 1 [Source:NCBI gene;Acc:105089513]
ENSCDRP00005019860	ENSCDRG00005013865	ENSCDRG00005013865
ENSCDRP00005020576	ENSCDRG00005013957	ENSCDRG00005013957	far upstream element binding protein 1 [Source:NCBI gene;Acc:105096666]
ENSCDRP00005020069	ENSCDRG00005013983	ENSCDRG00005013983
ENSCDRP00005020391	ENSCDRG00005014080	ENSCDRG00005014080
ENSCDRP00005021066	ENSCDRG00005014172	ENSCDRG00005014172
ENSCDRP00005020597	ENSCDRG00005014326	ENSCDRG00005014326	WW domain binding protein 11 [Source:NCBI gene;Acc:105096517]
ENSCDRP00005022786	ENSCDRG00005014468	ENSCDRG00005014468	tumor protein D52 [Source:HGNC Symbol;Acc:HGNC:12005]
ENSCDRP00005021109	ENSCDRG00005014645	ENSCDRG00005014645	ubiquitin conjugating enzyme E2 V1 [Source:NCBI gene;Acc:105087875]
ENSCDRP00005021110	ENSCDRG00005014654	ENSCDRG00005014654
ENSCDRP00005021474	ENSCDRG00005014669	ENSCDRG00005014669
ENSCDRP00005021423	ENSCDRG00005014733	ENSCDRG00005014733
ENSCDRP00005021660	ENSCDRG00005014947	ENSCDRG00005014947	SEC24 homolog C, COPII coat complex component [Source:NCBI gene;Acc:105092460]
ENSCDRP00005021701	ENSCDRG00005014984	ENSCDRG00005014984
ENSCDRP00005021648	ENSCDRG00005015056	ENSCDRG00005015056
ENSCDRP00005022210	ENSCDRG00005015420	ENSCDRG00005015420
ENSCDRP00005022238	ENSCDRG00005015435	ENSCDRG00005015435	ribosomal protein lateral stalk subunit P1 [Source:NCBI gene;Acc:105087304]
ENSCDRP00005022333	ENSCDRG00005015514	ENSCDRG00005015514
ENSCDRP00005022478	ENSCDRG00005015549	ENSCDRG00005015549	DDB1 and CUL4 associated factor 11 [Source:NCBI gene;Acc:105102410]
ENSCDRP00005022474	ENSCDRG00005015601	ENSCDRG00005015601
ENSCDRP00005022630	ENSCDRG00005015649	ENSCDRG00005015649	ribosomal protein S13 [Source:NCBI gene;Acc:105086673]
ENSCDRP00005022591	ENSCDRG00005015656	ENSCDRG00005015656	mitochondrial ribosomal protein L34 [Source:NCBI gene;Acc:105101842]
ENSCDRP00005023202	ENSCDRG00005016060	ENSCDRG00005016060	MISP family member 3 [Source:HGNC Symbol;Acc:HGNC:26963]
ENSCDRP00005023294	ENSCDRG00005016091	ENSCDRG00005016091	ring finger protein 181 [Source:NCBI gene;Acc:105104157]
ENSCDRP00005023262	ENSCDRG00005016130	ENSCDRG00005016130
ENSCDRP00005024013	ENSCDRG00005016138	ENSCDRG00005016138
ENSCDRP00005023605	ENSCDRG00005016271	ENSCDRG00005016271	ribosomal protein L37a [Source:NCBI gene;Acc:105088775]
ENSCDRP00005023685	ENSCDRG00005016396	ENSCDRG00005016396
ENSCDRP00005023842	ENSCDRG00005016437	ENSCDRG00005016437	branched chain keto acid dehydrogenase E1 subunit alpha [Source:NCBI gene;Acc:105093370]
ENSCDRP00005023776	ENSCDRG00005016442	ENSCDRG00005016442	amidohydrolase domain containing 2 [Source:NCBI gene;Acc:105099702]
ENSCDRP00005023911	ENSCDRG00005016544	ENSCDRG00005016544
ENSCDRP00005024157	ENSCDRG00005016696	ENSCDRG00005016696	mitochondrial ribosomal protein S21 [Source:NCBI gene;Acc:105103180]
ENSCDRP00005024346	ENSCDRG00005016779	ENSCDRG00005016779
ENSCDRP00005024397	ENSCDRG00005016822	ENSCDRG00005016822
ENSCDRP00005024499	ENSCDRG00005016937	ENSCDRG00005016937
ENSCDRP00005024709	ENSCDRG00005017038	ENSCDRG00005017038	acidic nuclear phosphoprotein 32 family member A [Source:NCBI gene;Acc:105087309]
ENSCDRP00005024891	ENSCDRG00005017146	ENSCDRG00005017146	ribosomal protein L31 [Source:NCBI gene;Acc:105099117]
ENSCDRP00005024833	ENSCDRG00005017153	ENSCDRG00005017153
ENSCDRP00005025233	ENSCDRG00005017412	ENSCDRG00005017412	malignant T-cell-amplified sequence 1-like [Source:NCBI gene;Acc:105104491]
ENSCDRP00005025673	ENSCDRG00005017706	ENSCDRG00005017706
ENSCDRP00005025838	ENSCDRG00005017812	ENSCDRG00005017812
ENSCDRP00005025990	ENSCDRG00005017865	ENSCDRG00005017865	ribosomal protein lateral stalk subunit P0 [Source:NCBI gene;Acc:105104893]
ENSCDRP00005025989	ENSCDRG00005017866	ENSCDRG00005017866	calponin 2 [Source:NCBI gene;Acc:105104123]
ENSCDRP00005026064	ENSCDRG00005017981	ENSCDRG00005017981	methenyltetrahydrofolate synthetase [Source:NCBI gene;Acc:105094749]
ENSCDRP00005026309	ENSCDRG00005018140	ENSCDRG00005018140
ENSCDRP00005026472	ENSCDRG00005018240	ENSCDRG00005018240	tubulin beta class I [Source:NCBI gene;Acc:105087494]
ENSCDRP00005026813	ENSCDRG00005018472	ENSCDRG00005018472
ENSCDRP00005026871	ENSCDRG00005018517	ENSCDRG00005018517	vacuolar protein sorting 4 homolog A [Source:NCBI gene;Acc:105088403]
ENSCDRP00005026967	ENSCDRG00005018559	ENSCDRG00005018559	component of oligomeric golgi complex 8 [Source:NCBI gene;Acc:105088400]
ENSCDRP00005027519	ENSCDRG00005018840	ENSCDRG00005018840
ENSCDRP00005027514	ENSCDRG00005018932	ENSCDRG00005018932	NADH:ubiquinone oxidoreductase subunit B8 [Source:NCBI gene;Acc:105084324]
ENSCDRP00005027822	ENSCDRG00005019151	ENSCDRG00005019151
ENSCDRP00005028328	ENSCDRG00005019463	ENSCDRG00005019463
ENSCDRP00005028407	ENSCDRG00005019498	ENSCDRG00005019498
ENSCDRP00005029049	ENSCDRG00005019648	ENSCDRG00005019648	ankyrin repeat and KH domain-containing protein 1 [Source:NCBI gene;Acc:105098105]
ENSCDRP00005028891	ENSCDRG00005019787	ENSCDRG00005019787
ENSCDRP00005029163	ENSCDRG00005019949	ENSCDRG00005019949	solute carrier family 22 member 10-like [Source:NCBI gene;Acc:105091533]
ENSCDRP00005029140	ENSCDRG00005019957	ENSCDRG00005019957
ENSCDRP00005029148	ENSCDRG00005019960	ENSCDRG00005019960
ENSCDRP00005029201	ENSCDRG00005019998	ENSCDRG00005019998	solute carrier family 22 member 10-like [Source:NCBI gene;Acc:105091521]
ENSCDRP00005029236	ENSCDRG00005020017	ENSCDRG00005020017	protein HP-25 homolog 2-like [Source:NCBI gene;Acc:105097160]
ENSCDRP00005029265	ENSCDRG00005020054	ENSCDRG00005020054
ENSCDRP00005029288	ENSCDRG00005020080	ENSCDRG00005020080	diphosphoinositol polyphosphate phosphohydrolase 3-beta [Source:NCBI gene;Acc:105104372]
ENSCDRP00005029643	ENSCDRG00005020291	ENSCDRG00005020291
ENSCDRP00005029717	ENSCDRG00005020337	ENSCDRG00005020337
ENSCDRP00005029800	ENSCDRG00005020382	ENSCDRG00005020382	ubiquitin associated protein 1 [Source:NCBI gene;Acc:105085585]
ENSCDRP00005030156	ENSCDRG00005020525	ENSCDRG00005020525
ENSCDRP00005031089	ENSCDRG00005021242	ENSCDRG00005021242
ENSCDRP00005031356	ENSCDRG00005021416	ENSCDRG00005021416
ENSCDRP00005031405	ENSCDRG00005021439	ENSCDRG00005021439
ENSCDRP00005031579	ENSCDRG00005021530	ENSCDRG00005021530
ENSCDRP00005031914	ENSCDRG00005021748	ENSCDRG00005021748
ENSCDRP00005031979	ENSCDRG00005021792	ENSCDRG00005021792	ADP-ribosylation factor 2 [Source:NCBI gene;Acc:105090435]
ENSCDRP00005032215	ENSCDRG00005021937	ENSCDRG00005021937
ENSCDRP00005032314	ENSCDRG00005022003	ENSCDRG00005022003	glutathione S-transferase theta-1-like [Source:NCBI gene;Acc:105095203]
ENSCDRP00005032316	ENSCDRG00005022003	ENSCDRG00005022003	glutathione S-transferase theta-1-like [Source:NCBI gene;Acc:105095203]
ENSCDRP00005032322	ENSCDRG00005022006	ENSCDRG00005022006
ENSCDRP00005032519	ENSCDRG00005022129	ENSCDRG00005022129
ENSCDRP00005032736	ENSCDRG00005022274	ENSCDRG00005022274	prostaglandin D2 synthase [Source:NCBI gene;Acc:105106194]
ENSCDRP00005032902	ENSCDRG00005022383	ENSCDRG00005022383	stonin 1 [Source:NCBI gene;Acc:105092352]
ENSCDRP00005032945	ENSCDRG00005022402	ENSCDRG00005022402	WASH complex subunit 1 [Source:HGNC Symbol;Acc:HGNC:24361]
ENSCDRP00005012434	ENSCDRG00005008760	ENTPD5	ectonucleoside triphosphate diphosphohydrolase 5 (inactive) [Source:NCBI gene;Acc:105086117]
ENSCDRP00005030887	ENSCDRG00005021103	EOGT	EGF domain specific O-linked N-acetylglucosamine transferase [Source:NCBI gene;Acc:105095255]
ENSCDRP00005024400	ENSCDRG00005016690	EP300	E1A binding protein p300 [Source:HGNC Symbol;Acc:HGNC:3373]
ENSCDRP00005024534	ENSCDRG00005016895	EPB41L1	erythrocyte membrane protein band 4.1 like 1 [Source:HGNC Symbol;Acc:HGNC:3378]
ENSCDRP00005018665	ENSCDRG00005012623	EPB41L3	erythrocyte membrane protein band 4.1 like 3 [Source:HGNC Symbol;Acc:HGNC:3380]
ENSCDRP00005018803	ENSCDRG00005013104	EPHB1	EPH receptor B1 [Source:HGNC Symbol;Acc:HGNC:3392]
ENSCDRP00005020945	ENSCDRG00005014584	EPM2AIP1	EPM2A interacting protein 1 [Source:HGNC Symbol;Acc:HGNC:19735]
ENSCDRP00005025671	ENSCDRG00005017549	EPN2	epsin 2 [Source:HGNC Symbol;Acc:HGNC:18639]
ENSCDRP00005012093	ENSCDRG00005008569	EPS8L2	EPS8 like 2 [Source:HGNC Symbol;Acc:HGNC:21296]
ENSCDRP00005032889	ENSCDRG00005022376	ERC1	ELKS/RAB6-interacting/CAST family member 1 [Source:HGNC Symbol;Acc:HGNC:17072]
ENSCDRP00005007297	ENSCDRG00005005118	ERGIC1	endoplasmic reticulum-golgi intermediate compartment 1 [Source:HGNC Symbol;Acc:HGNC:29205]
ENSCDRP00005018359	ENSCDRG00005012845	ERI3	ERI1 exoribonuclease family member 3 [Source:NCBI gene;Acc:105090892]
ENSCDRP00005002108	ENSCDRG00005001546	ERO1A	endoplasmic reticulum oxidoreductase 1 alpha [Source:NCBI gene;Acc:105091424]
ENSCDRP00005025177	ENSCDRG00005017242	ESRP2	epithelial splicing regulatory protein 2 [Source:HGNC Symbol;Acc:HGNC:26152]
ENSCDRP00005028290	ENSCDRG00005019428	ETFA	electron transfer flavoprotein subunit alpha [Source:HGNC Symbol;Acc:HGNC:3481]
ENSCDRP00005006663	ENSCDRG00005004739	EVPL	envoplakin [Source:HGNC Symbol;Acc:HGNC:3503]
ENSCDRP00005019992	ENSCDRG00005013918	EXOC2	exocyst complex component 2 [Source:NCBI gene;Acc:105086129]
ENSCDRP00005026443	ENSCDRG00005018214	EXOG	exo/endonuclease G [Source:NCBI gene;Acc:105090687]
ENSCDRP00005013750	ENSCDRG00005009751	F10	coagulation factor X [Source:NCBI gene;Acc:105091338]
ENSCDRP00005017367	ENSCDRG00005012097	F9	coagulation factor IX [Source:NCBI gene;Acc:105086028]
ENSCDRP00005024458	ENSCDRG00005016894	FABP3	fatty acid binding protein 3 [Source:NCBI gene;Acc:105085813]
ENSCDRP00005006625	ENSCDRG00005004702	FAF1	Fas associated factor 1 [Source:HGNC Symbol;Acc:HGNC:3578]
ENSCDRP00005017606	ENSCDRG00005012307	FAHD1	fumarylacetoacetate hydrolase domain containing 1 [Source:HGNC Symbol;Acc:HGNC:14169]
ENSCDRP00005001639	ENSCDRG00005000724	FAM13A	family with sequence similarity 13 member A [Source:NCBI gene;Acc:105091562]
ENSCDRP00005023254	ENSCDRG00005016093	FAM160A2	family with sequence similarity 160 member A2 [Source:HGNC Symbol;Acc:HGNC:25378]
ENSCDRP00005003702	ENSCDRG00005002601	FAM169A	family with sequence similarity 169 member A [Source:NCBI gene;Acc:105084798]
ENSCDRP00005024674	ENSCDRG00005017025	FAM185A	family with sequence similarity 185 member A [Source:HGNC Symbol;Acc:HGNC:22412]
ENSCDRP00005030463	ENSCDRG00005020810	FAM210A	family with sequence similarity 210 member A [Source:NCBI gene;Acc:105086467]
ENSCDRP00005023727	ENSCDRG00005016403	FAM98A	family with sequence similarity 98 member A [Source:NCBI gene;Acc:105095518]
ENSCDRP00005011647	ENSCDRG00005008280	FBL	fibrillarin [Source:NCBI gene;Acc:105093329]
ENSCDRP00005015916	ENSCDRG00005009951	FBLN1	fibulin 1 [Source:HGNC Symbol;Acc:HGNC:3600]
ENSCDRP00005006337	ENSCDRG00005004504	FBLN2	fibulin 2 [Source:HGNC Symbol;Acc:HGNC:3601]
ENSCDRP00005007833	ENSCDRG00005005537	FBLN5	fibulin 5 [Source:HGNC Symbol;Acc:HGNC:3602]
ENSCDRP00005026482	ENSCDRG00005018128	FBXO3	F-box protein 3 [Source:HGNC Symbol;Acc:HGNC:13582]
ENSCDRP00005012556	ENSCDRG00005008889	FBXO40	F-box protein 40 [Source:HGNC Symbol;Acc:HGNC:29816]
ENSCDRP00005032175	ENSCDRG00005021922	FDX1
ENSCDRP00005029248	ENSCDRG00005020023	FECH	ferrochelatase [Source:HGNC Symbol;Acc:HGNC:3647]
ENSCDRP00005010987	ENSCDRG00005007796	FERMT1	fermitin family member 1 [Source:NCBI gene;Acc:105101329]
ENSCDRP00005002816	ENSCDRG00005001748	FERMT2	fermitin family member 2 [Source:HGNC Symbol;Acc:HGNC:15767]
ENSCDRP00005023171	ENSCDRG00005016051	FGA	fibrinogen alpha chain [Source:HGNC Symbol;Acc:HGNC:3661]
ENSCDRP00005023350	ENSCDRG00005016102	FGB	fibrinogen beta chain [Source:NCBI gene;Acc:105089288]
ENSCDRP00005021405	ENSCDRG00005014568	FGD4	FYVE, RhoGEF and PH domain containing 4 [Source:NCBI gene;Acc:105084507]
ENSCDRP00005029464	ENSCDRG00005020193	FGL1	fibrinogen like 1 [Source:NCBI gene;Acc:105102373]
ENSCDRP00005013609	ENSCDRG00005009138	FHL1	four and a half LIM domains 1 [Source:NCBI gene;Acc:105103834]
ENSCDRP00005014797	ENSCDRG00005010455	FHL3	four and a half LIM domains 3 [Source:HGNC Symbol;Acc:HGNC:3704]
ENSCDRP00005026355	ENSCDRG00005018117	FIBP	FGF1 intracellular binding protein [Source:NCBI gene;Acc:105102583]
ENSCDRP00005004607	ENSCDRG00005003232	FKBP9	FKBP prolyl isomerase 9 [Source:HGNC Symbol;Acc:HGNC:3725]
ENSCDRP00005027830	ENSCDRG00005018235	FLII	FLII actin remodeling protein [Source:HGNC Symbol;Acc:HGNC:3750]
ENSCDRP00005027770	ENSCDRG00005018788	FLNB	filamin B [Source:HGNC Symbol;Acc:HGNC:3755]
ENSCDRP00005004327	ENSCDRG00005003003	FMC1-LUC7L2	putative RNA-binding protein Luc7-like 2 [Source:NCBI gene;Acc:105091638]
ENSCDRP00005007883	ENSCDRG00005005419	FMNL3	formin like 3 [Source:NCBI gene;Acc:105097198]
ENSCDRP00005016465	ENSCDRG00005011530	FMO3	flavin containing dimethylaniline monoxygenase 3 [Source:NCBI gene;Acc:105092755]
ENSCDRP00005013109	ENSCDRG00005009324	FN3KRP	fructosamine 3 kinase related protein [Source:NCBI gene;Acc:105102231]
ENSCDRP00005002085	ENSCDRG00005001528	FNBP4	formin binding protein 4 [Source:HGNC Symbol;Acc:HGNC:19752]
ENSCDRP00005001727	ENSCDRG00005001266	FOCAD	focadhesin [Source:NCBI gene;Acc:105095935]
ENSCDRP00005002048	ENSCDRG00005001486	FTO	FTO alpha-ketoglutarate dependent dioxygenase [Source:NCBI gene;Acc:105097513]
ENSCDRP00005020322	ENSCDRG00005014124	FUS	FUS RNA binding protein [Source:HGNC Symbol;Acc:HGNC:4010]
ENSCDRP00005008124	ENSCDRG00005005780	FYCO1	FYVE and coiled-coil domain containing 1 [Source:NCBI gene;Acc:105091291]
ENSCDRP00005002050	ENSCDRG00005001514	G3BP1	G3BP stress granule assembly factor 1 [Source:HGNC Symbol;Acc:HGNC:30292]
ENSCDRP00005000315	ENSCDRG00005000265	GAB1	GRB2 associated binding protein 1 [Source:NCBI gene;Acc:105092112]
ENSCDRP00005000539	ENSCDRG00005000423	GABPA	GA binding protein transcription factor subunit alpha [Source:NCBI gene;Acc:105086809]
ENSCDRP00005003591	ENSCDRG00005002522	GART	phosphoribosylglycinamide formyltransferase, phosphoribosylglycinamide synthetase, phosphoribosylaminoimidazole synthetase [Source:NCBI gene;Acc:105089861]
ENSCDRP00005016668	ENSCDRG00005011647	GATAD2A	GATA zinc finger domain containing 2A [Source:NCBI gene;Acc:105103721]
ENSCDRP00005026878	ENSCDRG00005018512	GATC	glutamyl-tRNA amidotransferase subunit C [Source:NCBI gene;Acc:105101995]
ENSCDRP00005026889	ENSCDRG00005018512	GATC	glutamyl-tRNA amidotransferase subunit C [Source:NCBI gene;Acc:105101995]
ENSCDRP00005012533	ENSCDRG00005008754	GATD1	glutamine amidotransferase like class 1 domain containing 1 [Source:HGNC Symbol;Acc:HGNC:26616]
ENSCDRP00005004481	ENSCDRG00005003146	GBP6	guanylate binding protein family member 6 [Source:HGNC Symbol;Acc:HGNC:25395]
ENSCDRP00005026411	ENSCDRG00005018153	GCC2	GRIP and coiled-coil domain containing 2 [Source:NCBI gene;Acc:105099088]
ENSCDRP00005025668	ENSCDRG00005017699	GDE1	glycerophosphodiester phosphodiesterase 1 [Source:NCBI gene;Acc:105091141]
ENSCDRP00005001197	ENSCDRG00005000876	GEMIN5	gem nuclear organelle associated protein 5 [Source:NCBI gene;Acc:105095149]
ENSCDRP00005019201	ENSCDRG00005013367	GFER	growth factor, augmenter of liver regeneration [Source:NCBI gene;Acc:105099721]
ENSCDRP00005003816	ENSCDRG00005002671	GFM2	G elongation factor mitochondrial 2 [Source:NCBI gene;Acc:105084794]
ENSCDRP00005012143	ENSCDRG00005008607	GFPT1	glutamine--fructose-6-phosphate transaminase 1 [Source:HGNC Symbol;Acc:HGNC:4241]
ENSCDRP00005005290	ENSCDRG00005003693	GGA2	golgi associated, gamma adaptin ear containing, ARF binding protein 2 [Source:NCBI gene;Acc:105094826]
ENSCDRP00005032369	ENSCDRG00005022032	GGT5	gamma-glutamyltransferase 5 [Source:HGNC Symbol;Acc:HGNC:4260]
ENSCDRP00005012391	ENSCDRG00005008713	GIGYF2	GRB10 interacting GYF protein 2 [Source:NCBI gene;Acc:105105237]
ENSCDRP00005024671	ENSCDRG00005017053	GJB1	gap junction protein beta 1 [Source:HGNC Symbol;Acc:HGNC:4283]
ENSCDRP00005005161	ENSCDRG00005003562	GLRX3	glutaredoxin 3 [Source:HGNC Symbol;Acc:HGNC:15987]
ENSCDRP00005000949	ENSCDRG00005000712	GLYAT	glycine N-phenylacetyltransferase [Source:NCBI gene;Acc:105094919]
ENSCDRP00005000971	ENSCDRG00005000712	GLYAT	glycine N-phenylacetyltransferase [Source:NCBI gene;Acc:105094919]
ENSCDRP00005000978	ENSCDRG00005000712	GLYAT	glycine N-phenylacetyltransferase [Source:NCBI gene;Acc:105094919]
ENSCDRP00005015392	ENSCDRG00005010438	GLYR1	glyoxylate reductase 1 homolog [Source:NCBI gene;Acc:105099810]
ENSCDRP00005002285	ENSCDRG00005001677	GM2A	GM2 ganglioside activator [Source:NCBI gene;Acc:105095165]
ENSCDRP00005000710	ENSCDRG00005000518	GMPS	guanine monophosphate synthase [Source:HGNC Symbol;Acc:HGNC:4378]
ENSCDRP00005015388	ENSCDRG00005010802	GNA14	G protein subunit alpha 14 [Source:HGNC Symbol;Acc:HGNC:4382]
ENSCDRP00005011091	ENSCDRG00005007917	GNAI2	G protein subunit alpha i2 [Source:HGNC Symbol;Acc:HGNC:4385]
ENSCDRP00005015228	ENSCDRG00005010714	GNAQ	G protein subunit alpha q [Source:HGNC Symbol;Acc:HGNC:4390]
ENSCDRP00005032431	ENSCDRG00005022074	GNAZ	G protein subunit alpha z [Source:NCBI gene;Acc:105095185]
ENSCDRP00005005365	ENSCDRG00005003773	GNE	glucosamine (UDP-N-acetyl)-2-epimerase/N-acetylmannosamine kinase [Source:HGNC Symbol;Acc:HGNC:23657]
ENSCDRP00005024868	ENSCDRG00005017093	GNL1	G protein nucleolar 1 (putative) [Source:NCBI gene;Acc:105087506]
ENSCDRP00005013476	ENSCDRG00005009550	GNL2	G protein nucleolar 2 [Source:NCBI gene;Acc:105086931]
ENSCDRP00005027060	ENSCDRG00005018640	GPKOW	G-patch domain and KOW motifs [Source:NCBI gene;Acc:105103290]
ENSCDRP00005018969	ENSCDRG00005013143	GPRC5C	G protein-coupled receptor class C group 5 member C [Source:HGNC Symbol;Acc:HGNC:13309]
ENSCDRP00005032417	ENSCDRG00005022050	GPT2	glutamic--pyruvic transaminase 2 [Source:HGNC Symbol;Acc:HGNC:18062]
ENSCDRP00005007572	ENSCDRG00005005303	GRB7	growth factor receptor bound protein 7 [Source:HGNC Symbol;Acc:HGNC:4567]
ENSCDRP00005001522	ENSCDRG00005001114	GRHPR	glyoxylate and hydroxypyruvate reductase [Source:NCBI gene;Acc:105102265]
ENSCDRP00005026326	ENSCDRG00005018016	GRIPAP1	GRIP1 associated protein 1 [Source:HGNC Symbol;Acc:HGNC:18706]
ENSCDRP00005005174	ENSCDRG00005003644	GRN	granulin precursor [Source:NCBI gene;Acc:105094426]
ENSCDRP00005002643	ENSCDRG00005001910	GRWD1	glutamate rich WD repeat containing 1 [Source:NCBI gene;Acc:105098938]
ENSCDRP00005000658	ENSCDRG00005000498	GSDME	gasdermin E [Source:NCBI gene;Acc:105095078]
ENSCDRP00005015134	ENSCDRG00005010672	GSK3B	glycogen synthase kinase 3 beta [Source:NCBI gene;Acc:105090321]
ENSCDRP00005015233	ENSCDRG00005010665	GSN	gelsolin [Source:HGNC Symbol;Acc:HGNC:4620]
ENSCDRP00005027083	ENSCDRG00005018652	GSR	glutathione-disulfide reductase [Source:HGNC Symbol;Acc:HGNC:4623]
ENSCDRP00005009699	ENSCDRG00005006840	GSTK1	glutathione S-transferase kappa 1 [Source:NCBI gene;Acc:105104498]
ENSCDRP00005002649	ENSCDRG00005001895	GSTZ1	glutathione S-transferase zeta 1 [Source:NCBI gene;Acc:105086064]
ENSCDRP00005027640	ENSCDRG00005018993	GTPBP4	GTP binding protein 4 [Source:NCBI gene;Acc:105100505]
ENSCDRP00005008988	ENSCDRG00005006271	GUCY1B1	guanylate cyclase 1 soluble subunit beta 1 [Source:NCBI gene;Acc:105101179]
ENSCDRP00005014147	ENSCDRG00005009847	GULP1	GULP PTB domain containing engulfment adaptor 1 [Source:NCBI gene;Acc:105099025]
ENSCDRP00005002715	ENSCDRG00005001929	HACD3	3-hydroxyacyl-CoA dehydratase 3 [Source:NCBI gene;Acc:105100543]
ENSCDRP00005000857	ENSCDRG00005000642	HAT1	histone acetyltransferase 1 [Source:NCBI gene;Acc:105091090]
ENSCDRP00005031388	ENSCDRG00005021331	HBS1L	HBS1 like translational GTPase [Source:NCBI gene;Acc:105092029]
ENSCDRP00005025316	ENSCDRG00005017433	HDAC6	histone deacetylase 6 [Source:HGNC Symbol;Acc:HGNC:14064]
ENSCDRP00005020797	ENSCDRG00005014384	HDGF	heparin binding growth factor [Source:HGNC Symbol;Acc:HGNC:4856]
ENSCDRP00005018496	ENSCDRG00005012918	HDHD2	haloacid dehalogenase like hydrolase domain containing 2 [Source:NCBI gene;Acc:105097585]
ENSCDRP00005020591	ENSCDRG00005014317	HECTD1	HECT domain E3 ubiquitin protein ligase 1 [Source:HGNC Symbol;Acc:HGNC:20157]
ENSCDRP00005021397	ENSCDRG00005014804	HECTD3	HECT domain E3 ubiquitin protein ligase 3 [Source:NCBI gene;Acc:105090880]
ENSCDRP00005003872	ENSCDRG00005002726	HEXB	hexosaminidase subunit beta [Source:NCBI gene;Acc:105084795]
ENSCDRP00005001605	ENSCDRG00005001193	HIBADH	3-hydroxyisobutyrate dehydrogenase [Source:NCBI gene;Acc:105095830]
ENSCDRP00005009778	ENSCDRG00005006305	HIP1	huntingtin interacting protein 1 [Source:NCBI gene;Acc:105089659]
ENSCDRP00005032206	ENSCDRG00005021933	HIP1R	huntingtin interacting protein 1 related [Source:HGNC Symbol;Acc:HGNC:18415]
ENSCDRP00005022895	ENSCDRG00005015857	HM13	histocompatibility minor 13 [Source:NCBI gene;Acc:105100818]
ENSCDRP00005030220	ENSCDRG00005020604	HMBS	hydroxymethylbilane synthase [Source:NCBI gene;Acc:105090150]
ENSCDRP00005010313	ENSCDRG00005007299	HMGN3	high mobility group nucleosomal binding domain 3 [Source:HGNC Symbol;Acc:HGNC:12312]
ENSCDRP00005008190	ENSCDRG00005005774	HNRNPH1	heterogeneous nuclear ribonucleoprotein H1 [Source:NCBI gene;Acc:105100634]
ENSCDRP00005024524	ENSCDRG00005016939	HNRNPH3	heterogeneous nuclear ribonucleoprotein H3 [Source:NCBI gene;Acc:105093876]
ENSCDRP00005020318	ENSCDRG00005014033	HNRNPL	heterogeneous nuclear ribonucleoprotein L [Source:HGNC Symbol;Acc:HGNC:5045]
ENSCDRP00005017093	ENSCDRG00005010945	HNRNPU	heterogeneous nuclear ribonucleoprotein U [Source:HGNC Symbol;Acc:HGNC:5048]
ENSCDRP00005020947	ENSCDRG00005014570	HOOK1	hook microtubule tethering protein 1 [Source:NCBI gene;Acc:105092805]
ENSCDRP00005013525	ENSCDRG00005009568	HP1BP3	heterochromatin protein 1 binding protein 3 [Source:NCBI gene;Acc:105088860]
ENSCDRP00005031407	ENSCDRG00005021441	HPCAL1	hippocalcin like 1 [Source:HGNC Symbol;Acc:HGNC:5145]
ENSCDRP00005021149	ENSCDRG00005014691	HPRT1	hypoxanthine phosphoribosyltransferase 1 [Source:NCBI gene;Acc:105097040]
ENSCDRP00005022255	ENSCDRG00005015442	HPX	hemopexin [Source:NCBI gene;Acc:105097914]
ENSCDRP00005031743	ENSCDRG00005021643	HSD17B8	hydroxysteroid 17-beta dehydrogenase 8 [Source:HGNC Symbol;Acc:HGNC:3554]
ENSCDRP00005001974	ENSCDRG00005001452	HSDL1	hydroxysteroid dehydrogenase like 1 [Source:NCBI gene;Acc:105089451]
ENSCDRP00005026466	ENSCDRG00005017219	HSPA12A	shootin 1 [Source:NCBI gene;Acc:105095098]
ENSCDRP00005004925	ENSCDRG00005002844	HTT	huntingtin [Source:HGNC Symbol;Acc:HGNC:4851]
ENSCDRP00005025645	ENSCDRG00005017636	IARS2	isoleucyl-tRNA synthetase 2, mitochondrial [Source:HGNC Symbol;Acc:HGNC:29685]
ENSCDRP00005026703	ENSCDRG00005018267	IFT122	intraflagellar transport 122 [Source:HGNC Symbol;Acc:HGNC:13556]
ENSCDRP00005027598	ENSCDRG00005018927	IK	IK cytokine [Source:NCBI gene;Acc:105098094]
ENSCDRP00005032855	ENSCDRG00005022350	IL18	interleukin 18 [Source:NCBI gene;Acc:105094167]
ENSCDRP00005012227	ENSCDRG00005008623	ILF3	interleukin enhancer binding factor 3 [Source:NCBI gene;Acc:105087627]
ENSCDRP00005021303	ENSCDRG00005014543	IMMT	inner membrane mitochondrial protein [Source:HGNC Symbol;Acc:HGNC:6047]
ENSCDRP00005023754	ENSCDRG00005016420	IMPA1	inositol monophosphatase 1 [Source:HGNC Symbol;Acc:HGNC:6050]
ENSCDRP00005007255	ENSCDRG00005005195	INIP	INTS3 and NABP interacting protein [Source:HGNC Symbol;Acc:HGNC:24994]
ENSCDRP00005011111	ENSCDRG00005007903	INPP1	inositol polyphosphate-1-phosphatase [Source:NCBI gene;Acc:105099189]
ENSCDRP00005025866	ENSCDRG00005017720	INTS1	integrator complex subunit 1 [Source:HGNC Symbol;Acc:HGNC:24555]
ENSCDRP00005008589	ENSCDRG00005005954	INTS11	integrator complex subunit 11 [Source:HGNC Symbol;Acc:HGNC:26052]
ENSCDRP00005030991	ENSCDRG00005021172	INTS8	integrator complex subunit 8 [Source:HGNC Symbol;Acc:HGNC:26048]
ENSCDRP00005009751	ENSCDRG00005006706	IPO11	importin 11 [Source:NCBI gene;Acc:105084739]
ENSCDRP00005024218	ENSCDRG00005016734	IPO4	importin 4 [Source:NCBI gene;Acc:105102418]
ENSCDRP00005018489	ENSCDRG00005012876	IQGAP1	IQ motif containing GTPase activating protein 1 [Source:NCBI gene;Acc:105094701]
ENSCDRP00005012621	ENSCDRG00005007783	IQSEC1	IQ motif and Sec7 domain ArfGEF 1 [Source:HGNC Symbol;Acc:HGNC:29112]
ENSCDRP00005017474	ENSCDRG00005012209	IRAK3	interleukin 1 receptor associated kinase 3 [Source:NCBI gene;Acc:105101095]
ENSCDRP00005015971	ENSCDRG00005011195	IRF2BP1	interferon regulatory factor 2 binding protein 1 [Source:HGNC Symbol;Acc:HGNC:21728]
ENSCDRP00005002437	ENSCDRG00005001775	IRF2BPL	interferon regulatory factor 2 binding protein like [Source:HGNC Symbol;Acc:HGNC:14282]
ENSCDRP00005011441	ENSCDRG00005008089	IRF3	interferon regulatory factor 3 [Source:HGNC Symbol;Acc:HGNC:6118]
ENSCDRP00005028016	ENSCDRG00005019267	IRF6	interferon regulatory factor 6 [Source:NCBI gene;Acc:105099326]
ENSCDRP00005027668	ENSCDRG00005019044	ISCA1	iron-sulfur cluster assembly 1 [Source:HGNC Symbol;Acc:HGNC:28660]
ENSCDRP00005018023	ENSCDRG00005012516	ITCH	itchy E3 ubiquitin protein ligase [Source:NCBI gene;Acc:105084946]
ENSCDRP00005020890	ENSCDRG00005014118	ITGA10	peroxisomal biogenesis factor 11 beta [Source:NCBI gene;Acc:105105883]
ENSCDRP00005016426	ENSCDRG00005011434	ITGA3	integrin subunit alpha 3 [Source:NCBI gene;Acc:105104827]
ENSCDRP00005001106	ENSCDRG00005000778	ITGA6	integrin subunit alpha 6 [Source:HGNC Symbol;Acc:HGNC:6142]
ENSCDRP00005028235	ENSCDRG00005019390	ITGB1	integrin subunit beta 1 [Source:NCBI gene;Acc:105100650]
ENSCDRP00005030644	ENSCDRG00005020949	ITGB5	integrin subunit beta 5 [Source:NCBI gene;Acc:105090274]
ENSCDRP00005018047	ENSCDRG00005012615	ITIH4	inter-alpha-trypsin inhibitor heavy chain 4 [Source:HGNC Symbol;Acc:HGNC:6169]
ENSCDRP00005013128	ENSCDRG00005009262	ITPR2	inositol 1,4,5-trisphosphate receptor type 2 [Source:HGNC Symbol;Acc:HGNC:6181]
ENSCDRP00005000998	ENSCDRG00005000716	IVD	isovaleryl-CoA dehydrogenase [Source:HGNC Symbol;Acc:HGNC:6186]
ENSCDRP00005005809	ENSCDRG00005004147	IWS1	interacts with SUPT6H, CTD assembly factor 1 [Source:NCBI gene;Acc:105084488]
ENSCDRP00005015162	ENSCDRG00005010696	JCAD	junctional cadherin 5 associated [Source:HGNC Symbol;Acc:HGNC:29283]
ENSCDRP00005004554	ENSCDRG00005003188	KANK1	KN motif and ankyrin repeat domains 1 [Source:HGNC Symbol;Acc:HGNC:19309]
ENSCDRP00005016412	ENSCDRG00005011487	KANK2	KN motif and ankyrin repeat domains 2 [Source:HGNC Symbol;Acc:HGNC:29300]
ENSCDRP00005016099	ENSCDRG00005011269	KANK3	KN motif and ankyrin repeat domains 3 [Source:HGNC Symbol;Acc:HGNC:24796]
ENSCDRP00005013531	ENSCDRG00005009454	KANSL2	KAT8 regulatory NSL complex subunit 2 [Source:NCBI gene;Acc:105103794]
ENSCDRP00005007002	ENSCDRG00005005025	KATNAL1	katanin catalytic subunit A1 like 1 [Source:NCBI gene;Acc:105086591]
ENSCDRP00005007148	ENSCDRG00005005134	KCTD12	potassium channel tetramerization domain containing 12 [Source:HGNC Symbol;Acc:HGNC:14678]
ENSCDRP00005029767	ENSCDRG00005020356	KHDRBS1	KH RNA binding domain containing, signal transduction associated 1 [Source:HGNC Symbol;Acc:HGNC:18116]
ENSCDRP00005004217	ENSCDRG00005002954	KIAA1109	KIAA1109 [Source:HGNC Symbol;Acc:HGNC:26953]
ENSCDRP00005030539	ENSCDRG00005020850	KIAA1522	KIAA1522 [Source:HGNC Symbol;Acc:HGNC:29301]
ENSCDRP00005022554	ENSCDRG00005015440	KIDINS220	kinase D interacting substrate 220 [Source:NCBI gene;Acc:105091232]
ENSCDRP00005005139	ENSCDRG00005003630	KIF3A	kinesin family member 3A [Source:HGNC Symbol;Acc:HGNC:6319]
ENSCDRP00005024629	ENSCDRG00005017021	KIF3B	kinesin family member 3B [Source:NCBI gene;Acc:105100834]
ENSCDRP00005010516	ENSCDRG00005007246	KLC1	kinesin light chain 1 [Source:HGNC Symbol;Acc:HGNC:6387]
ENSCDRP00005013955	ENSCDRG00005009630	KLC4	kinesin light chain 4 [Source:HGNC Symbol;Acc:HGNC:21624]
ENSCDRP00005008516	ENSCDRG00005006023	KLHDC7A	kelch domain containing 7A [Source:HGNC Symbol;Acc:HGNC:26791]
ENSCDRP00005015683	ENSCDRG00005011031	KRT19	keratin 19 [Source:NCBI gene;Acc:105094056]
ENSCDRP00005011881	ENSCDRG00005008329	KRT23	keratin 23 [Source:HGNC Symbol;Acc:HGNC:6438]
ENSCDRP00005030736	ENSCDRG00005021006	KYNU	kynureninase [Source:HGNC Symbol;Acc:HGNC:6469]
ENSCDRP00005000796	ENSCDRG00005000598	L2HGDH	L-2-hydroxyglutarate dehydrogenase [Source:NCBI gene;Acc:105091405]
ENSCDRP00005023071	ENSCDRG00005015984	LAGE3	L antigen family member 3 [Source:HGNC Symbol;Acc:HGNC:26058]
ENSCDRP00005008643	ENSCDRG00005006102	LAMB1	laminin subunit beta 1 [Source:HGNC Symbol;Acc:HGNC:6486]
ENSCDRP00005021011	ENSCDRG00005014440	LAMC1	laminin subunit gamma 1 [Source:HGNC Symbol;Acc:HGNC:6492]
ENSCDRP00005017691	ENSCDRG00005012357	LANCL1	LanC like 1 [Source:NCBI gene;Acc:105101587]
ENSCDRP00005028522	ENSCDRG00005019557	LAP3	leucine aminopeptidase 3 [Source:NCBI gene;Acc:105098348]
ENSCDRP00005006422	ENSCDRG00005004368	LARP4	La ribonucleoprotein 4 [Source:HGNC Symbol;Acc:HGNC:24320]
ENSCDRP00005007054	ENSCDRG00005004996	LARS2	leucyl-tRNA synthetase 2, mitochondrial [Source:NCBI gene;Acc:105091299]
ENSCDRP00005007701	ENSCDRG00005005473	LBHD1	chromosome unknown C11orf98 homolog [Source:NCBI gene;Acc:105091496]
ENSCDRP00005008138	ENSCDRG00005005753	LDAH	lipid droplet associated hydrolase [Source:NCBI gene;Acc:105095724]
ENSCDRP00005015881	ENSCDRG00005011147	LEMD3	LEM domain containing 3 [Source:HGNC Symbol;Acc:HGNC:28887]
ENSCDRP00005004371	ENSCDRG00005003069	LENG8	leukocyte receptor cluster member 8 [Source:HGNC Symbol;Acc:HGNC:15500]
ENSCDRP00005003590	ENSCDRG00005002528	LGALS3	galectin 3 [Source:NCBI gene;Acc:105091443]
ENSCDRP00005006634	ENSCDRG00005004688	LIMA1	LIM domain and actin binding 1 [Source:HGNC Symbol;Acc:HGNC:24636]
ENSCDRP00005007213	ENSCDRG00005005147	LIMD1	LIM domains containing 1 [Source:NCBI gene;Acc:105091298]
ENSCDRP00005003853	ENSCDRG00005002708	LIPT2	lipoyl(octanoyl) transferase 2 [Source:HGNC Symbol;Acc:HGNC:37216]
ENSCDRP00005021190	ENSCDRG00005014710	LIX1L	limb and CNS expressed 1 like [Source:HGNC Symbol;Acc:HGNC:28715]
ENSCDRP00005028133	ENSCDRG00005019329	LMAN2L	lectin, mannose binding 2 like [Source:HGNC Symbol;Acc:HGNC:19263]
ENSCDRP00005002358	ENSCDRG00005001714	LPCAT2	lysophosphatidylcholine acyltransferase 2 [Source:NCBI gene;Acc:105097505]
ENSCDRP00005027365	ENSCDRG00005018848	LPGAT1	lysophosphatidylglycerol acyltransferase 1 [Source:NCBI gene;Acc:105099314]
ENSCDRP00005009814	ENSCDRG00005006972	LRCH1	leucine rich repeats and calponin homology domain containing 1 [Source:HGNC Symbol;Acc:HGNC:20309]
ENSCDRP00005021585	ENSCDRG00005014961	LRRC47	leucine rich repeat containing 47 [Source:HGNC Symbol;Acc:HGNC:29207]
ENSCDRP00005002064	ENSCDRG00005001521	LRRC8A	leucine rich repeat containing 8 VRAC subunit A [Source:NCBI gene;Acc:105092557]
ENSCDRP00005022073	ENSCDRG00005015174	LRRFIP1	LRR binding FLII interacting protein 1 [Source:HGNC Symbol;Acc:HGNC:6702]
ENSCDRP00005022171	ENSCDRG00005015174	LRRFIP1	LRR binding FLII interacting protein 1 [Source:HGNC Symbol;Acc:HGNC:6702]
ENSCDRP00005007285	ENSCDRG00005005207	LRRK2	leucine rich repeat kinase 2 [Source:HGNC Symbol;Acc:HGNC:18618]
ENSCDRP00005016028	ENSCDRG00005011254	LSM 4.00	LSM4 homolog, U6 small nuclear RNA and mRNA degradation associated [Source:NCBI gene;Acc:105101874]
ENSCDRP00005004768	ENSCDRG00005003356	LSM 8.00	LSM8 homolog, U6 small nuclear RNA associated [Source:NCBI gene;Acc:105085327]
ENSCDRP00005008634	ENSCDRG00005005940	LTF	Camelus dromedarius lactotransferrin (LTF), mRNA. [Source:RefSeq mRNA;Acc:NM_001303567]
ENSCDRP00005005973	ENSCDRG00005004195	LUC7L3	LUC7 like 3 pre-mRNA splicing factor [Source:NCBI gene;Acc:105097734]
ENSCDRP00005025641	ENSCDRG00005017675	LUZP1	leucine zipper protein 1 [Source:NCBI gene;Acc:105088879]
ENSCDRP00005029211	ENSCDRG00005019997	LYPLA1	lysophospholipase 1 [Source:HGNC Symbol;Acc:HGNC:6737]
ENSCDRP00005003786	ENSCDRG00005002655	LYRM7	LYR motif containing 7 [Source:NCBI gene;Acc:105089938]
ENSCDRP00005008032	ENSCDRG00005005729	LZTFL1	leucine zipper transcription factor like 1 [Source:NCBI gene;Acc:105091293]
ENSCDRP00005016041	ENSCDRG00005011193	MACF1	microtubule actin crosslinking factor 1 [Source:HGNC Symbol;Acc:HGNC:13664]
ENSCDRP00005014576	ENSCDRG00005010319	MAIP1	matrix AAA peptidase interacting protein 1 [Source:NCBI gene;Acc:105099164]
ENSCDRP00005030069	ENSCDRG00005020544	MAOA	monoamine oxidase A [Source:HGNC Symbol;Acc:HGNC:6833]
ENSCDRP00005030106	ENSCDRG00005020569	MAOB	monoamine oxidase B [Source:NCBI gene;Acc:105085264]
ENSCDRP00005018358	ENSCDRG00005012808	MAP1LC3A	microtubule associated protein 1 light chain 3 alpha [Source:NCBI gene;Acc:105084948]
ENSCDRP00005012904	ENSCDRG00005009003	MAP2K4	mitogen-activated protein kinase kinase 4 [Source:HGNC Symbol;Acc:HGNC:6844]
ENSCDRP00005005058	ENSCDRG00005003593	MAP2K6	mitogen-activated protein kinase kinase 6 [Source:HGNC Symbol;Acc:HGNC:6846]
ENSCDRP00005024907	ENSCDRG00005016534	MAP3K7	mitogen-activated protein kinase kinase kinase 7 [Source:NCBI gene;Acc:105095522]
ENSCDRP00005015091	ENSCDRG00005010194	MAP4	microtubule associated protein 4 [Source:NCBI gene;Acc:105103768]
ENSCDRP00005005088	ENSCDRG00005003550	MAP6	microtubule associated protein 6 [Source:HGNC Symbol;Acc:HGNC:6868]
ENSCDRP00005031595	ENSCDRG00005021545	MAP7D2	MAP7 domain containing 2 [Source:HGNC Symbol;Acc:HGNC:25899]
ENSCDRP00005007014	ENSCDRG00005004915	MAPK9	mitogen-activated protein kinase 9 [Source:NCBI gene;Acc:105100625]
ENSCDRP00005023258	ENSCDRG00005016030	MAPKAP1	MAPK associated protein 1 [Source:NCBI gene;Acc:105092622]
ENSCDRP00005015447	ENSCDRG00005010721	MAPRE2	microtubule associated protein RP/EB family member 2 [Source:HGNC Symbol;Acc:HGNC:6891]
ENSCDRP00005016469	ENSCDRG00005011548	MARS2	methionyl-tRNA synthetase 2, mitochondrial [Source:NCBI gene;Acc:105088809]
ENSCDRP00005012369	ENSCDRG00005008766	MAT2B	methionine adenosyltransferase 2B [Source:NCBI gene;Acc:105097688]
ENSCDRP00005013822	ENSCDRG00005009767	MAVS	mitochondrial antiviral signaling protein [Source:HGNC Symbol;Acc:HGNC:29233]
ENSCDRP00005007476	ENSCDRG00005005347	MCAT	malonyl-CoA-acyl carrier protein transacylase [Source:NCBI gene;Acc:105091866]
ENSCDRP00005004821	ENSCDRG00005003395	MCCC2	methylcrotonoyl-CoA carboxylase 2 [Source:HGNC Symbol;Acc:HGNC:6937]
ENSCDRP00005032806	ENSCDRG00005022318	MCFD2	multiple coagulation factor deficiency 2 [Source:HGNC Symbol;Acc:HGNC:18451]
ENSCDRP00005010688	ENSCDRG00005007429	MDH2	malate dehydrogenase 2 [Source:NCBI gene;Acc:105089651]
ENSCDRP00005013072	ENSCDRG00005009190	ME2	malic enzyme 2 [Source:HGNC Symbol;Acc:HGNC:6984]
ENSCDRP00005012223	ENSCDRG00005008675	ME3	malic enzyme 3 [Source:HGNC Symbol;Acc:HGNC:6985]
ENSCDRP00005021569	ENSCDRG00005014978	MECR	mitochondrial trans-2-enoyl-CoA reductase [Source:NCBI gene;Acc:105090392]
ENSCDRP00005013619	ENSCDRG00005009647	MED18	mediator complex subunit 18 [Source:NCBI gene;Acc:105103327]
ENSCDRP00005028678	ENSCDRG00005019670	MELTF	melanotransferrin [Source:NCBI gene;Acc:105101277]
ENSCDRP00005029307	ENSCDRG00005020004	METAP2	methionyl aminopeptidase 2 [Source:NCBI gene;Acc:105097425]
ENSCDRP00005006107	ENSCDRG00005004354	METTL14	methyltransferase like 14 [Source:NCBI gene;Acc:105093641]
ENSCDRP00005003959	ENSCDRG00005002786	METTL3	methyltransferase like 3 [Source:NCBI gene;Acc:105097615]
ENSCDRP00005005887	ENSCDRG00005004194	MGME1	mitochondrial genome maintenance exonuclease 1 [Source:HGNC Symbol;Acc:HGNC:16205]
ENSCDRP00005020737	ENSCDRG00005014418	MIEF1	mitochondrial elongation factor 1 [Source:HGNC Symbol;Acc:HGNC:25979]
ENSCDRP00005029857	ENSCDRG00005020416	MINDY3	MINDY lysine 48 deubiquitinase 3 [Source:HGNC Symbol;Acc:HGNC:23578]
ENSCDRP00005023128	ENSCDRG00005015239	MINK1	misshapen like kinase 1 [Source:HGNC Symbol;Acc:HGNC:17565]
ENSCDRP00005025273	ENSCDRG00005017406	MKRN2	makorin ring finger protein 2 [Source:HGNC Symbol;Acc:HGNC:7113]
ENSCDRP00005027295	ENSCDRG00005018784	MLF 2.00	myeloid leukemia factor 2 [Source:HGNC Symbol;Acc:HGNC:7126]
ENSCDRP00005021971	ENSCDRG00005015274	MLST8	MTOR associated protein, LST8 homolog [Source:NCBI gene;Acc:105099710]
ENSCDRP00005001731	ENSCDRG00005001279	MLYCD	malonyl-CoA decarboxylase [Source:NCBI gene;Acc:105089447]
ENSCDRP00005029533	ENSCDRG00005020233	MMAA	metabolism of cobalamin associated A [Source:NCBI gene;Acc:105091209]
ENSCDRP00005016802	ENSCDRG00005011619	MOB4	MOB family member 4, phocein [Source:HGNC Symbol;Acc:HGNC:17261]
ENSCDRP00005006667	ENSCDRG00005004750	MOCOS	molybdenum cofactor sulfurase [Source:HGNC Symbol;Acc:HGNC:18234]
ENSCDRP00005022511	ENSCDRG00005015622	MOCS3	molybdenum cofactor synthesis 3 [Source:NCBI gene;Acc:105105079]
ENSCDRP00005018856	ENSCDRG00005012980	MORC2	MORC family CW-type zinc finger 2 [Source:HGNC Symbol;Acc:HGNC:23573]
ENSCDRP00005004520	ENSCDRG00005003156	MORC3	MORC family CW-type zinc finger 3 [Source:HGNC Symbol;Acc:HGNC:23572]
ENSCDRP00005010387	ENSCDRG00005007386	MORF4L2	mortality factor 4 like 2 [Source:NCBI gene;Acc:105103250]
ENSCDRP00005032027	ENSCDRG00005021834	MOXD1	syntaxin 7 [Source:NCBI gene;Acc:105096345]
ENSCDRP00005007999	ENSCDRG00005005706	MPC2	mitochondrial pyruvate carrier 2 [Source:NCBI gene;Acc:105092729]
ENSCDRP00005023267	ENSCDRG00005015177	MROH1	maestro heat like repeat family member 1 [Source:HGNC Symbol;Acc:HGNC:26958]
ENSCDRP00005032061	ENSCDRG00005021852	MRPL13	mitochondrial ribosomal protein L13 [Source:NCBI gene;Acc:105098318]
ENSCDRP00005000260	ENSCDRG00005000235	MRPL16	mitochondrial ribosomal protein L16 [Source:NCBI gene;Acc:105094904]
ENSCDRP00005025873	ENSCDRG00005017798	MRPL19	mitochondrial ribosomal protein L19 [Source:HGNC Symbol;Acc:HGNC:14052]
ENSCDRP00005009325	ENSCDRG00005006624	MRPL20	mitochondrial ribosomal protein L20 [Source:NCBI gene;Acc:105105569]
ENSCDRP00005001163	ENSCDRG00005000846	MRPL22	mitochondrial ribosomal protein L22 [Source:NCBI gene;Acc:105095148]
ENSCDRP00005020618	ENSCDRG00005014334	MRPL24	mitochondrial ribosomal protein L24 [Source:HGNC Symbol;Acc:HGNC:14037]
ENSCDRP00005015464	ENSCDRG00005010847	MRPL37	mitochondrial ribosomal protein L37 [Source:NCBI gene;Acc:105092835]
ENSCDRP00005000390	ENSCDRG00005000318	MRPL39	mitochondrial ribosomal protein L39 [Source:HGNC Symbol;Acc:HGNC:14027]
ENSCDRP00005032603	ENSCDRG00005022181	MRPL41	mitochondrial ribosomal protein L41 [Source:NCBI gene;Acc:105102098]
ENSCDRP00005003500	ENSCDRG00005002455	MRPL44	mitochondrial ribosomal protein L44 [Source:NCBI gene;Acc:105088297]
ENSCDRP00005028082	ENSCDRG00005019287	MRPL45	mitochondrial ribosomal protein L45 [Source:HGNC Symbol;Acc:HGNC:16651]
ENSCDRP00005029814	ENSCDRG00005020396	MRPL46	mitochondrial ribosomal protein L46 [Source:NCBI gene;Acc:105085459]
ENSCDRP00005024897	ENSCDRG00005017207	MRPL57	mitochondrial ribosomal protein L57 [Source:NCBI gene;Acc:105096402]
ENSCDRP00005011493	ENSCDRG00005008161	MRPL58	mitochondrial ribosomal protein L58 [Source:NCBI gene;Acc:105104624]
ENSCDRP00005021078	ENSCDRG00005014548	MRPL9	mitochondrial ribosomal protein L9 [Source:NCBI gene;Acc:105103226]
ENSCDRP00005021608	ENSCDRG00005015018	MRPS12	mitochondrial ribosomal protein S12 [Source:NCBI gene;Acc:105093307]
ENSCDRP00005012156	ENSCDRG00005008579	MRPS15	mitochondrial ribosomal protein S15 [Source:NCBI gene;Acc:105086938]
ENSCDRP00005025426	ENSCDRG00005017454	MRPS18B	mitochondrial ribosomal protein S18B [Source:NCBI gene;Acc:105087502]
ENSCDRP00005029475	ENSCDRG00005020202	MRPS5	mitochondrial ribosomal protein S5 [Source:HGNC Symbol;Acc:HGNC:14498]
ENSCDRP00005009952	ENSCDRG00005007079	MRPS7	mitochondrial ribosomal protein S7 [Source:HGNC Symbol;Acc:HGNC:14499]
ENSCDRP00005012627	ENSCDRG00005008841	MRRF	mitochondrial ribosome recycling factor [Source:NCBI gene;Acc:105104324]
ENSCDRP00005026514	ENSCDRG00005017666	MSH3	mutS homolog 3 [Source:HGNC Symbol;Acc:HGNC:7326]
ENSCDRP00005032533	ENSCDRG00005022144	MSI2	musashi RNA binding protein 2 [Source:HGNC Symbol;Acc:HGNC:18585]
ENSCDRP00005013108	ENSCDRG00005009111	MSRA	methionine sulfoxide reductase A [Source:HGNC Symbol;Acc:HGNC:7377]
ENSCDRP00005020079	ENSCDRG00005013985	MTFP1	mitochondrial fission process 1 [Source:NCBI gene;Acc:105099444]
ENSCDRP00005007382	ENSCDRG00005005263	MTFR1L	mitochondrial fission regulator 1 like [Source:NCBI gene;Acc:105100667]
ENSCDRP00005004752	ENSCDRG00005003341	MTIF3	mitochondrial translational initiation factor 3 [Source:HGNC Symbol;Acc:HGNC:29788]
ENSCDRP00005014829	ENSCDRG00005010357	MTMR14	myotubularin related protein 14 [Source:NCBI gene;Acc:105093140]
ENSCDRP00005014575	ENSCDRG00005010286	MTMR9	myotubularin related protein 9 [Source:HGNC Symbol;Acc:HGNC:14596]
ENSCDRP00005023956	ENSCDRG00005016546	MTOR	mechanistic target of rapamycin kinase [Source:NCBI gene;Acc:105107024]
ENSCDRP00005015225	ENSCDRG00005010720	MTPAP	mitochondrial poly(A) polymerase [Source:NCBI gene;Acc:105096295]
ENSCDRP00005012195	ENSCDRG00005008649	MTREX	Mtr4 exosome RNA helicase [Source:HGNC Symbol;Acc:HGNC:18734]
ENSCDRP00005028091	ENSCDRG00005019302	MTRF1L	mitochondrial translational release factor 1 like [Source:HGNC Symbol;Acc:HGNC:21051]
ENSCDRP00005005875	ENSCDRG00005004184	MTRR	5-methyltetrahydrofolate-homocysteine methyltransferase reductase [Source:HGNC Symbol;Acc:HGNC:7473]
ENSCDRP00005006575	ENSCDRG00005004660	MTSS1	MTSS I-BAR domain containing 1 [Source:HGNC Symbol;Acc:HGNC:20443]
ENSCDRP00005022037	ENSCDRG00005015302	MVB12A	multivesicular body subunit 12A [Source:HGNC Symbol;Acc:HGNC:25153]
ENSCDRP00005016390	ENSCDRG00005011437	MVK	mevalonate kinase [Source:HGNC Symbol;Acc:HGNC:7530]
ENSCDRP00005028202	ENSCDRG00005019378	MYCT1	MYC target 1 [Source:HGNC Symbol;Acc:HGNC:23172]
ENSCDRP00005025768	ENSCDRG00005017646	MYD88	MYD88 innate immune signal transduction adaptor [Source:HGNC Symbol;Acc:HGNC:7562]
ENSCDRP00005023214	ENSCDRG00005015915	MYH10	myosin heavy chain 10 [Source:NCBI gene;Acc:105098992]
ENSCDRP00005007906	ENSCDRG00005005633	MYL6B	myosin light chain 6B [Source:NCBI gene;Acc:105086374]
ENSCDRP00005008724	ENSCDRG00005006122	MYLK	myosin light chain kinase [Source:HGNC Symbol;Acc:HGNC:7590]
ENSCDRP00005015672	ENSCDRG00005010625	MYO1H	myosin IH [Source:NCBI gene;Acc:105105359]
ENSCDRP00005015541	ENSCDRG00005010920	NADK	NAD kinase [Source:HGNC Symbol;Acc:HGNC:29831]
ENSCDRP00005009701	ENSCDRG00005006757	NAE1	NEDD8 activating enzyme E1 subunit 1 [Source:HGNC Symbol;Acc:HGNC:621]
ENSCDRP00005006072	ENSCDRG00005004327	NAGA	alpha-N-acetylgalactosaminidase [Source:NCBI gene;Acc:105091882]
ENSCDRP00005021300	ENSCDRG00005014816	NCBP3	nuclear cap binding subunit 3 [Source:HGNC Symbol;Acc:HGNC:24612]
ENSCDRP00005010749	ENSCDRG00005007185	NCKAP1	NCK associated protein 1 [Source:NCBI gene;Acc:105098905]
ENSCDRP00005004881	ENSCDRG00005003450	NCKIPSD	NCK interacting protein with SH3 domain [Source:NCBI gene;Acc:105087903]
ENSCDRP00005009858	ENSCDRG00005007008	NCLN	nicalin [Source:HGNC Symbol;Acc:HGNC:26923]
ENSCDRP00005025490	ENSCDRG00005017521	NDRG3	NDRG family member 3 [Source:NCBI gene;Acc:105084983]
ENSCDRP00005002853	ENSCDRG00005002048	NDST1	N-deacetylase and N-sulfotransferase 1 [Source:HGNC Symbol;Acc:HGNC:7680]
ENSCDRP00005023259	ENSCDRG00005016114	NDUFAF4	NADH:ubiquinone oxidoreductase complex assembly factor 4 [Source:NCBI gene;Acc:105092255]
ENSCDRP00005001966	ENSCDRG00005001444	NDUFC1	NADH:ubiquinone oxidoreductase subunit C1 [Source:NCBI gene;Acc:105087084]
ENSCDRP00005008986	ENSCDRG00005006367	NDUFS6	NADH:ubiquinone oxidoreductase subunit S6 [Source:HGNC Symbol;Acc:HGNC:7713]
ENSCDRP00005022400	ENSCDRG00005015516	NDUFV2	NADH:ubiquinone oxidoreductase core subunit V2 [Source:NCBI gene;Acc:105086491]
ENSCDRP00005013039	ENSCDRG00005009232	NEBL	nebulette [Source:HGNC Symbol;Acc:HGNC:16932]
ENSCDRP00005008738	ENSCDRG00005006156	NECTIN2	nectin cell adhesion molecule 2 [Source:NCBI gene;Acc:105095468]
ENSCDRP00005000202	ENSCDRG00005000108	NECTIN3	nectin cell adhesion molecule 3 [Source:HGNC Symbol;Acc:HGNC:17664]
ENSCDRP00005017376	ENSCDRG00005011984	NEK8	NIMA related kinase 8 [Source:HGNC Symbol;Acc:HGNC:13387]
ENSCDRP00005032663	ENSCDRG00005022236	NELFB	negative elongation factor complex member B [Source:HGNC Symbol;Acc:HGNC:24324]
ENSCDRP00005028560	ENSCDRG00005019582	NELFCD	negative elongation factor complex member C/D [Source:HGNC Symbol;Acc:HGNC:15934]
ENSCDRP00005018251	ENSCDRG00005012632	NELFE	negative elongation factor complex member E [Source:HGNC Symbol;Acc:HGNC:13974]
ENSCDRP00005000434	ENSCDRG00005000306	NEMF	nuclear export mediator factor [Source:NCBI gene;Acc:105091401]
ENSCDRP00005024284	ENSCDRG00005016500	NFKB1	nuclear factor kappa B subunit 1 [Source:NCBI gene;Acc:105089560]
ENSCDRP00005020270	ENSCDRG00005014133	NFKB2	nuclear factor kappa B subunit 2 [Source:HGNC Symbol;Acc:HGNC:7795]
ENSCDRP00005004502	ENSCDRG00005003159	NFXL1	nuclear transcription factor, X-box binding like 1 [Source:HGNC Symbol;Acc:HGNC:18726]
ENSCDRP00005021140	ENSCDRG00005014542	NFYC	nuclear transcription factor Y subunit gamma [Source:NCBI gene;Acc:105103382]
ENSCDRP00005000409	ENSCDRG00005000334	NHEJ1	non-homologous end joining factor 1 [Source:NCBI gene;Acc:105096097]
ENSCDRP00005022419	ENSCDRG00005015570	NIPSNAP2	nipsnap homolog 2 [Source:NCBI gene;Acc:105089709]
ENSCDRP00005019463	ENSCDRG00005013552	NIPSNAP3A	nipsnap homolog 3A [Source:NCBI gene;Acc:105087913]
ENSCDRP00005029997	ENSCDRG00005020501	NKTR	natural killer cell triggering receptor [Source:HGNC Symbol;Acc:HGNC:7833]
ENSCDRP00005016842	ENSCDRG00005011755	NME3	NME/NM23 nucleoside diphosphate kinase 3 [Source:NCBI gene;Acc:105099739]
ENSCDRP00005011923	ENSCDRG00005008374	NME7	NME/NM23 family member 7 [Source:NCBI gene;Acc:105092737]
ENSCDRP00005031305	ENSCDRG00005021380	NMI	N-myc and STAT interactor [Source:NCBI gene;Acc:105094637]
ENSCDRP00005020178	ENSCDRG00005014087	NMNAT1	nicotinamide nucleotide adenylyltransferase 1 [Source:NCBI gene;Acc:105107006]
ENSCDRP00005011858	ENSCDRG00005008411	NMRAL1	NmrA like redox sensor 1 [Source:NCBI gene;Acc:105099821]
ENSCDRP00005000290	ENSCDRG00005000237	NMRK1	nicotinamide riboside kinase 1 [Source:NCBI gene;Acc:105106161]
ENSCDRP00005020964	ENSCDRG00005014563	NOLC1	nucleolar and coiled-body phosphoprotein 1 [Source:HGNC Symbol;Acc:HGNC:15608]
ENSCDRP00005015448	ENSCDRG00005010859	NOP56	NOP56 ribonucleoprotein [Source:NCBI gene;Acc:105096043]
ENSCDRP00005008256	ENSCDRG00005005702	NPM1	nucleophosmin 1 [Source:NCBI gene;Acc:105089380]
ENSCDRP00005010772	ENSCDRG00005007419	NPTN	neuroplastin [Source:HGNC Symbol;Acc:HGNC:17867]
ENSCDRP00005000757	ENSCDRG00005000576	NRF1	nuclear respiratory factor 1 [Source:NCBI gene;Acc:105085379]
ENSCDRP00005029117	ENSCDRG00005019926	NTN4	netrin 4 [Source:HGNC Symbol;Acc:HGNC:13658]
ENSCDRP00005017143	ENSCDRG00005011943	NUCKS1	nuclear casein kinase and cyclin dependent kinase substrate 1 [Source:HGNC Symbol;Acc:HGNC:29923]
ENSCDRP00005031026	ENSCDRG00005021192	NUDCD1	NudC domain containing 1 [Source:NCBI gene;Acc:105093292]
ENSCDRP00005029734	ENSCDRG00005020344	NUDT2	nudix hydrolase 2 [Source:NCBI gene;Acc:105085587]
ENSCDRP00005024994	ENSCDRG00005017235	NUP153	nucleoporin 153 [Source:HGNC Symbol;Acc:HGNC:8062]
ENSCDRP00005026694	ENSCDRG00005018373	NUP155	nucleoporin 155 [Source:NCBI gene;Acc:105086989]
ENSCDRP00005001963	ENSCDRG00005001373	NUP188	nucleoporin 188 [Source:NCBI gene;Acc:105092554]
ENSCDRP00005012308	ENSCDRG00005008723	NUP50	nucleoporin 50 [Source:NCBI gene;Acc:105091850]
ENSCDRP00005015390	ENSCDRG00005010815	NUP62	nucleoporin 62 [Source:HGNC Symbol;Acc:HGNC:8066]
ENSCDRP00005010420	ENSCDRG00005007337	NUP85	nucleoporin 85 [Source:NCBI gene;Acc:105104636]
ENSCDRP00005018909	ENSCDRG00005013173	NUP88	nucleoporin 88 [Source:NCBI gene;Acc:105104777]
ENSCDRP00005003860	ENSCDRG00005002713	NUP93	nucleoporin 93 [Source:NCBI gene;Acc:105102675]
ENSCDRP00005002594	ENSCDRG00005001857	NUP98	nucleoporin 98 [Source:HGNC Symbol;Acc:HGNC:8068]
ENSCDRP00005021327	ENSCDRG00005014845	NUTF2	nuclear transport factor 2 [Source:NCBI gene;Acc:105088429]
ENSCDRP00005019867	ENSCDRG00005013864	NXN	nucleoredoxin [Source:HGNC Symbol;Acc:HGNC:18008]
ENSCDRP00005023981	ENSCDRG00005016409	OGDHL	oxoglutarate dehydrogenase like [Source:NCBI gene;Acc:105093433]
ENSCDRP00005020286	ENSCDRG00005014146	OMA1	OMA1 zinc metallopeptidase [Source:NCBI gene;Acc:105092812]
ENSCDRP00005018029	ENSCDRG00005012481	OPA1	OPA1 mitochondrial dynamin like GTPase [Source:NCBI gene;Acc:105101256]
ENSCDRP00005020331	ENSCDRG00005014138	OPLAH	5-oxoprolinase, ATP-hydrolysing [Source:NCBI gene;Acc:105105011]
ENSCDRP00005000729	ENSCDRG00005000550	OSBPL3	oxysterol binding protein like 3 [Source:HGNC Symbol;Acc:HGNC:16370]
ENSCDRP00005002397	ENSCDRG00005001750	OSGEP	O-sialoglycoprotein endopeptidase [Source:HGNC Symbol;Acc:HGNC:18028]
ENSCDRP00005017046	ENSCDRG00005011891	OSTC	oligosaccharyltransferase complex non-catalytic subunit [Source:NCBI gene;Acc:105089891]
ENSCDRP00005022884	ENSCDRG00005015763	OXCT1	3-oxoacid CoA-transferase 1 [Source:NCBI gene;Acc:105106980]
ENSCDRP00005002725	ENSCDRG00005001933	OXNAD1	oxidoreductase NAD binding domain containing 1 [Source:HGNC Symbol;Acc:HGNC:25128]
ENSCDRP00005017745	ENSCDRG00005012192	P4HA1	prolyl 4-hydroxylase subunit alpha 1 [Source:NCBI gene;Acc:105092471]
ENSCDRP00005010460	ENSCDRG00005007398	PACSIN3	protein kinase C and casein kinase substrate in neurons 3 [Source:NCBI gene;Acc:105106871]
ENSCDRP00005026268	ENSCDRG00005018084	PAFAH1B2	platelet activating factor acetylhydrolase 1b catalytic subunit 2 [Source:NCBI gene;Acc:105090192]
ENSCDRP00005018633	ENSCDRG00005012910	PANK4	pantothenate kinase 4 (inactive) [Source:HGNC Symbol;Acc:HGNC:19366]
ENSCDRP00005026536	ENSCDRG00005018074	PARD3B	par-3 family cell polarity regulator beta [Source:HGNC Symbol;Acc:HGNC:14446]
ENSCDRP00005017635	ENSCDRG00005012328	PARS2	prolyl-tRNA synthetase 2, mitochondrial [Source:NCBI gene;Acc:105092828]
ENSCDRP00005011221	ENSCDRG00005007689	PARVB	parvin beta [Source:HGNC Symbol;Acc:HGNC:14653]
ENSCDRP00005013858	ENSCDRG00005009784	PCBD1	pterin-4 alpha-carbinolamine dehydratase 1 [Source:HGNC Symbol;Acc:HGNC:8646]
ENSCDRP00005006874	ENSCDRG00005004874	PCBP2	poly(rC) binding protein 2 [Source:HGNC Symbol;Acc:HGNC:8648]
ENSCDRP00005028297	ENSCDRG00005019434	PCIF1	PDX1 C-terminal inhibiting factor 1 [Source:HGNC Symbol;Acc:HGNC:16200]
ENSCDRP00005029686	ENSCDRG00005020255	PCM1	pericentriolar material 1 [Source:NCBI gene;Acc:105102374]
ENSCDRP00005030665	ENSCDRG00005020971	PCMT1	protein-L-isoaspartate (D-aspartate) O-methyltransferase [Source:HGNC Symbol;Acc:HGNC:8728]
ENSCDRP00005012482	ENSCDRG00005008880	PCNA	proliferating cell nuclear antigen [Source:NCBI gene;Acc:105101416]
ENSCDRP00005000230	ENSCDRG00005000201	PCNT	pericentrin [Source:HGNC Symbol;Acc:HGNC:16068]
ENSCDRP00005025445	ENSCDRG00005017571	PCP4L1	Purkinje cell protein 4 like 1 [Source:NCBI gene;Acc:105100103]
ENSCDRP00005016523	ENSCDRG00005011201	PDCD11	programmed cell death 11 [Source:HGNC Symbol;Acc:HGNC:13408]
ENSCDRP00005017656	ENSCDRG00005012333	PDIA3	protein disulfide isomerase family A member 3 [Source:NCBI gene;Acc:105101715]
ENSCDRP00005017743	ENSCDRG00005012409	PDLIM1	PDZ and LIM domain 1 [Source:HGNC Symbol;Acc:HGNC:2067]
ENSCDRP00005020255	ENSCDRG00005013892	PDLIM3	PDZ and LIM domain 3 [Source:NCBI gene;Acc:105084446]
ENSCDRP00005005800	ENSCDRG00005004076	PDLIM4	PDZ and LIM domain 4 [Source:NCBI gene;Acc:105090063]
ENSCDRP00005023925	ENSCDRG00005016560	PDPK1	3-phosphoinositide dependent protein kinase 1 [Source:NCBI gene;Acc:105099701]
ENSCDRP00005024560	ENSCDRG00005016959	PDZD8	PDZ domain containing 8 [Source:HGNC Symbol;Acc:HGNC:26974]
ENSCDRP00005005575	ENSCDRG00005003948	PEX13	peroxisomal biogenesis factor 13 [Source:NCBI gene;Acc:105097242]
ENSCDRP00005023044	ENSCDRG00005015963	PEX14	peroxisomal biogenesis factor 14 [Source:HGNC Symbol;Acc:HGNC:8856]
ENSCDRP00005028942	ENSCDRG00005019720	PEX5	peroxisomal biogenesis factor 5 [Source:HGNC Symbol;Acc:HGNC:9719]
ENSCDRP00005007460	ENSCDRG00005005285	PFDN5	prefoldin subunit 5 [Source:NCBI gene;Acc:105094569]
ENSCDRP00005015246	ENSCDRG00005010318	PFKM	phosphofructokinase, muscle [Source:NCBI gene;Acc:105103800]
ENSCDRP00005006871	ENSCDRG00005004882	PGAP3	post-GPI attachment to proteins phospholipase 3 [Source:NCBI gene;Acc:105099040]
ENSCDRP00005008393	ENSCDRG00005005863	PGM3	phosphoglucomutase 3 [Source:NCBI gene;Acc:105089253]
ENSCDRP00005004989	ENSCDRG00005003512	PHAX	phosphorylated adaptor for RNA export [Source:HGNC Symbol;Acc:HGNC:10241]
ENSCDRP00005023462	ENSCDRG00005015885	PHLDB2	pleckstrin homology like domain family B member 2 [Source:NCBI gene;Acc:105093221]
ENSCDRP00005002039	ENSCDRG00005001492	PHYHD1	phytanoyl-CoA dioxygenase domain containing 1 [Source:HGNC Symbol;Acc:HGNC:23396]
ENSCDRP00005009638	ENSCDRG00005006440	PICALM	phosphatidylinositol binding clathrin assembly protein [Source:NCBI gene;Acc:105097798]
ENSCDRP00005018250	ENSCDRG00005012684	PIGK	phosphatidylinositol glycan anchor biosynthesis class K [Source:NCBI gene;Acc:105096657]
ENSCDRP00005012792	ENSCDRG00005009102	PIGR	polymeric immunoglobulin receptor [Source:NCBI gene;Acc:105098607]
ENSCDRP00005022237	ENSCDRG00005015424	PIK3C2A	phosphatidylinositol-4-phosphate 3-kinase catalytic subunit type 2 alpha [Source:NCBI gene;Acc:105086672]
ENSCDRP00005006952	ENSCDRG00005004828	PIK3R1	phosphoinositide-3-kinase regulatory subunit 1 [Source:NCBI gene;Acc:105084758]
ENSCDRP00005028201	ENSCDRG00005019272	PIP4K2C	phosphatidylinositol-5-phosphate 4-kinase type 2 gamma [Source:HGNC Symbol;Acc:HGNC:23786]
ENSCDRP00005002456	ENSCDRG00005001782	PIP4P1	phosphatidylinositol-4,5-bisphosphate 4-phosphatase 1 [Source:NCBI gene;Acc:105097644]
ENSCDRP00005013754	ENSCDRG00005009542	PIP5K1A	phosphatidylinositol-4-phosphate 5-kinase type 1 alpha [Source:HGNC Symbol;Acc:HGNC:8994]
ENSCDRP00005014346	ENSCDRG00005010080	PISD	phosphatidylserine decarboxylase [Source:HGNC Symbol;Acc:HGNC:8999]
ENSCDRP00005026774	ENSCDRG00005018453	PITHD1	PITH domain containing 1 [Source:HGNC Symbol;Acc:HGNC:25022]
ENSCDRP00005020363	ENSCDRG00005014192	PKN2	protein kinase N2 [Source:HGNC Symbol;Acc:HGNC:9406]
ENSCDRP00005023486	ENSCDRG00005016021	PKP2	plakophilin 2 [Source:HGNC Symbol;Acc:HGNC:9024]
ENSCDRP00005021009	ENSCDRG00005014620	PLBD2	phospholipase B domain containing 2 [Source:NCBI gene;Acc:105104929]
ENSCDRP00005026495	ENSCDRG00005018129	PLCB3	phospholipase C beta 3 [Source:NCBI gene;Acc:105101545]
ENSCDRP00005024885	ENSCDRG00005017073	PLCD1	phospholipase C delta 1 [Source:HGNC Symbol;Acc:HGNC:9060]
ENSCDRP00005015611	ENSCDRG00005010932	PLCL1	phospholipase C like 1 (inactive) [Source:HGNC Symbol;Acc:HGNC:9063]
ENSCDRP00005031050	ENSCDRG00005021213	PLEKHF2	pleckstrin homology and FYVE domain containing 2 [Source:NCBI gene;Acc:105085746]
ENSCDRP00005023419	ENSCDRG00005016205	PLRG1	pleiotropic regulator 1 [Source:HGNC Symbol;Acc:HGNC:9089]
ENSCDRP00005030610	ENSCDRG00005020933	PLSCR3	phospholipid scramblase 3 [Source:NCBI gene;Acc:105103033]
ENSCDRP00005010200	ENSCDRG00005007260	PLXNA2	plexin A2 [Source:HGNC Symbol;Acc:HGNC:9100]
ENSCDRP00005025321	ENSCDRG00005017476	PMM1	phosphomannomutase 1 [Source:NCBI gene;Acc:105091897]
ENSCDRP00005025562	ENSCDRG00005017602	PNKD	PNKD metallo-beta-lactamase domain containing [Source:NCBI gene;Acc:105096077]
ENSCDRP00005025605	ENSCDRG00005017602	PNKD	PNKD metallo-beta-lactamase domain containing [Source:NCBI gene;Acc:105096077]
ENSCDRP00005023529	ENSCDRG00005015644	PNPLA6	patatin like phospholipase domain containing 6 [Source:HGNC Symbol;Acc:HGNC:16268]
ENSCDRP00005024544	ENSCDRG00005016921	POFUT1	protein O-fucosyltransferase 1 [Source:NCBI gene;Acc:105100833]
ENSCDRP00005016690	ENSCDRG00005011693	POGLUT1	protein O-glucosyltransferase 1 [Source:NCBI gene;Acc:105090329]
ENSCDRP00005028494	ENSCDRG00005019560	POLB	DNA polymerase beta [Source:NCBI gene;Acc:105086432]
ENSCDRP00005021832	ENSCDRG00005015085	POLDIP2	DNA polymerase delta interacting protein 2 [Source:NCBI gene;Acc:105088191]
ENSCDRP00005010796	ENSCDRG00005007634	POLR2A	RNA polymerase II subunit A [Source:NCBI gene;Acc:105103024]
ENSCDRP00005015802	ENSCDRG00005010929	POLR2B	RNA polymerase II subunit B [Source:NCBI gene;Acc:105091802]
ENSCDRP00005016780	ENSCDRG00005011235	PPFIBP1	PPFIA binding protein 1 [Source:HGNC Symbol;Acc:HGNC:9249]
ENSCDRP00005010842	ENSCDRG00005007652	PPID	peptidylprolyl isomerase D [Source:NCBI gene;Acc:105094765]
ENSCDRP00005017888	ENSCDRG00005012507	PPIE	peptidylprolyl isomerase E [Source:HGNC Symbol;Acc:HGNC:9258]
ENSCDRP00005015082	ENSCDRG00005010622	PPIG	peptidylprolyl isomerase G [Source:NCBI gene;Acc:105091071]
ENSCDRP00005010150	ENSCDRG00005007234	PPIL3	peptidylprolyl isomerase like 3 [Source:NCBI gene;Acc:105099175]
ENSCDRP00005007250	ENSCDRG00005005182	PPM1A	protein phosphatase, Mg2+/Mn2+ dependent 1A [Source:NCBI gene;Acc:105086225]
ENSCDRP00005012934	ENSCDRG00005009198	PPM1G	protein phosphatase, Mg2+/Mn2+ dependent 1G [Source:HGNC Symbol;Acc:HGNC:9278]
ENSCDRP00005020317	ENSCDRG00005012542	PPP1R12A	protein phosphatase 1 regulatory subunit 12A [Source:NCBI gene;Acc:105084895]
ENSCDRP00005003495	ENSCDRG00005002429	PPP1R9A	protein phosphatase 1 regulatory subunit 9A [Source:NCBI gene;Acc:105088726]
ENSCDRP00005027403	ENSCDRG00005018721	PPP2R2A	protein phosphatase 2 regulatory subunit Balpha [Source:NCBI gene;Acc:105102343]
ENSCDRP00005024035	ENSCDRG00005016612	PPP6C	protein phosphatase 6 catalytic subunit [Source:NCBI gene;Acc:105092627]
ENSCDRP00005009830	ENSCDRG00005006681	PPP6R1	protein phosphatase 6 regulatory subunit 1 [Source:HGNC Symbol;Acc:HGNC:29195]
ENSCDRP00005025544	ENSCDRG00005017618	PQBP1	polyglutamine binding protein 1 [Source:NCBI gene;Acc:105103302]
ENSCDRP00005026839	ENSCDRG00005018493	PRAF2	PRA1 domain family member 2 [Source:NCBI gene;Acc:105103292]
ENSCDRP00005032628	ENSCDRG00005022195	PRDX2	peroxiredoxin 2 [Source:NCBI gene;Acc:105100750]
ENSCDRP00005031741	ENSCDRG00005021642	PRDX4	peroxiredoxin 4 [Source:HGNC Symbol;Acc:HGNC:17169]
ENSCDRP00005010359	ENSCDRG00005007331	PREB	prolactin regulatory element binding [Source:HGNC Symbol;Acc:HGNC:9356]
ENSCDRP00005010674	ENSCDRG00005007392	PRKAR2B	protein kinase cAMP-dependent type II regulatory subunit beta [Source:HGNC Symbol;Acc:HGNC:9392]
ENSCDRP00005006336	ENSCDRG00005004483	PRKCB	protein kinase C beta [Source:HGNC Symbol;Acc:HGNC:9395]
ENSCDRP00005032717	ENSCDRG00005022256	PRKCE	protein kinase C epsilon [Source:NCBI gene;Acc:105103566]
ENSCDRP00005011265	ENSCDRG00005007871	PRMT5	protein arginine methyltransferase 5 [Source:NCBI gene;Acc:105096972]
ENSCDRP00005029411	ENSCDRG00005020137	PROM2	prominin 2 [Source:HGNC Symbol;Acc:HGNC:20685]
ENSCDRP00005001324	ENSCDRG00005000977	PRPF40A	pre-mRNA processing factor 40 homolog A [Source:HGNC Symbol;Acc:HGNC:16463]
ENSCDRP00005026555	ENSCDRG00005018303	PRUNE1	prune exopolyphosphatase 1 [Source:NCBI gene;Acc:105103200]
ENSCDRP00005026792	ENSCDRG00005018457	PSMB1	proteasome 20S subunit beta 1 [Source:NCBI gene;Acc:105093880]
ENSCDRP00005023495	ENSCDRG00005016256	PSMB6	proteasome 20S subunit beta 6 [Source:NCBI gene;Acc:105101478]
ENSCDRP00005031484	ENSCDRG00005021480	PSMB9	proteasome 20S subunit beta 9 [Source:NCBI gene;Acc:105101404]
ENSCDRP00005013964	ENSCDRG00005009878	PSMC4	proteasome 26S subunit, ATPase 4 [Source:NCBI gene;Acc:105093331]
ENSCDRP00005004310	ENSCDRG00005003015	PSMD2	proteasome 26S subunit, non-ATPase 2 [Source:NCBI gene;Acc:105085877]
ENSCDRP00005013950	ENSCDRG00005009864	PSMD4	proteasome 26S subunit, non-ATPase 4 [Source:HGNC Symbol;Acc:HGNC:9561]
ENSCDRP00005011015	ENSCDRG00005007842	PSMG1	proteasome assembly chaperone 1 [Source:NCBI gene;Acc:105100728]
ENSCDRP00005031093	ENSCDRG00005021243	PTDSS1	phosphatidylserine synthase 1 [Source:NCBI gene;Acc:105090559]
ENSCDRP00005010237	ENSCDRG00005007300	PTDSS2	phosphatidylserine synthase 2 [Source:HGNC Symbol;Acc:HGNC:15463]
ENSCDRP00005010915	ENSCDRG00005007749	PTEN	phosphatase and tensin homolog [Source:NCBI gene;Acc:105088956]
ENSCDRP00005000552	ENSCDRG00005000446	PTGES	prostaglandin E synthase [Source:NCBI gene;Acc:105092543]
ENSCDRP00005009037	ENSCDRG00005006380	PTGR1	prostaglandin reductase 1 [Source:NCBI gene;Acc:105096405]
ENSCDRP00005014061	ENSCDRG00005009649	PTK2	protein tyrosine kinase 2 [Source:HGNC Symbol;Acc:HGNC:9611]
ENSCDRP00005009200	ENSCDRG00005006460	PTMA	prothymosin alpha [Source:HGNC Symbol;Acc:HGNC:9623]
ENSCDRP00005008502	ENSCDRG00005005955	PTPN13	protein tyrosine phosphatase non-receptor type 13 [Source:NCBI gene;Acc:105091590]
ENSCDRP00005014458	ENSCDRG00005009356	PTPRQ	protein tyrosine phosphatase receptor type Q [Source:HGNC Symbol;Acc:HGNC:9679]
ENSCDRP00005006981	ENSCDRG00005005012	PTRH2	peptidyl-tRNA hydrolase 2 [Source:NCBI gene;Acc:105097827]
ENSCDRP00005013211	ENSCDRG00005009361	PTRHD1	peptidyl-tRNA hydrolase domain containing 1 [Source:NCBI gene;Acc:105100029]
ENSCDRP00005032123	ENSCDRG00005021882	PTTG1IP	PTTG1 interacting protein [Source:HGNC Symbol;Acc:HGNC:13524]
ENSCDRP00005000131	ENSCDRG00005000128	PURA	purine rich element binding protein A [Source:HGNC Symbol;Acc:HGNC:9701]
ENSCDRP00005006263	ENSCDRG00005004408	PYROXD2	pyridine nucleotide-disulphide oxidoreductase domain 2 [Source:HGNC Symbol;Acc:HGNC:23517]
ENSCDRP00005006157	ENSCDRG00005004349	QARS1	glutaminyl-tRNA synthetase 1 [Source:HGNC Symbol;Acc:HGNC:9751]
ENSCDRP00005006007	ENSCDRG00005004282	QRICH1	glutamine rich 1 [Source:NCBI gene;Acc:105087803]
ENSCDRP00005013929	ENSCDRG00005009875	QRSL1	glutaminyl-tRNA amidotransferase subunit QRSL1 [Source:NCBI gene;Acc:105097132]
ENSCDRP00005015830	ENSCDRG00005011092	QSOX1	quiescin sulfhydryl oxidase 1 [Source:NCBI gene;Acc:105099987]
ENSCDRP00005002574	ENSCDRG00005001830	QSOX2	quiescin sulfhydryl oxidase 2 [Source:HGNC Symbol;Acc:HGNC:30249]
ENSCDRP00005024468	ENSCDRG00005016920	RAB11FIP2	RAB11 family interacting protein 2 [Source:HGNC Symbol;Acc:HGNC:29152]
ENSCDRP00005024830	ENSCDRG00005017137	RAB1B	RAB1B, member RAS oncogene family [Source:NCBI gene;Acc:105102568]
ENSCDRP00005030490	ENSCDRG00005020832	RAB28	RAB28, member RAS oncogene family [Source:NCBI gene;Acc:105085127]
ENSCDRP00005003906	ENSCDRG00005002733	RAB2B	RAB2B, member RAS oncogene family [Source:NCBI gene;Acc:105097616]
ENSCDRP00005003158	ENSCDRG00005002235	RAB5A	RAB5A, member RAS oncogene family [Source:NCBI gene;Acc:105085148]
ENSCDRP00005023945	ENSCDRG00005016565	RABEPK	Rab9 effector protein with kelch motifs [Source:NCBI gene;Acc:105092626]
ENSCDRP00005011424	ENSCDRG00005008086	RAC2	Rac family small GTPase 2 [Source:NCBI gene;Acc:105101582]
ENSCDRP00005011735	ENSCDRG00005008327	RAC3	Rac family small GTPase 3 [Source:HGNC Symbol;Acc:HGNC:9803]
ENSCDRP00005032604	ENSCDRG00005022180	RAD23A	RAD23 homolog A, nucleotide excision repair protein [Source:NCBI gene;Acc:105100759]
ENSCDRP00005025848	ENSCDRG00005017795	RANBP1	RAN binding protein 1 [Source:HGNC Symbol;Acc:HGNC:9847]
ENSCDRP00005008441	ENSCDRG00005005894	RANBP17	RAN binding protein 17 [Source:NCBI gene;Acc:105089381]
ENSCDRP00005032235	ENSCDRG00005021957	RANBP3	RAN binding protein 3 [Source:NCBI gene;Acc:105091765]
ENSCDRP00005024697	ENSCDRG00005017066	RANGAP1	Ran GTPase activating protein 1 [Source:NCBI gene;Acc:105091906]
ENSCDRP00005018347	ENSCDRG00005012525	RAPGEF3	Rap guanine nucleotide exchange factor 3 [Source:HGNC Symbol;Acc:HGNC:16629]
ENSCDRP00005010788	ENSCDRG00005007626	RARRES2	retinoic acid receptor responder 2 [Source:NCBI gene;Acc:105085207]
ENSCDRP00005026457	ENSCDRG00005018241	RARS2	arginyl-tRNA synthetase 2, mitochondrial [Source:HGNC Symbol;Acc:HGNC:21406]
ENSCDRP00005003558	ENSCDRG00005002485	RASIP1	Ras interacting protein 1 [Source:HGNC Symbol;Acc:HGNC:24716]
ENSCDRP00005020567	ENSCDRG00005014158	RBBP7	RB binding protein 7, chromatin remodeling factor [Source:NCBI gene;Acc:105094995]
ENSCDRP00005017098	ENSCDRG00005011854	RBKS	ribokinase [Source:NCBI gene;Acc:105098559]
ENSCDRP00005011772	ENSCDRG00005008222	RBM10	RNA binding motif protein 10 [Source:HGNC Symbol;Acc:HGNC:9896]
ENSCDRP00005021357	ENSCDRG00005014852	RBM14	RNA-binding protein 4 [Source:NCBI gene;Acc:105104449]
ENSCDRP00005016882	ENSCDRG00005010061	RBM26	RNA binding motif protein 26 [Source:HGNC Symbol;Acc:HGNC:20327]
ENSCDRP00005004455	ENSCDRG00005002807	RBM42	RNA binding motif protein 42 [Source:NCBI gene;Acc:105088046]
ENSCDRP00005013341	ENSCDRG00005009436	RBM47	RNA binding motif protein 47 [Source:HGNC Symbol;Acc:HGNC:30358]
ENSCDRP00005014724	ENSCDRG00005010006	RBMS3	RNA binding motif single stranded interacting protein 3 [Source:HGNC Symbol;Acc:HGNC:13427]
ENSCDRP00005004811	ENSCDRG00005003390	RBSN	rabenosyn, RAB effector [Source:NCBI gene;Acc:105093086]
ENSCDRP00005025173	ENSCDRG00005017366	RCC1L	RCC1 like [Source:HGNC Symbol;Acc:HGNC:14948]
ENSCDRP00005007792	ENSCDRG00005005500	RCC2	regulator of chromosome condensation 2 [Source:NCBI gene;Acc:105107084]
ENSCDRP00005010797	ENSCDRG00005007659	RCN3	reticulocalbin 3 [Source:NCBI gene;Acc:105100202]
ENSCDRP00005027633	ENSCDRG00005019000	RCOR3	REST corepressor 3 [Source:NCBI gene;Acc:105099320]
ENSCDRP00005026234	ENSCDRG00005017806	RELCH	RAB11 binding and LisH domain, coiled-coil and HEAT repeat containing [Source:HGNC Symbol;Acc:HGNC:29289]
ENSCDRP00005000509	ENSCDRG00005000396	RETREG2	reticulophagy regulator family member 2 [Source:NCBI gene;Acc:105096101]
ENSCDRP00005002793	ENSCDRG00005002002	RFTN1	raftlin-like [Source:NCBI gene;Acc:105104367]
ENSCDRP00005023364	ENSCDRG00005016083	RGS3	regulator of G protein signaling 3 [Source:NCBI gene;Acc:105103756]
ENSCDRP00005007424	ENSCDRG00005005306	RHOA	ras homolog family member A [Source:NCBI gene;Acc:105087723]
ENSCDRP00005025799	ENSCDRG00005017659	RHOT1	ras homolog family member T1 [Source:NCBI gene;Acc:105088218]
ENSCDRP00005027727	ENSCDRG00005019052	RHPN2	rhophilin Rho GTPase binding protein 2 [Source:NCBI gene;Acc:105096711]
ENSCDRP00005025090	ENSCDRG00005017323	RICTOR	RPTOR independent companion of MTOR complex 2 [Source:NCBI gene;Acc:105106843]
ENSCDRP00005032839	ENSCDRG00005022342	RILPL1	Rab interacting lysosomal protein like 1 [Source:NCBI gene;Acc:105094326]
ENSCDRP00005022117	ENSCDRG00005015351	RIPK1	receptor interacting serine/threonine kinase 1 [Source:HGNC Symbol;Acc:HGNC:10019]
ENSCDRP00005025776	ENSCDRG00005017761	RMDN1	regulator of microtubule dynamics 1 [Source:NCBI gene;Acc:105088494]
ENSCDRP00005002550	ENSCDRG00005001852	RNASE4	ribonuclease A family member 4 [Source:NCBI gene;Acc:105097637]
ENSCDRP00005020924	ENSCDRG00005014557	RNF114	ring finger protein 114 [Source:NCBI gene;Acc:105087872]
ENSCDRP00005000480	ENSCDRG00005000310	RNF121	ring finger protein 121 [Source:HGNC Symbol;Acc:HGNC:21070]
ENSCDRP00005020224	ENSCDRG00005014112	RNF20	ring finger protein 20 [Source:NCBI gene;Acc:105086871]
ENSCDRP00005030714	ENSCDRG00005020995	RP2	RP2 activator of ARL3 GTPase [Source:HGNC Symbol;Acc:HGNC:10274]
ENSCDRP00005005723	ENSCDRG00005004072	RPF2	ribosome production factor 2 homolog [Source:NCBI gene;Acc:105099202]
ENSCDRP00005012587	ENSCDRG00005008906	RPL10A	ribosomal protein L10a [Source:NCBI gene;Acc:105101347]
ENSCDRP00005029267	ENSCDRG00005020034	RPL14	ribosomal protein L14 [Source:HGNC Symbol;Acc:HGNC:10305]
ENSCDRP00005022602	ENSCDRG00005015669	RPL26	ribosomal protein L26 [Source:HGNC Symbol;Acc:HGNC:10327]
ENSCDRP00005015753	ENSCDRG00005011019	RPL27A	ribosomal protein L27a [Source:NCBI gene;Acc:105093984]
ENSCDRP00005013148	ENSCDRG00005009291	RPL30	ribosomal protein L30 [Source:NCBI gene;Acc:105090551]
ENSCDRP00005017146	ENSCDRG00005011976	RPL34	ribosomal protein L34 [Source:HGNC Symbol;Acc:HGNC:10340]
ENSCDRP00005030296	ENSCDRG00005020695	RPL35A	ribosomal protein L35a [Source:NCBI gene;Acc:105101305]
ENSCDRP00005001185	ENSCDRG00005000860	RPL7A	ribosomal protein L7a [Source:HGNC Symbol;Acc:HGNC:10364]
ENSCDRP00005010653	ENSCDRG00005007529	RPS11	ribosomal protein S11 [Source:HGNC Symbol;Acc:HGNC:10384]
ENSCDRP00005031720	ENSCDRG00005021625	RPS12	ribosomal protein S12 [Source:NCBI gene;Acc:105096356]
ENSCDRP00005031765	ENSCDRG00005021659	RPS18	ribosomal protein S18 [Source:NCBI gene;Acc:105101389]
ENSCDRP00005024464	ENSCDRG00005016870	RPS23	ribosomal protein S23 [Source:NCBI gene;Acc:105090673]
ENSCDRP00005013681	ENSCDRG00005009701	RPS4X	ribosomal protein S4 X-linked [Source:HGNC Symbol;Acc:HGNC:10424]
ENSCDRP00005019779	ENSCDRG00005013744	RRP9	ribosomal RNA processing 9, U3 small nucleolar RNA binding protein [Source:NCBI gene;Acc:105093646]
ENSCDRP00005007522	ENSCDRG00005005378	RSF1	remodeling and spacing factor 1 [Source:HGNC Symbol;Acc:HGNC:18118]
ENSCDRP00005026788	ENSCDRG00005018466	RSL1D1	ribosomal L1 domain containing 1 [Source:NCBI gene;Acc:105089034]
ENSCDRP00005032055	ENSCDRG00005021846	RSRC2	arginine and serine rich coiled-coil 2 [Source:NCBI gene;Acc:105102529]
ENSCDRP00005029278	ENSCDRG00005020071	RTF1	RTF1 homolog, Paf1/RNA polymerase II complex component [Source:NCBI gene;Acc:105096855]
ENSCDRP00005008788	ENSCDRG00005006136	RTKN	rhotekin [Source:HGNC Symbol;Acc:HGNC:10466]
ENSCDRP00005028398	ENSCDRG00005019397	RTN3	reticulon 3 [Source:NCBI gene;Acc:105101526]
ENSCDRP00005001804	ENSCDRG00005001320	RTRAF	RNA transcription, translation and transport factor [Source:NCBI gene;Acc:105091419]
ENSCDRP00005016334	ENSCDRG00005011446	RUVBL1	RuvB like AAA ATPase 1 [Source:NCBI gene;Acc:105090115]
ENSCDRP00005032766	ENSCDRG00005022298	RXRA	retinoid X receptor alpha [Source:HGNC Symbol;Acc:HGNC:10477]
ENSCDRP00005024172	ENSCDRG00005016710	S100A13	S100 calcium binding protein A13 [Source:NCBI gene;Acc:105089472]
ENSCDRP00005025288	ENSCDRG00005017445	SACS	sacsin molecular chaperone [Source:HGNC Symbol;Acc:HGNC:10519]
ENSCDRP00005001094	ENSCDRG00005000803	SAE1	SUMO1 activating enzyme subunit 1 [Source:HGNC Symbol;Acc:HGNC:30660]
ENSCDRP00005032294	ENSCDRG00005021986	SAFB	scaffold attachment factor B [Source:NCBI gene;Acc:105091756]
ENSCDRP00005010733	ENSCDRG00005007611	SAMM50	SAMM50 sorting and assembly machinery component [Source:NCBI gene;Acc:105091857]
ENSCDRP00005003893	ENSCDRG00005002739	SAR1B	secretion associated Ras related GTPase 1B [Source:NCBI gene;Acc:105090317]
ENSCDRP00005021187	ENSCDRG00005014744	SARM1	sterile alpha and TIR motif containing 1 [Source:HGNC Symbol;Acc:HGNC:17074]
ENSCDRP00005030875	ENSCDRG00005021096	SART3	spliceosome associated factor 3, U4/U6 recycling protein [Source:HGNC Symbol;Acc:HGNC:16860]
ENSCDRP00005030834	ENSCDRG00005021072	SASH1	SAM and SH3 domain containing 1 [Source:NCBI gene;Acc:105100902]
ENSCDRP00005019693	ENSCDRG00005013730	SCAF11	SR-related CTD associated factor 11 [Source:HGNC Symbol;Acc:HGNC:10784]
ENSCDRP00005016542	ENSCDRG00005011441	SCAMP4	secretory carrier membrane protein 4 [Source:HGNC Symbol;Acc:HGNC:30385]
ENSCDRP00005013737	ENSCDRG00005009591	SCARF2	scavenger receptor class F member 2 [Source:HGNC Symbol;Acc:HGNC:19869]
ENSCDRP00005019336	ENSCDRG00005013449	SCFD1	sec1 family domain containing 1 [Source:NCBI gene;Acc:105094192]
ENSCDRP00005003512	ENSCDRG00005002450	SCFD2	sec1 family domain containing 2 [Source:HGNC Symbol;Acc:HGNC:30676]
ENSCDRP00005031983	ENSCDRG00005021797	SCO1	SCO cytochrome c oxidase assembly protein 1 [Source:HGNC Symbol;Acc:HGNC:10603]
ENSCDRP00005001742	ENSCDRG00005001274	SCOC	short coiled-coil protein [Source:NCBI gene;Acc:105088789]
ENSCDRP00005009962	ENSCDRG00005007090	SCRIB	scribble planar cell polarity protein [Source:HGNC Symbol;Acc:HGNC:30377]
ENSCDRP00005010055	ENSCDRG00005007148	SDR39U1	short chain dehydrogenase/reductase family 39U member 1 [Source:NCBI gene;Acc:105102436]
ENSCDRP00005022113	ENSCDRG00005015206	SEC13	SEC13 homolog, nuclear pore and COPII coat complex component [Source:HGNC Symbol;Acc:HGNC:10697]
ENSCDRP00005026810	ENSCDRG00005018425	SEC23A	Sec23 homolog A, coat complex II component [Source:HGNC Symbol;Acc:HGNC:10701]
ENSCDRP00005004792	ENSCDRG00005003191	SEC31A	SEC31 homolog A, COPII coat complex component [Source:NCBI gene;Acc:105091904]
ENSCDRP00005022058	ENSCDRG00005015304	SEC61B	SEC61 translocon beta subunit [Source:NCBI gene;Acc:105086889]
ENSCDRP00005013044	ENSCDRG00005009103	SEC63	SEC63 homolog, protein translocation regulator [Source:HGNC Symbol;Acc:HGNC:21082]
ENSCDRP00005030366	ENSCDRG00005020752	SEH1L	SEH1 like nucleoporin [Source:NCBI gene;Acc:105086469]
ENSCDRP00005020040	ENSCDRG00005013974	SELENOF	selenoprotein F [Source:HGNC Symbol;Acc:HGNC:17705]
ENSCDRP00005002859	ENSCDRG00005002036	SEPTIN11	septin 11 [Source:NCBI gene;Acc:105091650]
ENSCDRP00005006221	ENSCDRG00005004432	SEPTIN7	septin 7 [Source:HGNC Symbol;Acc:HGNC:1717]
ENSCDRP00005001953	ENSCDRG00005001433	SERPINA5	serpin family A member 5 [Source:NCBI gene;Acc:105095597]
ENSCDRP00005003117	ENSCDRG00005002208	SETD3	SET domain containing 3, actin histidine methyltransferase [Source:NCBI gene;Acc:105095440]
ENSCDRP00005014647	ENSCDRG00005010361	SF3A3	splicing factor 3a subunit 3 [Source:NCBI gene;Acc:105086920]
ENSCDRP00005022646	ENSCDRG00005015698	SF3B4	splicing factor 3b subunit 4 [Source:HGNC Symbol;Acc:HGNC:10771]
ENSCDRP00005005719	ENSCDRG00005004064	SFXN1	sideroflexin 1 [Source:HGNC Symbol;Acc:HGNC:16085]
ENSCDRP00005019008	ENSCDRG00005013237	SFXN2	sideroflexin 2 [Source:NCBI gene;Acc:105095025]
ENSCDRP00005027915	ENSCDRG00005019182	SH2D4A	SH2 domain containing 4A [Source:NCBI gene;Acc:105086443]
ENSCDRP00005031018	ENSCDRG00005021189	SH3BGRL	SH3 domain binding glutamate rich protein like [Source:NCBI gene;Acc:105093955]
ENSCDRP00005019944	ENSCDRG00005013701	SH3GLB1	SH3 domain containing GRB2 like, endophilin B1 [Source:NCBI gene;Acc:105084518]
ENSCDRP00005001765	ENSCDRG00005000966	SH3GLB2	SH3 domain containing GRB2 like, endophilin B2 [Source:HGNC Symbol;Acc:HGNC:10834]
ENSCDRP00005018389	ENSCDRG00005012321	SH3YL1	SH3 and SYLF domain containing 1 [Source:NCBI gene;Acc:105105779]
ENSCDRP00005001042	ENSCDRG00005000782	SIL1	SIL1 nucleotide exchange factor [Source:NCBI gene;Acc:105090764]
ENSCDRP00005007338	ENSCDRG00005005026	SIPA1L1	signal induced proliferation associated 1 like 1 [Source:NCBI gene;Acc:105086138]
ENSCDRP00005004753	ENSCDRG00005003339	SIRT3	sirtuin 3 [Source:NCBI gene;Acc:105105732]
ENSCDRP00005001244	ENSCDRG00005000915	SKAP2	src kinase associated phosphoprotein 2 [Source:NCBI gene;Acc:105102133]
ENSCDRP00005023189	ENSCDRG00005015235	SLC12A4	solute carrier family 12 member 4 [Source:HGNC Symbol;Acc:HGNC:10913]
ENSCDRP00005017770	ENSCDRG00005007851	SLC12A7	solute carrier family 12 member 7 [Source:HGNC Symbol;Acc:HGNC:10915]
ENSCDRP00005014175	ENSCDRG00005009772	SLC13A3	solute carrier family 13 member 3 [Source:NCBI gene;Acc:105087853]
ENSCDRP00005030363	ENSCDRG00005020750	SLC16A2	solute carrier family 16 member 2 [Source:HGNC Symbol;Acc:HGNC:10923]
ENSCDRP00005002102	ENSCDRG00005001515	SLC16A4	solute carrier family 16 member 4 [Source:NCBI gene;Acc:105085665]
ENSCDRP00005005937	ENSCDRG00005004192	SLC1A1	solute carrier family 1 member 1 [Source:HGNC Symbol;Acc:HGNC:10939]
ENSCDRP00005025207	ENSCDRG00005017384	SLC22A11	solute carrier family 22 member 11 [Source:HGNC Symbol;Acc:HGNC:18120]
ENSCDRP00005006289	ENSCDRG00005004397	SLC22A16	solute carrier family 22 member 16 [Source:NCBI gene;Acc:105097101]
ENSCDRP00005031134	ENSCDRG00005021267	SLC22A18	solute carrier family 22 member 18 [Source:NCBI gene;Acc:105104557]
ENSCDRP00005028144	ENSCDRG00005019345	SLC25A1	solute carrier family 25 member 1 [Source:NCBI gene;Acc:105095238]
ENSCDRP00005003977	ENSCDRG00005002791	SLC25A13	solute carrier family 25 member 13 [Source:NCBI gene;Acc:105088719]
ENSCDRP00005026214	ENSCDRG00005017967	SLC25A21	solute carrier family 25 member 21 [Source:HGNC Symbol;Acc:HGNC:14411]
ENSCDRP00005029998	ENSCDRG00005020503	SLC25A40	solute carrier family 25 member 40 [Source:HGNC Symbol;Acc:HGNC:29680]
ENSCDRP00005011960	ENSCDRG00005008493	SLC27A4	solute carrier family 27 member 4 [Source:HGNC Symbol;Acc:HGNC:10998]
ENSCDRP00005030021	ENSCDRG00005020512	SLC37A4	solute carrier family 37 member 4 [Source:NCBI gene;Acc:105090157]
ENSCDRP00005024551	ENSCDRG00005016965	SLC39A8	solute carrier family 39 member 8 [Source:NCBI gene;Acc:105089557]
ENSCDRP00005032253	ENSCDRG00005021956	SLC3A1	solute carrier family 3 member 1 [Source:NCBI gene;Acc:105103561]
ENSCDRP00005024955	ENSCDRG00005017182	SLC41A3	solute carrier family 41 member 3 [Source:HGNC Symbol;Acc:HGNC:31046]
ENSCDRP00005012050	ENSCDRG00005007784	SLC44A2	solute carrier family 44 member 2 [Source:HGNC Symbol;Acc:HGNC:17292]
ENSCDRP00005006749	ENSCDRG00005004813	SLC46A3	solute carrier family 46 member 3 [Source:HGNC Symbol;Acc:HGNC:27501]
ENSCDRP00005025796	ENSCDRG00005017780	SLC5A10	solute carrier family 5 member 10 [Source:NCBI gene;Acc:105100565]
ENSCDRP00005007040	ENSCDRG00005004998	SLC5A11	solute carrier family 5 member 11 [Source:HGNC Symbol;Acc:HGNC:23091]
ENSCDRP00005010814	ENSCDRG00005007586	SLC6A19	solute carrier family 6 member 19 [Source:HGNC Symbol;Acc:HGNC:27960]
ENSCDRP00005022907	ENSCDRG00005015524	SLC9A6	solute carrier family 9 member A6 [Source:HGNC Symbol;Acc:HGNC:11079]
ENSCDRP00005011474	ENSCDRG00005008150	SLCO4C1	solute carrier organic anion transporter family member 4C1 [Source:HGNC Symbol;Acc:HGNC:23612]
ENSCDRP00005016575	ENSCDRG00005011603	SLTM	SAFB like transcription modulator [Source:NCBI gene;Acc:105088968]
ENSCDRP00005002980	ENSCDRG00005002115	SMAD5	SMAD family member 5 [Source:NCBI gene;Acc:105090469]
ENSCDRP00005000143	ENSCDRG00005000105	SMARCA5	SWI/SNF related, matrix associated, actin dependent regulator of chromatin, subfamily a, member 5 [Source:NCBI gene;Acc:105092114]
ENSCDRP00005006133	ENSCDRG00005004376	SMDT1	single-pass membrane protein with aspartate rich tail 1 [Source:NCBI gene;Acc:105091881]
ENSCDRP00005023859	ENSCDRG00005016153	SMG1	SMG1 nonsense mediated mRNA decay associated PI3K related kinase [Source:HGNC Symbol;Acc:HGNC:30045]
ENSCDRP00005030988	ENSCDRG00005021170	SMIM12	small integral membrane protein 12 [Source:HGNC Symbol;Acc:HGNC:25154]
ENSCDRP00005008534	ENSCDRG00005006032	SMNDC1	survival motor neuron domain containing 1 [Source:NCBI gene;Acc:105091706]
ENSCDRP00005005205	ENSCDRG00005003705	SMYD5	SMYD family member 5 [Source:HGNC Symbol;Acc:HGNC:16258]
ENSCDRP00005024425	ENSCDRG00005016861	SNAPIN	SNAP associated protein [Source:NCBI gene;Acc:105089444]
ENSCDRP00005024163	ENSCDRG00005016675	SNRNP40	small nuclear ribonucleoprotein U5 subunit 40 [Source:NCBI gene;Acc:105085816]
ENSCDRP00005019014	ENSCDRG00005013221	SNRPA	small nuclear ribonucleoprotein polypeptide A [Source:NCBI gene;Acc:105093353]
ENSCDRP00005006084	ENSCDRG00005004283	SNRPC	small nuclear ribonucleoprotein polypeptide C [Source:NCBI gene;Acc:105101359]
ENSCDRP00005013922	ENSCDRG00005009839	SNRPD2	small nuclear ribonucleoprotein D2 polypeptide [Source:NCBI gene;Acc:105095442]
ENSCDRP00005005426	ENSCDRG00005003855	SNX33	sorting nexin 33 [Source:NCBI gene;Acc:105087237]
ENSCDRP00005003635	ENSCDRG00005002558	SON	SON DNA binding protein [Source:HGNC Symbol;Acc:HGNC:11183]
ENSCDRP00005020634	ENSCDRG00005014075	SPAG1	sperm associated antigen 1 [Source:HGNC Symbol;Acc:HGNC:11212]
ENSCDRP00005005531	ENSCDRG00005003908	SPAG9	sperm associated antigen 9 [Source:HGNC Symbol;Acc:HGNC:14524]
ENSCDRP00005008486	ENSCDRG00005005992	SPATS2	spermatogenesis associated serine rich 2 [Source:NCBI gene;Acc:105097202]
ENSCDRP00005014223	ENSCDRG00005009592	SPATS2L	spermatogenesis associated serine rich 2 like [Source:HGNC Symbol;Acc:HGNC:24574]
ENSCDRP00005003537	ENSCDRG00005002488	SPINT2	serine peptidase inhibitor, Kunitz type 2 [Source:HGNC Symbol;Acc:HGNC:11247]
ENSCDRP00005025427	ENSCDRG00005017555	SPON1	spondin 1 [Source:HGNC Symbol;Acc:HGNC:11252]
ENSCDRP00005005488	ENSCDRG00005002078	SPTAN1	spectrin alpha, non-erythrocytic 1 [Source:NCBI gene;Acc:105092569]
ENSCDRP00005028587	ENSCDRG00005019623	SRA1	steroid receptor RNA activator 1 [Source:HGNC Symbol;Acc:HGNC:11281]
ENSCDRP00005032542	ENSCDRG00005022149	SRSF1	serine and arginine rich splicing factor 1 [Source:HGNC Symbol;Acc:HGNC:10780]
ENSCDRP00005016905	ENSCDRG00005011701	SRSF6	serine and arginine rich splicing factor 6 [Source:NCBI gene;Acc:105087126]
ENSCDRP00005017890	ENSCDRG00005012410	SRSF7	serine and arginine rich splicing factor 7 [Source:NCBI gene;Acc:105103649]
ENSCDRP00005015479	ENSCDRG00005010824	SSB	small RNA binding exonuclease protection factor La [Source:NCBI gene;Acc:105091077]
ENSCDRP00005024745	ENSCDRG00005017010	SSBP2	single stranded DNA binding protein 2 [Source:HGNC Symbol;Acc:HGNC:15831]
ENSCDRP00005017477	ENSCDRG00005012079	SSH3	slingshot protein phosphatase 3 [Source:NCBI gene;Acc:105104434]
ENSCDRP00005011916	ENSCDRG00005008385	SSR4	signal sequence receptor subunit 4 [Source:NCBI gene;Acc:105098708]
ENSCDRP00005015895	ENSCDRG00005010957	ST14	suppression of tumorigenicity 14 [Source:HGNC Symbol;Acc:HGNC:11344]
ENSCDRP00005011577	ENSCDRG00005008211	STAM	signal transducing adaptor molecule [Source:NCBI gene;Acc:105100051]
ENSCDRP00005009116	ENSCDRG00005006459	STAT2	signal transducer and activator of transcription 2 [Source:HGNC Symbol;Acc:HGNC:11363]
ENSCDRP00005007556	ENSCDRG00005005406	STK10	serine/threonine kinase 10 [Source:NCBI gene;Acc:105089375]
ENSCDRP00005018703	ENSCDRG00005012797	STK26	serine/threonine kinase 26 [Source:HGNC Symbol;Acc:HGNC:18174]
ENSCDRP00005017054	ENSCDRG00005011917	STK38	serine/threonine kinase 38 [Source:NCBI gene;Acc:105101333]
ENSCDRP00005020144	ENSCDRG00005013973	STK4	serine/threonine kinase 4 [Source:NCBI gene;Acc:105087816]
ENSCDRP00005003145	ENSCDRG00005002228	STMP1	short transmembrane mitochondrial protein 1 [Source:HGNC Symbol;Acc:HGNC:41909]
ENSCDRP00005002382	ENSCDRG00005001732	STRIP1	striatin interacting protein 1 [Source:NCBI gene;Acc:105085660]
ENSCDRP00005024508	ENSCDRG00005016938	STRN	striatin [Source:HGNC Symbol;Acc:HGNC:11424]
ENSCDRP00005020215	ENSCDRG00005013738	STRN3	striatin 3 [Source:HGNC Symbol;Acc:HGNC:15720]
ENSCDRP00005024819	ENSCDRG00005017140	STT3A	STT3 oligosaccharyltransferase complex catalytic subunit A [Source:NCBI gene;Acc:105094455]
ENSCDRP00005015184	ENSCDRG00005010707	STT3B	STT3 oligosaccharyltransferase complex catalytic subunit B [Source:HGNC Symbol;Acc:HGNC:30611]
ENSCDRP00005027695	ENSCDRG00005018768	STX16-NPEPL1	syntaxin 16 [Source:NCBI gene;Acc:105098835]
ENSCDRP00005000259	ENSCDRG00005000222	STX18	syntaxin 18 [Source:HGNC Symbol;Acc:HGNC:15942]
ENSCDRP00005004618	ENSCDRG00005003246	STXBP3	syntaxin binding protein 3 [Source:NCBI gene;Acc:105085626]
ENSCDRP00005009542	ENSCDRG00005006754	SUMF1	sulfatase modifying factor 1 [Source:NCBI gene;Acc:105093157]
ENSCDRP00005026777	ENSCDRG00005018447	SUN1	Sad1 and UNC84 domain containing 1 [Source:HGNC Symbol;Acc:HGNC:18587]
ENSCDRP00005001151	ENSCDRG00005000843	SURF1	SURF1 cytochrome c oxidase assembly factor [Source:HGNC Symbol;Acc:HGNC:11474]
ENSCDRP00005011332	ENSCDRG00005008065	SVIP	small VCP interacting protein [Source:NCBI gene;Acc:105095353]
ENSCDRP00005011211	ENSCDRG00005007968	SWAP70	switching B cell complex subunit SWAP70 [Source:NCBI gene;Acc:105086616]
ENSCDRP00005012397	ENSCDRG00005008681	SYNRG	synergin gamma [Source:HGNC Symbol;Acc:HGNC:557]
ENSCDRP00005011674	ENSCDRG00005008250	SYPL1	synaptophysin like 1 [Source:HGNC Symbol;Acc:HGNC:11507]
ENSCDRP00005008780	ENSCDRG00005006073	SYTL2	synaptotagmin like 2 [Source:HGNC Symbol;Acc:HGNC:15585]
ENSCDRP00005005858	ENSCDRG00005004150	SZRD1	SUZ RNA binding domain containing 1 [Source:HGNC Symbol;Acc:HGNC:30232]
ENSCDRP00005020605	ENSCDRG00005014324	TAB1	TGF-beta activated kinase 1 (MAP3K7) binding protein 1 [Source:HGNC Symbol;Acc:HGNC:18157]
ENSCDRP00005020405	ENSCDRG00005014236	TACSTD2	tumor associated calcium signal transducer 2 [Source:HGNC Symbol;Acc:HGNC:11530]
ENSCDRP00005009473	ENSCDRG00005006753	TAF12	TATA-box binding protein associated factor 12 [Source:NCBI gene;Acc:105090385]
ENSCDRP00005016187	ENSCDRG00005011277	TAGLN2	transgelin 2 [Source:NCBI gene;Acc:105086536]
ENSCDRP00005012167	ENSCDRG00005008634	TALDO1	transaldolase 1 [Source:HGNC Symbol;Acc:HGNC:11559]
ENSCDRP00005024607	ENSCDRG00005016988	TAMM41	TAM41 mitochondrial translocator assembly and maintenance homolog [Source:HGNC Symbol;Acc:HGNC:25187]
ENSCDRP00005002389	ENSCDRG00005001741	TANC1	tetratricopeptide repeat, ankyrin repeat and coiled-coil containing 1 [Source:HGNC Symbol;Acc:HGNC:29364]
ENSCDRP00005026501	ENSCDRG00005018134	TANGO2	transport and golgi organization 2 homolog [Source:NCBI gene;Acc:105106449]
ENSCDRP00005024623	ENSCDRG00005016981	TAOK3	TAO kinase 3 [Source:NCBI gene;Acc:105104906]
ENSCDRP00005020908	ENSCDRG00005014487	TAX1BP3	Tax1 binding protein 3 [Source:NCBI gene;Acc:105095752]
ENSCDRP00005014677	ENSCDRG00005010383	TBC1D1	TBC1 domain family member 1 [Source:NCBI gene;Acc:105089350]
ENSCDRP00005025722	ENSCDRG00005017700	TBC1D15	TBC1 domain family member 15 [Source:HGNC Symbol;Acc:HGNC:25694]
ENSCDRP00005019656	ENSCDRG00005013473	TBC1D22A	TBC1 domain family member 22A [Source:HGNC Symbol;Acc:HGNC:1309]
ENSCDRP00005006082	ENSCDRG00005004341	TBC1D4	TBC1 domain family member 4 [Source:NCBI gene;Acc:105101774]
ENSCDRP00005016031	ENSCDRG00005011265	TBCEL	tubulin folding cofactor E like [Source:NCBI gene;Acc:105097556]
ENSCDRP00005018934	ENSCDRG00005013156	TBCK	TBC1 domain containing kinase [Source:HGNC Symbol;Acc:HGNC:28261]
ENSCDRP00005029181	ENSCDRG00005019946	TCEA1	transcription elongation factor A1 [Source:HGNC Symbol;Acc:HGNC:11612]
ENSCDRP00005025905	ENSCDRG00005017851	TCEA3	transcription elongation factor A3 [Source:NCBI gene;Acc:105088885]
ENSCDRP00005021430	ENSCDRG00005014875	TCP1	t-complex 1 [Source:NCBI gene;Acc:105101765]
ENSCDRP00005025368	ENSCDRG00005017496	TEFM	transcription elongation factor, mitochondrial [Source:HGNC Symbol;Acc:HGNC:26223]
ENSCDRP00005015159	ENSCDRG00005010667	TFF1	trefoil factor 1 [Source:HGNC Symbol;Acc:HGNC:11755]
ENSCDRP00005002809	ENSCDRG00005002012	TFG	trafficking from ER to golgi regulator [Source:NCBI gene;Acc:105087724]
ENSCDRP00005030199	ENSCDRG00005020622	TFIP11	tuftelin interacting protein 11 [Source:NCBI gene;Acc:105099486]
ENSCDRP00005003029	ENSCDRG00005002134	TGFBI	transforming growth factor beta induced [Source:HGNC Symbol;Acc:HGNC:11771]
ENSCDRP00005005439	ENSCDRG00005003872	TGFBRAP1	transforming growth factor beta receptor associated protein 1 [Source:NCBI gene;Acc:105099098]
ENSCDRP00005001710	ENSCDRG00005001262	THBS1	thrombospondin 1 [Source:HGNC Symbol;Acc:HGNC:11785]
ENSCDRP00005026990	ENSCDRG00005018591	THBS4	thrombospondin 4 [Source:NCBI gene;Acc:105084831]
ENSCDRP00005019197	ENSCDRG00005013376	THNSL2	threonine synthase like 2 [Source:HGNC Symbol;Acc:HGNC:25602]
ENSCDRP00005009304	ENSCDRG00005006591	THOC2	THO complex 2 [Source:HGNC Symbol;Acc:HGNC:19073]
ENSCDRP00005011852	ENSCDRG00005008423	THOP1	thimet oligopeptidase 1 [Source:HGNC Symbol;Acc:HGNC:11793]
ENSCDRP00005028148	ENSCDRG00005019344	THUMPD1	THUMP domain containing 1 [Source:NCBI gene;Acc:105091127]
ENSCDRP00005031128	ENSCDRG00005021265	THY1	Thy-1 cell surface antigen [Source:NCBI gene;Acc:105090133]
ENSCDRP00005022789	ENSCDRG00005015779	THYN1	thymocyte nuclear protein 1 [Source:NCBI gene;Acc:105104226]
ENSCDRP00005023371	ENSCDRG00005016058	TIAL1	TIA1 cytotoxic granule associated RNA binding protein like 1 [Source:HGNC Symbol;Acc:HGNC:11804]
ENSCDRP00005016574	ENSCDRG00005011523	TIMMDC1	translocase of inner mitochondrial membrane domain containing 1 [Source:HGNC Symbol;Acc:HGNC:1321]
ENSCDRP00005022815	ENSCDRG00005015818	TIMP3	TIMP metallopeptidase inhibitor 3 [Source:NCBI gene;Acc:105101079]
ENSCDRP00005020161	ENSCDRG00005014032	TJAP1	tight junction associated protein 1 [Source:HGNC Symbol;Acc:HGNC:17949]
ENSCDRP00005016540	ENSCDRG00005011584	TKTL1	transketolase like 1 [Source:NCBI gene;Acc:105098718]
ENSCDRP00005007120	ENSCDRG00005004840	TLN1	talin 1 [Source:HGNC Symbol;Acc:HGNC:11845]
ENSCDRP00005025603	ENSCDRG00005017633	TM2D3	TM2 domain containing 3 [Source:HGNC Symbol;Acc:HGNC:24128]
ENSCDRP00005018255	ENSCDRG00005012756	TMA7	translation machinery associated 7 homolog [Source:HGNC Symbol;Acc:HGNC:26932]
ENSCDRP00005029594	ENSCDRG00005020264	TMCC3	transmembrane and coiled-coil domain family 3 [Source:HGNC Symbol;Acc:HGNC:29199]
ENSCDRP00005016086	ENSCDRG00005011305	TMEM109	transmembrane protein 109 [Source:NCBI gene;Acc:105094891]
ENSCDRP00005010224	ENSCDRG00005007235	TMEM120A	transmembrane protein 120A [Source:NCBI gene;Acc:105089653]
ENSCDRP00005027875	ENSCDRG00005019166	TMEM120B	transmembrane protein 120B [Source:NCBI gene;Acc:105102516]
ENSCDRP00005012685	ENSCDRG00005008846	TMEM135	transmembrane protein 135 [Source:NCBI gene;Acc:105097957]
ENSCDRP00005021629	ENSCDRG00005014915	TMEM199	transmembrane protein 199 [Source:NCBI gene;Acc:105088190]
ENSCDRP00005017454	ENSCDRG00005012194	TMEM201	transmembrane protein 201 [Source:HGNC Symbol;Acc:HGNC:33719]
ENSCDRP00005025735	ENSCDRG00005017734	TMEM263	transmembrane protein 263 [Source:NCBI gene;Acc:105102973]
ENSCDRP00005030173	ENSCDRG00005020603	TMEM30A	transmembrane protein 30A [Source:NCBI gene;Acc:105105365]
ENSCDRP00005018297	ENSCDRG00005012795	TMEM70	transmembrane protein 70 [Source:HGNC Symbol;Acc:HGNC:26050]
ENSCDRP00005025924	ENSCDRG00005017856	TMEM72	transmembrane protein 72 [Source:HGNC Symbol;Acc:HGNC:31658]
ENSCDRP00005025229	ENSCDRG00005017395	TMOD2	tropomodulin 2 [Source:NCBI gene;Acc:105086625]
ENSCDRP00005028161	ENSCDRG00005019355	TMPO	thymopoietin [Source:HGNC Symbol;Acc:HGNC:11875]
ENSCDRP00005014681	ENSCDRG00005010405	TMSB4X	putative thymosin beta-4-like protein 2 [Source:NCBI gene;Acc:105089420]
ENSCDRP00005001694	ENSCDRG00005001254	TMX1	thioredoxin related transmembrane protein 1 [Source:NCBI gene;Acc:105091415]
ENSCDRP00005010780	ENSCDRG00005007651	TMX4	thioredoxin related transmembrane protein 4 [Source:NCBI gene;Acc:105101300]
ENSCDRP00005003103	ENSCDRG00005002203	TNKS1BP1	tankyrase 1 binding protein 1 [Source:NCBI gene;Acc:105101236]
ENSCDRP00005014060	ENSCDRG00005009872	TNPO3	transportin 3 [Source:HGNC Symbol;Acc:HGNC:17103]
ENSCDRP00005009614	ENSCDRG00005006836	TOMM20	translocase of outer mitochondrial membrane 20 [Source:NCBI gene;Acc:105088835]
ENSCDRP00005019950	ENSCDRG00005013913	TOMM34	translocase of outer mitochondrial membrane 34 [Source:NCBI gene;Acc:105087815]
ENSCDRP00005013666	ENSCDRG00005009676	TOP 1.00	DNA topoisomerase I [Source:NCBI gene;Acc:105085023]
ENSCDRP00005000520	ENSCDRG00005000415	TOR1A	torsin family 1 member A [Source:HGNC Symbol;Acc:HGNC:3098]
ENSCDRP00005014843	ENSCDRG00005010396	TOR1AIP1	torsin 1A interacting protein 1 [Source:HGNC Symbol;Acc:HGNC:29456]
ENSCDRP00005003931	ENSCDRG00005002769	TOX4	TOX high mobility group box family member 4 [Source:NCBI gene;Acc:105097614]
ENSCDRP00005027845	ENSCDRG00005019144	TPI1	triosephosphate isomerase 1 [Source:HGNC Symbol;Acc:HGNC:12009]
ENSCDRP00005020719	ENSCDRG00005014411	TPRG1L	tumor protein p63 regulated 1 like [Source:HGNC Symbol;Acc:HGNC:27007]
ENSCDRP00005000241	ENSCDRG00005000208	TRA2A	transformer 2 alpha homolog [Source:NCBI gene;Acc:105095072]
ENSCDRP00005021311	ENSCDRG00005014834	TRABD	TraB domain containing [Source:HGNC Symbol;Acc:HGNC:28805]
ENSCDRP00005013066	ENSCDRG00005009217	TRADD	TNFRSF1A associated via death domain [Source:HGNC Symbol;Acc:HGNC:12030]
ENSCDRP00005010049	ENSCDRG00005007149	TRAPPC3	trafficking protein particle complex 3 [Source:HGNC Symbol;Acc:HGNC:19942]
ENSCDRP00005009838	ENSCDRG00005006907	TRAPPC6A	trafficking protein particle complex 6A [Source:HGNC Symbol;Acc:HGNC:23069]
ENSCDRP00005027057	ENSCDRG00005018629	TRAPPC6B	trafficking protein particle complex 6B [Source:NCBI gene;Acc:105092127]
ENSCDRP00005026827	ENSCDRG00005018489	TRIAP1	TP53 regulated inhibitor of apoptosis 1 [Source:NCBI gene;Acc:105101996]
ENSCDRP00005014955	ENSCDRG00005010567	TRIM28	tripartite motif containing 28 [Source:HGNC Symbol;Acc:HGNC:16384]
ENSCDRP00005007440	ENSCDRG00005005176	TRIM33	tripartite motif containing 33 [Source:HGNC Symbol;Acc:HGNC:16290]
ENSCDRP00005008687	ENSCDRG00005006092	TRIM36	tripartite motif containing 36 [Source:HGNC Symbol;Acc:HGNC:16280]
ENSCDRP00005004967	ENSCDRG00005003486	TRIM38	tripartite motif containing 38 [Source:NCBI gene;Acc:105089147]
ENSCDRP00005007265	ENSCDRG00005005190	TRIM47	tripartite motif containing 47 [Source:HGNC Symbol;Acc:HGNC:19020]
ENSCDRP00005032638	ENSCDRG00005022203	TRIR	telomerase RNA component interacting RNase [Source:HGNC Symbol;Acc:HGNC:28424]
ENSCDRP00005025834	ENSCDRG00005017791	TRMT112	tRNA methyltransferase subunit 11-2 [Source:NCBI gene;Acc:105101549]
ENSCDRP00005017142	ENSCDRG00005011686	TRPV4	transient receptor potential cation channel subfamily V member 4 [Source:HGNC Symbol;Acc:HGNC:18083]
ENSCDRP00005024264	ENSCDRG00005016759	TSC22D4	TSC22 domain family member 4 [Source:HGNC Symbol;Acc:HGNC:21696]
ENSCDRP00005017114	ENSCDRG00005011857	TSG101	tumor susceptibility 101 [Source:NCBI gene;Acc:105095331]
ENSCDRP00005015578	ENSCDRG00005010925	TSPAN6	tetraspanin 6 [Source:HGNC Symbol;Acc:HGNC:11858]
ENSCDRP00005010494	ENSCDRG00005007456	TST	thiosulfate sulfurtransferase [Source:NCBI gene;Acc:105101574]
ENSCDRP00005022572	ENSCDRG00005015529	TSTD1	thiosulfate sulfurtransferase like domain containing 1 [Source:HGNC Symbol;Acc:HGNC:35410]
ENSCDRP00005007653	ENSCDRG00005005476	TTC21B	tetratricopeptide repeat domain 21B [Source:NCBI gene;Acc:105091050]
ENSCDRP00005032810	ENSCDRG00005022322	TTC7A	tetratricopeptide repeat domain 7A [Source:NCBI gene;Acc:105092369]
ENSCDRP00005007531	ENSCDRG00005005401	TTLL12	tubulin tyrosine ligase like 12 [Source:HGNC Symbol;Acc:HGNC:28974]
ENSCDRP00005007090	ENSCDRG00005003286	TTN	titin [Source:HGNC Symbol;Acc:HGNC:12403]
ENSCDRP00005024729	ENSCDRG00005017052	TUBAL3	tubulin alpha like 3 [Source:HGNC Symbol;Acc:HGNC:23534]
ENSCDRP00005008476	ENSCDRG00005005982	TXNDC12	thioredoxin domain containing 12 [Source:NCBI gene;Acc:105092962]
ENSCDRP00005027068	ENSCDRG00005018620	TXNRD2	thioredoxin reductase 2 [Source:HGNC Symbol;Acc:HGNC:18155]
ENSCDRP00005019774	ENSCDRG00005013732	UACA	uveal autoantigen with coiled-coil domains and ankyrin repeats [Source:NCBI gene;Acc:105087301]
ENSCDRP00005005471	ENSCDRG00005003860	UAP1	UDP-N-acetylglucosamine pyrophosphorylase 1 [Source:NCBI gene;Acc:105092699]
ENSCDRP00005007232	ENSCDRG00005004976	UBA5	ubiquitin like modifier activating enzyme 5 [Source:HGNC Symbol;Acc:HGNC:23230]
ENSCDRP00005002675	ENSCDRG00005001921	UBAC1	UBA domain containing 1 [Source:NCBI gene;Acc:105106014]
ENSCDRP00005000830	ENSCDRG00005000616	UBE2H	ubiquitin conjugating enzyme E2 H [Source:NCBI gene;Acc:105085380]
ENSCDRP00005028662	ENSCDRG00005019653	UBE2Q1	ubiquitin conjugating enzyme E2 Q1 [Source:HGNC Symbol;Acc:HGNC:15698]
ENSCDRP00005029907	ENSCDRG00005020449	UBE2R2	ubiquitin conjugating enzyme E2 R2 [Source:NCBI gene;Acc:105085580]
ENSCDRP00005024746	ENSCDRG00005017075	UBE2Z	ubiquitin conjugating enzyme E2 Z [Source:HGNC Symbol;Acc:HGNC:25847]
ENSCDRP00005031902	ENSCDRG00005021739	UBE3A	ubiquitin protein ligase E3A [Source:NCBI gene;Acc:105090788]
ENSCDRP00005015067	ENSCDRG00005010616	UBLCP1	ubiquitin like domain containing CTD phosphatase 1 [Source:NCBI gene;Acc:105099899]
ENSCDRP00005022286	ENSCDRG00005015457	UBR1	ubiquitin protein ligase E3 component n-recognin 1 [Source:HGNC Symbol;Acc:HGNC:16808]
ENSCDRP00005009808	ENSCDRG00005006239	UBR4	ubiquitin protein ligase E3 component n-recognin 4 [Source:NCBI gene;Acc:105103982]
ENSCDRP00005016750	ENSCDRG00005011579	UEVLD	UEV and lactate/malate dehyrogenase domains [Source:NCBI gene;Acc:105095333]
ENSCDRP00005023952	ENSCDRG00005016575	UFC1	ubiquitin-fold modifier conjugating enzyme 1 [Source:NCBI gene;Acc:105100113]
ENSCDRP00005023366	ENSCDRG00005016186	UFL1	UFM1 specific ligase 1 [Source:NCBI gene;Acc:105092257]
ENSCDRP00005016935	ENSCDRG00005011851	UGT1A1	UDP-glucuronosyltransferase 1-6-like [Source:NCBI gene;Acc:105105244]
ENSCDRP00005016308	ENSCDRG00005011353	UIMC1	ubiquitin interaction motif containing 1 [Source:HGNC Symbol;Acc:HGNC:30298]
ENSCDRP00005030654	ENSCDRG00005020963	UMPS	uridine monophosphate synthetase [Source:NCBI gene;Acc:105090275]
ENSCDRP00005027759	ENSCDRG00005019110	UNC119B	unc-119 lipid binding chaperone B [Source:NCBI gene;Acc:105101986]
ENSCDRP00005012630	ENSCDRG00005008931	UPF1	UPF1 RNA helicase and ATPase [Source:HGNC Symbol;Acc:HGNC:9962]
ENSCDRP00005002008	ENSCDRG00005001485	UPP2	uridine phosphorylase 2 [Source:NCBI gene;Acc:105093705]
ENSCDRP00005021882	ENSCDRG00005015218	UQCC1	ubiquinol-cytochrome-c reductase complex assembly factor 1 [Source:NCBI gene;Acc:105084964]
ENSCDRP00005030635	ENSCDRG00005020948	UQCRC2	cytochrome b-c1 complex subunit 2, mitochondrial [Source:NCBI gene;Acc:105092293]
ENSCDRP00005021687	ENSCDRG00005015002	UROD	uroporphyrinogen decarboxylase [Source:NCBI gene;Acc:105090878]
ENSCDRP00005001070	ENSCDRG00005000744	USO1	USO1 vesicle transport factor [Source:HGNC Symbol;Acc:HGNC:30904]
ENSCDRP00005002448	ENSCDRG00005001768	USP10	ubiquitin specific peptidase 10 [Source:HGNC Symbol;Acc:HGNC:12608]
ENSCDRP00005018894	ENSCDRG00005012782	USP24	ubiquitin specific peptidase 24 [Source:HGNC Symbol;Acc:HGNC:12623]
ENSCDRP00005007275	ENSCDRG00005005199	USP4	ubiquitin specific peptidase 4 [Source:HGNC Symbol;Acc:HGNC:12627]
ENSCDRP00005027773	ENSCDRG00005019114	USP5	ubiquitin specific peptidase 5 [Source:NCBI gene;Acc:105098201]
ENSCDRP00005023339	ENSCDRG00005016167	UXT	ubiquitously expressed prefoldin like chaperone [Source:HGNC Symbol;Acc:HGNC:12641]
ENSCDRP00005023391	ENSCDRG00005016194	VAMP8	vesicle associated membrane protein 8 [Source:NCBI gene;Acc:105104154]
ENSCDRP00005011601	ENSCDRG00005008248	VASN	vasorin [Source:HGNC Symbol;Acc:HGNC:18517]
ENSCDRP00005000267	ENSCDRG00005000183	VAV2	vav guanine nucleotide exchange factor 2 [Source:HGNC Symbol;Acc:HGNC:12658]
ENSCDRP00005000431	ENSCDRG00005000348	VCAM1	vascular cell adhesion molecule 1 [Source:NCBI gene;Acc:105084935]
ENSCDRP00005025561	ENSCDRG00005017643	VCL	vinculin [Source:HGNC Symbol;Acc:HGNC:12665]
ENSCDRP00005011860	ENSCDRG00005008294	VCP	valosin containing protein [Source:HGNC Symbol;Acc:HGNC:12666]
ENSCDRP00005028449	ENSCDRG00005019529	VDAC3	voltage dependent anion channel 3 [Source:NCBI gene;Acc:105086434]
ENSCDRP00005010818	ENSCDRG00005007671	VIM	vimentin [Source:HGNC Symbol;Acc:HGNC:12692]
ENSCDRP00005002728	ENSCDRG00005001976	VIPAS39	VPS33B interacting protein, apical-basolateral polarity regulator, spe-39 homolog [Source:NCBI gene;Acc:105086063]
ENSCDRP00005023351	ENSCDRG00005016176	VKORC1L1	vitamin K epoxide reductase complex subunit 1 like 1 [Source:HGNC Symbol;Acc:HGNC:21492]
ENSCDRP00005030124	ENSCDRG00005020572	VPS11	VPS11 core subunit of CORVET and HOPS complexes [Source:NCBI gene;Acc:105090151]
ENSCDRP00005013867	ENSCDRG00005009793	VPS16	VPS16 core subunit of CORVET and HOPS complexes [Source:NCBI gene;Acc:105096037]
ENSCDRP00005019502	ENSCDRG00005013209	VPS29	VPS29 retromer complex component [Source:NCBI gene;Acc:105102490]
ENSCDRP00005023317	ENSCDRG00005016149	VPS4B	vacuolar protein sorting 4 homolog B [Source:NCBI gene;Acc:105089002]
ENSCDRP00005019362	ENSCDRG00005013059	VPS53	VPS53 subunit of GARP complex [Source:NCBI gene;Acc:105088128]
ENSCDRP00005005278	ENSCDRG00005003733	VPS8	VPS8 subunit of CORVET complex [Source:NCBI gene;Acc:105085867]
ENSCDRP00005004944	ENSCDRG00005003465	VRK2	VRK serine/threonine kinase 2 [Source:NCBI gene;Acc:105097235]
ENSCDRP00005017587	ENSCDRG00005012078	VTA1	vesicle trafficking 1 [Source:NCBI gene;Acc:105092055]
ENSCDRP00005004201	ENSCDRG00005002953	WARS2	tryptophanyl tRNA synthetase 2, mitochondrial [Source:HGNC Symbol;Acc:HGNC:12730]
ENSCDRP00005015152	ENSCDRG00005010638	WASHC3	WASH complex subunit 3 [Source:NCBI gene;Acc:105097463]
ENSCDRP00005030596	ENSCDRG00005020909	WDR1	WD repeat domain 1 [Source:HGNC Symbol;Acc:HGNC:12754]
ENSCDRP00005021488	ENSCDRG00005014918	WDR11	WD repeat domain 11 [Source:NCBI gene;Acc:105104088]
ENSCDRP00005024781	ENSCDRG00005017129	WDR13	WD repeat domain 13 [Source:HGNC Symbol;Acc:HGNC:14352]
ENSCDRP00005026277	ENSCDRG00005018125	WDR18	WD repeat domain 18 [Source:HGNC Symbol;Acc:HGNC:17956]
ENSCDRP00005028484	ENSCDRG00005019563	WDR26	WD repeat domain 26 [Source:HGNC Symbol;Acc:HGNC:21208]
ENSCDRP00005005160	ENSCDRG00005003659	WDR33	WD repeat domain 33 [Source:HGNC Symbol;Acc:HGNC:25651]
ENSCDRP00005028278	ENSCDRG00005019422	WDR48	WD repeat domain 48 [Source:NCBI gene;Acc:105084644]
ENSCDRP00005032768	ENSCDRG00005022301	WDR5	WD repeat domain 5 [Source:NCBI gene;Acc:105102806]
ENSCDRP00005027444	ENSCDRG00005018876	WDR61	WD repeat domain 61 [Source:NCBI gene;Acc:105092223]
ENSCDRP00005003182	ENSCDRG00005002245	WDR87	WD repeat domain 87 [Source:HGNC Symbol;Acc:HGNC:29934]
ENSCDRP00005021597	ENSCDRG00005014977	WRNIP1	WRN helicase interacting protein 1 [Source:NCBI gene;Acc:105086740]
ENSCDRP00005021686	ENSCDRG00005015081	WTAP	WT1 associated protein [Source:HGNC Symbol;Acc:HGNC:16846]
ENSCDRP00005028531	ENSCDRG00005019584	WWC3	WWC family member 3 [Source:HGNC Symbol;Acc:HGNC:29237]
ENSCDRP00005028059	ENSCDRG00005019262	WWP2	WW domain containing E3 ubiquitin protein ligase 2 [Source:NCBI gene;Acc:105088391]
ENSCDRP00005011393	ENSCDRG00005008101	XPNPEP2	X-prolyl aminopeptidase 2 [Source:NCBI gene;Acc:105098824]
ENSCDRP00005008143	ENSCDRG00005005792	XPO6	exportin 6 [Source:NCBI gene;Acc:105098252]
ENSCDRP00005001603	ENSCDRG00005001090	YAP1	Yes associated protein 1 [Source:NCBI gene;Acc:105087179]
ENSCDRP00005024123	ENSCDRG00005016631	YBX1	Y-box binding protein 1 [Source:HGNC Symbol;Acc:HGNC:8014]
ENSCDRP00005010052	ENSCDRG00005007163	YIPF5	Yip1 domain family member 5 [Source:NCBI gene;Acc:105097772]
ENSCDRP00005017285	ENSCDRG00005012057	YME1L1	YME1 like 1 ATPase [Source:NCBI gene;Acc:105102335]
ENSCDRP00005008846	ENSCDRG00005006237	YTHDC2	YTH domain containing 2 [Source:HGNC Symbol;Acc:HGNC:24721]
ENSCDRP00005009733	ENSCDRG00005006917	YTHDF2	YTH N6-methyladenosine RNA binding protein 2 [Source:NCBI gene;Acc:105090387]
ENSCDRP00005012696	ENSCDRG00005009047	YWHAH	tyrosine 3-monooxygenase/tryptophan 5-monooxygenase activation protein eta [Source:HGNC Symbol;Acc:HGNC:12853]
ENSCDRP00005022436	ENSCDRG00005015550	YWHAZ	tyrosine 3-monooxygenase/tryptophan 5-monooxygenase activation protein zeta [Source:NCBI gene;Acc:105090535]
ENSCDRP00005019539	ENSCDRG00005013616	ZC2HC1A	zinc finger C2HC-type containing 1A [Source:NCBI gene;Acc:105088535]
ENSCDRP00005026880	ENSCDRG00005018495	ZC3H7A	zinc finger CCCH-type containing 7A [Source:NCBI gene;Acc:105089035]
ENSCDRP00005000919	ENSCDRG00005000669	ZC3HC1	zinc finger C3HC-type containing 1 [Source:NCBI gene;Acc:105085381]
ENSCDRP00005032003	ENSCDRG00005021767	ZCCHC8	zinc finger CCHC-type containing 8 [Source:HGNC Symbol;Acc:HGNC:25265]
ENSCDRP00005000208	ENSCDRG00005000177	ZFYVE19	zinc finger FYVE-type containing 19 [Source:NCBI gene;Acc:105096871]
ENSCDRP00005020039	ENSCDRG00005013984	ZMPSTE24	zinc metallopeptidase STE24 [Source:HGNC Symbol;Acc:HGNC:12877]
ENSCDRP00005026840	ENSCDRG00005018488	ZNF503	zinc finger protein 503 [Source:HGNC Symbol;Acc:HGNC:23589]
ENSCDRP00005002373	ENSCDRG00005001703	ZNF568	zinc finger protein 568 [Source:HGNC Symbol;Acc:HGNC:25392]
ENSCDRP00005019363	ENSCDRG00005013508	ZNF598	zinc finger protein 598 [Source:HGNC Symbol;Acc:HGNC:28079]
ENSCDRP00005014296	ENSCDRG00005010138	ZNF768	zinc finger protein 768 [Source:NCBI gene;Acc:105102735]
ENSCDRP00005020379	ENSCDRG00005014188	ZSCAN29	zinc finger and SCAN domain containing 29 [Source:NCBI gene;Acc:105101727]
ENSCDRP00005019947	ENSCDRG00005012776	ZW10	zw10 kinetochore protein [Source:HGNC Symbol;Acc:HGNC:13194]
ENSCDRP00005013366	ENSCDRG00005009474	ZZEF1	zinc finger ZZ-type and EF-hand domain containing 1 [Source:HGNC Symbol;Acc:HGNC:29027]

## Sheet: CorMed_overlap
Protein_catalogue_DEPs_CorMed_overlap
ensembl_peptide_id	ensembl_gene_id	external_gene_name	description
ENSCDRP00005017382	ENSCDRG00005012135	AARS1	alanyl-tRNA synthetase 1 [Source:NCBI gene;Acc:105097712]
ENSCDRP00005004844	ENSCDRG00005003408	ABCC2	ATP binding cassette subfamily C member 2 [Source:NCBI gene;Acc:105084309]
ENSCDRP00005006280	ENSCDRG00005004448	ABCC3	ATP binding cassette subfamily C member 3 [Source:NCBI gene;Acc:105097731]
ENSCDRP00005004023	ENSCDRG00005002817	ABCF3	ATP binding cassette subfamily F member 3 [Source:HGNC Symbol;Acc:HGNC:72]
ENSCDRP00005005321	ENSCDRG00005003797	ACBD3	acyl-CoA binding domain containing 3 [Source:NCBI gene;Acc:105099610]
ENSCDRP00005009451	ENSCDRG00005006747	ACO1	aconitase 1 [Source:HGNC Symbol;Acc:HGNC:117]
ENSCDRP00005010035	ENSCDRG00005007102	ACTA2	actin alpha 2, smooth muscle [Source:NCBI gene;Acc:105102830]
ENSCDRP00005009263	ENSCDRG00005006571	ACTR2	actin related protein 2 [Source:NCBI gene;Acc:105088933]
ENSCDRP00005025781	ENSCDRG00005017711	ADGRF5	adhesion G protein-coupled receptor F5 [Source:NCBI gene;Acc:105101210]
ENSCDRP00005006565	ENSCDRG00005004615	ADGRG1	adhesion G protein-coupled receptor G1 [Source:NCBI gene;Acc:105093810]
ENSCDRP00005022127	ENSCDRG00005015074	ADGRL2	adhesion G protein-coupled receptor L2 [Source:HGNC Symbol;Acc:HGNC:18582]
ENSCDRP00005020875	ENSCDRG00005014498	ADI1	ribonuclease H1 [Source:NCBI gene;Acc:105094024]
ENSCDRP00005022356	ENSCDRG00005015515	ADNP	activity dependent neuroprotector homeobox [Source:HGNC Symbol;Acc:HGNC:15766]
ENSCDRP00005018500	ENSCDRG00005012920	ADSS	adenylosuccinate synthase 2 [Source:HGNC Symbol;Acc:HGNC:292]
ENSCDRP00005013266	ENSCDRG00005009405	AGO2	argonaute RISC catalytic component 2 [Source:HGNC Symbol;Acc:HGNC:3263]
ENSCDRP00005020366	ENSCDRG00005014204	AGT	angiotensinogen [Source:NCBI gene;Acc:105104282]
ENSCDRP00005025629	ENSCDRG00005017676	AKAP17A	A-kinase anchoring protein 17A [Source:HGNC Symbol;Acc:HGNC:18783]
ENSCDRP00005028982	ENSCDRG00005019852	ALB	albumin [Source:NCBI gene;Acc:105091295]
ENSCDRP00005001387	ENSCDRG00005001017	ALCAM	activated leukocyte cell adhesion molecule [Source:NCBI gene;Acc:105087709]
ENSCDRP00005022103	ENSCDRG00005015341	ALG2	ALG2 alpha-1,3/1,6-mannosyltransferase [Source:NCBI gene;Acc:105086888]
ENSCDRP00005032218	ENSCDRG00005021949	ALKBH7	alkB homolog 7 [Source:HGNC Symbol;Acc:HGNC:21306]
ENSCDRP00005025126	ENSCDRG00005017333	ANGPTL3	angiopoietin like 3 [Source:NCBI gene;Acc:105096282]
ENSCDRP00005019116	ENSCDRG00005013238	ANKRD13A	ankyrin repeat domain 13A [Source:NCBI gene;Acc:105105369]
ENSCDRP00005002251	ENSCDRG00005001643	ANKRD28	ankyrin repeat domain 28 [Source:NCBI gene;Acc:105104359]
ENSCDRP00005018006	ENSCDRG00005012443	ANKRD44	ankyrin repeat domain 44 [Source:NCBI gene;Acc:105088802]
ENSCDRP00005013130	ENSCDRG00005009160	ANKS3	ankyrin repeat and sterile alpha motif domain containing 3 [Source:NCBI gene;Acc:105099816]
ENSCDRP00005020613	ENSCDRG00005014121	ANO6	anoctamin 6 [Source:NCBI gene;Acc:105097087]
ENSCDRP00005019714	ENSCDRG00005013758	ANXA7	annexin A7 [Source:NCBI gene;Acc:105092465]
ENSCDRP00005021353	ENSCDRG00005014828	AP1S1	adaptor related protein complex 1 subunit sigma 1 [Source:NCBI gene;Acc:105092392]
ENSCDRP00005017567	ENSCDRG00005012171	AP2B1	adaptor related protein complex 2 subunit beta 1 [Source:NCBI gene;Acc:105097873]
ENSCDRP00005000778	ENSCDRG00005000547	AP2S1	adaptor related protein complex 2 subunit sigma 1 [Source:NCBI gene;Acc:105104033]
ENSCDRP00005020068	ENSCDRG00005013676	API5	apoptosis inhibitor 5 [Source:HGNC Symbol;Acc:HGNC:594]
ENSCDRP00005009321	ENSCDRG00005005937	APOB	apolipoprotein B [Source:NCBI gene;Acc:105095730]
ENSCDRP00005008803	ENSCDRG00005006223	APOE	apolipoprotein E [Source:NCBI gene;Acc:105095464]
ENSCDRP00005011307	ENSCDRG00005007474	ARFGAP2	ADP ribosylation factor GTPase activating protein 2 [Source:NCBI gene;Acc:105106870]
ENSCDRP00005007126	ENSCDRG00005005102	ARFGAP3	ADP ribosylation factor GTPase activating protein 3 [Source:NCBI gene;Acc:105091870]
ENSCDRP00005007380	ENSCDRG00005005261	ARHGAP24	Rho GTPase activating protein 24 [Source:NCBI gene;Acc:105091593]
ENSCDRP00005016913	ENSCDRG00005011828	ARHGAP31	Rho GTPase activating protein 31 [Source:NCBI gene;Acc:105090331]
ENSCDRP00005012012	ENSCDRG00005008483	ARHGAP6	Rho GTPase activating protein 6 [Source:HGNC Symbol;Acc:HGNC:676]
ENSCDRP00005023905	ENSCDRG00005015940	ARHGEF11	Rho guanine nucleotide exchange factor 11 [Source:HGNC Symbol;Acc:HGNC:14580]
ENSCDRP00005020415	ENSCDRG00005014174	ARHGEF16	Rho guanine nucleotide exchange factor 16 [Source:HGNC Symbol;Acc:HGNC:15515]
ENSCDRP00005024239	ENSCDRG00005016630	ARHGEF18	Rho/Rac guanine nucleotide exchange factor 18 [Source:HGNC Symbol;Acc:HGNC:17090]
ENSCDRP00005014968	ENSCDRG00005010064	ARHGEF2	Rho/Rac guanine nucleotide exchange factor 2 [Source:HGNC Symbol;Acc:HGNC:682]
ENSCDRP00005000292	ENSCDRG00005000234	ARSB	arylsulfatase B [Source:HGNC Symbol;Acc:HGNC:714]
ENSCDRP00005031207	ENSCDRG00005016761	ASAP2	ArfGAP with SH3 domain, ankyrin repeat and PH domain 2 [Source:HGNC Symbol;Acc:HGNC:2721]
ENSCDRP00005017725	ENSCDRG00005012379	ASB9	ankyrin repeat and SOCS box containing 9 [Source:NCBI gene;Acc:105100396]
ENSCDRP00005003272	ENSCDRG00005002302	ASF1A	anti-silencing function 1A histone chaperone [Source:NCBI gene;Acc:105088348]
ENSCDRP00005021719	ENSCDRG00005014868	ASH2L	ASH2 like, histone lysine methyltransferase complex subunit [Source:NCBI gene;Acc:105089937]
ENSCDRP00005025320	ENSCDRG00005017407	ASMTL	acetylserotonin O-methyltransferase like [Source:HGNC Symbol;Acc:HGNC:751]
ENSCDRP00005008403	ENSCDRG00005005929	ATG12	autophagy related 12 [Source:NCBI gene;Acc:105095367]
ENSCDRP00005011188	ENSCDRG00005007883	ATL2	atlastin GTPase 2 [Source:HGNC Symbol;Acc:HGNC:24047]
ENSCDRP00005029445	ENSCDRG00005020065	ATP6AP2	ATPase H+ transporting accessory protein 2 [Source:NCBI gene;Acc:105104763]
ENSCDRP00005010873	ENSCDRG00005007709	ATP6V1B2	ATPase H+ transporting V1 subunit B2 [Source:NCBI gene;Acc:105102893]
ENSCDRP00005023439	ENSCDRG00005016211	ATP6V1C1	ATPase H+ transporting V1 subunit C1 [Source:NCBI gene;Acc:105090524]
ENSCDRP00005021170	ENSCDRG00005014719	ATP6V1G1	ATPase H+ transporting V1 subunit G1 [Source:HGNC Symbol;Acc:HGNC:864]
ENSCDRP00005030756	ENSCDRG00005021010	ATRX	ATRX chromatin remodeler [Source:NCBI gene;Acc:105095566]
ENSCDRP00005008135	ENSCDRG00005005790	B3GAT3	beta-1,3-glucuronyltransferase 3 [Source:HGNC Symbol;Acc:HGNC:923]
ENSCDRP00005023106	ENSCDRG00005016010	BAG3	BCL2 associated athanogene 3 [Source:HGNC Symbol;Acc:HGNC:939]
ENSCDRP00005029623	ENSCDRG00005020279	BAG6	BCL2 associated athanogene 6 [Source:HGNC Symbol;Acc:HGNC:13919]
ENSCDRP00005009010	ENSCDRG00005006346	BCCIP	BRCA2 and CDKN1A interacting protein [Source:HGNC Symbol;Acc:HGNC:978]
ENSCDRP00005014732	ENSCDRG00005010409	BCL2L2-PABPN1	BCL2 like 2 [Source:NCBI gene;Acc:105096987]
ENSCDRP00005021010	ENSCDRG00005014615	BDH1	3-hydroxybutyrate dehydrogenase 1 [Source:NCBI gene;Acc:105101274]
ENSCDRP00005016734	ENSCDRG00005011562	BICC1	transcription factor A, mitochondrial [Source:NCBI gene;Acc:105093841]
ENSCDRP00005003198	ENSCDRG00005002238	BMP2K	BMP2 inducible kinase [Source:HGNC Symbol;Acc:HGNC:18041]
ENSCDRP00005010031	ENSCDRG00005007065	BUB3	BUB3 mitotic checkpoint protein [Source:NCBI gene;Acc:105085759]
ENSCDRP00005017435	ENSCDRG00005012145	BUD31	BUD31 homolog [Source:HGNC Symbol;Acc:HGNC:29629]
ENSCDRP00005007412	ENSCDRG00005005277	BZW2	basic leucine zipper and W2 domains 2 [Source:HGNC Symbol;Acc:HGNC:18808]
ENSCDRP00005023108	ENSCDRG00005016004	C11orf58	chromosome unknown open reading frame, human C11orf58 [Source:NCBI gene;Acc:105086675]
ENSCDRP00005026041	ENSCDRG00005017944	C11orf68	chromosome 11 open reading frame 68 [Source:HGNC Symbol;Acc:HGNC:28801]
ENSCDRP00005012800	ENSCDRG00005009104	C16orf70	chromosome unknown open reading frame, human C16orf70 [Source:NCBI gene;Acc:105088463]
ENSCDRP00005016628	ENSCDRG00005011639	C18orf32	chromosome unknown open reading frame, human C18orf32 [Source:NCBI gene;Acc:105097594]
ENSCDRP00005024399	ENSCDRG00005016859	C1orf50	chromosome 1 open reading frame 50 [Source:HGNC Symbol;Acc:HGNC:28795]
ENSCDRP00005018543	ENSCDRG00005012957	C1QBP	complement C1q binding protein [Source:NCBI gene;Acc:105104779]
ENSCDRP00005014746	ENSCDRG00005010427	C2orf69	chromosome 2 open reading frame 69 [Source:HGNC Symbol;Acc:HGNC:26799]
ENSCDRP00005023006	ENSCDRG00005015939	C6	complement C6 [Source:HGNC Symbol;Acc:HGNC:1339]
ENSCDRP00005019565	ENSCDRG00005013653	C8A	complement C8 alpha chain [Source:HGNC Symbol;Acc:HGNC:1352]
ENSCDRP00005000499	ENSCDRG00005000393	C9orf78	chromosome 9 open reading frame 78 [Source:HGNC Symbol;Acc:HGNC:24932]
ENSCDRP00005005549	ENSCDRG00005003913	CA12	carbonic anhydrase 12 [Source:NCBI gene;Acc:105101792]
ENSCDRP00005011016	ENSCDRG00005007811	CAD	carbamoyl-phosphate synthetase 2, aspartate transcarbamylase, and dihydroorotase [Source:HGNC Symbol;Acc:HGNC:1424]
ENSCDRP00005006393	ENSCDRG00005004535	CALCOCO1	calcium binding and coiled-coil domain 1 [Source:NCBI gene;Acc:105094555]
ENSCDRP00005025494	ENSCDRG00005017590	CCAR1	cell division cycle and apoptosis regulator 1 [Source:NCBI gene;Acc:105093884]
ENSCDRP00005028029	ENSCDRG00005019276	CCDC22	coiled-coil domain containing 22 [Source:HGNC Symbol;Acc:HGNC:28909]
ENSCDRP00005016288	ENSCDRG00005011408	CCDC50	coiled-coil domain containing 50 [Source:HGNC Symbol;Acc:HGNC:18111]
ENSCDRP00005023327	ENSCDRG00005016129	CCDC97	coiled-coil domain containing 97 [Source:NCBI gene;Acc:105093366]
ENSCDRP00005024796	ENSCDRG00005016811	CD44	CD44 molecule (Indian blood group) [Source:HGNC Symbol;Acc:HGNC:1681]
ENSCDRP00005000897	ENSCDRG00005000602	CD47	CD47 molecule [Source:HGNC Symbol;Acc:HGNC:1682]
ENSCDRP00005001686	ENSCDRG00005001202	CDH13	cadherin 13 [Source:HGNC Symbol;Acc:HGNC:1753]
ENSCDRP00005007782	ENSCDRG00005005572	CDH5	cadherin 5 [Source:HGNC Symbol;Acc:HGNC:1764]
ENSCDRP00005017658	ENSCDRG00005012070	CDK13	cyclin dependent kinase 13 [Source:HGNC Symbol;Acc:HGNC:1733]
ENSCDRP00005026747	ENSCDRG00005018430	CDKAL1	CDK5 regulatory subunit associated protein 1 like 1 [Source:NCBI gene;Acc:105089121]
ENSCDRP00005023524	ENSCDRG00005016254	CDKN2AIP	CDKN2A interacting protein [Source:HGNC Symbol;Acc:HGNC:24325]
ENSCDRP00005002035	ENSCDRG00005000585	CEP170B	centrosomal protein 170B [Source:HGNC Symbol;Acc:HGNC:20362]
ENSCDRP00005001610	ENSCDRG00005001191	CEP41	centrosomal protein 41 [Source:NCBI gene;Acc:105085389]
ENSCDRP00005026271	ENSCDRG00005018124	CERS2	ceramide synthase 2 [Source:NCBI gene;Acc:105103195]
ENSCDRP00005007640	ENSCDRG00005005469	CFAP20	cilia and flagella associated protein 20 [Source:NCBI gene;Acc:105093800]
ENSCDRP00005020816	ENSCDRG00005014471	CFDP1	craniofacial development protein 1 [Source:NCBI gene;Acc:105106834]
ENSCDRP00005032293	ENSCDRG00005021991	CHCHD10	coiled-coil-helix-coiled-coil-helix domain containing 10 [Source:NCBI gene;Acc:105095208]
ENSCDRP00005023271	ENSCDRG00005016122	CHCHD2	coiled-coil-helix-coiled-coil-helix domain containing 2 [Source:NCBI gene;Acc:105089704]
ENSCDRP00005024443	ENSCDRG00005016897	CHCHD6	coiled-coil-helix-coiled-coil-helix domain containing 6 [Source:HGNC Symbol;Acc:HGNC:28184]
ENSCDRP00005029672	ENSCDRG00005020260	CHCHD7	coiled-coil-helix-coiled-coil-helix domain containing 7 [Source:NCBI gene;Acc:105097051]
ENSCDRP00005016608	ENSCDRG00005011310	CLASP1	cytoplasmic linker associated protein 1 [Source:HGNC Symbol;Acc:HGNC:17088]
ENSCDRP00005024207	ENSCDRG00005016715	CLDN19	claudin 19 [Source:HGNC Symbol;Acc:HGNC:2040]
ENSCDRP00005004988	ENSCDRG00005003517	CLDN3	claudin 3 [Source:NCBI gene;Acc:105089676]
ENSCDRP00005030389	ENSCDRG00005020758	CLDN7	claudin 7 [Source:NCBI gene;Acc:105103042]
ENSCDRP00005002121	ENSCDRG00005001554	CLDN8	claudin 8 [Source:NCBI gene;Acc:105086791]
ENSCDRP00005031800	ENSCDRG00005021573	CLIP1	CAP-Gly domain containing linker protein 1 [Source:HGNC Symbol;Acc:HGNC:10461]
ENSCDRP00005005066	ENSCDRG00005003596	CLTB	clathrin light chain B [Source:NCBI gene;Acc:105099571]
ENSCDRP00005013793	ENSCDRG00005009755	CMC1	C-X9-C motif containing 1 [Source:HGNC Symbol;Acc:HGNC:28783]
ENSCDRP00005018368	ENSCDRG00005012708	CNNM2	cyclin and CBS domain divalent metal cation transport mediator 2 [Source:HGNC Symbol;Acc:HGNC:103]
ENSCDRP00005013232	ENSCDRG00005009390	COA3	cytochrome c oxidase assembly factor 3 homolog, mitochondrial [Source:NCBI gene;Acc:105090477]
ENSCDRP00005026569	ENSCDRG00005018314	COA5	cytochrome c oxidase assembly factor 5 [Source:NCBI gene;Acc:105099795]
ENSCDRP00005005104	ENSCDRG00005003626	COG7	component of oligomeric golgi complex 7 [Source:NCBI gene;Acc:105094824]
ENSCDRP00005021897	ENSCDRG00005015220	COMMD2	COMM domain containing 2 [Source:HGNC Symbol;Acc:HGNC:24993]
ENSCDRP00005014024	ENSCDRG00005009858	COPS6	COP9 signalosome subunit 6 [Source:NCBI gene;Acc:105104800]
ENSCDRP00005027030	ENSCDRG00005018628	COQ5	coenzyme Q5, methyltransferase [Source:HGNC Symbol;Acc:HGNC:28722]
ENSCDRP00005017273	ENSCDRG00005012045	COX20	cytochrome c oxidase assembly factor COX20 [Source:HGNC Symbol;Acc:HGNC:26970]
ENSCDRP00005030192	ENSCDRG00005020619	COX7A2	cytochrome c oxidase subunit 7A2, mitochondrial [Source:NCBI gene;Acc:105105462]
ENSCDRP00005010574	ENSCDRG00005007487	CPB2	carboxypeptidase B2 [Source:NCBI gene;Acc:105089749]
ENSCDRP00005011884	ENSCDRG00005008435	CPT2	carnitine palmitoyltransferase 2 [Source:NCBI gene;Acc:105090776]
ENSCDRP00005002205	ENSCDRG00005001591	CPVL	carboxypeptidase vitellogenic like [Source:HGNC Symbol;Acc:HGNC:14399]
ENSCDRP00005009239	ENSCDRG00005006474	CRBN	cereblon [Source:HGNC Symbol;Acc:HGNC:30185]
ENSCDRP00005016451	ENSCDRG00005011522	CRKL	CRK like proto-oncogene, adaptor protein [Source:NCBI gene;Acc:105095221]
ENSCDRP00005013537	ENSCDRG00005009334	CRTC1	CREB regulated transcription coactivator 1 [Source:HGNC Symbol;Acc:HGNC:16062]
ENSCDRP00005023151	ENSCDRG00005016043	CSRP2	cysteine and glycine rich protein 2 [Source:NCBI gene;Acc:105095976]
ENSCDRP00005019233	ENSCDRG00005013383	CTCF	CCCTC-binding factor [Source:NCBI gene;Acc:105088439]
ENSCDRP00005015801	ENSCDRG00005011053	CTNNAL1	catenin alpha like 1 [Source:HGNC Symbol;Acc:HGNC:2512]
ENSCDRP00005021654	ENSCDRG00005015048	CTSF	cathepsin F [Source:HGNC Symbol;Acc:HGNC:2531]
ENSCDRP00005031320	ENSCDRG00005021382	CTTN	cortactin [Source:HGNC Symbol;Acc:HGNC:3338]
ENSCDRP00005001003	ENSCDRG00005000760	CTTNBP2NL	CTTNBP2 N-terminal like [Source:HGNC Symbol;Acc:HGNC:25330]
ENSCDRP00005012937	ENSCDRG00005008952	CUL1	cullin 1 [Source:NCBI gene;Acc:105085195]
ENSCDRP00005003649	ENSCDRG00005002545	CUL3	cullin 3 [Source:NCBI gene;Acc:105088294]
ENSCDRP00005023014	ENSCDRG00005015943	CWC15	CWC15 spliceosome associated protein homolog [Source:HGNC Symbol;Acc:HGNC:26939]
ENSCDRP00005005620	ENSCDRG00005003917	CX3CL1	C-X3-C motif chemokine ligand 1 [Source:HGNC Symbol;Acc:HGNC:10647]
ENSCDRP00005000027	ENSCDRG00005000028	CXADR	CXADR Ig-like cell adhesion molecule [Source:NCBI gene;Acc:105086819]
ENSCDRP00005003665	ENSCDRG00005002577	CYFIP1	cytoplasmic FMR1 interacting protein 1 [Source:HGNC Symbol;Acc:HGNC:13759]
ENSCDRP00005032458	ENSCDRG00005022091	CYP51A1	cytochrome P450 family 51 subfamily A member 1 [Source:HGNC Symbol;Acc:HGNC:2649]
ENSCDRP00005002704	ENSCDRG00005001950	CYTH2	cytohesin 2 [Source:HGNC Symbol;Acc:HGNC:9502]
ENSCDRP00005012805	ENSCDRG00005008986	DAP3	death associated protein 3 [Source:HGNC Symbol;Acc:HGNC:2673]
ENSCDRP00005005330	ENSCDRG00005003777	DARS2	aspartyl-tRNA synthetase 2, mitochondrial [Source:NCBI gene;Acc:105092780]
ENSCDRP00005018211	ENSCDRG00005012743	DCAF1	DDB1 and CUL4 associated factor 1 [Source:NCBI gene;Acc:105087272]
ENSCDRP00005017368	ENSCDRG00005012121	DDX17	DEAD-box helicase 17 [Source:HGNC Symbol;Acc:HGNC:2740]
ENSCDRP00005029793	ENSCDRG00005020330	DDX3X	DEAD-box helicase 3 X-linked [Source:HGNC Symbol;Acc:HGNC:2745]
ENSCDRP00005029827	ENSCDRG00005020403	DDX6	DEAD-box helicase 6 [Source:NCBI gene;Acc:105090162]
ENSCDRP00005024784	ENSCDRG00005016963	DGAT1	diacylglycerol O-acyltransferase 1 [Source:HGNC Symbol;Acc:HGNC:2843]
ENSCDRP00005008273	ENSCDRG00005005857	DGUOK	deoxyguanosine kinase [Source:NCBI gene;Acc:105096565]
ENSCDRP00005031271	ENSCDRG00005021350	DHCR7	7-dehydrocholesterol reductase [Source:NCBI gene;Acc:105104565]
ENSCDRP00005007167	ENSCDRG00005005123	DHRS7	dehydrogenase/reductase 7 [Source:NCBI gene;Acc:105086226]
ENSCDRP00005030228	ENSCDRG00005020644	DHRS7B	dehydrogenase/reductase 7B [Source:NCBI gene;Acc:105100593]
ENSCDRP00005022795	ENSCDRG00005015802	DHX15	DEAH-box helicase 15 [Source:NCBI gene;Acc:105098362]
ENSCDRP00005014150	ENSCDRG00005009555	DHX30	DExH-box helicase 30 [Source:NCBI gene;Acc:105103749]
ENSCDRP00005007278	ENSCDRG00005004711	DNAJC6	DnaJ heat shock protein family (Hsp40) member C6 [Source:NCBI gene;Acc:105107128]
ENSCDRP00005013182	ENSCDRG00005009348	DNAJC8	DnaJ heat shock protein family (Hsp40) member C8 [Source:NCBI gene;Acc:105103324]
ENSCDRP00005003081	ENSCDRG00005002183	DR1	down-regulator of transcription 1 [Source:HGNC Symbol;Acc:HGNC:3017]
ENSCDRP00005016649	ENSCDRG00005011063	DTNA	dystrobrevin alpha [Source:HGNC Symbol;Acc:HGNC:3057]
ENSCDRP00005033005	ENSCDRG00005022444	EFEMP1	EGF containing fibulin extracellular matrix protein 1 [Source:NCBI gene;Acc:105097229]
ENSCDRP00005012207	ENSCDRG00005008589	EFHD1	EF-hand domain family member D1 [Source:HGNC Symbol;Acc:HGNC:29556]
ENSCDRP00005005673	ENSCDRG00005004049	EFNB2	ephrin B2 [Source:NCBI gene;Acc:105094089]
ENSCDRP00005007030	ENSCDRG00005004989	EHBP1	EH domain binding protein 1 [Source:HGNC Symbol;Acc:HGNC:29144]
ENSCDRP00005025734	ENSCDRG00005017735	EIF1AD	eukaryotic translation initiation factor 1A domain containing [Source:NCBI gene;Acc:105102576]
ENSCDRP00005014141	ENSCDRG00005010002	EIF2D	eukaryotic translation initiation factor 2D [Source:NCBI gene;Acc:105098612]
ENSCDRP00005024166	ENSCDRG00005016694	EIF3A	eukaryotic translation initiation factor 3 subunit A [Source:HGNC Symbol;Acc:HGNC:3271]
ENSCDRP00005010839	ENSCDRG00005007680	EIF3C
ENSCDRP00005012044	ENSCDRG00005008311	EIF4E2	eukaryotic translation initiation factor 4E family member 2 [Source:HGNC Symbol;Acc:HGNC:3293]
ENSCDRP00005019183	ENSCDRG00005013355	ELAVL1	ELAV like RNA binding protein 1 [Source:NCBI gene;Acc:105087577]
ENSCDRP00005016660	ENSCDRG00005011641	ELL2	elongation factor for RNA polymerase II 2 [Source:NCBI gene;Acc:105100891]
ENSCDRP00005014469	ENSCDRG00005010079	ELMO3	engulfment and cell motility 3 [Source:HGNC Symbol;Acc:HGNC:17289]
ENSCDRP00005029151	ENSCDRG00005019564	ELP4	elongator acetyltransferase complex subunit 4 [Source:NCBI gene;Acc:105106634]
ENSCDRP00005012378	ENSCDRG00005008788	ELP6	elongator acetyltransferase complex subunit 6 [Source:HGNC Symbol;Acc:HGNC:25976]
ENSCDRP00005001036	ENSCDRG00005000755	ENSCDRG00005000755	heterogeneous nuclear ribonucleoprotein A2/B1 [Source:NCBI gene;Acc:105102130]
ENSCDRP00005001252	ENSCDRG00005000923	ENSCDRG00005000923
ENSCDRP00005001555	ENSCDRG00005001147	ENSCDRG00005001147	transmembrane p24 trafficking protein 10 [Source:NCBI gene;Acc:105086087]
ENSCDRP00005001743	ENSCDRG00005001282	ENSCDRG00005001282
ENSCDRP00005001754	ENSCDRG00005001285	ENSCDRG00005001285	DNA damage regulated autophagy modulator 2 [Source:NCBI gene;Acc:105100464]
ENSCDRP00005001956	ENSCDRG00005001438	ENSCDRG00005001438
ENSCDRP00005002220	ENSCDRG00005001626	ENSCDRG00005001626
ENSCDRP00005002392	ENSCDRG00005001749	ENSCDRG00005001749
ENSCDRP00005003036	ENSCDRG00005002153	ENSCDRG00005002153
ENSCDRP00005003333	ENSCDRG00005002344	ENSCDRG00005002344
ENSCDRP00005003408	ENSCDRG00005002392	ENSCDRG00005002392	mitochondrial ribosomal protein L48 [Source:NCBI gene;Acc:105096921]
ENSCDRP00005003583	ENSCDRG00005002517	ENSCDRG00005002517
ENSCDRP00005004551	ENSCDRG00005003193	ENSCDRG00005003193	myristoylated alanine rich protein kinase C substrate [Source:HGNC Symbol;Acc:HGNC:6759]
ENSCDRP00005004728	ENSCDRG00005003308	ENSCDRG00005003308
ENSCDRP00005006365	ENSCDRG00005004523	ENSCDRG00005004523
ENSCDRP00005006762	ENSCDRG00005004830	ENSCDRG00005004830	histone H3.1 [Source:NCBI gene;Acc:105084571]
ENSCDRP00005007127	ENSCDRG00005004945	ENSCDRG00005004945
ENSCDRP00005007109	ENSCDRG00005005104	ENSCDRG00005005104	ribosomal protein S26 [Source:HGNC Symbol;Acc:HGNC:10414]
ENSCDRP00005007872	ENSCDRG00005005626	ENSCDRG00005005626	NADH:ubiquinone oxidoreductase subunit C2 [Source:NCBI gene;Acc:105097534]
ENSCDRP00005008775	ENSCDRG00005006192	ENSCDRG00005006192	translocase of outer mitochondrial membrane 40 [Source:NCBI gene;Acc:105095467]
ENSCDRP00005008805	ENSCDRG00005006197	ENSCDRG00005006197	ribosomal protein S21 [Source:NCBI gene;Acc:105095676]
ENSCDRP00005009361	ENSCDRG00005006550	ENSCDRG00005006550	eukaryotic translation initiation factor 4E [Source:NCBI gene;Acc:105089538]
ENSCDRP00005009198	ENSCDRG00005006551	ENSCDRG00005006551
ENSCDRP00005009283	ENSCDRG00005006594	ENSCDRG00005006594
ENSCDRP00005010095	ENSCDRG00005007198	ENSCDRG00005007198	mitochondrial ribosomal protein S10 [Source:NCBI gene;Acc:105086762]
ENSCDRP00005010241	ENSCDRG00005007214	ENSCDRG00005007214
ENSCDRP00005010408	ENSCDRG00005007349	ENSCDRG00005007349	tetraspanin 14 [Source:NCBI gene;Acc:105092413]
ENSCDRP00005014743	ENSCDRG00005007446	ENSCDRG00005007446
ENSCDRP00005010741	ENSCDRG00005007621	ENSCDRG00005007621
ENSCDRP00005011183	ENSCDRG00005007915	ENSCDRG00005007915	prostaglandin reductase 2 [Source:NCBI gene;Acc:105086120]
ENSCDRP00005011208	ENSCDRG00005007972	ENSCDRG00005007972	coatomer protein complex subunit beta 2 [Source:NCBI gene;Acc:105086308]
ENSCDRP00005011546	ENSCDRG00005007988	ENSCDRG00005007988	tumor protein, translationally-controlled 1 [Source:NCBI gene;Acc:105089754]
ENSCDRP00005011663	ENSCDRG00005008205	ENSCDRG00005008205
ENSCDRP00005011828	ENSCDRG00005008398	ENSCDRG00005008398
ENSCDRP00005013060	ENSCDRG00005008955	ENSCDRG00005008955	golgin A2 [Source:NCBI gene;Acc:105092580]
ENSCDRP00005013831	ENSCDRG00005009663	ENSCDRG00005009663	complement factor I [Source:NCBI gene;Acc:105089900]
ENSCDRP00005014426	ENSCDRG00005009703	ENSCDRG00005009703	proteasome activator subunit 3 [Source:NCBI gene;Acc:105090481]
ENSCDRP00005013776	ENSCDRG00005009752	ENSCDRG00005009752
ENSCDRP00005013807	ENSCDRG00005009760	ENSCDRG00005009760
ENSCDRP00005014041	ENSCDRG00005009942	ENSCDRG00005009942
ENSCDRP00005014118	ENSCDRG00005010004	ENSCDRG00005010004
ENSCDRP00005014338	ENSCDRG00005010073	ENSCDRG00005010073
ENSCDRP00005014416	ENSCDRG00005010073	ENSCDRG00005010073
ENSCDRP00005015759	ENSCDRG00005011055	ENSCDRG00005011055
ENSCDRP00005019697	ENSCDRG00005011239	ENSCDRG00005011239
ENSCDRP00005016365	ENSCDRG00005011475	ENSCDRG00005011475	ATP binding cassette subfamily F member 2 [Source:NCBI gene;Acc:105098681]
ENSCDRP00005016456	ENSCDRG00005011508	ENSCDRG00005011508	YjeF N-terminal domain containing 3 [Source:HGNC Symbol;Acc:HGNC:24785]
ENSCDRP00005017173	ENSCDRG00005011914	ENSCDRG00005011914
ENSCDRP00005017621	ENSCDRG00005012280	ENSCDRG00005012280	NADH:ubiquinone oxidoreductase subunit V3 [Source:NCBI gene;Acc:105105846]
ENSCDRP00005017735	ENSCDRG00005012399	ENSCDRG00005012399
ENSCDRP00005017920	ENSCDRG00005012504	ENSCDRG00005012504	NOP2 nucleolar protein [Source:NCBI gene;Acc:105098217]
ENSCDRP00005018325	ENSCDRG00005012625	ENSCDRG00005012625
ENSCDRP00005018328	ENSCDRG00005012811	ENSCDRG00005012811
ENSCDRP00005018824	ENSCDRG00005013131	ENSCDRG00005013131
ENSCDRP00005019266	ENSCDRG00005013451	ENSCDRG00005013451	ring finger protein 113A [Source:NCBI gene;Acc:105093940]
ENSCDRP00005019489	ENSCDRG00005013577	ENSCDRG00005013577
ENSCDRP00005019495	ENSCDRG00005013613	ENSCDRG00005013613	serum amyloid A-2 protein-like [Source:NCBI gene;Acc:105095327]
ENSCDRP00005019723	ENSCDRG00005013767	ENSCDRG00005013767	fission, mitochondrial 1 [Source:NCBI gene;Acc:105092388]
ENSCDRP00005020530	ENSCDRG00005013830	ENSCDRG00005013830
ENSCDRP00005019924	ENSCDRG00005013878	ENSCDRG00005013878
ENSCDRP00005019988	ENSCDRG00005013938	ENSCDRG00005013938
ENSCDRP00005030701	ENSCDRG00005013954	ENSCDRG00005013954	complement C4A (Rodgers blood group) [Source:NCBI gene;Acc:105087437]
ENSCDRP00005021503	ENSCDRG00005014763	ENSCDRG00005014763
ENSCDRP00005021315	ENSCDRG00005014785	ENSCDRG00005014785	vitronectin [Source:NCBI gene;Acc:105088189]
ENSCDRP00005021738	ENSCDRG00005015124	ENSCDRG00005015124	thiosulfate sulfurtransferase like domain containing 3 [Source:NCBI gene;Acc:105092243]
ENSCDRP00005022325	ENSCDRG00005015487	ENSCDRG00005015487
ENSCDRP00005022385	ENSCDRG00005015541	ENSCDRG00005015541	mitochondrial ribosomal protein S17 [Source:NCBI gene;Acc:105089710]
ENSCDRP00005022460	ENSCDRG00005015582	ENSCDRG00005015582
ENSCDRP00005022498	ENSCDRG00005015606	ENSCDRG00005015606
ENSCDRP00005022821	ENSCDRG00005015822	ENSCDRG00005015822	dynein light chain Tctex-type 1 [Source:NCBI gene;Acc:105103122]
ENSCDRP00005023573	ENSCDRG00005016295	ENSCDRG00005016295
ENSCDRP00005023655	ENSCDRG00005016373	ENSCDRG00005016373
ENSCDRP00005023771	ENSCDRG00005016450	ENSCDRG00005016450	adaptor related protein complex 3 subunit mu 1 [Source:NCBI gene;Acc:105092449]
ENSCDRP00005024059	ENSCDRG00005016566	ENSCDRG00005016566
ENSCDRP00005023977	ENSCDRG00005016587	ENSCDRG00005016587	spindlin 1 [Source:NCBI gene;Acc:105086413]
ENSCDRP00005023985	ENSCDRG00005016588	ENSCDRG00005016588
ENSCDRP00005024056	ENSCDRG00005016635	ENSCDRG00005016635	protein CXorf40A-like [Source:NCBI gene;Acc:105106552]
ENSCDRP00005024281	ENSCDRG00005016793	ENSCDRG00005016793
ENSCDRP00005024362	ENSCDRG00005016831	ENSCDRG00005016831
ENSCDRP00005024675	ENSCDRG00005016960	ENSCDRG00005016960	protein only RNase P catalytic subunit [Source:NCBI gene;Acc:105094169]
ENSCDRP00005025404	ENSCDRG00005017538	ENSCDRG00005017538
ENSCDRP00005025754	ENSCDRG00005017748	ENSCDRG00005017748	peroxiredoxin 5 [Source:HGNC Symbol;Acc:HGNC:9355]
ENSCDRP00005026154	ENSCDRG00005017940	ENSCDRG00005017940	LIM zinc finger domain containing 1 [Source:NCBI gene;Acc:105099087]
ENSCDRP00005026032	ENSCDRG00005017961	ENSCDRG00005017961	mitochondrial ribosomal protein L30 [Source:NCBI gene;Acc:105099126]
ENSCDRP00005026524	ENSCDRG00005018176	ENSCDRG00005018176
ENSCDRP00005026773	ENSCDRG00005018236	ENSCDRG00005018236	AT-rich interaction domain 1B [Source:NCBI gene;Acc:105100945]
ENSCDRP00005026769	ENSCDRG00005018450	ENSCDRG00005018450
ENSCDRP00005026786	ENSCDRG00005018464	ENSCDRG00005018464	gamma-glutamylamine cyclotransferase [Source:NCBI gene;Acc:105094104]
ENSCDRP00005027130	ENSCDRG00005018682	ENSCDRG00005018682
ENSCDRP00005028763	ENSCDRG00005019723	ENSCDRG00005019723
ENSCDRP00005029026	ENSCDRG00005019881	ENSCDRG00005019881	DNA damage inducible 1 homolog 2 [Source:NCBI gene;Acc:105107060]
ENSCDRP00005029158	ENSCDRG00005019956	ENSCDRG00005019956	tetraspanin 7 [Source:NCBI gene;Acc:105099917]
ENSCDRP00005030455	ENSCDRG00005020805	ENSCDRG00005020805
ENSCDRP00005030667	ENSCDRG00005020964	ENSCDRG00005020964
ENSCDRP00005030770	ENSCDRG00005021024	ENSCDRG00005021024
ENSCDRP00005031181	ENSCDRG00005021276	ENSCDRG00005021276	nucleosome assembly protein 1 like 4 [Source:NCBI gene;Acc:105104559]
ENSCDRP00005031318	ENSCDRG00005021378	ENSCDRG00005021378	VPS33A core subunit of CORVET and HOPS complexes [Source:NCBI gene;Acc:105102526]
ENSCDRP00005031418	ENSCDRG00005021448	ENSCDRG00005021448	SLA class II histocompatibility antigen, DQ haplotype D alpha chain-like [Source:NCBI gene;Acc:105101412]
ENSCDRP00005031651	ENSCDRG00005021595	ENSCDRG00005021595	C-type lectin domain family 2 member B [Source:NCBI gene;Acc:105098156]
ENSCDRP00005032376	ENSCDRG00005022037	ENSCDRG00005022037	small nuclear ribonucleoprotein D3 polypeptide [Source:NCBI gene;Acc:105095194]
ENSCDRP00005032770	ENSCDRG00005022284	ENSCDRG00005022284
ENSCDRP00005032758	ENSCDRG00005022292	ENSCDRG00005022292
ENSCDRP00005032991	ENSCDRG00005022437	ENSCDRG00005022437	prolyl-tRNA synthetase associated domain-containing protein 1 [Source:NCBI gene;Acc:105097223]
ENSCDRP00005032108	ENSCDRG00005021871	EPB41L2	erythrocyte membrane protein band 4.1 like 2 [Source:NCBI gene;Acc:105096336]
ENSCDRP00005032118	ENSCDRG00005021871	EPB41L2	erythrocyte membrane protein band 4.1 like 2 [Source:NCBI gene;Acc:105096336]
ENSCDRP00005017820	ENSCDRG00005012411	EPB41L5	erythrocyte membrane protein band 4.1 like 5 [Source:NCBI gene;Acc:105088355]
ENSCDRP00005021986	ENSCDRG00005015268	EPHB4	EPH receptor B4 [Source:NCBI gene;Acc:105088565]
ENSCDRP00005007363	ENSCDRG00005005246	EPS15	epidermal growth factor receptor pathway substrate 15 [Source:HGNC Symbol;Acc:HGNC:3419]
ENSCDRP00005022791	ENSCDRG00005015816	ESAM	endothelial cell adhesion molecule [Source:HGNC Symbol;Acc:HGNC:17474]
ENSCDRP00005004600	ENSCDRG00005003234	EXD2	exonuclease 3'-5' domain containing 2 [Source:HGNC Symbol;Acc:HGNC:20217]
ENSCDRP00005004887	ENSCDRG00005003347	EXOC5	exocyst complex component 5 [Source:HGNC Symbol;Acc:HGNC:10696]
ENSCDRP00005018114	ENSCDRG00005012668	EXOC8	exocyst complex component 8 [Source:HGNC Symbol;Acc:HGNC:24659]
ENSCDRP00005017502	ENSCDRG00005012232	EXOSC6	exosome component 6 [Source:HGNC Symbol;Acc:HGNC:19055]
ENSCDRP00005006798	ENSCDRG00005004857	EXOSC7	exosome component 7 [Source:HGNC Symbol;Acc:HGNC:28112]
ENSCDRP00005012557	ENSCDRG00005008747	EYA3	EYA transcriptional coactivator and phosphatase 3 [Source:NCBI gene;Acc:105103321]
ENSCDRP00005005011	ENSCDRG00005003536	FAF2	Fas associated factor family member 2 [Source:NCBI gene;Acc:105099572]
ENSCDRP00005009927	ENSCDRG00005007051	FAM162A	family with sequence similarity 162 member A [Source:NCBI gene;Acc:105090297]
ENSCDRP00005005534	ENSCDRG00005003932	FAM3C	FAM3 metabolism regulating signaling molecule C [Source:NCBI gene;Acc:105085334]
ENSCDRP00005009717	ENSCDRG00005006938	FAS	Fas cell surface death receptor [Source:NCBI gene;Acc:105102832]
ENSCDRP00005016107	ENSCDRG00005009101	FAT1	FAT atypical cadherin 1 [Source:HGNC Symbol;Acc:HGNC:3595]
ENSCDRP00005006003	ENSCDRG00005004148	FBXL20	F-box and leucine rich repeat protein 20 [Source:NCBI gene;Acc:105099049]
ENSCDRP00005024350	ENSCDRG00005016815	FBXO2	F-box protein 2 [Source:NCBI gene;Acc:105107028]
ENSCDRP00005011680	ENSCDRG00005008269	FDPS	farnesyl diphosphate synthase [Source:NCBI gene;Acc:105088801]
ENSCDRP00005024909	ENSCDRG00005017208	FGL2	fibrinogen like 2 [Source:HGNC Symbol;Acc:HGNC:3696]
ENSCDRP00005005189	ENSCDRG00005003681	FHL2	four and a half LIM domains 2 [Source:HGNC Symbol;Acc:HGNC:3703]
ENSCDRP00005023301	ENSCDRG00005016145	FHL5	four and a half LIM domains 5 [Source:HGNC Symbol;Acc:HGNC:17371]
ENSCDRP00005009925	ENSCDRG00005007071	FIBIN	fin bud initiation factor homolog [Source:NCBI gene;Acc:105106393]
ENSCDRP00005026807	ENSCDRG00005018432	FKBP2	FKBP prolyl isomerase 2 [Source:NCBI gene;Acc:105101543]
ENSCDRP00005014040	ENSCDRG00005009952	FKBP5	FKBP prolyl isomerase 5 [Source:NCBI gene;Acc:105101346]
ENSCDRP00005027426	ENSCDRG00005018788	FLNB	filamin B [Source:HGNC Symbol;Acc:HGNC:3755]
ENSCDRP00005015990	ENSCDRG00005011150	FLOT2	flotillin 2 [Source:HGNC Symbol;Acc:HGNC:3758]
ENSCDRP00005002860	ENSCDRG00005002053	FMN1	formin 1 [Source:HGNC Symbol;Acc:HGNC:3768]
ENSCDRP00005012380	ENSCDRG00005008111	FN1	fibronectin 1 [Source:NCBI gene;Acc:105086605]
ENSCDRP00005013027	ENSCDRG00005009236	FN3K	fructosamine 3 kinase [Source:NCBI gene;Acc:105102232]
ENSCDRP00005010440	ENSCDRG00005007402	FUBP3	far upstream element binding protein 3 [Source:HGNC Symbol;Acc:HGNC:4005]
ENSCDRP00005015224	ENSCDRG00005010729	FUCA2	alpha-L-fucosidase 2 [Source:NCBI gene;Acc:105092063]
ENSCDRP00005029961	ENSCDRG00005020474	FYTTD1	forty-two-three domain containing 1 [Source:NCBI gene;Acc:105101301]
ENSCDRP00005000888	ENSCDRG00005000673	G3BP2	G3BP stress granule assembly factor 2 [Source:HGNC Symbol;Acc:HGNC:30291]
ENSCDRP00005018148	ENSCDRG00005012674	GALNT11	polypeptide N-acetylgalactosaminyltransferase 11 [Source:NCBI gene;Acc:105098687]
ENSCDRP00005018258	ENSCDRG00005012702	GDI1	GDP dissociation inhibitor 1 [Source:NCBI gene;Acc:105106494]
ENSCDRP00005013111	ENSCDRG00005009233	GDPD3	glycerophosphodiester phosphodiesterase domain containing 3 [Source:NCBI gene;Acc:105102768]
ENSCDRP00005026732	ENSCDRG00005018393	GET4	guided entry of tail-anchored proteins factor 4 [Source:HGNC Symbol;Acc:HGNC:21690]
ENSCDRP00005003219	ENSCDRG00005002271	GFM1	G elongation factor mitochondrial 1 [Source:NCBI gene;Acc:105094313]
ENSCDRP00005012879	ENSCDRG00005008791	GGA1	golgi associated, gamma adaptin ear containing, ARF binding protein 1 [Source:NCBI gene;Acc:105091969]
ENSCDRP00005011028	ENSCDRG00005007844	GHITM	growth hormone inducible transmembrane protein [Source:NCBI gene;Acc:105092408]
ENSCDRP00005011020	ENSCDRG00005007846	GIMAP7	GTPase, IMAP family member 7 [Source:HGNC Symbol;Acc:HGNC:22404]
ENSCDRP00005018271	ENSCDRG00005012466	GIT2	GIT ArfGAP 2 [Source:NCBI gene;Acc:105105368]
ENSCDRP00005005847	ENSCDRG00005004161	GLIPR2	GLI pathogenesis related 2 [Source:HGNC Symbol;Acc:HGNC:18007]
ENSCDRP00005022319	ENSCDRG00005015244	GLS	glutaminase [Source:HGNC Symbol;Acc:HGNC:4331]
ENSCDRP00005022409	ENSCDRG00005015244	GLS	glutaminase [Source:HGNC Symbol;Acc:HGNC:4331]
ENSCDRP00005010137	ENSCDRG00005007156	GNA11	G protein subunit alpha 11 [Source:HGNC Symbol;Acc:HGNC:4379]
ENSCDRP00005001773	ENSCDRG00005001299	GNG2	G protein subunit gamma 2 [Source:HGNC Symbol;Acc:HGNC:4404]
ENSCDRP00005015436	ENSCDRG00005010830	GNG5	G protein subunit gamma 5 [Source:HGNC Symbol;Acc:HGNC:4408]
ENSCDRP00005029790	ENSCDRG00005020376	GOLGA7	golgin A7 [Source:NCBI gene;Acc:105086424]
ENSCDRP00005005839	ENSCDRG00005004108	GOLIM4	golgi integral membrane protein 4 [Source:HGNC Symbol;Acc:HGNC:15448]
ENSCDRP00005022016	ENSCDRG00005015232	GOSR1	golgi SNAP receptor complex member 1 [Source:NCBI gene;Acc:105088144]
ENSCDRP00005021020	ENSCDRG00005014443	GPAA1	glycosylphosphatidylinositol anchor attachment 1 [Source:NCBI gene;Acc:105105008]
ENSCDRP00005007993	ENSCDRG00005005691	GPAM	glycerol-3-phosphate acyltransferase, mitochondrial [Source:NCBI gene;Acc:105091697]
ENSCDRP00005029746	ENSCDRG00005020350	GPAT4	glycerol-3-phosphate acyltransferase 4 [Source:NCBI gene;Acc:105086426]
ENSCDRP00005017291	ENSCDRG00005011951	GPM6B	glycoprotein M6B [Source:HGNC Symbol;Acc:HGNC:4461]
ENSCDRP00005018012	ENSCDRG00005012468	GRK2	G protein-coupled receptor kinase 2 [Source:HGNC Symbol;Acc:HGNC:289]
ENSCDRP00005002494	ENSCDRG00005001815	GRPEL1	GrpE like 1, mitochondrial [Source:HGNC Symbol;Acc:HGNC:19696]
ENSCDRP00005019413	ENSCDRG00005013533	GSS	glutathione synthetase [Source:NCBI gene;Acc:105084955]
ENSCDRP00005019050	ENSCDRG00005013223	GTF2H1	general transcription factor IIH subunit 1 [Source:NCBI gene;Acc:105095328]
ENSCDRP00005025509	ENSCDRG00005017614	GTF2I	general transcription factor IIi [Source:HGNC Symbol;Acc:HGNC:4659]
ENSCDRP00005030423	ENSCDRG00005020590	GUCY1A2	guanylate cyclase 1 soluble subunit alpha 2 [Source:HGNC Symbol;Acc:HGNC:4684]
ENSCDRP00005005476	ENSCDRG00005003805	GUF1	GUF1 homolog, GTPase [Source:NCBI gene;Acc:105089312]
ENSCDRP00005025994	ENSCDRG00005017843	HABP4	hyaluronan binding protein 4 [Source:HGNC Symbol;Acc:HGNC:17062]
ENSCDRP00005028713	ENSCDRG00005019692	HCCS	cytochrome c-type heme lyase [Source:NCBI gene;Acc:105100574]
ENSCDRP00005015799	ENSCDRG00005010537	HCFC1	host cell factor C1 [Source:HGNC Symbol;Acc:HGNC:4839]
ENSCDRP00005013032	ENSCDRG00005009144	HDAC3	histone deacetylase 3 [Source:NCBI gene;Acc:105090801]
ENSCDRP00005031977	ENSCDRG00005021789	HDLBP	high density lipoprotein binding protein [Source:HGNC Symbol;Acc:HGNC:4857]
ENSCDRP00005006995	ENSCDRG00005005024	HEXIM1	HEXIM P-TEFb complex subunit 1 [Source:NCBI gene;Acc:105094407]
ENSCDRP00005017303	ENSCDRG00005012061	HMGB2	high mobility group box 2 [Source:NCBI gene;Acc:105101750]
ENSCDRP00005021288	ENSCDRG00005014801	HMGCS1	3-hydroxy-3-methylglutaryl-CoA synthase 1 [Source:NCBI gene;Acc:105107063]
ENSCDRP00005011995	ENSCDRG00005008500	HMOX2	heme oxygenase 2 [Source:NCBI gene;Acc:105099820]
ENSCDRP00005010609	ENSCDRG00005007513	HNRNPAB	heterogeneous nuclear ribonucleoprotein A/B [Source:HGNC Symbol;Acc:HGNC:5034]
ENSCDRP00005004172	ENSCDRG00005002738	HNRNPD	heterogeneous nuclear ribonucleoprotein D [Source:HGNC Symbol;Acc:HGNC:5036]
ENSCDRP00005004305	ENSCDRG00005002963	HNRNPDL	heterogeneous nuclear ribonucleoprotein D like [Source:NCBI gene;Acc:105091855]
ENSCDRP00005009166	ENSCDRG00005006527	HRG	histidine rich glycoprotein [Source:HGNC Symbol;Acc:HGNC:5181]
ENSCDRP00005016511	ENSCDRG00005011575	HSD11B2	hydroxysteroid 11-beta dehydrogenase 2 [Source:HGNC Symbol;Acc:HGNC:5209]
ENSCDRP00005029966	ENSCDRG00005020487	HSD17B10	hydroxysteroid 17-beta dehydrogenase 10 [Source:NCBI gene;Acc:105096695]
ENSCDRP00005005690	ENSCDRG00005004054	HSD17B7	hydroxysteroid 17-beta dehydrogenase 7 [Source:NCBI gene;Acc:105092702]
ENSCDRP00005013710	ENSCDRG00005009726	HSPA1L	heat shock protein family A (Hsp70) member 1 like [Source:NCBI gene;Acc:105087447]
ENSCDRP00005004460	ENSCDRG00005003126	HSPA4	heat shock protein family A (Hsp70) member 4 [Source:NCBI gene;Acc:105090224]
ENSCDRP00005003650	ENSCDRG00005002544	HSPA4L	heat shock protein family A (Hsp70) member 4 like [Source:NCBI gene;Acc:105087056]
ENSCDRP00005019541	ENSCDRG00005013527	HSPA8	heat shock protein family A (Hsp70) member 8 [Source:NCBI gene;Acc:105094503]
ENSCDRP00005001219	ENSCDRG00005000891	HSPA9	heat shock protein family A (Hsp70) member 9 [Source:NCBI gene;Acc:105090727]
ENSCDRP00005027776	ENSCDRG00005019103	HYKK	hydroxylysine kinase [Source:NCBI gene;Acc:105087215]
ENSCDRP00005030072	ENSCDRG00005020543	HYOU1	hypoxia up-regulated 1 [Source:HGNC Symbol;Acc:HGNC:16931]
ENSCDRP00005009607	ENSCDRG00005006837	IBA57	iron-sulfur cluster assembly factor IBA57 [Source:HGNC Symbol;Acc:HGNC:27302]
ENSCDRP00005009336	ENSCDRG00005006651	ICAM1	intercellular adhesion molecule 1 [Source:NCBI gene;Acc:105087642]
ENSCDRP00005022963	ENSCDRG00005015873	IDE	insulin degrading enzyme [Source:NCBI gene;Acc:105084233]
ENSCDRP00005027553	ENSCDRG00005018970	IDI1	isopentenyl-diphosphate delta isomerase 1 [Source:HGNC Symbol;Acc:HGNC:5387]
ENSCDRP00005023677	ENSCDRG00005016370	IGFBP2	insulin like growth factor binding protein 2 [Source:HGNC Symbol;Acc:HGNC:5471]
ENSCDRP00005010325	ENSCDRG00005007330	IGFBP4	insulin like growth factor binding protein 4 [Source:NCBI gene;Acc:105099018]
ENSCDRP00005027968	ENSCDRG00005019237	IKBIP	IKBKB interacting protein [Source:NCBI gene;Acc:105097441]
ENSCDRP00005024494	ENSCDRG00005016910	ILF2	interleukin enhancer binding factor 2 [Source:NCBI gene;Acc:105089433]
ENSCDRP00005021335	ENSCDRG00005014817	ILK	integrin linked kinase [Source:NCBI gene;Acc:105097907]
ENSCDRP00005014484	ENSCDRG00005010217	INPP5B	inositol polyphosphate-5-phosphatase B [Source:HGNC Symbol;Acc:HGNC:6077]
ENSCDRP00005019203	ENSCDRG00005013188	IPO8	importin 8 [Source:NCBI gene;Acc:105103942]
ENSCDRP00005011453	ENSCDRG00005008116	ISOC2	isochorismatase domain containing 2 [Source:NCBI gene;Acc:105098755]
ENSCDRP00005016392	ENSCDRG00005011314	ITGA1	integrin subunit alpha 1 [Source:NCBI gene;Acc:105084260]
ENSCDRP00005017810	ENSCDRG00005011808	ITIH3	inter-alpha-trypsin inhibitor heavy chain 3 [Source:NCBI gene;Acc:105093298]
ENSCDRP00005009257	ENSCDRG00005006517	ITM2B	integral membrane protein 2B [Source:HGNC Symbol;Acc:HGNC:6174]
ENSCDRP00005006471	ENSCDRG00005004601	JAK1	Janus kinase 1 [Source:HGNC Symbol;Acc:HGNC:6190]
ENSCDRP00005016395	ENSCDRG00005011470	JPT2	Jupiter microtubule associated homolog 2 [Source:NCBI gene;Acc:105099741]
ENSCDRP00005004976	ENSCDRG00005003498	KCNJ16	potassium inwardly rectifying channel subfamily J member 16 [Source:NCBI gene;Acc:105085693]
ENSCDRP00005024826	ENSCDRG00005014888	KDM1A	lysine demethylase 1A [Source:HGNC Symbol;Acc:HGNC:29079]
ENSCDRP00005032212	ENSCDRG00005021945	KHSRP	KH-type splicing regulatory protein [Source:HGNC Symbol;Acc:HGNC:6316]
ENSCDRP00005014273	ENSCDRG00005010084	KIF21B	kinesin family member 21B [Source:HGNC Symbol;Acc:HGNC:29442]
ENSCDRP00005010018	ENSCDRG00005007087	KIF2A	kinesin family member 2A [Source:HGNC Symbol;Acc:HGNC:6318]
ENSCDRP00005004568	ENSCDRG00005003206	KPNA4	karyopherin subunit alpha 4 [Source:HGNC Symbol;Acc:HGNC:6397]
ENSCDRP00005015108	ENSCDRG00005010170	LAMP1	lysosomal associated membrane protein 1 [Source:HGNC Symbol;Acc:HGNC:6499]
ENSCDRP00005001369	ENSCDRG00005001014	LARP1	La ribonucleoprotein 1, translational regulator [Source:NCBI gene;Acc:105095152]
ENSCDRP00005009381	ENSCDRG00005006632	LARS1	leucyl-tRNA synthetase 1 [Source:NCBI gene;Acc:105097766]
ENSCDRP00005028231	ENSCDRG00005019398	LBP	lipopolysaccharide binding protein [Source:NCBI gene;Acc:105085010]
ENSCDRP00005028842	ENSCDRG00005019758	LBR	lamin B receptor [Source:NCBI gene;Acc:105099770]
ENSCDRP00005011238	ENSCDRG00005007094	LIAS	lipoic acid synthetase [Source:NCBI gene;Acc:105089338]
ENSCDRP00005028000	ENSCDRG00005019260	LIG3	DNA ligase 3 [Source:NCBI gene;Acc:105088231]
ENSCDRP00005011095	ENSCDRG00005004629	LIMCH1	LIM and calponin homology domains 1 [Source:HGNC Symbol;Acc:HGNC:29191]
ENSCDRP00005013412	ENSCDRG00005009497	LMAN2	lectin, mannose binding 2 [Source:NCBI gene;Acc:105099588]
ENSCDRP00005001030	ENSCDRG00005000770	LMBRD2	LMBR1 domain containing 2 [Source:NCBI gene;Acc:105086997]
ENSCDRP00005019766	ENSCDRG00005013796	LMF1	lipase maturation factor 1 [Source:HGNC Symbol;Acc:HGNC:14154]
ENSCDRP00005003319	ENSCDRG00005002325	LNPK	lunapark, ER junction formation factor [Source:NCBI gene;Acc:105097574]
ENSCDRP00005010644	ENSCDRG00005007543	LPP	LIM domain containing preferred translocation partner in lipoma [Source:NCBI gene;Acc:105085831]
ENSCDRP00005005952	ENSCDRG00005004252	LRATD1	LRAT domain containing 1 [Source:NCBI gene;Acc:105097172]
ENSCDRP00005030183	ENSCDRG00005020528	LRCH3	leucine rich repeats and calponin homology domain containing 3 [Source:HGNC Symbol;Acc:HGNC:28637]
ENSCDRP00005023888	ENSCDRG00005016520	LRCH4	leucine rich repeats and calponin homology domain containing 4 [Source:HGNC Symbol;Acc:HGNC:6691]
ENSCDRP00005025624	ENSCDRG00005017186	LRP1	LDL receptor related protein 1 [Source:NCBI gene;Acc:105098307]
ENSCDRP00005032184	ENSCDRG00005021914	LRPPRC	leucine rich pentatricopeptide repeat containing [Source:NCBI gene;Acc:105103558]
ENSCDRP00005019323	ENSCDRG00005013360	LRRC1	leucine rich repeat containing 1 [Source:NCBI gene;Acc:105100390]
ENSCDRP00005012122	ENSCDRG00005008600	LRRC40	leucine rich repeat containing 40 [Source:NCBI gene;Acc:105096632]
ENSCDRP00005020594	ENSCDRG00005014315	LRSAM1	leucine rich repeat and sterile alpha motif containing 1 [Source:NCBI gene;Acc:105092607]
ENSCDRP00005029318	ENSCDRG00005020097	LSM 6.00	LSM6 homolog, U6 small nuclear RNA and mRNA degradation associated [Source:NCBI gene;Acc:105091206]
ENSCDRP00005032156	ENSCDRG00005021905	LSS	lanosterol synthase [Source:NCBI gene;Acc:105090588]
ENSCDRP00005028810	ENSCDRG00005019737	LTA4H	leukotriene A4 hydrolase [Source:NCBI gene;Acc:105097432]
ENSCDRP00005027311	ENSCDRG00005018807	MACROD1	mono-ADP ribosylhydrolase 1 [Source:HGNC Symbol;Acc:HGNC:29598]
ENSCDRP00005013837	ENSCDRG00005009732	MAGED2	MAGE family member D2 [Source:HGNC Symbol;Acc:HGNC:16353]
ENSCDRP00005012748	ENSCDRG00005009021	MAGOHB	mago homolog B, exon junction complex subunit [Source:NCBI gene;Acc:105094223]
ENSCDRP00005022089	ENSCDRG00005015332	MAP3K5	mitogen-activated protein kinase kinase kinase 5 [Source:NCBI gene;Acc:105092037]
ENSCDRP00005009524	ENSCDRG00005006645	MARK3	microtubule affinity regulating kinase 3 [Source:NCBI gene;Acc:105103448]
ENSCDRP00005023761	ENSCDRG00005016380	MAT2A	methionine adenosyltransferase 2A [Source:NCBI gene;Acc:105104152]
ENSCDRP00005029559	ENSCDRG00005020248	MB	myoglobin [Source:NCBI gene;Acc:105097391]
ENSCDRP00005015385	ENSCDRG00005010386	MBP	myelin basic protein [Source:NCBI gene;Acc:105103853]
ENSCDRP00005031068	ENSCDRG00005020930	MCAM	melanoma cell adhesion molecule [Source:HGNC Symbol;Acc:HGNC:6934]
ENSCDRP00005002758	ENSCDRG00005001977	MCCC1	methylcrotonoyl-CoA carboxylase 1 [Source:NCBI gene;Acc:105085905]
ENSCDRP00005032157	ENSCDRG00005021907	MCM3AP	minichromosome maintenance complex component 3 associated protein [Source:NCBI gene;Acc:105090589]
ENSCDRP00005025450	ENSCDRG00005017545	MDN1	midasin AAA ATPase 1 [Source:NCBI gene;Acc:105095529]
ENSCDRP00005011290	ENSCDRG00005007909	MED8	mediator complex subunit 8 [Source:HGNC Symbol;Acc:HGNC:19971]
ENSCDRP00005030878	ENSCDRG00005021095	METTL9	methyltransferase like 9 [Source:HGNC Symbol;Acc:HGNC:24586]
ENSCDRP00005016732	ENSCDRG00005011716	MFAP1	microfibril associated protein 1 [Source:NCBI gene;Acc:105101710]
ENSCDRP00005000399	ENSCDRG00005000323	MFN1	mitofusin 1 [Source:NCBI gene;Acc:105085925]
ENSCDRP00005025878	ENSCDRG00005017822	MFN2	mitofusin 2 [Source:NCBI gene;Acc:105107041]
ENSCDRP00005005680	ENSCDRG00005003971	MFSD10	major facilitator superfamily domain containing 10 [Source:HGNC Symbol;Acc:HGNC:16894]
ENSCDRP00005022585	ENSCDRG00005015660	MGST1	microsomal glutathione S-transferase 1 [Source:NCBI gene;Acc:105096502]
ENSCDRP00005006283	ENSCDRG00005004470	MGST3	microsomal glutathione S-transferase 3 [Source:NCBI gene;Acc:105092714]
ENSCDRP00005027003	ENSCDRG00005018458	MIA3	MIA SH3 domain ER export factor 3 [Source:HGNC Symbol;Acc:HGNC:24008]
ENSCDRP00005009940	ENSCDRG00005006865	MICAL1	microtubule associated monooxygenase, calponin and LIM domain containing 1 [Source:HGNC Symbol;Acc:HGNC:20619]
ENSCDRP00005001196	ENSCDRG00005000850	MIGA2	mitoguardin 2 [Source:HGNC Symbol;Acc:HGNC:23621]
ENSCDRP00005031802	ENSCDRG00005017932	MIPEP	mitochondrial intermediate peptidase [Source:HGNC Symbol;Acc:HGNC:7104]
ENSCDRP00005031824	ENSCDRG00005017932	MIPEP	mitochondrial intermediate peptidase [Source:HGNC Symbol;Acc:HGNC:7104]
ENSCDRP00005005308	ENSCDRG00005003742	MKRN1	makorin ring finger protein 1 [Source:HGNC Symbol;Acc:HGNC:7112]
ENSCDRP00005016227	ENSCDRG00005011332	MMAB	metabolism of cobalamin associated B [Source:NCBI gene;Acc:105105363]
ENSCDRP00005002295	ENSCDRG00005001638	MMP2	matrix metallopeptidase 2 [Source:HGNC Symbol;Acc:HGNC:7166]
ENSCDRP00005018406	ENSCDRG00005012817	MMRN2	multimerin 2 [Source:HGNC Symbol;Acc:HGNC:19888]
ENSCDRP00005021906	ENSCDRG00005015180	MnSOD	Camelus dromedarius superoxide dismutase 2 (SOD2), mRNA. [Source:RefSeq mRNA;Acc:NM_001319878]
ENSCDRP00005029636	ENSCDRG00005020275	MON2	MON2 homolog, regulator of endosome-to-Golgi trafficking [Source:NCBI gene;Acc:105096746]
ENSCDRP00005027485	ENSCDRG00005018906	MRPL10	mitochondrial ribosomal protein L10 [Source:HGNC Symbol;Acc:HGNC:14055]
ENSCDRP00005013389	ENSCDRG00005009480	MRPL28	mitochondrial ribosomal protein L28 [Source:NCBI gene;Acc:105098425]
ENSCDRP00005016866	ENSCDRG00005011794	MRPL33	mitochondrial ribosomal protein L33 [Source:HGNC Symbol;Acc:HGNC:14487]
ENSCDRP00005007149	ENSCDRG00005005114	MRPL38	mitochondrial ribosomal protein L38 [Source:HGNC Symbol;Acc:HGNC:14033]
ENSCDRP00005015151	ENSCDRG00005010621	MRPL49	mitochondrial ribosomal protein L49 [Source:NCBI gene;Acc:105102613]
ENSCDRP00005009121	ENSCDRG00005006480	MRPL53	mitochondrial ribosomal protein L53 [Source:NCBI gene;Acc:105105959]
ENSCDRP00005018946	ENSCDRG00005013175	MRPS16	mitochondrial ribosomal protein S16 [Source:NCBI gene;Acc:105092467]
ENSCDRP00005021661	ENSCDRG00005015039	MRPS18A	mitochondrial ribosomal protein S18A [Source:NCBI gene;Acc:105088631]
ENSCDRP00005011138	ENSCDRG00005007928	MRPS22	mitochondrial ribosomal protein S22 [Source:NCBI gene;Acc:105086306]
ENSCDRP00005032536	ENSCDRG00005022146	MRPS23	mitochondrial ribosomal protein S23 [Source:HGNC Symbol;Acc:HGNC:14509]
ENSCDRP00005012842	ENSCDRG00005009132	MRPS26	mitochondrial ribosomal protein S26 [Source:HGNC Symbol;Acc:HGNC:14045]
ENSCDRP00005004738	ENSCDRG00005003313	MRPS27	mitochondrial ribosomal protein S27 [Source:HGNC Symbol;Acc:HGNC:14512]
ENSCDRP00005020698	ENSCDRG00005014385	MRPS28	mitochondrial ribosomal protein S28 [Source:NCBI gene;Acc:105088531]
ENSCDRP00005020329	ENSCDRG00005014179	MRPS30	mitochondrial ribosomal protein S30 [Source:NCBI gene;Acc:105084212]
ENSCDRP00005031617	ENSCDRG00005021567	MRPS31	mitochondrial ribosomal protein S31 [Source:NCBI gene;Acc:105091003]
ENSCDRP00005016908	ENSCDRG00005011817	MRPS34	mitochondrial ribosomal protein S34 [Source:NCBI gene;Acc:105099737]
ENSCDRP00005017463	ENSCDRG00005012120	MRPS35	mitochondrial ribosomal protein S35 [Source:HGNC Symbol;Acc:HGNC:16635]
ENSCDRP00005005628	ENSCDRG00005004005	MRPS9	mitochondrial ribosomal protein S9 [Source:NCBI gene;Acc:105099099]
ENSCDRP00005032875	ENSCDRG00005022352	MSH2	mutS homolog 2 [Source:HGNC Symbol;Acc:HGNC:7325]
ENSCDRP00005032887	ENSCDRG00005022377	MSH6	mutS homolog 6 [Source:NCBI gene;Acc:105092358]
ENSCDRP00005026421	ENSCDRG00005018218	MTARC2	mitochondrial amidoxime reducing component 2 [Source:HGNC Symbol;Acc:HGNC:26064]
ENSCDRP00005003110	ENSCDRG00005002210	MTMR12	myotubularin related protein 12 [Source:HGNC Symbol;Acc:HGNC:18191]
ENSCDRP00005016287	ENSCDRG00005011418	MTO1	mitochondrial tRNA translation optimization 1 [Source:HGNC Symbol;Acc:HGNC:19261]
ENSCDRP00005005038	ENSCDRG00005003565	MYDGF	myeloid derived growth factor [Source:NCBI gene;Acc:105091747]
ENSCDRP00005007355	ENSCDRG00005005242	MYG1	chromosome unknown open reading frame, human C12orf10 [Source:NCBI gene;Acc:105094568]
ENSCDRP00005016775	ENSCDRG00005011649	MYH14	myosin heavy chain 14 [Source:NCBI gene;Acc:105100175]
ENSCDRP00005011514	ENSCDRG00005008132	NAMPT	nicotinamide phosphoribosyltransferase [Source:NCBI gene;Acc:105093030]
ENSCDRP00005000834	ENSCDRG00005000636	NAP1L5	nucleosome assembly protein 1 like 5 [Source:HGNC Symbol;Acc:HGNC:19968]
ENSCDRP00005027666	ENSCDRG00005019031	NBEAL1	neurobeachin like 1 [Source:HGNC Symbol;Acc:HGNC:20681]
ENSCDRP00005000004	ENSCDRG00005000005	NCEH1	neutral cholesterol ester hydrolase 1 [Source:NCBI gene;Acc:105085941]
ENSCDRP00005008349	ENSCDRG00005005897	NCL	nucleolin [Source:HGNC Symbol;Acc:HGNC:7667]
ENSCDRP00005023253	ENSCDRG00005015106	NCOR1	nuclear receptor corepressor 1 [Source:HGNC Symbol;Acc:HGNC:7672]
ENSCDRP00005032857	ENSCDRG00005022358	NCOR2	nuclear receptor corepressor 2 [Source:HGNC Symbol;Acc:HGNC:7673]
ENSCDRP00005013803	ENSCDRG00005009775	NDC1	NDC1 transmembrane nucleoporin [Source:HGNC Symbol;Acc:HGNC:25525]
ENSCDRP00005003063	ENSCDRG00005001985	NDRG2	NDRG family member 2 [Source:HGNC Symbol;Acc:HGNC:14460]
ENSCDRP00005018402	ENSCDRG00005012823	NDUFB10	NADH:ubiquinone oxidoreductase subunit B10 [Source:NCBI gene;Acc:105099726]
ENSCDRP00005014460	ENSCDRG00005010214	NDUFB4	NADH:ubiquinone oxidoreductase subunit B4 [Source:NCBI gene;Acc:105090315]
ENSCDRP00005009120	ENSCDRG00005006490	NDUFB6	NADH:ubiquinone oxidoreductase subunit B6 [Source:HGNC Symbol;Acc:HGNC:7701]
ENSCDRP00005015706	ENSCDRG00005011048	NDUFS5	NADH:ubiquinone oxidoreductase subunit S5 [Source:HGNC Symbol;Acc:HGNC:7712]
ENSCDRP00005016962	ENSCDRG00005011846	NDUFS7	NADH:ubiquinone oxidoreductase core subunit S7 [Source:HGNC Symbol;Acc:HGNC:7714]
ENSCDRP00005031228	ENSCDRG00005021322	NECAP1	NECAP endocytosis associated 1 [Source:NCBI gene;Acc:105098179]
ENSCDRP00005031141	ENSCDRG00005021272	NECTIN1	nectin cell adhesion molecule 1 [Source:HGNC Symbol;Acc:HGNC:9706]
ENSCDRP00005018903	ENSCDRG00005013105	NEK1	NIMA related kinase 1 [Source:HGNC Symbol;Acc:HGNC:7744]
ENSCDRP00005017600	ENSCDRG00005012295	NEK7	NIMA related kinase 7 [Source:NCBI gene;Acc:105090827]
ENSCDRP00005006946	ENSCDRG00005004890	NELFA	negative elongation factor complex member A [Source:HGNC Symbol;Acc:HGNC:12768]
ENSCDRP00005030856	ENSCDRG00005021088	NHLRC2	NHL repeat containing 2 [Source:HGNC Symbol;Acc:HGNC:24731]
ENSCDRP00005011046	ENSCDRG00005003758	NISCH	nischarin [Source:HGNC Symbol;Acc:HGNC:18006]
ENSCDRP00005003002	ENSCDRG00005002133	NIT2	nitrilase family member 2 [Source:NCBI gene;Acc:105087731]
ENSCDRP00005005871	ENSCDRG00005004182	NKIRAS2	NFKB inhibitor interacting Ras like 2 [Source:NCBI gene;Acc:105090449]
ENSCDRP00005008157	ENSCDRG00005005795	NLN	neurolysin [Source:NCBI gene;Acc:105084753]
ENSCDRP00005027932	ENSCDRG00005019216	NOB1	NIN1 (RPN12) binding protein 1 homolog [Source:NCBI gene;Acc:105088392]
ENSCDRP00005028199	ENSCDRG00005019373	NOP58	NOP58 ribonucleoprotein [Source:NCBI gene;Acc:105098971]
ENSCDRP00005010957	ENSCDRG00005007735	NOSIP	nitric oxide synthase interacting protein [Source:NCBI gene;Acc:105100200]
ENSCDRP00005008236	ENSCDRG00005005702	NPM1	nucleophosmin 1 [Source:NCBI gene;Acc:105089380]
ENSCDRP00005005049	ENSCDRG00005003539	NR2C2	nuclear receptor subfamily 2 group C member 2 [Source:NCBI gene;Acc:105093083]
ENSCDRP00005029118	ENSCDRG00005019929	NR2F2	nuclear receptor subfamily 2 group F member 2 [Source:HGNC Symbol;Acc:HGNC:7976]
ENSCDRP00005010318	ENSCDRG00005007211	NR3C1	nuclear receptor subfamily 3 group C member 1 [Source:NCBI gene;Acc:105090816]
ENSCDRP00005013257	ENSCDRG00005009298	NRBP1	nuclear receptor binding protein 1 [Source:NCBI gene;Acc:105098548]
ENSCDRP00005025840	ENSCDRG00005017818	NSDHL	NAD(P) dependent steroid dehydrogenase-like [Source:NCBI gene;Acc:105104051]
ENSCDRP00005006712	ENSCDRG00005004622	NSUN2	NOP2/Sun RNA methyltransferase 2 [Source:HGNC Symbol;Acc:HGNC:25994]
ENSCDRP00005012839	ENSCDRG00005009086	NUDT12	nudix hydrolase 12 [Source:NCBI gene;Acc:105095399]
ENSCDRP00005000012	ENSCDRG00005000015	NUDT16	nudix hydrolase 16 [Source:NCBI gene;Acc:105088763]
ENSCDRP00005003456	ENSCDRG00005002425	NUDT21	nudix hydrolase 21 [Source:NCBI gene;Acc:105096165]
ENSCDRP00005005562	ENSCDRG00005003951	NUDT3	nudix hydrolase 3 [Source:HGNC Symbol;Acc:HGNC:8050]
ENSCDRP00005021117	ENSCDRG00005014682	NUP133	nucleoporin 133 [Source:NCBI gene;Acc:105097352]
ENSCDRP00005009153	ENSCDRG00005006401	NUP214	nucleoporin 214 [Source:HGNC Symbol;Acc:HGNC:8064]
ENSCDRP00005011301	ENSCDRG00005008035	NUP35	nucleoporin 35 [Source:NCBI gene;Acc:105098933]
ENSCDRP00005031898	ENSCDRG00005021735	NUP58	nucleoporin 58 [Source:HGNC Symbol;Acc:HGNC:20261]
ENSCDRP00005009582	ENSCDRG00005006770	OAT	ornithine aminotransferase [Source:NCBI gene;Acc:105100280]
ENSCDRP00005004059	ENSCDRG00005002829	OCIAD1	OCIA domain containing 1 [Source:NCBI gene;Acc:105099934]
ENSCDRP00005024942	ENSCDRG00005017195	OGA	O-GlcNAcase [Source:NCBI gene;Acc:105084341]
ENSCDRP00005030499	ENSCDRG00005020837	OSBPL11	oxysterol binding protein like 11 [Source:NCBI gene;Acc:105101309]
ENSCDRP00005012052	ENSCDRG00005008387	OSCP1	organic solute carrier partner 1 [Source:NCBI gene;Acc:105086939]
ENSCDRP00005030578	ENSCDRG00005020904	OTUD6B	OTU deubiquitinase 6B [Source:NCBI gene;Acc:105085725]
ENSCDRP00005025918	ENSCDRG00005017858	OXSR1	oxidative stress responsive kinase 1 [Source:NCBI gene;Acc:105090691]
ENSCDRP00005021004	ENSCDRG00005014519	PAIP1	poly(A) binding protein interacting protein 1 [Source:HGNC Symbol;Acc:HGNC:16945]
ENSCDRP00005022683	ENSCDRG00005015593	PAK4	p21 (RAC1) activated kinase 4 [Source:HGNC Symbol;Acc:HGNC:16059]
ENSCDRP00005011375	ENSCDRG00005007937	PAPSS2	3'-phosphoadenosine 5'-phosphosulfate synthase 2 [Source:HGNC Symbol;Acc:HGNC:8604]
ENSCDRP00005003416	ENSCDRG00005002391	PCBD2	pterin-4 alpha-carbinolamine dehydratase 2 [Source:HGNC Symbol;Acc:HGNC:24474]
ENSCDRP00005023436	ENSCDRG00005016189	PCOLCE	procollagen C-endopeptidase enhancer [Source:HGNC Symbol;Acc:HGNC:8738]
ENSCDRP00005012862	ENSCDRG00005009142	PCYT2	phosphate cytidylyltransferase 2, ethanolamine [Source:HGNC Symbol;Acc:HGNC:8756]
ENSCDRP00005025463	ENSCDRG00005017591	PDCL3	phosducin like 3 [Source:HGNC Symbol;Acc:HGNC:28860]
ENSCDRP00005003621	ENSCDRG00005001996	PDE4DIP	phosphodiesterase 4D interacting protein [Source:HGNC Symbol;Acc:HGNC:15580]
ENSCDRP00005016691	ENSCDRG00005011691	PDK2	pyruvate dehydrogenase kinase 2 [Source:HGNC Symbol;Acc:HGNC:8810]
ENSCDRP00005030838	ENSCDRG00005021075	PDP1	pyruvate dehyrogenase phosphatase catalytic subunit 1 [Source:HGNC Symbol;Acc:HGNC:9279]
ENSCDRP00005009074	ENSCDRG00005006436	PDS5A	PDS5 cohesin associated factor A [Source:NCBI gene;Acc:105089333]
ENSCDRP00005022320	ENSCDRG00005015506	PDZD11	PDZ domain containing 11 [Source:HGNC Symbol;Acc:HGNC:28034]
ENSCDRP00005025555	ENSCDRG00005017625	PEF1	penta-EF-hand domain containing 1 [Source:NCBI gene;Acc:105085809]
ENSCDRP00005025688	ENSCDRG00005017042	PELP1	proline, glutamate and leucine rich protein 1 [Source:HGNC Symbol;Acc:HGNC:30134]
ENSCDRP00005019727	ENSCDRG00005013720	PES 1.00	pescadillo ribosomal biogenesis factor 1 [Source:HGNC Symbol;Acc:HGNC:8848]
ENSCDRP00005022005	ENSCDRG00005015254	PET100	PET100 homolog [Source:NCBI gene;Acc:105087563]
ENSCDRP00005011658	ENSCDRG00005008247	PEX6	peroxisomal biogenesis factor 6 [Source:NCBI gene;Acc:105088609]
ENSCDRP00005023531	ENSCDRG00005016263	PFDN2	prefoldin subunit 2 [Source:NCBI gene;Acc:105100117]
ENSCDRP00005023487	ENSCDRG00005016246	PGAM2	phosphoglycerate mutase 2 [Source:HGNC Symbol;Acc:HGNC:8889]
ENSCDRP00005016406	ENSCDRG00005011474	PGLYRP1	peptidoglycan recognition protein 1 [Source:HGNC Symbol;Acc:HGNC:8904]
ENSCDRP00005030800	ENSCDRG00005021039	PHC2	polyhomeotic homolog 2 [Source:NCBI gene;Acc:105085773]
ENSCDRP00005005220	ENSCDRG00005003597	PHF14	PHD finger protein 14 [Source:NCBI gene;Acc:105088697]
ENSCDRP00005028482	ENSCDRG00005019558	PHYH	phytanoyl-CoA 2-hydroxylase [Source:NCBI gene;Acc:105100655]
ENSCDRP00005032238	ENSCDRG00005012681	PI4KA	phosphatidylinositol 4-kinase alpha [Source:HGNC Symbol;Acc:HGNC:8983]
ENSCDRP00005009854	ENSCDRG00005006940	PIGG	phosphatidylinositol glycan anchor biosynthesis class G [Source:NCBI gene;Acc:105100792]
ENSCDRP00005020188	ENSCDRG00005014019	PIGS	phosphatidylinositol glycan anchor biosynthesis class S [Source:NCBI gene;Acc:105088183]
ENSCDRP00005026259	ENSCDRG00005015212	PIGT	phosphatidylinositol glycan anchor biosynthesis class T [Source:NCBI gene;Acc:105087823]
ENSCDRP00005018474	ENSCDRG00005012895	PIGU	phosphatidylinositol glycan anchor biosynthesis class U [Source:HGNC Symbol;Acc:HGNC:15791]
ENSCDRP00005005447	ENSCDRG00005003740	PIK3C3	phosphatidylinositol 3-kinase catalytic subunit type 3 [Source:HGNC Symbol;Acc:HGNC:8974]
ENSCDRP00005000246	ENSCDRG00005000192	PIK3CA	phosphatidylinositol-4,5-bisphosphate 3-kinase catalytic subunit alpha [Source:HGNC Symbol;Acc:HGNC:8975]
ENSCDRP00005013568	ENSCDRG00005009624	PIN4	peptidylprolyl cis/trans isomerase, NIMA-interacting 4 [Source:NCBI gene;Acc:105098578]
ENSCDRP00005026151	ENSCDRG00005018006	PIP4K2A	phosphatidylinositol-5-phosphate 4-kinase type 2 alpha [Source:NCBI gene;Acc:105084907]
ENSCDRP00005021772	ENSCDRG00005014465	PKN1	protein kinase N1 [Source:HGNC Symbol;Acc:HGNC:9405]
ENSCDRP00005025379	ENSCDRG00005017463	PLAU	plasminogen activator, urokinase [Source:NCBI gene;Acc:105092451]
ENSCDRP00005019853	ENSCDRG00005013803	PLG	plasminogen [Source:HGNC Symbol;Acc:HGNC:9071]
ENSCDRP00005013816	ENSCDRG00005009758	PLXDC2	plexin domain containing 2 [Source:NCBI gene;Acc:105084926]
ENSCDRP00005013507	ENSCDRG00005009547	PMM2	phosphomannomutase 2 [Source:NCBI gene;Acc:105098594]
ENSCDRP00005001915	ENSCDRG00005001401	PMPCA	peptidase, mitochondrial processing alpha subunit [Source:HGNC Symbol;Acc:HGNC:18667]
ENSCDRP00005022703	ENSCDRG00005015702	PMPCB	peptidase, mitochondrial processing beta subunit [Source:HGNC Symbol;Acc:HGNC:9119]
ENSCDRP00005005390	ENSCDRG00005003806	PMVK	phosphomevalonate kinase [Source:NCBI gene;Acc:105089049]
ENSCDRP00005019401	ENSCDRG00005013502	PNPLA8	patatin like phospholipase domain containing 8 [Source:NCBI gene;Acc:105097361]
ENSCDRP00005019281	ENSCDRG00005011049	POGZ	pogo transposable element derived with ZNF domain [Source:HGNC Symbol;Acc:HGNC:18801]
ENSCDRP00005006745	ENSCDRG00005004801	POLDIP3	DNA polymerase delta interacting protein 3 [Source:HGNC Symbol;Acc:HGNC:23782]
ENSCDRP00005005077	ENSCDRG00005003605	POLR2D	RNA polymerase II subunit D [Source:NCBI gene;Acc:105084493]
ENSCDRP00005019453	ENSCDRG00005013567	POLR2E	RNA polymerase II subunit E [Source:NCBI gene;Acc:105104119]
ENSCDRP00005013630	ENSCDRG00005009653	POLR2L	RNA polymerase II subunit L [Source:HGNC Symbol;Acc:HGNC:9199]
ENSCDRP00005003708	ENSCDRG00005002613	PPME1	protein phosphatase methylesterase 1 [Source:HGNC Symbol;Acc:HGNC:30178]
ENSCDRP00005026265	ENSCDRG00005018110	PPP1R18	protein phosphatase 1 regulatory subunit 18 [Source:HGNC Symbol;Acc:HGNC:29413]
ENSCDRP00005017141	ENSCDRG00005011852	PPP5C	serine/threonine-protein phosphatase 5 [Source:NCBI gene;Acc:105104039]
ENSCDRP00005008595	ENSCDRG00005006072	PPWD1	peptidylprolyl isomerase domain and WD repeat containing 1 [Source:NCBI gene;Acc:105084747]
ENSCDRP00005012927	ENSCDRG00005009001	PRKG1	protein kinase cGMP-dependent 1 [Source:NCBI gene;Acc:105085256]
ENSCDRP00005004264	ENSCDRG00005002991	PRKRA	protein activator of interferon induced protein kinase EIF2AK2 [Source:NCBI gene;Acc:105098618]
ENSCDRP00005012407	ENSCDRG00005008819	PRKRIP1	PRKR interacting protein 1 [Source:HGNC Symbol;Acc:HGNC:21894]
ENSCDRP00005004517	ENSCDRG00005003101	PROS1	protein S [Source:HGNC Symbol;Acc:HGNC:9456]
ENSCDRP00005003995	ENSCDRG00005002785	PRPF31	pre-mRNA processing factor 31 [Source:HGNC Symbol;Acc:HGNC:15446]
ENSCDRP00005006683	ENSCDRG00005004726	PRPF4	pre-mRNA processing factor 4 [Source:HGNC Symbol;Acc:HGNC:17349]
ENSCDRP00005017295	ENSCDRG00005011912	PRPF6	pre-mRNA processing factor 6 [Source:HGNC Symbol;Acc:HGNC:15860]
ENSCDRP00005014512	ENSCDRG00005010248	PRPS2	phosphoribosyl pyrophosphate synthetase 2 [Source:NCBI gene;Acc:105100604]
ENSCDRP00005027851	ENSCDRG00005019152	PSMA4	proteasome 20S subunit alpha 4 [Source:NCBI gene;Acc:105087216]
ENSCDRP00005024799	ENSCDRG00005017112	PSMA6	proteasome 20S subunit alpha 6 [Source:NCBI gene;Acc:105094163]
ENSCDRP00005012086	ENSCDRG00005008563	PSMB5	proteasome 20S subunit beta 5 [Source:NCBI gene;Acc:105096978]
ENSCDRP00005009224	ENSCDRG00005006562	PSMB7	proteasome 20S subunit beta 7 [Source:NCBI gene;Acc:105092636]
ENSCDRP00005008467	ENSCDRG00005005977	PSMD3	proteasome 26S subunit, non-ATPase 3 [Source:HGNC Symbol;Acc:HGNC:9560]
ENSCDRP00005017261	ENSCDRG00005012041	PSMD5	proteasome 26S subunit, non-ATPase 5 [Source:NCBI gene;Acc:105104518]
ENSCDRP00005009188	ENSCDRG00005006510	PSMD7	proteasome 26S subunit, non-ATPase 7 [Source:HGNC Symbol;Acc:HGNC:9565]
ENSCDRP00005021607	ENSCDRG00005015005	PTCD3	pentatricopeptide repeat domain 3 [Source:NCBI gene;Acc:105104166]
ENSCDRP00005015250	ENSCDRG00005010746	PTGES2	prostaglandin E synthase 2 [Source:HGNC Symbol;Acc:HGNC:17822]
ENSCDRP00005004725	ENSCDRG00005003307	PTGFRN	prostaglandin F2 receptor inhibitor [Source:HGNC Symbol;Acc:HGNC:9601]
ENSCDRP00005028080	ENSCDRG00005019294	PTK2B	protein tyrosine kinase 2 beta [Source:NCBI gene;Acc:105102240]
ENSCDRP00005000908	ENSCDRG00005000589	PTPA	protein phosphatase 2 phosphatase activator [Source:NCBI gene;Acc:105092548]
ENSCDRP00005002524	ENSCDRG00005001832	PTPMT1	protein tyrosine phosphatase mitochondrial 1 [Source:NCBI gene;Acc:105106883]
ENSCDRP00005025584	ENSCDRG00005017540	PTPN12	protein tyrosine phosphatase non-receptor type 12 [Source:HGNC Symbol;Acc:HGNC:9645]
ENSCDRP00005013573	ENSCDRG00005009357	PTPRA	protein tyrosine phosphatase receptor type A [Source:NCBI gene;Acc:105096038]
ENSCDRP00005001707	ENSCDRG00005001148	PTPRJ	protein tyrosine phosphatase receptor type J [Source:HGNC Symbol;Acc:HGNC:9673]
ENSCDRP00005008448	ENSCDRG00005005914	PVR	PVR cell adhesion molecule [Source:HGNC Symbol;Acc:HGNC:9705]
ENSCDRP00005027661	ENSCDRG00005019048	PYGB	glycogen phosphorylase B [Source:NCBI gene;Acc:105099849]
ENSCDRP00005014518	ENSCDRG00005010246	QKI	QKI, KH domain containing RNA binding [Source:HGNC Symbol;Acc:HGNC:21100]
ENSCDRP00005022376	ENSCDRG00005015503	RAB11FIP1	RAB11 family interacting protein 1 [Source:HGNC Symbol;Acc:HGNC:30265]
ENSCDRP00005021740	ENSCDRG00005015123	RAB17	RAB17, member RAS oncogene family [Source:NCBI gene;Acc:105102873]
ENSCDRP00005027028	ENSCDRG00005018621	RAB23	RAB23, member RAS oncogene family [Source:NCBI gene;Acc:105095611]
ENSCDRP00005025715	ENSCDRG00005017672	RAB35	RAB35, member RAS oncogene family [Source:HGNC Symbol;Acc:HGNC:9774]
ENSCDRP00005016817	ENSCDRG00005011718	RAB3A	RAB3A, member RAS oncogene family [Source:HGNC Symbol;Acc:HGNC:9777]
ENSCDRP00005010645	ENSCDRG00005007528	RABGAP1	RAB GTPase activating protein 1 [Source:HGNC Symbol;Acc:HGNC:17155]
ENSCDRP00005032748	ENSCDRG00005022282	RABL6	RAB, member RAS oncogene family like 6 [Source:HGNC Symbol;Acc:HGNC:24703]
ENSCDRP00005016787	ENSCDRG00005011699	RAD23B	RAD23 homolog B, nucleotide excision repair protein [Source:NCBI gene;Acc:105087923]
ENSCDRP00005025455	ENSCDRG00005017576	RAF1	Raf-1 proto-oncogene, serine/threonine kinase [Source:NCBI gene;Acc:105093099]
ENSCDRP00005024446	ENSCDRG00005016728	RALYL	RALY RNA binding protein like [Source:NCBI gene;Acc:105088509]
ENSCDRP00005010872	ENSCDRG00005007636	RAN	RAN, member RAS oncogene family [Source:NCBI gene;Acc:105092593]
ENSCDRP00005001155	ENSCDRG00005000845	RAP1A	RAP1A, member of RAS oncogene family [Source:HGNC Symbol;Acc:HGNC:9855]
ENSCDRP00005017805	ENSCDRG00005012075	RAP1GAP	RAP1 GTPase activating protein [Source:HGNC Symbol;Acc:HGNC:9858]
ENSCDRP00005019373	ENSCDRG00005013469	RAP2C	RAP2C, member of RAS oncogene family [Source:NCBI gene;Acc:105102210]
ENSCDRP00005009955	ENSCDRG00005007078	RARS1	arginyl-tRNA synthetase 1 [Source:NCBI gene;Acc:105089394]
ENSCDRP00005023401	ENSCDRG00005016008	RASA1	RAS p21 protein activator 1 [Source:HGNC Symbol;Acc:HGNC:9871]
ENSCDRP00005012743	ENSCDRG00005009008	RASSF8	Ras association domain family member 8 [Source:NCBI gene;Acc:105100068]
ENSCDRP00005021471	ENSCDRG00005014852	RBM14	RNA-binding protein 4 [Source:NCBI gene;Acc:105104449]
ENSCDRP00005021093	ENSCDRG00005014616	RBM8A	RNA binding motif protein 8A [Source:NCBI gene;Acc:105105884]
ENSCDRP00005016218	ENSCDRG00005011282	RBMX	RNA binding motif protein X-linked [Source:NCBI gene;Acc:105100445]
ENSCDRP00005021065	ENSCDRG00005014655	RBP4	retinol binding protein 4 [Source:NCBI gene;Acc:105084239]
ENSCDRP00005014158	ENSCDRG00005009898	RCC1	regulator of chromosome condensation 1 [Source:NCBI gene;Acc:105090381]
ENSCDRP00005006972	ENSCDRG00005004999	RDH14	retinol dehydrogenase 14 [Source:HGNC Symbol;Acc:HGNC:19979]
ENSCDRP00005005942	ENSCDRG00005004224	RECK	reversion inducing cysteine rich protein with kazal motifs [Source:NCBI gene;Acc:105102276]
ENSCDRP00005022684	ENSCDRG00005015689	REEP3	receptor accessory protein 3 [Source:NCBI gene;Acc:105093866]
ENSCDRP00005014792	ENSCDRG00005010267	RENBP	renin binding protein [Source:NCBI gene;Acc:105098713]
ENSCDRP00005018899	ENSCDRG00005012913	REPS1	RALBP1 associated Eps domain containing 1 [Source:NCBI gene;Acc:105092048]
ENSCDRP00005021153	ENSCDRG00005014674	RERG	RAS like estrogen regulated growth inhibitor [Source:NCBI gene;Acc:105096506]
ENSCDRP00005021944	ENSCDRG00005015219	REXO2	RNA exonuclease 2 [Source:HGNC Symbol;Acc:HGNC:17851]
ENSCDRP00005009891	ENSCDRG00005007030	RFC4	replication factor C subunit 4 [Source:NCBI gene;Acc:105085846]
ENSCDRP00005015120	ENSCDRG00005010605	RFX5	regulatory factor X5 [Source:HGNC Symbol;Acc:HGNC:9986]
ENSCDRP00005018461	ENSCDRG00005012905	RGS19	regulator of G protein signaling 19 [Source:NCBI gene;Acc:105103403]
ENSCDRP00005018769	ENSCDRG00005011829	RIPOR1	RHO family interacting cell polarization regulator 1 [Source:HGNC Symbol;Acc:HGNC:25836]
ENSCDRP00005015734	ENSCDRG00005011027	RNF40	ring finger protein 40 [Source:NCBI gene;Acc:105102727]
ENSCDRP00005029331	ENSCDRG00005020081	ROCK1	Rho associated coiled-coil containing protein kinase 1 [Source:NCBI gene;Acc:105086272]
ENSCDRP00005011964	ENSCDRG00005008368	RPA2	replication protein A2 [Source:NCBI gene;Acc:105103319]
ENSCDRP00005004468	ENSCDRG00005003135	RPA3	replication protein A3 [Source:NCBI gene;Acc:105088708]
ENSCDRP00005010499	ENSCDRG00005007454	RPL13A	ribosomal protein L13a [Source:NCBI gene;Acc:105100205]
ENSCDRP00005018834	ENSCDRG00005013110	RPL18A	ribosomal protein L18a [Source:NCBI gene;Acc:105101859]
ENSCDRP00005031981	ENSCDRG00005021795	RPL21
ENSCDRP00005022664	ENSCDRG00005015696	RPL29	ribosomal protein L29 [Source:HGNC Symbol;Acc:HGNC:10331]
ENSCDRP00005019105	ENSCDRG00005013311	RPL36A-HNRNPH2	ribosomal protein L36a [Source:NCBI gene;Acc:105085486]
ENSCDRP00005023831	ENSCDRG00005016487	RPL37	ribosomal protein L37 [Source:NCBI gene;Acc:105106948]
ENSCDRP00005011623	ENSCDRG00005008206	RPL9	ribosomal protein L9 [Source:HGNC Symbol;Acc:HGNC:10369]
ENSCDRP00005001338	ENSCDRG00005000992	RPS6	ribosomal protein S6 [Source:NCBI gene;Acc:105095942]
ENSCDRP00005006738	ENSCDRG00005004764	RPS6KA5	ribosomal protein S6 kinase A5 [Source:HGNC Symbol;Acc:HGNC:10434]
ENSCDRP00005010193	ENSCDRG00005007242	RSU1	Ras suppressor protein 1 [Source:NCBI gene;Acc:105099238]
ENSCDRP00005023414	ENSCDRG00005016207	RTCB	RNA 2',3'-cyclic phosphate and 5'-OH ligase [Source:NCBI gene;Acc:105101076]
ENSCDRP00005025154	ENSCDRG00005017316	RTF2	replication termination factor 2 [Source:NCBI gene;Acc:105098849]
ENSCDRP00005009452	ENSCDRG00005006726	SAMD4B	sterile alpha motif domain containing 4B [Source:HGNC Symbol;Acc:HGNC:25492]
ENSCDRP00005007916	ENSCDRG00005005647	SAP30BP	SAP30 binding protein [Source:HGNC Symbol;Acc:HGNC:30785]
ENSCDRP00005012203	ENSCDRG00005008661	SAR1A	secretion associated Ras related GTPase 1A [Source:NCBI gene;Acc:105099874]
ENSCDRP00005027508	ENSCDRG00005018915	SARAF	store-operated calcium entry associated regulatory factor [Source:NCBI gene;Acc:105095793]
ENSCDRP00005010801	ENSCDRG00005007412	SBF2	SET binding factor 2 [Source:HGNC Symbol;Acc:HGNC:2135]
ENSCDRP00005002520	ENSCDRG00005001828	SCAF4	SR-related CTD associated factor 4 [Source:HGNC Symbol;Acc:HGNC:19304]
ENSCDRP00005010702	ENSCDRG00005007482	SCAMP3	secretory carrier membrane protein 3 [Source:NCBI gene;Acc:105088840]
ENSCDRP00005027837	ENSCDRG00005019165	SCD	stearoyl-CoA desaturase [Source:NCBI gene;Acc:105084320]
ENSCDRP00005007544	ENSCDRG00005005384	SDC1	syndecan 1 [Source:HGNC Symbol;Acc:HGNC:10658]
ENSCDRP00005007821	ENSCDRG00005005588	SDF4	stromal cell derived factor 4 [Source:HGNC Symbol;Acc:HGNC:24188]
ENSCDRP00005019446	ENSCDRG00005013419	SEC11A	SEC11 homolog A, signal peptidase complex subunit [Source:HGNC Symbol;Acc:HGNC:17718]
ENSCDRP00005004309	ENSCDRG00005003025	SEL1L	SEL1L adaptor subunit of ERAD E3 ubiquitin ligase [Source:NCBI gene;Acc:105086047]
ENSCDRP00005017763	ENSCDRG00005012427	SELENOM	selenoprotein M [Source:HGNC Symbol;Acc:HGNC:30397]
ENSCDRP00005018866	ENSCDRG00005011874	SEPTIN6	septin 6 [Source:HGNC Symbol;Acc:HGNC:15848]
ENSCDRP00005017434	ENSCDRG00005012073	SERF2	small EDRK-rich factor 2 [Source:HGNC Symbol;Acc:HGNC:10757]
ENSCDRP00005019273	ENSCDRG00005013447	SERINC3	serine incorporator 3 [Source:NCBI gene;Acc:105087111]
ENSCDRP00005021988	ENSCDRG00005015210	SERPINB6	serpin family B member 6 [Source:NCBI gene;Acc:105087174]
ENSCDRP00005014861	ENSCDRG00005010483	SERPINF2	serpin family F member 2 [Source:NCBI gene;Acc:105088112]
ENSCDRP00005017534	ENSCDRG00005012215	SF3B1	splicing factor 3b subunit 1 [Source:NCBI gene;Acc:105088803]
ENSCDRP00005025343	ENSCDRG00005017461	SF3B2	splicing factor 3b subunit 2 [Source:NCBI gene;Acc:105102571]
ENSCDRP00005014581	ENSCDRG00005010317	SF3B3	splicing factor 3b subunit 3 [Source:NCBI gene;Acc:105097706]
ENSCDRP00005018808	ENSCDRG00005013122	SH3BP4	SH3 domain binding protein 4 [Source:HGNC Symbol;Acc:HGNC:10826]
ENSCDRP00005005694	ENSCDRG00005004008	SH3GL1	SH3 domain containing GRB2 like 1, endophilin A2 [Source:NCBI gene;Acc:105105312]
ENSCDRP00005008729	ENSCDRG00005006144	SHFL	shiftless antiviral inhibitor of ribosomal frameshifting [Source:NCBI gene;Acc:105087648]
ENSCDRP00005020585	ENSCDRG00005014318	SIRT2	sirtuin 2 [Source:HGNC Symbol;Acc:HGNC:10886]
ENSCDRP00005003521	ENSCDRG00005002466	SLC12A6	solute carrier family 12 member 6 [Source:HGNC Symbol;Acc:HGNC:10914]
ENSCDRP00005015886	ENSCDRG00005011165	SLC17A5	solute carrier family 17 member 5 [Source:HGNC Symbol;Acc:HGNC:10933]
ENSCDRP00005010825	ENSCDRG00005007564	SLC25A46	solute carrier family 25 member 46 [Source:NCBI gene;Acc:105095391]
ENSCDRP00005014552	ENSCDRG00005010268	SLC35B1	solute carrier family 35 member B1 [Source:HGNC Symbol;Acc:HGNC:20798]
ENSCDRP00005011701	ENSCDRG00005007784	SLC44A2	solute carrier family 44 member 2 [Source:HGNC Symbol;Acc:HGNC:17292]
ENSCDRP00005025095	ENSCDRG00005017161	SMYD2	SET and MYND domain containing 2 [Source:NCBI gene;Acc:105099293]
ENSCDRP00005024669	ENSCDRG00005017036	SNAP23	synaptosome associated protein 23 [Source:NCBI gene;Acc:105101738]
ENSCDRP00005025992	ENSCDRG00005017916	SNRPA1	small nuclear ribonucleoprotein polypeptide A' [Source:HGNC Symbol;Acc:HGNC:11152]
ENSCDRP00005005499	ENSCDRG00005003909	SNUPN	snurportin 1 [Source:NCBI gene;Acc:105087239]
ENSCDRP00005003620	ENSCDRG00005002558	SON	SON DNA binding protein [Source:HGNC Symbol;Acc:HGNC:11183]
ENSCDRP00005018161	ENSCDRG00005011791	SORL1	sortilin related receptor 1 [Source:NCBI gene;Acc:105097553]
ENSCDRP00005003724	ENSCDRG00005002622	SORT1	sortilin 1 [Source:NCBI gene;Acc:105085639]
ENSCDRP00005014780	ENSCDRG00005010417	SPG11	SPG11 vesicle trafficking associated, spatacsin [Source:HGNC Symbol;Acc:HGNC:11226]
ENSCDRP00005001821	ENSCDRG00005001313	SPG21	SPG21 abhydrolase domain containing, maspardin [Source:NCBI gene;Acc:105100532]
ENSCDRP00005026863	ENSCDRG00005018514	SPR	sepiapterin reductase [Source:NCBI gene;Acc:105101465]
ENSCDRP00005006767	ENSCDRG00005004790	SQLE	squalene epoxidase [Source:NCBI gene;Acc:105096439]
ENSCDRP00005032632	ENSCDRG00005022191	SRBD1	S1 RNA binding domain 1 [Source:NCBI gene;Acc:105103564]
ENSCDRP00005026297	ENSCDRG00005018025	SRPRA	SRP receptor subunit alpha [Source:NCBI gene;Acc:105094261]
ENSCDRP00005025764	ENSCDRG00005017744	SRRM2	serine/arginine repetitive matrix 2 [Source:HGNC Symbol;Acc:HGNC:16639]
ENSCDRP00005021656	ENSCDRG00005015004	SRRT	serrate, RNA effector molecule [Source:NCBI gene;Acc:105088568]
ENSCDRP00005005128	ENSCDRG00005003602	SRSF10	serine and arginine rich splicing factor 10 [Source:NCBI gene;Acc:105097283]
ENSCDRP00005017123	ENSCDRG00005011966	SRSF3	serine and arginine rich splicing factor 3 [Source:NCBI gene;Acc:105101332]
ENSCDRP00005021448	ENSCDRG00005014921	SRSF4	serine and arginine rich splicing factor 4 [Source:HGNC Symbol;Acc:HGNC:10786]
ENSCDRP00005006399	ENSCDRG00005004546	SSBP1	single stranded DNA binding protein 1 [Source:NCBI gene;Acc:105097324]
ENSCDRP00005003072	ENSCDRG00005002163	SSRP1	structure specific recognition protein 1 [Source:NCBI gene;Acc:105101235]
ENSCDRP00005010603	ENSCDRG00005007522	ST3GAL1	ST3 beta-galactoside alpha-2,3-sialyltransferase 1 [Source:NCBI gene;Acc:105096461]
ENSCDRP00005008406	ENSCDRG00005005935	STAMBP	STAM binding protein [Source:HGNC Symbol;Acc:HGNC:16950]
ENSCDRP00005007495	ENSCDRG00005005349	STAT3	signal transducer and activator of transcription 3 [Source:HGNC Symbol;Acc:HGNC:11364]
ENSCDRP00005017426	ENSCDRG00005011071	STAU2	staufen double-stranded RNA binding protein 2 [Source:NCBI gene;Acc:105088552]
ENSCDRP00005014828	ENSCDRG00005010463	STK3	serine/threonine kinase 3 [Source:HGNC Symbol;Acc:HGNC:11406]
ENSCDRP00005015045	ENSCDRG00005010606	STOM	stomatin [Source:NCBI gene;Acc:105104427]
ENSCDRP00005022142	ENSCDRG00005015331	STRAP	serine/threonine kinase receptor associated protein [Source:NCBI gene;Acc:105096504]
ENSCDRP00005012520	ENSCDRG00005008902	STX11	syntaxin 11 [Source:HGNC Symbol;Acc:HGNC:11429]
ENSCDRP00005018587	ENSCDRG00005012945	STX4	syntaxin 4 [Source:NCBI gene;Acc:105102718]
ENSCDRP00005018494	ENSCDRG00005012893	STXBP6	syntaxin binding protein 6 [Source:NCBI gene;Acc:105094199]
ENSCDRP00005030827	ENSCDRG00005021068	SUCLG2	succinate-CoA ligase GDP-forming beta subunit [Source:HGNC Symbol;Acc:HGNC:11450]
ENSCDRP00005032117	ENSCDRG00005021881	SUMO3	small ubiquitin like modifier 3 [Source:NCBI gene;Acc:105101516]
ENSCDRP00005010675	ENSCDRG00005007550	SUPT5H	SPT5 homolog, DSIF elongation factor subunit [Source:NCBI gene;Acc:105093324]
ENSCDRP00005009668	ENSCDRG00005006868	SUPV3L1	Suv3 like RNA helicase [Source:HGNC Symbol;Acc:HGNC:11471]
ENSCDRP00005011922	ENSCDRG00005008459	SVEP1	sushi, von Willebrand factor type A, EGF and pentraxin domain containing 1 [Source:NCBI gene;Acc:105087940]
ENSCDRP00005002974	ENSCDRG00005002057	SYNJ1	synaptojanin 1 [Source:HGNC Symbol;Acc:HGNC:11503]
ENSCDRP00005015777	ENSCDRG00005011078	SYTL4	synaptotagmin like 4 [Source:NCBI gene;Acc:105085502]
ENSCDRP00005031585	ENSCDRG00005021539	TACO1	translational activator of cytochrome c oxidase 1 [Source:NCBI gene;Acc:105090413]
ENSCDRP00005024755	ENSCDRG00005017096	TARS2	threonyl-tRNA synthetase 2, mitochondrial [Source:HGNC Symbol;Acc:HGNC:30740]
ENSCDRP00005015060	ENSCDRG00005010291	TBC1D17	TBC1 domain family member 17 [Source:NCBI gene;Acc:105100184]
ENSCDRP00005003088	ENSCDRG00005002160	TBC1D23	TBC1 domain family member 23 [Source:NCBI gene;Acc:105087732]
ENSCDRP00005010859	ENSCDRG00005007707	TBCC	tubulin folding cofactor C [Source:NCBI gene;Acc:105088604]
ENSCDRP00005008857	ENSCDRG00005006238	TCERG1	transcription elongation regulator 1 [Source:HGNC Symbol;Acc:HGNC:15630]
ENSCDRP00005002978	ENSCDRG00005002111	TCOF1	treacle ribosome biogenesis factor 1 [Source:NCBI gene;Acc:105098482]
ENSCDRP00005021158	ENSCDRG00005014663	TEX10	testis expressed 10 [Source:NCBI gene;Acc:105086885]
ENSCDRP00005021522	ENSCDRG00005014951	TGFB1I1	transforming growth factor beta 1 induced transcript 1 [Source:NCBI gene;Acc:105089716]
ENSCDRP00005000193	ENSCDRG00005000166	THG1L	tRNA-histidine guanylyltransferase 1 like [Source:NCBI gene;Acc:105095137]
ENSCDRP00005019931	ENSCDRG00005013900	THNSL1	threonine synthase like 1 [Source:HGNC Symbol;Acc:HGNC:26160]
ENSCDRP00005023829	ENSCDRG00005016472	THOC5	THO complex 5 [Source:NCBI gene;Acc:105099463]
ENSCDRP00005011256	ENSCDRG00005008001	THRAP3	thyroid hormone receptor associated protein 3 [Source:NCBI gene;Acc:105086945]
ENSCDRP00005013745	ENSCDRG00005009741	THUMPD3	THUMP domain containing 3 [Source:NCBI gene;Acc:105093144]
ENSCDRP00005025466	ENSCDRG00005017597	TIMM17B	translocase of inner mitochondrial membrane 17B [Source:NCBI gene;Acc:105103303]
ENSCDRP00005024263	ENSCDRG00005016763	TIMM23	mitochondrial import inner membrane translocase subunit Tim23 [Source:NCBI gene;Acc:105093431]
ENSCDRP00005014761	ENSCDRG00005010442	TIMM29	translocase of inner mitochondrial membrane 29 [Source:HGNC Symbol;Acc:HGNC:25152]
ENSCDRP00005007311	ENSCDRG00005005213	TJP1	tight junction protein 1 [Source:HGNC Symbol;Acc:HGNC:11827]
ENSCDRP00005024333	ENSCDRG00005016810	TM9SF4	transmembrane 9 superfamily member 4 [Source:HGNC Symbol;Acc:HGNC:30797]
ENSCDRP00005006488	ENSCDRG00005004596	TMCO1	transmembrane and coiled-coil domains 1 [Source:NCBI gene;Acc:105092716]
ENSCDRP00005004443	ENSCDRG00005003116	TMED4	transmembrane p24 trafficking protein 4 [Source:NCBI gene;Acc:105092334]
ENSCDRP00005008440	ENSCDRG00005005969	TMED7	transmembrane p24 trafficking protein 7 [Source:NCBI gene;Acc:105095370]
ENSCDRP00005030253	ENSCDRG00005020659	TMEM11	transmembrane protein 11 [Source:HGNC Symbol;Acc:HGNC:16823]
ENSCDRP00005032750	ENSCDRG00005022285	TMEM141	transmembrane protein 141 [Source:HGNC Symbol;Acc:HGNC:28211]
ENSCDRP00005000956	ENSCDRG00005000726	TMEM160	transmembrane protein 160 [Source:NCBI gene;Acc:105104036]
ENSCDRP00005017348	ENSCDRG00005012111	TMEM205	transmembrane protein 205 [Source:NCBI gene;Acc:105087610]
ENSCDRP00005017101	ENSCDRG00005011931	TMEM38B	transmembrane protein 38B [Source:NCBI gene;Acc:105087918]
ENSCDRP00005030917	ENSCDRG00005021118	TMF1	TATA element modulatory factor 1 [Source:HGNC Symbol;Acc:HGNC:11870]
ENSCDRP00005028268	ENSCDRG00005019355	TMPO	thymopoietin [Source:HGNC Symbol;Acc:HGNC:11875]
ENSCDRP00005018695	ENSCDRG00005012981	TMX3	thioredoxin related transmembrane protein 3 [Source:HGNC Symbol;Acc:HGNC:24718]
ENSCDRP00005009186	ENSCDRG00005006503	TNFAIP2	TNF alpha induced protein 2 [Source:HGNC Symbol;Acc:HGNC:11895]
ENSCDRP00005032641	ENSCDRG00005022205	TNPO2	transportin 2 [Source:NCBI gene;Acc:105104063]
ENSCDRP00005024657	ENSCDRG00005016604	TNS1	tensin 1 [Source:HGNC Symbol;Acc:HGNC:11973]
ENSCDRP00005032456	ENSCDRG00005022089	TOM1L1	target of myb1 like 1 membrane trafficking protein [Source:HGNC Symbol;Acc:HGNC:11983]
ENSCDRP00005026984	ENSCDRG00005018555	TPM3	tropomyosin 3 [Source:NCBI gene;Acc:105089246]
ENSCDRP00005027146	ENSCDRG00005018555	TPM3	tropomyosin 3 [Source:NCBI gene;Acc:105089246]
ENSCDRP00005023148	ENSCDRG00005016006	TPR	translocated promoter region, nuclear basket protein [Source:HGNC Symbol;Acc:HGNC:12017]
ENSCDRP00005010495	ENSCDRG00005007296	TRAP1	TNF receptor associated protein 1 [Source:HGNC Symbol;Acc:HGNC:16264]
ENSCDRP00005016606	ENSCDRG00005011640	TRAPPC1	trafficking protein particle complex 1 [Source:HGNC Symbol;Acc:HGNC:19894]
ENSCDRP00005008473	ENSCDRG00005005976	TRAPPC13	trafficking protein particle complex 13 [Source:NCBI gene;Acc:105084751]
ENSCDRP00005022011	ENSCDRG00005014692	TRAPPC8	trafficking protein particle complex 8 [Source:NCBI gene;Acc:105086696]
ENSCDRP00005012882	ENSCDRG00005009058	TRAPPC9	trafficking protein particle complex 9 [Source:HGNC Symbol;Acc:HGNC:30832]
ENSCDRP00005026801	ENSCDRG00005018429	TRIM2	tripartite motif containing 2 [Source:NCBI gene;Acc:105099660]
ENSCDRP00005005663	ENSCDRG00005003981	TSC1	TSC complex subunit 1 [Source:HGNC Symbol;Acc:HGNC:12362]
ENSCDRP00005029225	ENSCDRG00005019979	TSFM	Ts translation elongation factor, mitochondrial [Source:NCBI gene;Acc:105100325]
ENSCDRP00005031502	ENSCDRG00005021492	TSHZ3	teashirt zinc finger homeobox 3 [Source:HGNC Symbol;Acc:HGNC:30700]
ENSCDRP00005014820	ENSCDRG00005010479	TTC1	tetratricopeptide repeat domain 1 [Source:NCBI gene;Acc:105099902]
ENSCDRP00005017336	ENSCDRG00005012084	TTC12	tetratricopeptide repeat domain 12 [Source:HGNC Symbol;Acc:HGNC:23700]
ENSCDRP00005023717	ENSCDRG00005016400	TTC19	tetratricopeptide repeat domain 19 [Source:HGNC Symbol;Acc:HGNC:26006]
ENSCDRP00005000466	ENSCDRG00005000369	TTC5	tetratricopeptide repeat domain 5 [Source:HGNC Symbol;Acc:HGNC:19274]
ENSCDRP00005012871	ENSCDRG00005009128	TXN	thioredoxin [Source:NCBI gene;Acc:105087938]
ENSCDRP00005029424	ENSCDRG00005020164	TXNL1	thioredoxin like 1 [Source:NCBI gene;Acc:105103594]
ENSCDRP00005027977	ENSCDRG00005018895	TXNRD1	thioredoxin reductase 1 [Source:HGNC Symbol;Acc:HGNC:12437]
ENSCDRP00005013300	ENSCDRG00005009215	U2AF2	U2 small nuclear RNA auxiliary factor 2 [Source:HGNC Symbol;Acc:HGNC:23156]
ENSCDRP00005012317	ENSCDRG00005008450	UBA1	ubiquitin like modifier activating enzyme 1 [Source:HGNC Symbol;Acc:HGNC:12469]
ENSCDRP00005020794	ENSCDRG00005014360	UBA2	ubiquitin like modifier activating enzyme 2 [Source:NCBI gene;Acc:105096724]
ENSCDRP00005015942	ENSCDRG00005011184	UBE3B	ubiquitin protein ligase E3B [Source:NCBI gene;Acc:105105361]
ENSCDRP00005029127	ENSCDRG00005019935	UBE4A	ubiquitination factor E4A [Source:HGNC Symbol;Acc:HGNC:12499]
ENSCDRP00005007108	ENSCDRG00005005098	UBL7	ubiquitin-like protein 7 [Source:NCBI gene;Acc:105087267]
ENSCDRP00005016272	ENSCDRG00005011422	UBQLN2	ubiquilin 2 [Source:NCBI gene;Acc:105093069]
ENSCDRP00005025730	ENSCDRG00005017658	UHRF1BP1L	UHRF1 binding protein 1 like [Source:NCBI gene;Acc:105097445]
ENSCDRP00005001352	ENSCDRG00005000998	USP16	ubiquitin specific peptidase 16 [Source:NCBI gene;Acc:105086798]
ENSCDRP00005022906	ENSCDRG00005015614	USP39	ubiquitin specific peptidase 39 [Source:HGNC Symbol;Acc:HGNC:20071]
ENSCDRP00005014406	ENSCDRG00005010152	VAMP3	vesicle associated membrane protein 3 [Source:NCBI gene;Acc:105106983]
ENSCDRP00005012187	ENSCDRG00005008655	VASP	vasodilator stimulated phosphoprotein [Source:HGNC Symbol;Acc:HGNC:12652]
ENSCDRP00005002716	ENSCDRG00005001946	VEPH1	ventricular zone expressed PH domain containing 1 [Source:NCBI gene;Acc:105094361]
ENSCDRP00005030913	ENSCDRG00005021115	VIRMA	vir like m6A methyltransferase associated [Source:NCBI gene;Acc:105085738]
ENSCDRP00005031740	ENSCDRG00005021638	VNN 2.00	vanin 2 [Source:HGNC Symbol;Acc:HGNC:12706]
ENSCDRP00005026477	ENSCDRG00005018211	VPS13D	vacuolar protein sorting 13 homolog D [Source:NCBI gene;Acc:105107043]
ENSCDRP00005019398	ENSCDRG00005013209	VPS29	VPS29 retromer complex component [Source:NCBI gene;Acc:105102490]
ENSCDRP00005026776	ENSCDRG00005018443	VPS39	VPS39 subunit of HOPS complex [Source:HGNC Symbol;Acc:HGNC:20593]
ENSCDRP00005018204	ENSCDRG00005012696	VPS41	VPS41 subunit of HOPS complex [Source:NCBI gene;Acc:105088275]
ENSCDRP00005001081	ENSCDRG00005000733	VPS50	VPS50 subunit of EARP/GARPII complex [Source:HGNC Symbol;Acc:HGNC:25956]
ENSCDRP00005004033	ENSCDRG00005002830	VTI1B	vesicle transport through interaction with t-SNAREs 1B [Source:NCBI gene;Acc:105086168]
ENSCDRP00005010806	ENSCDRG00005007664	WASF2	WASP family member 2 [Source:HGNC Symbol;Acc:HGNC:12733]
ENSCDRP00005016421	ENSCDRG00005011462	WBP4	WW domain binding protein 4 [Source:NCBI gene;Acc:105098503]
ENSCDRP00005013245	ENSCDRG00005009387	WDR45B	WD repeat domain 45B [Source:HGNC Symbol;Acc:HGNC:25072]
ENSCDRP00005029324	ENSCDRG00005020090	WDR7	WD repeat domain 7 [Source:NCBI gene;Acc:105103595]
ENSCDRP00005026564	ENSCDRG00005018307	WFDC2	WAP four-disulfide core domain 2 [Source:HGNC Symbol;Acc:HGNC:15939]
ENSCDRP00005022983	ENSCDRG00005015930	WWOX	WW domain containing oxidoreductase [Source:HGNC Symbol;Acc:HGNC:12799]
ENSCDRP00005006060	ENSCDRG00005004331	XPC	XPC complex subunit, DNA damage recognition and repair factor [Source:HGNC Symbol;Acc:HGNC:12816]
ENSCDRP00005006441	ENSCDRG00005004581	XPO1	exportin 1 [Source:NCBI gene;Acc:105097247]
ENSCDRP00005024639	ENSCDRG00005017028	XPO4	exportin 4 [Source:HGNC Symbol;Acc:HGNC:17796]
ENSCDRP00005007464	ENSCDRG00005005286	XRCC1	X-ray repair cross complementing 1 [Source:HGNC Symbol;Acc:HGNC:12828]
ENSCDRP00005023033	ENSCDRG00005015970	YARS2	tyrosyl-tRNA synthetase 2 [Source:NCBI gene;Acc:105084510]
ENSCDRP00005000943	ENSCDRG00005000671	YLPM1	YLP motif containing 1 [Source:NCBI gene;Acc:105086101]
ENSCDRP00005010913	ENSCDRG00005007747	YWHAG	tyrosine 3-monooxygenase/tryptophan 5-monooxygenase activation protein gamma [Source:HGNC Symbol;Acc:HGNC:12852]
ENSCDRP00005010703	ENSCDRG00005007587	ZC3H13	zinc finger CCCH-type containing 13 [Source:HGNC Symbol;Acc:HGNC:20368]
ENSCDRP00005011931	ENSCDRG00005008421	ZC3H15	zinc finger CCCH-type containing 15 [Source:NCBI gene;Acc:105098966]
ENSCDRP00005000992	ENSCDRG00005000747	ZC3H4	zinc finger CCCH-type containing 4 [Source:HGNC Symbol;Acc:HGNC:17808]
ENSCDRP00005031347	ENSCDRG00005021403	ZFP36L2	ZFP36 ring finger protein like 2 [Source:HGNC Symbol;Acc:HGNC:1108]
ENSCDRP00005015970	ENSCDRG00005010676	ZMYND8	zinc finger MYND-type containing 8 [Source:HGNC Symbol;Acc:HGNC:9397]
ENSCDRP00005016991	ENSCDRG00005011858	ZNF638	zinc finger protein 638 [Source:HGNC Symbol;Acc:HGNC:17894]

## Sheet: Cortex_DehVsCon
Protein_catalogue_DEPs_Cortex_DehVsCon
ensembl_peptide_id	ensembl_gene_id	external_gene_name	description	logFoldChange	t	p.Value	Adjusted.p.Value
ENSCDRP00005014029	ENSCDRG00005009964	A1BG	alpha-1-B glycoprotein [Source:HGNC Symbol;Acc:HGNC:5]	0.676908	2.9081	0.0072717	0.0349538
ENSCDRP00005017382	ENSCDRG00005012135	AARS1	alanyl-tRNA synthetase 1 [Source:NCBI gene;Acc:105097712]	-0.217345	-3.26304	0.00303552	0.0187191
ENSCDRP00005002919	ENSCDRG00005002082	AASDHPPT	aminoadipate-semialdehyde dehydrogenase-phosphopantetheinyl transferase [Source:NCBI gene;Acc:105095415]	-0.326195	-3.54434	0.00148745	0.0110376
ENSCDRP00005004844	ENSCDRG00005003408	ABCC2	ATP binding cassette subfamily C member 2 [Source:NCBI gene;Acc:105084309]	-0.674127	-3.40742	0.00210909	0.0142689
ENSCDRP00005006280	ENSCDRG00005004448	ABCC3	ATP binding cassette subfamily C member 3 [Source:NCBI gene;Acc:105097731]	-0.655841	-3.94926	0.000520353	0.00496743
ENSCDRP00005017069	ENSCDRG00005011717	ACADM	acyl-CoA dehydrogenase medium chain [Source:NCBI gene;Acc:105096653]	-0.645025	-2.96616	0.00631819	0.0315459
ENSCDRP00005005321	ENSCDRG00005003797	ACBD3	acyl-CoA binding domain containing 3 [Source:NCBI gene;Acc:105099610]	-0.28412	-3.17643	0.00376807	0.0220455
ENSCDRP00005020094	ENSCDRG00005013873	ACD	ACD shelterin complex subunit and telomerase recruitment factor [Source:HGNC Symbol;Acc:HGNC:25070]	1.14176	6.79513	2.978e-07	1.84105e-05
ENSCDRP00005013365	ENSCDRG00005008746	ACIN1	apoptotic chromatin condensation inducer 1 [Source:HGNC Symbol;Acc:HGNC:17066]	0.211938	3.2005	0.00354891	0.021132
ENSCDRP00005031751	ENSCDRG00005021651	ACOT9	acyl-CoA thioesterase 9 [Source:NCBI gene;Acc:105103963]	-0.730467	-3.53065	0.00154052	0.0113529
ENSCDRP00005032391	ENSCDRG00005022041	ACSF2	acyl-CoA synthetase family member 2 [Source:NCBI gene;Acc:105097727]	-0.471929	-2.77903	0.00990204	0.0435012
ENSCDRP00005023496	ENSCDRG00005016247	ACSL4	acyl-CoA synthetase long chain family member 4 [Source:NCBI gene;Acc:105093185]	-0.688624	-5.94645	2.6351e-06	0.000100981
ENSCDRP00005010035	ENSCDRG00005007102	ACTA2	actin alpha 2, smooth muscle [Source:NCBI gene;Acc:105102830]	0.311375	3.05841	0.00504371	0.0269563
ENSCDRP00005027723	ENSCDRG00005019074	ACTR1B	actin related protein 1B [Source:NCBI gene;Acc:105092669]	-0.261233	-4.24161	0.000240924	0.00282218
ENSCDRP00005001422	ENSCDRG00005001055	ACYP1	acylphosphatase 1 [Source:NCBI gene;Acc:105086090]	-0.25007	-4.30056	0.000206113	0.00250747
ENSCDRP00005017161	ENSCDRG00005011988	ADAM10	ADAM metallopeptidase domain 10 [Source:NCBI gene;Acc:105088967]	-0.215273	-3.23316	0.00327115	0.0198907
ENSCDRP00005005878	ENSCDRG00005004116	ADD1	adducin 1 [Source:HGNC Symbol;Acc:HGNC:243]	-0.32753	-4.59591	9.40661e-05	0.00143371
ENSCDRP00005022127	ENSCDRG00005015074	ADGRL2	adhesion G protein-coupled receptor L2 [Source:HGNC Symbol;Acc:HGNC:18582]	0.931624	8.53494	4.45057e-09	8.3724e-07
ENSCDRP00005020875	ENSCDRG00005014498	ADI1	ribonuclease H1 [Source:NCBI gene;Acc:105094024]	-0.595345	-9.26229	8.63234e-10	3.5625e-07
ENSCDRP00005016284	ENSCDRG00005011426	ADPRH	ADP-ribosylarginine hydrolase [Source:HGNC Symbol;Acc:HGNC:269]	0.259992	3.17813	0.00375213	0.0220147
ENSCDRP00005018500	ENSCDRG00005012920	ADSS	adenylosuccinate synthase 2 [Source:HGNC Symbol;Acc:HGNC:292]	0.266123	3.60196	0.00128284	0.00991703
ENSCDRP00005010734	ENSCDRG00005006936	AFDN	afadin, adherens junction formation factor [Source:HGNC Symbol;Acc:HGNC:7137]	0.28749	3.7681	0.000834833	0.00708683
ENSCDRP00005013266	ENSCDRG00005009405	AGO2	argonaute RISC catalytic component 2 [Source:HGNC Symbol;Acc:HGNC:3263]	-0.409185	-5.59509	6.62355e-06	0.000196328
ENSCDRP00005020366	ENSCDRG00005014204	AGT	angiotensinogen [Source:NCBI gene;Acc:105104282]	0.686781	3.20905	0.00347415	0.020753
ENSCDRP00005002433	ENSCDRG00005001769	AHCYL1	adenosylhomocysteinase like 1 [Source:HGNC Symbol;Acc:HGNC:344]	-0.379093	-4.62161	8.78459e-05	0.00137403
ENSCDRP00005022086	ENSCDRG00005015328	AHSP	alpha hemoglobin stabilizing protein [Source:HGNC Symbol;Acc:HGNC:18075]	1.45423	3.38464	0.00223443	0.0147996
ENSCDRP00005006181	ENSCDRG00005004398	AK3	adenylate kinase 3 [Source:NCBI gene;Acc:105101969]	-0.533904	-3.40117	0.00214278	0.0144577
ENSCDRP00005025629	ENSCDRG00005017676	AKAP17A	A-kinase anchoring protein 17A [Source:HGNC Symbol;Acc:HGNC:18783]	1.00725	5.71245	4.86351e-06	0.000166196
ENSCDRP00005014632	ENSCDRG00005010340	AKT2	AKT serine/threonine kinase 2 [Source:HGNC Symbol;Acc:HGNC:392]	-0.228082	-2.69825	0.0119799	0.0497849
ENSCDRP00005028982	ENSCDRG00005019852	ALB	albumin [Source:NCBI gene;Acc:105091295]	0.421262	2.85501	0.00826165	0.0380462
ENSCDRP00005001387	ENSCDRG00005001017	ALCAM	activated leukocyte cell adhesion molecule [Source:NCBI gene;Acc:105087709]	0.325448	3.01807	0.00556757	0.0289438
ENSCDRP00005016225	ENSCDRG00005011372	ALDH18A1	aldehyde dehydrogenase 18 family member A1 [Source:HGNC Symbol;Acc:HGNC:9722]	-0.509684	-4.41714	0.000151294	0.00202748
ENSCDRP00005027497	ENSCDRG00005018841	ALDH5A1	aldehyde dehydrogenase 5 family member A1 [Source:NCBI gene;Acc:105089130]	-0.319232	-2.72679	0.0112031	0.047551
ENSCDRP00005032218	ENSCDRG00005021949	ALKBH7	alkB homolog 7 [Source:HGNC Symbol;Acc:HGNC:21306]	-1.37333	-8.80306	2.41166e-09	5.69344e-07
ENSCDRP00005017120	ENSCDRG00005011675	ALPL	alkaline phosphatase, biomineralization associated [Source:NCBI gene;Acc:105088863]	-0.744398	-3.433	0.0019764	0.0135767
ENSCDRP00005003490	ENSCDRG00005002439	AMPD2	adenosine monophosphate deaminase 2 [Source:HGNC Symbol;Acc:HGNC:469]	0.415051	3.55895	0.00143275	0.0107101
ENSCDRP00005021515	ENSCDRG00005014928	ANAPC4	anaphase promoting complex subunit 4 [Source:HGNC Symbol;Acc:HGNC:19990]	-0.870247	-5.6594	5.59163e-06	0.000182208
ENSCDRP00005012333	ENSCDRG00005008769	ANGPTL1	angiopoietin like 1 [Source:HGNC Symbol;Acc:HGNC:489]	0.414276	3.12787	0.00425015	0.0238855
ENSCDRP00005019116	ENSCDRG00005013238	ANKRD13A	ankyrin repeat domain 13A [Source:NCBI gene;Acc:105105369]	-0.372974	-3.17743	0.00375871	0.0220147
ENSCDRP00005002251	ENSCDRG00005001643	ANKRD28	ankyrin repeat domain 28 [Source:NCBI gene;Acc:105104359]	-0.361594	-2.72431	0.0112685	0.0477909
ENSCDRP00005018006	ENSCDRG00005012443	ANKRD44	ankyrin repeat domain 44 [Source:NCBI gene;Acc:105088802]	-0.281402	-3.2932	0.00281422	0.0176795
ENSCDRP00005013130	ENSCDRG00005009160	ANKS3	ankyrin repeat and sterile alpha motif domain containing 3 [Source:NCBI gene;Acc:105099816]	-0.389803	-3.05223	0.00512074	0.0272547
ENSCDRP00005020613	ENSCDRG00005014121	ANO6	anoctamin 6 [Source:NCBI gene;Acc:105097087]	0.276754	2.89269	0.00754694	0.0358948
ENSCDRP00005019714	ENSCDRG00005013758	ANXA7	annexin A7 [Source:NCBI gene;Acc:105092465]	-0.261729	-3.27993	0.0029096	0.0180881
ENSCDRP00005031517	ENSCDRG00005021495	AP1M1	adaptor related protein complex 1 subunit mu 1 [Source:NCBI gene;Acc:105101824]	0.215985	2.77876	0.00990838	0.0435012
ENSCDRP00005010868	ENSCDRG00005007581	AP1M2	adaptor related protein complex 1 subunit mu 2 [Source:HGNC Symbol;Acc:HGNC:558]	-0.581105	-4.56522	0.000102068	0.0015211
ENSCDRP00005021353	ENSCDRG00005014828	AP1S1	adaptor related protein complex 1 subunit sigma 1 [Source:NCBI gene;Acc:105092392]	0.390145	3.63139	0.00118921	0.00938283
ENSCDRP00005017567	ENSCDRG00005012171	AP2B1	adaptor related protein complex 2 subunit beta 1 [Source:NCBI gene;Acc:105097873]	0.150977	3.20866	0.00347752	0.020753
ENSCDRP00005000778	ENSCDRG00005000547	AP2S1	adaptor related protein complex 2 subunit sigma 1 [Source:NCBI gene;Acc:105104033]	0.19905	2.74297	0.0107838	0.0461046
ENSCDRP00005002431	ENSCDRG00005001770	APEX1	apurinic/apyrimidinic endodeoxyribonuclease 1 [Source:HGNC Symbol;Acc:HGNC:587]	0.255629	4.48574	0.000126088	0.00178486
ENSCDRP00005020068	ENSCDRG00005013676	API5	apoptosis inhibitor 5 [Source:HGNC Symbol;Acc:HGNC:594]	0.21604	3.64005	0.00116296	0.00928155
ENSCDRP00005025823	ENSCDRG00005017799	APOA1	apolipoprotein A1 [Source:HGNC Symbol;Acc:HGNC:600]	-1.15271	-5.50563	8.38694e-06	0.000230748
ENSCDRP00005009321	ENSCDRG00005005937	APOB	apolipoprotein B [Source:NCBI gene;Acc:105095730]	0.894252	5.23667	1.70981e-05	0.00042045
ENSCDRP00005008803	ENSCDRG00005006223	APOE	apolipoprotein E [Source:NCBI gene;Acc:105095464]	0.850394	4.66624	7.80058e-05	0.00124829
ENSCDRP00005011307	ENSCDRG00005007474	ARFGAP2	ADP ribosylation factor GTPase activating protein 2 [Source:NCBI gene;Acc:105106870]	-0.319104	-3.68386	0.00103856	0.00845506
ENSCDRP00005007126	ENSCDRG00005005102	ARFGAP3	ADP ribosylation factor GTPase activating protein 3 [Source:NCBI gene;Acc:105091870]	-0.209107	-3.07642	0.00482532	0.0261486
ENSCDRP00005018800	ENSCDRG00005012872	ARFGEF2	ADP ribosylation factor guanine nucleotide exchange factor 2 [Source:HGNC Symbol;Acc:HGNC:15853]	0.260313	3.72414	0.000935722	0.00775912
ENSCDRP00005028805	ENSCDRG00005019732	ARHGAP10	Rho GTPase activating protein 10 [Source:HGNC Symbol;Acc:HGNC:26099]	-0.440205	-3.46749	0.00181029	0.0127961
ENSCDRP00005007380	ENSCDRG00005005261	ARHGAP24	Rho GTPase activating protein 24 [Source:NCBI gene;Acc:105091593]	0.391143	4.80239	5.42844e-05	0.000970785
ENSCDRP00005010602	ENSCDRG00005007379	ARHGAP26	Rho GTPase activating protein 26 [Source:HGNC Symbol;Acc:HGNC:17073]	0.351585	3.44716	0.0019065	0.0131809
ENSCDRP00005000809	ENSCDRG00005000613	ARHGAP35	Rho GTPase activating protein 35 [Source:NCBI gene;Acc:105104034]	-0.273954	-3.49323	0.0016952	0.0122241
ENSCDRP00005012012	ENSCDRG00005008483	ARHGAP6	Rho GTPase activating protein 6 [Source:HGNC Symbol;Acc:HGNC:676]	0.366711	2.77143	0.0100821	0.0439584
ENSCDRP00005023905	ENSCDRG00005015940	ARHGEF11	Rho guanine nucleotide exchange factor 11 [Source:HGNC Symbol;Acc:HGNC:14580]	0.579389	3.77655	0.000816714	0.00699947
ENSCDRP00005020415	ENSCDRG00005014174	ARHGEF16	Rho guanine nucleotide exchange factor 16 [Source:HGNC Symbol;Acc:HGNC:15515]	0.96143	11.0629	1.99435e-11	2.13993e-08
ENSCDRP00005014968	ENSCDRG00005010064	ARHGEF2	Rho/Rac guanine nucleotide exchange factor 2 [Source:HGNC Symbol;Acc:HGNC:682]	0.276345	3.69659	0.00100492	0.0082186
ENSCDRP00005010755	ENSCDRG00005007390	ARHGEF7	Rho guanine nucleotide exchange factor 7 [Source:HGNC Symbol;Acc:HGNC:15607]	0.211729	3.28302	0.00288711	0.0179691
ENSCDRP00005023143	ENSCDRG00005016027	ARL6IP1	ADP ribosylation factor like GTPase 6 interacting protein 1 [Source:NCBI gene;Acc:105091148]	0.597453	3.9544	0.000513393	0.00490972
ENSCDRP00005019379	ENSCDRG00005013530	ARMCX3	armadillo repeat containing X-linked 3 [Source:HGNC Symbol;Acc:HGNC:24065]	0.385934	6.58392	5.08788e-07	2.81407e-05
ENSCDRP00005021466	ENSCDRG00005014932	ARMH3	armadillo like helical domain containing 3 [Source:NCBI gene;Acc:105084344]	-0.298146	-3.37624	0.00228247	0.0150251
ENSCDRP00005000292	ENSCDRG00005000234	ARSB	arylsulfatase B [Source:HGNC Symbol;Acc:HGNC:714]	0.421521	3.33024	0.00256367	0.0165115
ENSCDRP00005027097	ENSCDRG00005018666	ARSD	arylsulfatase D [Source:HGNC Symbol;Acc:HGNC:717]	-0.718401	-3.02103	0.00552744	0.028819
ENSCDRP00005020701	ENSCDRG00005014390	ART4	ADP-ribosyltransferase 4 (Dombrock blood group) [Source:NCBI gene;Acc:105096514]	1.41826	6.15648	1.52613e-06	6.71124e-05
ENSCDRP00005026767	ENSCDRG00005018376	ARVCF	ARVCF delta catenin family member [Source:NCBI gene;Acc:105106447]	-0.484637	-4.41558	0.000151923	0.00202748
ENSCDRP00005031207	ENSCDRG00005016761	ASAP2	ArfGAP with SH3 domain, ankyrin repeat and PH domain 2 [Source:HGNC Symbol;Acc:HGNC:2721]	-0.243067	-3.14136	0.00411063	0.0233961
ENSCDRP00005017725	ENSCDRG00005012379	ASB9	ankyrin repeat and SOCS box containing 9 [Source:NCBI gene;Acc:105100396]	-0.780783	-5.66561	5.50095e-06	0.000182177
ENSCDRP00005003272	ENSCDRG00005002302	ASF1A	anti-silencing function 1A histone chaperone [Source:NCBI gene;Acc:105088348]	-1.03424	-6.3328	9.67905e-07	4.80816e-05
ENSCDRP00005021719	ENSCDRG00005014868	ASH2L	ASH2 like, histone lysine methyltransferase complex subunit [Source:NCBI gene;Acc:105089937]	0.215061	3.67238	0.00106983	0.00864402
ENSCDRP00005025320	ENSCDRG00005017407	ASMTL	acetylserotonin O-methyltransferase like [Source:HGNC Symbol;Acc:HGNC:751]	0.327214	2.81742	0.00903823	0.0408166
ENSCDRP00005008403	ENSCDRG00005005929	ATG12	autophagy related 12 [Source:NCBI gene;Acc:105095367]	-0.261849	-4.03052	0.000420421	0.00429477
ENSCDRP00005011188	ENSCDRG00005007883	ATL2	atlastin GTPase 2 [Source:HGNC Symbol;Acc:HGNC:24047]	0.348144	3.72196	0.000941017	0.00779098
ENSCDRP00005011709	ENSCDRG00005008319	ATP1B1	ATPase Na+/K+ transporting subunit beta 1 [Source:NCBI gene;Acc:105092738]	-0.560034	-4.47731	0.000128945	0.00180497
ENSCDRP00005013156	ENSCDRG00005009339	ATP1B3	ATPase Na+/K+ transporting subunit beta 3 [Source:NCBI gene;Acc:105086324]	0.298799	2.72365	0.0112862	0.0478283
ENSCDRP00005031519	ENSCDRG00005021499	ATP2B1	ATPase plasma membrane Ca2+ transporting 1 [Source:HGNC Symbol;Acc:HGNC:814]	-0.219173	-3.06351	0.00498086	0.0267759
ENSCDRP00005003756	ENSCDRG00005002630	ATP6V0A4	ATPase H+ transporting V0 subunit a4 [Source:NCBI gene;Acc:105091627]	-0.468479	-2.97021	0.00625638	0.0313989
ENSCDRP00005010873	ENSCDRG00005007709	ATP6V1B2	ATPase H+ transporting V1 subunit B2 [Source:NCBI gene;Acc:105102893]	-0.208165	-3.30803	0.00271121	0.0172138
ENSCDRP00005003367	ENSCDRG00005002343	ATP6V1D	ATPase H+ transporting V1 subunit D [Source:HGNC Symbol;Acc:HGNC:13527]	-0.273884	-2.90778	0.00727743	0.0349538
ENSCDRP00005029960	ENSCDRG00005020102	ATP6V1E1	ATPase H+ transporting V1 subunit E1 [Source:NCBI gene;Acc:105100739]	-0.2087	-3.03782	0.0053049	0.0278754
ENSCDRP00005021170	ENSCDRG00005014719	ATP6V1G1	ATPase H+ transporting V1 subunit G1 [Source:HGNC Symbol;Acc:HGNC:864]	-0.249629	-2.93533	0.00680866	0.0333593
ENSCDRP00005029043	ENSCDRG00005019870	ATP6V1H	ATPase H+ transporting V1 subunit H [Source:HGNC Symbol;Acc:HGNC:18303]	-0.258703	-3.15585	0.00396557	0.0228275
ENSCDRP00005030756	ENSCDRG00005021010	ATRX	ATRX chromatin remodeler [Source:NCBI gene;Acc:105095566]	0.739354	3.45576	0.00186519	0.0130466
ENSCDRP00005008135	ENSCDRG00005005790	B3GAT3	beta-1,3-glucuronyltransferase 3 [Source:HGNC Symbol;Acc:HGNC:923]	-0.213311	-3.03501	0.00534157	0.0280132
ENSCDRP00005022727	ENSCDRG00005015746	BABAM1	BRISC and BRCA1 A complex member 1 [Source:NCBI gene;Acc:105101839]	-0.647087	-6.55321	5.50225e-07	2.95196e-05
ENSCDRP00005026205	ENSCDRG00005018063	BAD	BCL2 associated agonist of cell death [Source:NCBI gene;Acc:105101547]	-0.516539	-4.12267	0.000329856	0.00362639
ENSCDRP00005023106	ENSCDRG00005016010	BAG3	BCL2 associated athanogene 3 [Source:HGNC Symbol;Acc:HGNC:939]	0.823966	8.30507	7.58302e-09	1.23282e-06
ENSCDRP00005029623	ENSCDRG00005020279	BAG6	BCL2 associated athanogene 6 [Source:HGNC Symbol;Acc:HGNC:13919]	-0.293607	-3.8711	0.000638389	0.00584464
ENSCDRP00005009010	ENSCDRG00005006346	BCCIP	BRCA2 and CDKN1A interacting protein [Source:HGNC Symbol;Acc:HGNC:978]	0.681633	5.56122	7.24229e-06	0.000208897
ENSCDRP00005023155	ENSCDRG00005016039	BCL2L1	BCL2 like 1 [Source:NCBI gene;Acc:105100821]	0.673305	3.29969	0.00276866	0.0174957
ENSCDRP00005014732	ENSCDRG00005010409	BCL2L2-PABPN1	BCL2 like 2 [Source:NCBI gene;Acc:105096987]	0.428374	3.12327	0.00429879	0.0240302
ENSCDRP00005021010	ENSCDRG00005014615	BDH1	3-hydroxybutyrate dehydrogenase 1 [Source:NCBI gene;Acc:105101274]	-0.661514	-3.36898	0.0023248	0.0152104
ENSCDRP00005013842	ENSCDRG00005009643	BICD2	BICD cargo adaptor 2 [Source:HGNC Symbol;Acc:HGNC:17208]	-0.378388	-6.26436	1.15463e-06	5.34018e-05
ENSCDRP00005007868	ENSCDRG00005005624	BOLA3	bolA family member 3 [Source:NCBI gene;Acc:105096567]	-0.509768	-4.27857	0.000218477	0.00262221
ENSCDRP00005020654	ENSCDRG00005014369	BORCS6	BLOC-1 related complex subunit 6 [Source:NCBI gene;Acc:105102992]	-0.199493	-2.8435	0.00849262	0.0389759
ENSCDRP00005002509	ENSCDRG00005001823	BPGM	bisphosphoglycerate mutase [Source:NCBI gene;Acc:105085404]	0.496848	2.7096	0.0116651	0.0487407
ENSCDRP00005022208	ENSCDRG00005015385	BPHL	biphenyl hydrolase like [Source:NCBI gene;Acc:105087490]	-0.382465	-3.05981	0.00502641	0.0269397
ENSCDRP00005008532	ENSCDRG00005006016	BTF3L4	basic transcription factor 3 like 4 [Source:NCBI gene;Acc:105092961]	-0.310892	-4.3812	0.000166436	0.00214132
ENSCDRP00005010031	ENSCDRG00005007065	BUB3	BUB3 mitotic checkpoint protein [Source:NCBI gene;Acc:105085759]	0.252819	3.48359	0.00173744	0.0124617
ENSCDRP00005007412	ENSCDRG00005005277	BZW2	basic leucine zipper and W2 domains 2 [Source:HGNC Symbol;Acc:HGNC:18808]	0.433863	4.40334	0.000156939	0.00204364
ENSCDRP00005023108	ENSCDRG00005016004	C11orf58	chromosome unknown open reading frame, human C11orf58 [Source:NCBI gene;Acc:105086675]	0.314483	4.85409	4.73028e-05	0.000866142
ENSCDRP00005026041	ENSCDRG00005017944	C11orf68	chromosome 11 open reading frame 68 [Source:HGNC Symbol;Acc:HGNC:28801]	-0.364161	-2.80812	0.00924088	0.041418
ENSCDRP00005012800	ENSCDRG00005009104	C16orf70	chromosome unknown open reading frame, human C16orf70 [Source:NCBI gene;Acc:105088463]	-0.42858	-3.6415	0.00115863	0.00926384
ENSCDRP00005016628	ENSCDRG00005011639	C18orf32	chromosome unknown open reading frame, human C18orf32 [Source:NCBI gene;Acc:105097594]	0.874016	6.30011	1.05295e-06	5.05773e-05
ENSCDRP00005024399	ENSCDRG00005016859	C1orf50	chromosome 1 open reading frame 50 [Source:HGNC Symbol;Acc:HGNC:28795]	0.228673	2.7184	0.0114263	0.0482694
ENSCDRP00005016987	ENSCDRG00005011873	C1orf52	chromosome unknown open reading frame, human C1orf52 [Source:NCBI gene;Acc:105095052]	0.689588	5.78711	3.9979e-06	0.000142992
ENSCDRP00005020746	ENSCDRG00005014427	C1QA	complement C1q A chain [Source:HGNC Symbol;Acc:HGNC:1241]	1.40808	4.65204	8.10127e-05	0.00127833
ENSCDRP00005018543	ENSCDRG00005012957	C1QBP	complement C1q binding protein [Source:NCBI gene;Acc:105104779]	-0.346067	-2.83279	0.00871283	0.0396123
ENSCDRP00005014081	ENSCDRG00005009991	C2CD2	C2 calcium dependent domain containing 2 [Source:HGNC Symbol;Acc:HGNC:1266]	0.395154	4.17355	0.00028841	0.00328425
ENSCDRP00005014746	ENSCDRG00005010427	C2orf69	chromosome 2 open reading frame 69 [Source:HGNC Symbol;Acc:HGNC:26799]	0.53132	4.09369	0.000356036	0.00382093
ENSCDRP00005011940	ENSCDRG00005008485	C4BPA	complement component 4 binding protein alpha [Source:NCBI gene;Acc:105098603]	0.759668	2.77374	0.010027	0.0438427
ENSCDRP00005023006	ENSCDRG00005015939	C6	complement C6 [Source:HGNC Symbol;Acc:HGNC:1339]	0.85331	3.6336	0.00118247	0.00938283
ENSCDRP00005023737	ENSCDRG00005016414	C7	complement C7 [Source:HGNC Symbol;Acc:HGNC:1346]	0.475485	3.00161	0.0057959	0.0296991
ENSCDRP00005019565	ENSCDRG00005013653	C8A	complement C8 alpha chain [Source:HGNC Symbol;Acc:HGNC:1352]	0.651881	3.45978	0.00184619	0.0129814
ENSCDRP00005000499	ENSCDRG00005000393	C9orf78	chromosome 9 open reading frame 78 [Source:HGNC Symbol;Acc:HGNC:24932]	0.328518	3.51029	0.00162288	0.0118095
ENSCDRP00005005549	ENSCDRG00005003913	CA12	carbonic anhydrase 12 [Source:NCBI gene;Acc:105101792]	-0.563471	-4.4135	0.000152761	0.00202748
ENSCDRP00005006631	ENSCDRG00005004691	CACYBP	calcyclin binding protein [Source:HGNC Symbol;Acc:HGNC:30423]	0.319351	2.76788	0.0101672	0.0440964
ENSCDRP00005011016	ENSCDRG00005007811	CAD	carbamoyl-phosphate synthetase 2, aspartate transcarbamylase, and dihydroorotase [Source:HGNC Symbol;Acc:HGNC:1424]	0.228573	3.52781	0.00155176	0.0113888
ENSCDRP00005024972	ENSCDRG00005015534	CADM1	cell adhesion molecule 1 [Source:HGNC Symbol;Acc:HGNC:5951]	0.470204	4.66226	7.88385e-05	0.00125139
ENSCDRP00005004865	ENSCDRG00005003365	CADM2	cell adhesion molecule 2 [Source:NCBI gene;Acc:105087772]	-0.940724	-4.4233	0.000148838	0.00200315
ENSCDRP00005007637	ENSCDRG00005005472	CADM4	cell adhesion molecule 4 [Source:HGNC Symbol;Acc:HGNC:30825]	0.893741	6.25373	1.18674e-06	5.44176e-05
ENSCDRP00005026726	ENSCDRG00005018409	CALB1	calbindin 1 [Source:HGNC Symbol;Acc:HGNC:1434]	-1.11391	-3.10036	0.00454896	0.0251082
ENSCDRP00005002559	ENSCDRG00005001843	CALD1	caldesmon 1 [Source:HGNC Symbol;Acc:HGNC:1441]	0.280758	3.35837	0.002388	0.0155104
ENSCDRP00005024016	ENSCDRG00005016605	CAPG	capping actin protein, gelsolin like [Source:HGNC Symbol;Acc:HGNC:1474]	-0.490581	-2.84207	0.00852171	0.0389913
ENSCDRP00005014342	ENSCDRG00005010157	CARD19	caspase recruitment domain family member 19 [Source:HGNC Symbol;Acc:HGNC:28148]	0.636904	4.40439	0.000156504	0.00204364
ENSCDRP00005014289	ENSCDRG00005009567	CARM1	coactivator associated arginine methyltransferase 1 [Source:HGNC Symbol;Acc:HGNC:23393]	-0.297678	-3.82723	0.00071579	0.00630577
ENSCDRP00005015452	ENSCDRG00005009385	CAST	calpastatin [Source:HGNC Symbol;Acc:HGNC:1515]	-0.250257	-2.75945	0.010372	0.0447315
ENSCDRP00005001141	ENSCDRG00005000839	CBX3	chromobox 3 [Source:HGNC Symbol;Acc:HGNC:1553]	0.266458	4.37198	0.000170558	0.0021735
ENSCDRP00005025494	ENSCDRG00005017590	CCAR1	cell division cycle and apoptosis regulator 1 [Source:NCBI gene;Acc:105093884]	0.279072	3.84338	0.000686288	0.00610806
ENSCDRP00005021962	ENSCDRG00005015276	CCAR2	cell cycle and apoptosis regulator 2 [Source:HGNC Symbol;Acc:HGNC:23360]	0.296132	4.67325	7.65648e-05	0.00123354
ENSCDRP00005016288	ENSCDRG00005011408	CCDC50	coiled-coil domain containing 50 [Source:HGNC Symbol;Acc:HGNC:18111]	0.388461	3.34291	0.00248304	0.0160307
ENSCDRP00005023327	ENSCDRG00005016129	CCDC97	coiled-coil domain containing 97 [Source:NCBI gene;Acc:105093366]	-0.518724	-3.31264	0.00267995	0.017137
ENSCDRP00005023017	ENSCDRG00005015934	CCNH	cyclin H [Source:NCBI gene;Acc:105099633]	0.797368	4.89646	4.22551e-05	0.000803895
ENSCDRP00005017968	ENSCDRG00005012559	CCNY	cyclin Y [Source:NCBI gene;Acc:105093247]	0.262995	3.7068	0.000978709	0.00806571
ENSCDRP00005029037	ENSCDRG00005019882	CCT2	chaperonin containing TCP1 subunit 2 [Source:HGNC Symbol;Acc:HGNC:1615]	-0.218121	-4.16611	0.000294133	0.00332909
ENSCDRP00005005542	ENSCDRG00005003801	CCT7	chaperonin containing TCP1 subunit 7 [Source:NCBI gene;Acc:105101125]	-0.273581	-4.37615	0.000168681	0.00215984
ENSCDRP00005024796	ENSCDRG00005016811	CD44	CD44 molecule (Indian blood group) [Source:HGNC Symbol;Acc:HGNC:1681]	-0.598339	-3.04844	0.00516858	0.0273466
ENSCDRP00005000897	ENSCDRG00005000602	CD47	CD47 molecule [Source:HGNC Symbol;Acc:HGNC:1682]	0.327299	5.69211	5.13064e-06	0.000174214
ENSCDRP00005005775	ENSCDRG00005004124	CD63	CD63 molecule [Source:HGNC Symbol;Acc:HGNC:1692]	0.734335	3.9945	0.000462141	0.00456609
ENSCDRP00005012250	ENSCDRG00005008704	CDC42EP1	CDC42 effector protein 1 [Source:NCBI gene;Acc:105091971]	-0.479601	-3.09208	0.00464284	0.0254691
ENSCDRP00005001686	ENSCDRG00005001202	CDH13	cadherin 13 [Source:HGNC Symbol;Acc:HGNC:1753]	0.404792	2.71584	0.0114954	0.0484088
ENSCDRP00005007782	ENSCDRG00005005572	CDH5	cadherin 5 [Source:HGNC Symbol;Acc:HGNC:1764]	-0.345339	-4.02745	0.000423824	0.00431201
ENSCDRP00005017658	ENSCDRG00005012070	CDK13	cyclin dependent kinase 13 [Source:HGNC Symbol;Acc:HGNC:1733]	0.463019	3.09719	0.00458468	0.0252534
ENSCDRP00005012728	ENSCDRG00005009004	CDK5	cyclin dependent kinase 5 [Source:NCBI gene;Acc:105105662]	0.240856	2.99304	0.00591819	0.0301816
ENSCDRP00005026747	ENSCDRG00005018430	CDKAL1	CDK5 regulatory subunit associated protein 1 like 1 [Source:NCBI gene;Acc:105089121]	-0.394115	-3.96131	0.00050418	0.00484754
ENSCDRP00005023524	ENSCDRG00005016254	CDKN2AIP	CDKN2A interacting protein [Source:HGNC Symbol;Acc:HGNC:24325]	0.657346	8.77901	2.54693e-09	5.69344e-07
ENSCDRP00005002562	ENSCDRG00005001849	CELF1	CUGBP Elav-like family member 1 [Source:HGNC Symbol;Acc:HGNC:2549]	-0.226893	-3.05061	0.00514109	0.0273359
ENSCDRP00005019292	ENSCDRG00005013439	CEP170	centrosomal protein 170 [Source:NCBI gene;Acc:105099266]	0.610536	3.26919	0.00298903	0.0185175
ENSCDRP00005001610	ENSCDRG00005001191	CEP41	centrosomal protein 41 [Source:NCBI gene;Acc:105085389]	-0.686458	-4.02696	0.000424369	0.00431201
ENSCDRP00005026271	ENSCDRG00005018124	CERS2	ceramide synthase 2 [Source:NCBI gene;Acc:105103195]	0.858798	5.99497	2.32197e-06	9.36644e-05
ENSCDRP00005007640	ENSCDRG00005005469	CFAP20	cilia and flagella associated protein 20 [Source:NCBI gene;Acc:105093800]	0.253178	2.94698	0.00661934	0.0327005
ENSCDRP00005018978	ENSCDRG00005013208	CGNL1	cingulin like 1 [Source:NCBI gene;Acc:105088663]	0.365869	3.09544	0.00460449	0.0253106
ENSCDRP00005032293	ENSCDRG00005021991	CHCHD10	coiled-coil-helix-coiled-coil-helix domain containing 10 [Source:NCBI gene;Acc:105095208]	-0.490654	-3.00404	0.00576155	0.0296297
ENSCDRP00005023271	ENSCDRG00005016122	CHCHD2	coiled-coil-helix-coiled-coil-helix domain containing 2 [Source:NCBI gene;Acc:105089704]	-0.279745	-2.97311	0.00621251	0.0312665
ENSCDRP00005015560	ENSCDRG00005010937	CHCHD5	coiled-coil-helix-coiled-coil-helix domain containing 5 [Source:NCBI gene;Acc:105093125]	-0.467032	-5.00351	3.17771e-05	0.000651907
ENSCDRP00005024443	ENSCDRG00005016897	CHCHD6	coiled-coil-helix-coiled-coil-helix domain containing 6 [Source:HGNC Symbol;Acc:HGNC:28184]	-0.479891	-3.58699	0.00133322	0.0102328
ENSCDRP00005029672	ENSCDRG00005020260	CHCHD7	coiled-coil-helix-coiled-coil-helix domain containing 7 [Source:NCBI gene;Acc:105097051]	-0.595384	-2.7966	0.00949749	0.0423787
ENSCDRP00005024207	ENSCDRG00005016715	CLDN19	claudin 19 [Source:HGNC Symbol;Acc:HGNC:2040]	-0.891026	-5.72083	4.7576e-06	0.000164302
ENSCDRP00005004931	ENSCDRG00005003463	CLDN4	claudin 4 [Source:NCBI gene;Acc:105089677]	-0.598851	-3.68298	0.00104091	0.00846134
ENSCDRP00005030389	ENSCDRG00005020758	CLDN7	claudin 7 [Source:NCBI gene;Acc:105103042]	-0.460578	-3.20938	0.0034713	0.020753
ENSCDRP00005002121	ENSCDRG00005001554	CLDN8	claudin 8 [Source:NCBI gene;Acc:105086791]	-1.00173	-4.65384	8.06253e-05	0.00127597
ENSCDRP00005012454	ENSCDRG00005008844	CLIC1	chloride intracellular channel 1 [Source:HGNC Symbol;Acc:HGNC:2062]	0.280156	2.87885	0.00780236	0.0366072
ENSCDRP00005000116	ENSCDRG00005000098	CLINT1	clathrin interactor 1 [Source:HGNC Symbol;Acc:HGNC:23186]	-0.270079	-3.07052	0.00489586	0.0264248
ENSCDRP00005031800	ENSCDRG00005021573	CLIP1	CAP-Gly domain containing linker protein 1 [Source:HGNC Symbol;Acc:HGNC:10461]	-0.159029	-3.00101	0.00580437	0.0297142
ENSCDRP00005002181	ENSCDRG00005001600	CLMN	calmin [Source:HGNC Symbol;Acc:HGNC:19972]	-0.319797	-3.48623	0.0017258	0.0123948
ENSCDRP00005005066	ENSCDRG00005003596	CLTB	clathrin light chain B [Source:NCBI gene;Acc:105099571]	-0.21893	-2.8971	0.00746718	0.0356418
ENSCDRP00005009008	ENSCDRG00005006365	CMTM4	CKLF like MARVEL transmembrane domain containing 4 [Source:HGNC Symbol;Acc:HGNC:19175]	-0.770262	-5.63434	5.97296e-06	0.000188981
ENSCDRP00005017115	ENSCDRG00005011922	CNDP2	carnosine dipeptidase 2 [Source:HGNC Symbol;Acc:HGNC:24437]	-0.27104	-2.83668	0.00863213	0.039347
ENSCDRP00005001972	ENSCDRG00005001443	CNN3	calponin 3 [Source:NCBI gene;Acc:105085189]	0.308304	2.75758	0.0104181	0.0448222
ENSCDRP00005018368	ENSCDRG00005012708	CNNM2	cyclin and CBS domain divalent metal cation transport mediator 2 [Source:HGNC Symbol;Acc:HGNC:103]	1.55206	3.06098	0.00501194	0.0269081
ENSCDRP00005017035	ENSCDRG00005011506	CNOT10	CCR4-NOT transcription complex subunit 10 [Source:NCBI gene;Acc:105090717]	0.266915	2.97127	0.00624024	0.0313473
ENSCDRP00005004029	ENSCDRG00005002824	CNOT3	CCR4-NOT transcription complex subunit 3 [Source:HGNC Symbol;Acc:HGNC:7879]	0.376354	3.9395	0.000533824	0.00507795
ENSCDRP00005015369	ENSCDRG00005010728	COA1	cytochrome c oxidase assembly factor 1 homolog [Source:NCBI gene;Acc:105092326]	-0.441693	-2.71216	0.0115952	0.0486381
ENSCDRP00005013232	ENSCDRG00005009390	COA3	cytochrome c oxidase assembly factor 3 homolog, mitochondrial [Source:NCBI gene;Acc:105090477]	-0.495066	-4.6643	7.84105e-05	0.00124829
ENSCDRP00005026569	ENSCDRG00005018314	COA5	cytochrome c oxidase assembly factor 5 [Source:NCBI gene;Acc:105099795]	-0.578727	-3.99038	0.000467165	0.00459037
ENSCDRP00005005104	ENSCDRG00005003626	COG7	component of oligomeric golgi complex 7 [Source:NCBI gene;Acc:105094824]	0.397816	3.39913	0.00215386	0.0144987
ENSCDRP00005022669	ENSCDRG00005015520	COL15A1	collagen type XV alpha 1 chain [Source:NCBI gene;Acc:105086893]	-0.421575	-3.54015	0.00150349	0.0111361
ENSCDRP00005021897	ENSCDRG00005015220	COMMD2	COMM domain containing 2 [Source:HGNC Symbol;Acc:HGNC:24993]	0.458529	3.88522	0.000615269	0.00569089
ENSCDRP00005026852	ENSCDRG00005018516	COMMD5	COMM domain containing 5 [Source:NCBI gene;Acc:105104978]	0.319772	3.75953	0.000853636	0.00722359
ENSCDRP00005025531	ENSCDRG00005017575	COMMD7	COMM domain containing 7 [Source:HGNC Symbol;Acc:HGNC:16223]	0.495266	7.20855	1.05953e-07	8.67071e-06
ENSCDRP00005026772	ENSCDRG00005018451	COMTD1	catechol-O-methyltransferase domain containing 1 [Source:HGNC Symbol;Acc:HGNC:26309]	-0.858309	-4.54693	0.000107156	0.00157074
ENSCDRP00005019285	ENSCDRG00005013441	COPE	coatomer protein complex subunit epsilon [Source:HGNC Symbol;Acc:HGNC:2234]	-0.236404	-3.39489	0.00217717	0.0146189
ENSCDRP00005030675	ENSCDRG00005020975	COPS5	COP9 signalosome subunit 5 [Source:NCBI gene;Acc:105096596]	0.16739	3.59244	0.00131465	0.0101048
ENSCDRP00005014024	ENSCDRG00005009858	COPS6	COP9 signalosome subunit 6 [Source:NCBI gene;Acc:105104800]	-0.17068	-2.85651	0.00823208	0.0379425
ENSCDRP00005005697	ENSCDRG00005003721	COPZ1	coatomer protein complex subunit zeta 1 [Source:NCBI gene;Acc:105101006]	-0.466653	-4.96316	3.53803e-05	0.000704624
ENSCDRP00005017273	ENSCDRG00005012045	COX20	cytochrome c oxidase assembly factor COX20 [Source:HGNC Symbol;Acc:HGNC:26970]	-0.570742	-4.34191	0.000184718	0.00229933
ENSCDRP00005030192	ENSCDRG00005020619	COX7A2	cytochrome c oxidase subunit 7A2, mitochondrial [Source:NCBI gene;Acc:105105462]	-0.511509	-3.62293	0.00121544	0.00954731
ENSCDRP00005010574	ENSCDRG00005007487	CPB2	carboxypeptidase B2 [Source:NCBI gene;Acc:105089749]	0.769109	3.06069	0.00501548	0.0269081
ENSCDRP00005031122	ENSCDRG00005021258	CPQ	carboxypeptidase Q [Source:HGNC Symbol;Acc:HGNC:16910]	0.475739	2.75831	0.0104002	0.0448105
ENSCDRP00005000707	ENSCDRG00005000543	CPSF2	cleavage and polyadenylation specific factor 2 [Source:NCBI gene;Acc:105095883]	-0.437464	-4.60954	9.07147e-05	0.00139852
ENSCDRP00005009239	ENSCDRG00005006474	CRBN	cereblon [Source:HGNC Symbol;Acc:HGNC:30185]	0.431048	4.14056	0.000314652	0.00350437
ENSCDRP00005016451	ENSCDRG00005011522	CRKL	CRK like proto-oncogene, adaptor protein [Source:NCBI gene;Acc:105095221]	0.251127	3.77698	0.000815788	0.00699947
ENSCDRP00005029541	ENSCDRG00005020237	CRNKL1	crooked neck pre-mRNA splicing factor 1 [Source:HGNC Symbol;Acc:HGNC:15762]	0.357664	2.84921	0.00837718	0.0385451
ENSCDRP00005006813	ENSCDRG00005004868	CSK	C-terminal Src kinase [Source:NCBI gene;Acc:105087258]	-0.368916	-4.77299	5.87058e-05	0.00103264
ENSCDRP00005014590	ENSCDRG00005010301	CSNK1D	casein kinase 1 delta [Source:NCBI gene;Acc:105102221]	0.254037	3.19415	0.00360549	0.021374
ENSCDRP00005031591	ENSCDRG00005021534	CSRP1	cysteine and glycine rich protein 1 [Source:HGNC Symbol;Acc:HGNC:2469]	0.356778	3.22377	0.00334881	0.0202096
ENSCDRP00005023151	ENSCDRG00005016043	CSRP2	cysteine and glycine rich protein 2 [Source:NCBI gene;Acc:105095976]	0.601772	4.15622	0.000301913	0.00338863
ENSCDRP00005016070	ENSCDRG00005011209	CSTF2	cleavage stimulation factor subunit 2 [Source:NCBI gene;Acc:105085498]	-0.339141	-3.1404	0.0041204	0.0233961
ENSCDRP00005009627	ENSCDRG00005006779	CTBP2	C-terminal binding protein 2 [Source:HGNC Symbol;Acc:HGNC:2495]	0.397123	3.92818	0.000549882	0.00521222
ENSCDRP00005019233	ENSCDRG00005013383	CTCF	CCCTC-binding factor [Source:NCBI gene;Acc:105088439]	0.283907	3.05834	0.00504458	0.0269563
ENSCDRP00005015801	ENSCDRG00005011053	CTNNAL1	catenin alpha like 1 [Source:HGNC Symbol;Acc:HGNC:2512]	0.765851	4.36724	0.000172718	0.00219063
ENSCDRP00005021654	ENSCDRG00005015048	CTSF	cathepsin F [Source:HGNC Symbol;Acc:HGNC:2531]	0.51836	3.5107	0.00162119	0.0118095
ENSCDRP00005031320	ENSCDRG00005021382	CTTN	cortactin [Source:HGNC Symbol;Acc:HGNC:3338]	0.320683	3.30614	0.00272415	0.0172755
ENSCDRP00005001003	ENSCDRG00005000760	CTTNBP2NL	CTTNBP2 N-terminal like [Source:HGNC Symbol;Acc:HGNC:25330]	0.284785	3.22536	0.00333554	0.0201522
ENSCDRP00005012937	ENSCDRG00005008952	CUL1	cullin 1 [Source:NCBI gene;Acc:105085195]	0.183097	3.68896	0.00102494	0.00835686
ENSCDRP00005023014	ENSCDRG00005015943	CWC15	CWC15 spliceosome associated protein homolog [Source:HGNC Symbol;Acc:HGNC:26939]	0.205695	3.29196	0.00282298	0.0177138
ENSCDRP00005009007	ENSCDRG00005006311	CWC27	CWC27 spliceosome associated cyclophilin [Source:HGNC Symbol;Acc:HGNC:10664]	0.409968	3.48133	0.00174749	0.0124837
ENSCDRP00005005620	ENSCDRG00005003917	CX3CL1	C-X3-C motif chemokine ligand 1 [Source:HGNC Symbol;Acc:HGNC:10647]	1.16241	7.99073	1.58938e-08	2.36862e-06
ENSCDRP00005000027	ENSCDRG00005000028	CXADR	CXADR Ig-like cell adhesion molecule [Source:NCBI gene;Acc:105086819]	0.760348	7.41222	6.41696e-08	5.93569e-06
ENSCDRP00005003665	ENSCDRG00005002577	CYFIP1	cytoplasmic FMR1 interacting protein 1 [Source:HGNC Symbol;Acc:HGNC:13759]	0.225285	2.96251	0.00637452	0.0317247
ENSCDRP00005004972	ENSCDRG00005003490	CYGB	cytoglobin [Source:NCBI gene;Acc:105092183]	-0.658236	-3.80691	0.000754702	0.0065837
ENSCDRP00005032458	ENSCDRG00005022091	CYP51A1	cytochrome P450 family 51 subfamily A member 1 [Source:HGNC Symbol;Acc:HGNC:2649]	-1.12192	-4.46074	0.000134748	0.00185842
ENSCDRP00005002704	ENSCDRG00005001950	CYTH2	cytohesin 2 [Source:HGNC Symbol;Acc:HGNC:9502]	0.504063	5.14913	2.15734e-05	0.000488336
ENSCDRP00005022497	ENSCDRG00005015361	DAAM2	dishevelled associated activator of morphogenesis 2 [Source:HGNC Symbol;Acc:HGNC:18143]	0.859988	6.87257	2.45016e-07	1.66394e-05
ENSCDRP00005012805	ENSCDRG00005008986	DAP3	death associated protein 3 [Source:HGNC Symbol;Acc:HGNC:2673]	-0.734414	-7.92941	1.83901e-08	2.66656e-06
ENSCDRP00005027274	ENSCDRG00005018762	DAPK1	death associated protein kinase 1 [Source:HGNC Symbol;Acc:HGNC:2674]	0.433469	3.76983	0.000831098	0.00707753
ENSCDRP00005000667	ENSCDRG00005000504	DBT	dihydrolipoamide branched chain transacylase E2 [Source:NCBI gene;Acc:105084969]	-0.708939	-5.11551	2.359e-05	0.000522976
ENSCDRP00005018211	ENSCDRG00005012743	DCAF1	DDB1 and CUL4 associated factor 1 [Source:NCBI gene;Acc:105087272]	0.241306	3.41903	0.00204783	0.0139424
ENSCDRP00005018028	ENSCDRG00005012589	DCAF8	DDB1 and CUL4 associated factor 8 [Source:NCBI gene;Acc:105100137]	-0.280161	-3.2089	0.00347541	0.020753
ENSCDRP00005006664	ENSCDRG00005004748	DCAKD	dephospho-CoA kinase domain containing [Source:NCBI gene;Acc:105094409]	-0.519726	-4.3893	0.000162897	0.00210082
ENSCDRP00005017368	ENSCDRG00005012121	DDX17	DEAD-box helicase 17 [Source:HGNC Symbol;Acc:HGNC:2740]	0.276769	4.06775	0.000381198	0.00401803
ENSCDRP00005020731	ENSCDRG00005014417	DDX18	DEAD-box helicase 18 [Source:NCBI gene;Acc:105088460]	-0.335439	-2.91799	0.00710025	0.0343798
ENSCDRP00005025904	ENSCDRG00005017845	DDX21	DExD-box helicase 21 [Source:NCBI gene;Acc:105093887]	0.244426	3.30098	0.00275971	0.0174597
ENSCDRP00005021907	ENSCDRG00005015189	DDX39A	DExD-box helicase 39A [Source:NCBI gene;Acc:105105967]	0.516962	5.24442	1.67496e-05	0.000414675
ENSCDRP00005029793	ENSCDRG00005020330	DDX3X	DEAD-box helicase 3 X-linked [Source:HGNC Symbol;Acc:HGNC:2745]	0.173555	3.01466	0.00561406	0.0290893
ENSCDRP00005031030	ENSCDRG00005021195	DDX42	DEAD-box helicase 42 [Source:HGNC Symbol;Acc:HGNC:18676]	0.179169	3.52842	0.00154934	0.0113866
ENSCDRP00005014521	ENSCDRG00005010232	DENND3	DENN domain containing 3 [Source:HGNC Symbol;Acc:HGNC:29134]	0.47975	3.86045	0.000656387	0.00593848
ENSCDRP00005008273	ENSCDRG00005005857	DGUOK	deoxyguanosine kinase [Source:NCBI gene;Acc:105096565]	-0.492223	-3.55716	0.00143932	0.0107101
ENSCDRP00005031271	ENSCDRG00005021350	DHCR7	7-dehydrocholesterol reductase [Source:NCBI gene;Acc:105104565]	-0.663509	-5.00406	3.17311e-05	0.000651907
ENSCDRP00005010304	ENSCDRG00005007318	DHODH	dihydroorotate dehydrogenase (quinone) [Source:NCBI gene;Acc:105088382]	-0.400264	-3.47971	0.00175473	0.0125188
ENSCDRP00005007167	ENSCDRG00005005123	DHRS7	dehydrogenase/reductase 7 [Source:NCBI gene;Acc:105086226]	-0.518834	-3.86628	0.000646484	0.00589862
ENSCDRP00005030228	ENSCDRG00005020644	DHRS7B	dehydrogenase/reductase 7B [Source:NCBI gene;Acc:105100593]	-0.407059	-3.16285	0.00389725	0.0226041
ENSCDRP00005022795	ENSCDRG00005015802	DHX15	DEAH-box helicase 15 [Source:NCBI gene;Acc:105098362]	0.195945	3.00493	0.00574915	0.0296009
ENSCDRP00005005830	ENSCDRG00005004136	DIS3	DIS3 homolog, exosome endoribonuclease and 3'-5' exoribonuclease [Source:NCBI gene;Acc:105088007]	0.503415	4.52323	0.000114128	0.00165486
ENSCDRP00005020367	ENSCDRG00005014177	DNAJB1	DnaJ heat shock protein family (Hsp40) member B1 [Source:NCBI gene;Acc:105105972]	0.314349	3.99105	0.000466339	0.00459037
ENSCDRP00005000256	ENSCDRG00005000225	DNAJC17	DnaJ heat shock protein family (Hsp40) member C17 [Source:NCBI gene;Acc:105096874]	0.365871	5.15847	2.10445e-05	0.000480441
ENSCDRP00005008922	ENSCDRG00005006300	DNAJC25	dnaJ homolog subfamily C member 25 [Source:NCBI gene;Acc:105096397]	-0.606222	-3.38112	0.00225445	0.0148955
ENSCDRP00005007278	ENSCDRG00005004711	DNAJC6	DnaJ heat shock protein family (Hsp40) member C6 [Source:NCBI gene;Acc:105107128]	-0.704209	-2.86415	0.00808265	0.0374792
ENSCDRP00005013182	ENSCDRG00005009348	DNAJC8	DnaJ heat shock protein family (Hsp40) member C8 [Source:NCBI gene;Acc:105103324]	0.256802	4.0449	0.00040482	0.00417665
ENSCDRP00005018044	ENSCDRG00005012306	DNM3	dynamin 3 [Source:NCBI gene;Acc:105092767]	-1.2328	-7.14683	1.23468e-07	9.60862e-06
ENSCDRP00005006087	ENSCDRG00005004338	DOCK1	dedicator of cytokinesis 1 [Source:HGNC Symbol;Acc:HGNC:2987]	-0.305252	-3.29687	0.00278841	0.0175379
ENSCDRP00005004473	ENSCDRG00005003137	DOP1B	DOP1 leucine zipper like protein B [Source:NCBI gene;Acc:105089843]	1.05907	2.96579	0.00632396	0.0315459
ENSCDRP00005007482	ENSCDRG00005005356	DPM3	dolichyl-phosphate mannosyltransferase subunit 3, regulatory [Source:NCBI gene;Acc:105088924]	0.229928	2.80657	0.00927488	0.0415357
ENSCDRP00005003081	ENSCDRG00005002183	DR1	down-regulator of transcription 1 [Source:HGNC Symbol;Acc:HGNC:3017]	0.477376	4.74332	6.35332e-05	0.0010895
ENSCDRP00005028748	ENSCDRG00005019708	DRG2	developmentally regulated GTP binding protein 2 [Source:NCBI gene;Acc:105100575]	-0.182873	-3.5317	0.00153637	0.0113482
ENSCDRP00005004950	ENSCDRG00005003474	DTD1	D-aminoacyl-tRNA deacylase 1 [Source:HGNC Symbol;Acc:HGNC:16219]	-0.744571	-4.20044	0.00026863	0.00311287
ENSCDRP00005016649	ENSCDRG00005011063	DTNA	dystrobrevin alpha [Source:HGNC Symbol;Acc:HGNC:3057]	-0.563546	-2.81298	0.00913437	0.0411468
ENSCDRP00005009667	ENSCDRG00005006821	DTX3L	deltex E3 ubiquitin ligase 3L [Source:HGNC Symbol;Acc:HGNC:30323]	0.916045	3.16419	0.00388431	0.0225548
ENSCDRP00005019993	ENSCDRG00005013936	ECH1	enoyl-CoA hydratase 1 [Source:NCBI gene;Acc:105103506]	-0.840212	-6.2908	1.07852e-06	5.08631e-05
ENSCDRP00005008600	ENSCDRG00005006080	EEF1G	eukaryotic translation elongation factor 1 gamma [Source:HGNC Symbol;Acc:HGNC:3213]	0.210212	3.4119	0.00208523	0.0141539
ENSCDRP00005006340	ENSCDRG00005004503	EEPD1	endonuclease/exonuclease/phosphatase family domain containing 1 [Source:HGNC Symbol;Acc:HGNC:22223]	0.388057	2.705	0.0117916	0.0491544
ENSCDRP00005033005	ENSCDRG00005022444	EFEMP1	EGF containing fibulin extracellular matrix protein 1 [Source:NCBI gene;Acc:105097229]	-0.305107	-3.11347	0.00440411	0.0244344
ENSCDRP00005012207	ENSCDRG00005008589	EFHD1	EF-hand domain family member D1 [Source:HGNC Symbol;Acc:HGNC:29556]	0.432508	4.619	8.84591e-05	0.0013796
ENSCDRP00005005673	ENSCDRG00005004049	EFNB2	ephrin B2 [Source:NCBI gene;Acc:105094089]	0.465227	4.76314	6.02668e-05	0.00105664
ENSCDRP00005006086	ENSCDRG00005004242	EFTUD2	elongation factor Tu GTP binding domain containing 2 [Source:HGNC Symbol;Acc:HGNC:30858]	0.262144	2.87641	0.00784822	0.0367415
ENSCDRP00005025734	ENSCDRG00005017735	EIF1AD	eukaryotic translation initiation factor 1A domain containing [Source:NCBI gene;Acc:105102576]	0.601787	4.34554	0.000182947	0.00229325
ENSCDRP00005032844	ENSCDRG00005022346	EIF2B1	eukaryotic translation initiation factor 2B subunit alpha [Source:NCBI gene;Acc:105094331]	-0.259155	-2.97234	0.00622402	0.0312951
ENSCDRP00005001181	ENSCDRG00005000865	EIF2B2	eukaryotic translation initiation factor 2B subunit beta [Source:NCBI gene;Acc:105086093]	0.340152	2.91496	0.0071523	0.0345073
ENSCDRP00005014141	ENSCDRG00005010002	EIF2D	eukaryotic translation initiation factor 2D [Source:NCBI gene;Acc:105098612]	0.415231	4.51845	0.000115587	0.001667
ENSCDRP00005024166	ENSCDRG00005016694	EIF3A	eukaryotic translation initiation factor 3 subunit A [Source:HGNC Symbol;Acc:HGNC:3271]	0.122256	2.75995	0.0103598	0.0447315
ENSCDRP00005010839	ENSCDRG00005007680	EIF3C		-0.191264	-3.45644	0.00186196	0.013041
ENSCDRP00005026074	ENSCDRG00005017879	EIF4A3	eukaryotic translation initiation factor 4A3 [Source:HGNC Symbol;Acc:HGNC:18683]	0.250168	4.35034	0.000180633	0.00227488
ENSCDRP00005009716	ENSCDRG00005006873	EIF4B	eukaryotic translation initiation factor 4B [Source:NCBI gene;Acc:105094580]	-0.81581	-4.88141	4.39826e-05	0.000825252
ENSCDRP00005012044	ENSCDRG00005008311	EIF4E2	eukaryotic translation initiation factor 4E family member 2 [Source:HGNC Symbol;Acc:HGNC:3293]	0.435994	7.14647	1.23578e-07	9.60862e-06
ENSCDRP00005012909	ENSCDRG00005009176	EIF4EBP2	eukaryotic translation initiation factor 4E binding protein 2 [Source:HGNC Symbol;Acc:HGNC:3289]	-0.196406	-2.73793	0.0109129	0.0465404
ENSCDRP00005019183	ENSCDRG00005013355	ELAVL1	ELAV like RNA binding protein 1 [Source:NCBI gene;Acc:105087577]	0.255831	2.86232	0.00811829	0.0376119
ENSCDRP00005016660	ENSCDRG00005011641	ELL2	elongation factor for RNA polymerase II 2 [Source:NCBI gene;Acc:105100891]	-0.537899	-3.88393	0.000617353	0.00569089
ENSCDRP00005014469	ENSCDRG00005010079	ELMO3	engulfment and cell motility 3 [Source:HGNC Symbol;Acc:HGNC:17289]	-0.308735	-4.01606	0.000436693	0.004371
ENSCDRP00005001474	ENSCDRG00005001082	ELMOD2	ELMO domain containing 2 [Source:NCBI gene;Acc:105088623]	-0.284259	-2.71305	0.0115708	0.0486381
ENSCDRP00005026674	ENSCDRG00005018386	ELOA	elongin A [Source:HGNC Symbol;Acc:HGNC:11620]	0.405526	5.19128	1.92879e-05	0.000447963
ENSCDRP00005012378	ENSCDRG00005008788	ELP6	elongator acetyltransferase complex subunit 6 [Source:HGNC Symbol;Acc:HGNC:25976]	-0.402205	-4.58096	9.78814e-05	0.00148343
ENSCDRP00005030994	ENSCDRG00005021173	EMC2	ER membrane protein complex subunit 2 [Source:NCBI gene;Acc:105093289]	-0.26498	-4.13955	0.000315491	0.00350437
ENSCDRP00005003433	ENSCDRG00005002401	EMC4	ER membrane protein complex subunit 4 [Source:NCBI gene;Acc:105089976]	-0.42731	-5.06762	2.67942e-05	0.000580997
ENSCDRP00005013104	ENSCDRG00005008817	EML2	EMAP like 2 [Source:HGNC Symbol;Acc:HGNC:18035]	0.147797	2.9213	0.00704366	0.0342301
ENSCDRP00005030092	ENSCDRG00005020062	EML4	EMAP like 4 [Source:NCBI gene;Acc:105103544]	0.383568	4.12901	0.000324385	0.0035883
ENSCDRP00005028120	ENSCDRG00005019317	ENO2	enolase 2 [Source:NCBI gene;Acc:105098197]	-0.852511	-3.75735	0.000858481	0.00725315
ENSCDRP00005000142	ENSCDRG00005000130	ENSCDRG00005000130	glycine cleavage system protein H [Source:NCBI gene;Acc:105089435]	-0.600935	-3.30399	0.00273887	0.0173483
ENSCDRP00005000436	ENSCDRG00005000350	ENSCDRG00005000350		-0.436627	-2.97756	0.00614561	0.0310756
ENSCDRP00005001036	ENSCDRG00005000755	ENSCDRG00005000755	heterogeneous nuclear ribonucleoprotein A2/B1 [Source:NCBI gene;Acc:105102130]	0.207057	2.88136	0.00775546	0.0364658
ENSCDRP00005001066	ENSCDRG00005000794	ENSCDRG00005000794		-0.364329	-2.84731	0.00841543	0.0386879
ENSCDRP00005001104	ENSCDRG00005000821	ENSCDRG00005000821		-0.311901	-6.15879	1.51704e-06	6.71124e-05
ENSCDRP00005001252	ENSCDRG00005000923	ENSCDRG00005000923		0.411826	4.19262	0.000274246	0.00317097
ENSCDRP00005001688	ENSCDRG00005001250	ENSCDRG00005001250	pleckstrin homology domain containing O2 [Source:NCBI gene;Acc:105100529]	-0.5712	-5.25638	1.62264e-05	0.000408708
ENSCDRP00005001743	ENSCDRG00005001282	ENSCDRG00005001282		0.410425	3.16108	0.00391445	0.0226548
ENSCDRP00005001754	ENSCDRG00005001285	ENSCDRG00005001285	DNA damage regulated autophagy modulator 2 [Source:NCBI gene;Acc:105100464]	0.957614	4.09986	0.000350288	0.00379656
ENSCDRP00005001956	ENSCDRG00005001438	ENSCDRG00005001438		0.445128	5.1836	1.96853e-05	0.000455222
ENSCDRP00005002023	ENSCDRG00005001493	ENSCDRG00005001493		1.0617	4.57433	9.96231e-05	0.0015005
ENSCDRP00005002220	ENSCDRG00005001626	ENSCDRG00005001626		-0.222296	-3.19218	0.00362328	0.0214321
ENSCDRP00005002229	ENSCDRG00005001627	ENSCDRG00005001627	methylthioadenosine phosphorylase [Source:NCBI gene;Acc:105092871]	-0.239378	-2.70996	0.0116552	0.0487407
ENSCDRP00005002392	ENSCDRG00005001749	ENSCDRG00005001749		1.27267	2.90345	0.00735375	0.0351944
ENSCDRP00005002421	ENSCDRG00005001763	ENSCDRG00005001763		-0.337322	-2.7569	0.0104348	0.0448518
ENSCDRP00005002581	ENSCDRG00005001862	ENSCDRG00005001862	KDEL endoplasmic reticulum protein retention receptor 1 [Source:NCBI gene;Acc:105098937]	-0.420779	-3.29793	0.00278093	0.0175114
ENSCDRP00005002877	ENSCDRG00005002061	ENSCDRG00005002061	SRA stem-loop interacting RNA binding protein [Source:NCBI gene;Acc:105086057]	-0.670217	-6.89156	2.33593e-07	1.61493e-05
ENSCDRP00005002939	ENSCDRG00005002094	ENSCDRG00005002094		-0.76429	-5.48851	8.77511e-06	0.00023777
ENSCDRP00005003036	ENSCDRG00005002153	ENSCDRG00005002153		-0.40401	-4.2796	0.000217879	0.00262089
ENSCDRP00005003398	ENSCDRG00005002337	ENSCDRG00005002337		0.337098	4.01298	0.000440252	0.00439842
ENSCDRP00005003333	ENSCDRG00005002344	ENSCDRG00005002344		-0.344534	-3.32773	0.00257999	0.0165967
ENSCDRP00005003408	ENSCDRG00005002392	ENSCDRG00005002392	mitochondrial ribosomal protein L48 [Source:NCBI gene;Acc:105096921]	-0.961278	-9.11871	1.18669e-09	4.20371e-07
ENSCDRP00005003519	ENSCDRG00005002472	ENSCDRG00005002472		0.409548	2.71689	0.011467	0.048327
ENSCDRP00005003583	ENSCDRG00005002517	ENSCDRG00005002517		0.396696	4.46934	0.000131704	0.00182112
ENSCDRP00005004017	ENSCDRG00005002819	ENSCDRG00005002819		-0.491149	-3.84083	0.000690869	0.00613404
ENSCDRP00005004444	ENSCDRG00005003120	ENSCDRG00005003120		0.638122	4.30156	0.00020557	0.00250655
ENSCDRP00005004551	ENSCDRG00005003193	ENSCDRG00005003193	myristoylated alanine rich protein kinase C substrate [Source:HGNC Symbol;Acc:HGNC:6759]	0.397361	4.54394	0.000108012	0.00157898
ENSCDRP00005004593	ENSCDRG00005003236	ENSCDRG00005003236	cytochrome b-c1 complex subunit 8 [Source:NCBI gene;Acc:105090190]	0.597633	3.17026	0.00382624	0.0223128
ENSCDRP00005004647	ENSCDRG00005003260	ENSCDRG00005003260	Bet1 golgi vesicular membrane trafficking protein like [Source:HGNC Symbol;Acc:HGNC:19348]	-0.919184	-6.29904	1.05585e-06	5.05773e-05
ENSCDRP00005004728	ENSCDRG00005003308	ENSCDRG00005003308		0.289276	2.96785	0.00629233	0.0314712
ENSCDRP00005004911	ENSCDRG00005003420	ENSCDRG00005003420	golgi SNAP receptor complex member 2 [Source:NCBI gene;Acc:105090439]	-0.481636	-2.78648	0.00972871	0.043136
ENSCDRP00005005424	ENSCDRG00005003863	ENSCDRG00005003863		1.31148	3.02903	0.00542033	0.0283156
ENSCDRP00005005686	ENSCDRG00005004032	ENSCDRG00005004032	pancreatic alpha-amylase [Source:NCBI gene;Acc:105085612]	0.357521	3.07602	0.00483006	0.0261486
ENSCDRP00005005712	ENSCDRG00005004062	ENSCDRG00005004062		-0.655173	-4.69848	7.15908e-05	0.00118255
ENSCDRP00005007811	ENSCDRG00005004623	ENSCDRG00005004623		0.517524	7.58316	4.22949e-08	4.63086e-06
ENSCDRP00005006756	ENSCDRG00005004787	ENSCDRG00005004787		-0.162294	-3.06618	0.00494838	0.0266547
ENSCDRP00005006762	ENSCDRG00005004830	ENSCDRG00005004830	histone H3.1 [Source:NCBI gene;Acc:105084571]	2.59315	6.07972	1.86245e-06	7.99363e-05
ENSCDRP00005007127	ENSCDRG00005004945	ENSCDRG00005004945		1.05087	6.42498	7.63803e-07	3.90267e-05
ENSCDRP00005007176	ENSCDRG00005005100	ENSCDRG00005005100		0.29217	3.37555	0.00228648	0.015033
ENSCDRP00005007109	ENSCDRG00005005104	ENSCDRG00005005104	ribosomal protein S26 [Source:HGNC Symbol;Acc:HGNC:10414]	0.315145	4.05054	0.000398857	0.00414703
ENSCDRP00005008775	ENSCDRG00005006192	ENSCDRG00005006192	translocase of outer mitochondrial membrane 40 [Source:NCBI gene;Acc:105095467]	-0.378509	-3.12687	0.00426066	0.0238855
ENSCDRP00005008805	ENSCDRG00005006197	ENSCDRG00005006197	ribosomal protein S21 [Source:NCBI gene;Acc:105095676]	0.670943	8.86756	2.08408e-09	5.59055e-07
ENSCDRP00005009198	ENSCDRG00005006551	ENSCDRG00005006551		-0.381675	-5.39585	1.12118e-05	0.000298598
ENSCDRP00005009283	ENSCDRG00005006594	ENSCDRG00005006594		1.01068	3.48648	0.00172468	0.0123948
ENSCDRP00005009745	ENSCDRG00005006807	ENSCDRG00005006807	PAF1 homolog, Paf1/RNA polymerase II complex component [Source:NCBI gene;Acc:105093317]	0.288972	3.64386	0.00115158	0.00923501
ENSCDRP00005009600	ENSCDRG00005006823	ENSCDRG00005006823		-1.42102	-6.73099	3.50219e-07	2.06475e-05
ENSCDRP00005009742	ENSCDRG00005006900	ENSCDRG00005006900		0.168931	3.04162	0.00525568	0.0276614
ENSCDRP00005009841	ENSCDRG00005006904	ENSCDRG00005006904	guanylate kinase 1 [Source:HGNC Symbol;Acc:HGNC:4693]	-0.757955	-7.45731	5.74666e-08	5.40892e-06
ENSCDRP00005010095	ENSCDRG00005007198	ENSCDRG00005007198	mitochondrial ribosomal protein S10 [Source:NCBI gene;Acc:105086762]	-0.313484	-3.18046	0.00373051	0.0219695
ENSCDRP00005010241	ENSCDRG00005007214	ENSCDRG00005007214		-2.67032	-3.24832	0.00314951	0.0193331
ENSCDRP00005010269	ENSCDRG00005007240	ENSCDRG00005007240	peroxiredoxin like 2A [Source:NCBI gene;Acc:105092414]	0.379845	2.8087	0.00922799	0.0413948
ENSCDRP00005010408	ENSCDRG00005007349	ENSCDRG00005007349	tetraspanin 14 [Source:NCBI gene;Acc:105092413]	0.616628	4.6081	9.10632e-05	0.00139987
ENSCDRP00005010360	ENSCDRG00005007376	ENSCDRG00005007376		0.972073	4.56231	0.000102861	0.00152444
ENSCDRP00005010601	ENSCDRG00005007409	ENSCDRG00005007409		0.305518	2.9401	0.00673055	0.0331279
ENSCDRP00005014743	ENSCDRG00005007446	ENSCDRG00005007446		0.348223	4.77362	5.86072e-05	0.00103264
ENSCDRP00005010741	ENSCDRG00005007621	ENSCDRG00005007621		-0.474188	-2.78803	0.00969301	0.0431309
ENSCDRP00005011208	ENSCDRG00005007972	ENSCDRG00005007972	coatomer protein complex subunit beta 2 [Source:NCBI gene;Acc:105086308]	-0.178388	-3.36596	0.0023426	0.015271
ENSCDRP00005011546	ENSCDRG00005007988	ENSCDRG00005007988	tumor protein, translationally-controlled 1 [Source:NCBI gene;Acc:105089754]	-0.552026	-8.52768	4.52562e-09	8.3724e-07
ENSCDRP00005011396	ENSCDRG00005008115	ENSCDRG00005008115		-0.521715	-3.00529	0.00574408	0.0296009
ENSCDRP00005011469	ENSCDRG00005008141	ENSCDRG00005008141		0.290347	3.12398	0.00429128	0.0240302
ENSCDRP00005011663	ENSCDRG00005008205	ENSCDRG00005008205		-0.772451	-3.39313	0.00218687	0.0146474
ENSCDRP00005011751	ENSCDRG00005008350	ENSCDRG00005008350		0.643873	4.69663	7.19429e-05	0.00118397
ENSCDRP00005011828	ENSCDRG00005008398	ENSCDRG00005008398		0.843776	3.77552	0.00081889	0.00700693
ENSCDRP00005012452	ENSCDRG00005008762	ENSCDRG00005008762	mitochondrial pyruvate carrier 1 [Source:NCBI gene;Acc:105086278]	0.392456	2.78096	0.009857	0.0434534
ENSCDRP00005013060	ENSCDRG00005008955	ENSCDRG00005008955	golgin A2 [Source:NCBI gene;Acc:105092580]	-0.211411	-2.86048	0.00815416	0.037713
ENSCDRP00005013206	ENSCDRG00005009347	ENSCDRG00005009347		1.93574	3.0584	0.00504379	0.0269563
ENSCDRP00005013831	ENSCDRG00005009663	ENSCDRG00005009663	complement factor I [Source:NCBI gene;Acc:105089900]	0.476974	3.05433	0.00509437	0.0271683
ENSCDRP00005013746	ENSCDRG00005009683	ENSCDRG00005009683	MAPK regulated corepressor interacting protein 1 [Source:NCBI gene;Acc:105105705]	0.622463	4.37745	0.000168103	0.00215759
ENSCDRP00005014426	ENSCDRG00005009703	ENSCDRG00005009703	proteasome activator subunit 3 [Source:NCBI gene;Acc:105090481]	-0.32403	-5.6194	6.21258e-06	0.000192662
ENSCDRP00005013776	ENSCDRG00005009752	ENSCDRG00005009752		0.868889	8.77937	2.54483e-09	5.69344e-07
ENSCDRP00005014118	ENSCDRG00005010004	ENSCDRG00005010004		0.256773	2.78161	0.0098418	0.0434221
ENSCDRP00005014416	ENSCDRG00005010073	ENSCDRG00005010073		-0.364148	-3.46386	0.00182712	0.012881
ENSCDRP00005017618	ENSCDRG00005010109	ENSCDRG00005010109	protein tyrosine kinase 7 (inactive) [Source:HGNC Symbol;Acc:HGNC:9618]	-0.296783	-3.56756	0.00140141	0.0106045
ENSCDRP00005014960	ENSCDRG00005010493	ENSCDRG00005010493	SLIT-ROBO Rho GTPase activating protein 2 [Source:NCBI gene;Acc:105098615]	-0.462745	-3.3887	0.00221159	0.0147028
ENSCDRP00005016269	ENSCDRG00005011397	ENSCDRG00005011397	NADH:ubiquinone oxidoreductase subunit A7 [Source:NCBI gene;Acc:105087580]	-0.373696	-2.90804	0.00727281	0.0349538
ENSCDRP00005016456	ENSCDRG00005011508	ENSCDRG00005011508	YjeF N-terminal domain containing 3 [Source:HGNC Symbol;Acc:HGNC:24785]	0.532341	3.58458	0.00134147	0.0102814
ENSCDRP00005016604	ENSCDRG00005011629	ENSCDRG00005011629	biogenesis of lysosomal organelles complex 1 subunit 5 [Source:NCBI gene;Acc:105100691]	-0.951899	-6.21913	1.2977e-06	5.8857e-05
ENSCDRP00005016745	ENSCDRG00005011711	ENSCDRG00005011711		0.377068	2.87251	0.00792212	0.0369906
ENSCDRP00005017334	ENSCDRG00005012077	ENSCDRG00005012077	ribosomal protein L10 [Source:HGNC Symbol;Acc:HGNC:10298]	-0.182797	-3.12974	0.0042306	0.023861
ENSCDRP00005017653	ENSCDRG00005012341	ENSCDRG00005012341		0.789546	2.88357	0.00771436	0.03631
ENSCDRP00005017735	ENSCDRG00005012399	ENSCDRG00005012399		-0.238785	-2.7422	0.0108034	0.0461467
ENSCDRP00005017814	ENSCDRG00005012430	ENSCDRG00005012430	ADP ribosylation factor like GTPase 2 [Source:NCBI gene;Acc:105102624]	-0.681174	-4.17843	0.000284721	0.00325698
ENSCDRP00005017920	ENSCDRG00005012504	ENSCDRG00005012504	NOP2 nucleolar protein [Source:NCBI gene;Acc:105098217]	0.834745	5.49497	8.6265e-06	0.00023493
ENSCDRP00005018325	ENSCDRG00005012625	ENSCDRG00005012625		-0.497122	-4.87741	4.44543e-05	0.000828116
ENSCDRP00005018328	ENSCDRG00005012811	ENSCDRG00005012811		-0.508799	-5.27599	1.5404e-05	0.000391671
ENSCDRP00005018567	ENSCDRG00005012884	ENSCDRG00005012884	transformation/transcription domain associated protein [Source:HGNC Symbol;Acc:HGNC:12347]	1.36718	6.88952	2.3479e-07	1.61493e-05
ENSCDRP00005018661	ENSCDRG00005013004	ENSCDRG00005013004	acid phosphatase 1 [Source:NCBI gene;Acc:105105780]	-0.153092	-2.77133	0.0100845	0.0439584
ENSCDRP00005018707	ENSCDRG00005013004	ENSCDRG00005013004	acid phosphatase 1 [Source:NCBI gene;Acc:105105780]	-0.389694	-3.56003	0.00142878	0.0107101
ENSCDRP00005018628	ENSCDRG00005013015	ENSCDRG00005013015		1.4229	2.81631	0.0090622	0.0408904
ENSCDRP00005018738	ENSCDRG00005013079	ENSCDRG00005013079		1.12828	4.02203	0.000429902	0.00434355
ENSCDRP00005018824	ENSCDRG00005013131	ENSCDRG00005013131		-0.3621	-2.78653	0.00972739	0.043136
ENSCDRP00005018872	ENSCDRG00005013163	ENSCDRG00005013163		0.622837	4.16963	0.000291409	0.00330531
ENSCDRP00005019159	ENSCDRG00005013176	ENSCDRG00005013176	diazepam binding inhibitor, acyl-CoA binding protein [Source:NCBI gene;Acc:105088426]	-0.189703	-2.82595	0.00885621	0.0401311
ENSCDRP00005019482	ENSCDRG00005013269	ENSCDRG00005013269		0.574898	2.88878	0.00761821	0.0361376
ENSCDRP00005019085	ENSCDRG00005013308	ENSCDRG00005013308		0.743691	5.00573	3.159e-05	0.000651907
ENSCDRP00005019543	ENSCDRG00005013573	ENSCDRG00005013573	cytochrome P450 2A13 [Source:NCBI gene;Acc:105093359]	2.97025	4.6892	7.33818e-05	0.00119664
ENSCDRP00005020396	ENSCDRG00005013830	ENSCDRG00005013830		-0.455652	-3.15774	0.00394704	0.0227698
ENSCDRP00005020530	ENSCDRG00005013830	ENSCDRG00005013830		-1.0618	-4.24731	0.000237321	0.00279217
ENSCDRP00005019924	ENSCDRG00005013878	ENSCDRG00005013878		0.619019	2.70761	0.0117197	0.0489309
ENSCDRP00005019988	ENSCDRG00005013938	ENSCDRG00005013938		-0.316915	-3.69677	0.00100445	0.0082186
ENSCDRP00005030701	ENSCDRG00005013954	ENSCDRG00005013954	complement C4A (Rodgers blood group) [Source:NCBI gene;Acc:105087437]	0.833152	3.63138	0.00118925	0.00938283
ENSCDRP00005020013	ENSCDRG00005013969	ENSCDRG00005013969		1.38197	3.01443	0.00561724	0.0290893
ENSCDRP00005021315	ENSCDRG00005014785	ENSCDRG00005014785	vitronectin [Source:NCBI gene;Acc:105088189]	0.703558	4.40847	0.000154817	0.00204114
ENSCDRP00005021738	ENSCDRG00005015124	ENSCDRG00005015124	thiosulfate sulfurtransferase like domain containing 3 [Source:NCBI gene;Acc:105092243]	-0.376307	-2.93849	0.00675683	0.0332268
ENSCDRP00005022311	ENSCDRG00005015439	ENSCDRG00005015439		0.496752	3.49743	0.00167712	0.0121263
ENSCDRP00005022325	ENSCDRG00005015487	ENSCDRG00005015487		0.447308	3.02985	0.00540943	0.0282861
ENSCDRP00005022385	ENSCDRG00005015541	ENSCDRG00005015541	mitochondrial ribosomal protein S17 [Source:NCBI gene;Acc:105089710]	-0.461612	-2.77941	0.00989322	0.0435012
ENSCDRP00005022460	ENSCDRG00005015582	ENSCDRG00005015582		1.03931	5.59708	6.58901e-06	0.000196328
ENSCDRP00005022821	ENSCDRG00005015822	ENSCDRG00005015822	dynein light chain Tctex-type 1 [Source:NCBI gene;Acc:105103122]	0.579942	4.74314	6.35628e-05	0.0010895
ENSCDRP00005023573	ENSCDRG00005016295	ENSCDRG00005016295		-0.324822	-3.06719	0.00493603	0.0266149
ENSCDRP00005023655	ENSCDRG00005016373	ENSCDRG00005016373		0.504658	4.40707	0.000155392	0.00204114
ENSCDRP00005024059	ENSCDRG00005016566	ENSCDRG00005016566		-0.581903	-2.73011	0.0111158	0.0472181
ENSCDRP00005023977	ENSCDRG00005016587	ENSCDRG00005016587	spindlin 1 [Source:NCBI gene;Acc:105086413]	0.586755	4.06524	0.000383727	0.00403666
ENSCDRP00005023985	ENSCDRG00005016588	ENSCDRG00005016588		0.482558	5.71924	4.77746e-06	0.000164302
ENSCDRP00005024281	ENSCDRG00005016793	ENSCDRG00005016793		0.3461	4.18988	0.000276238	0.00318029
ENSCDRP00005024675	ENSCDRG00005016960	ENSCDRG00005016960	protein only RNase P catalytic subunit [Source:NCBI gene;Acc:105094169]	-0.250742	-3.67083	0.00107414	0.00866584
ENSCDRP00005024638	ENSCDRG00005017029	ENSCDRG00005017029		0.397666	3.16108	0.00391442	0.0226548
ENSCDRP00005025183	ENSCDRG00005017377	ENSCDRG00005017377	solute carrier family 25 member 6 [Source:NCBI gene;Acc:105103090]	-0.528598	-4.06774	0.000381207	0.00401803
ENSCDRP00005029420	ENSCDRG00005017388	ENSCDRG00005017388	EWS RNA binding protein 1 [Source:NCBI gene;Acc:105099468]	0.313526	3.37159	0.00230948	0.0151287
ENSCDRP00005025767	ENSCDRG00005017728	ENSCDRG00005017728		-0.198408	-3.19163	0.00362818	0.0214374
ENSCDRP00005026154	ENSCDRG00005017940	ENSCDRG00005017940	LIM zinc finger domain containing 1 [Source:NCBI gene;Acc:105099087]	0.286942	4.82036	5.17484e-05	0.000934781
ENSCDRP00005026032	ENSCDRG00005017961	ENSCDRG00005017961	mitochondrial ribosomal protein L30 [Source:NCBI gene;Acc:105099126]	-0.361973	-3.51566	0.00160076	0.0116844
ENSCDRP00005026524	ENSCDRG00005018176	ENSCDRG00005018176		0.469194	5.2194	1.79e-05	0.000430643
ENSCDRP00005026773	ENSCDRG00005018236	ENSCDRG00005018236	AT-rich interaction domain 1B [Source:NCBI gene;Acc:105100945]	-0.460073	-5.35436	1.25142e-05	0.000325915
ENSCDRP00005026599	ENSCDRG00005018319	ENSCDRG00005018319		-1.09592	-4.92957	3.86892e-05	0.000752056
ENSCDRP00005026769	ENSCDRG00005018450	ENSCDRG00005018450		-0.377535	-3.18912	0.00365094	0.0215245
ENSCDRP00005026786	ENSCDRG00005018464	ENSCDRG00005018464	gamma-glutamylamine cyclotransferase [Source:NCBI gene;Acc:105094104]	-0.777731	-2.77165	0.010077	0.0439584
ENSCDRP00005026862	ENSCDRG00005018506	ENSCDRG00005018506	polypyrimidine tract binding protein 1 [Source:HGNC Symbol;Acc:HGNC:9583]	0.2386	4.04006	0.000410005	0.00420853
ENSCDRP00005026872	ENSCDRG00005018527	ENSCDRG00005018527		1.08922	5.55532	7.35601e-06	0.000211043
ENSCDRP00005027130	ENSCDRG00005018682	ENSCDRG00005018682		0.199508	3.23073	0.00329115	0.0199289
ENSCDRP00005027738	ENSCDRG00005018935	ENSCDRG00005018935	malectin [Source:NCBI gene;Acc:105101987]	0.254682	2.74408	0.0107557	0.046053
ENSCDRP00005027949	ENSCDRG00005019231	ENSCDRG00005019231		-0.358854	-3.1439	0.00408478	0.0233137
ENSCDRP00005028825	ENSCDRG00005019642	ENSCDRG00005019642		-0.291301	-3.72124	0.000942775	0.00779351
ENSCDRP00005028864	ENSCDRG00005019663	ENSCDRG00005019663		-0.538294	-6.80989	2.86915e-07	1.84105e-05
ENSCDRP00005028763	ENSCDRG00005019723	ENSCDRG00005019723		0.411289	2.71141	0.0116155	0.0486854
ENSCDRP00005029026	ENSCDRG00005019881	ENSCDRG00005019881	DNA damage inducible 1 homolog 2 [Source:NCBI gene;Acc:105107060]	0.261896	3.14992	0.00402431	0.0230868
ENSCDRP00005029379	ENSCDRG00005020100	ENSCDRG00005020100	chromodomain helicase DNA binding protein 2 [Source:NCBI gene;Acc:105085449]	-1.99217	-6.8047	2.90695e-07	1.84105e-05
ENSCDRP00005030308	ENSCDRG00005020708	ENSCDRG00005020708		1.68023	5.58308	6.83672e-06	0.000200445
ENSCDRP00005030455	ENSCDRG00005020805	ENSCDRG00005020805		0.718275	3.31418	0.00266958	0.0170911
ENSCDRP00005030601	ENSCDRG00005020926	ENSCDRG00005020926	serum/glucocorticoid regulated kinase family member 3 [Source:HGNC Symbol;Acc:HGNC:10812]	-0.531933	-2.78228	0.00982604	0.0433882
ENSCDRP00005030667	ENSCDRG00005020964	ENSCDRG00005020964		-0.792933	-2.83847	0.00859525	0.0392456
ENSCDRP00005030770	ENSCDRG00005021024	ENSCDRG00005021024		-0.569241	-2.88565	0.00767591	0.0362511
ENSCDRP00005030964	ENSCDRG00005021154	ENSCDRG00005021154	charged multivesicular body protein 1b-2 [Source:NCBI gene;Acc:105093741]	1.58252	5.85815	3.31901e-06	0.000122804
ENSCDRP00005031181	ENSCDRG00005021276	ENSCDRG00005021276	nucleosome assembly protein 1 like 4 [Source:NCBI gene;Acc:105104559]	0.209752	2.6962	0.0120375	0.0499854
ENSCDRP00005031318	ENSCDRG00005021378	ENSCDRG00005021378	VPS33A core subunit of CORVET and HOPS complexes [Source:NCBI gene;Acc:105102526]	-0.2739	-3.28375	0.00288182	0.0179691
ENSCDRP00005031418	ENSCDRG00005021448	ENSCDRG00005021448	SLA class II histocompatibility antigen, DQ haplotype D alpha chain-like [Source:NCBI gene;Acc:105101412]	-2.14027	-3.24602	0.00316763	0.0193999
ENSCDRP00005031651	ENSCDRG00005021595	ENSCDRG00005021595	C-type lectin domain family 2 member B [Source:NCBI gene;Acc:105098156]	0.599705	3.22281	0.00335689	0.0202356
ENSCDRP00005031959	ENSCDRG00005021780	ENSCDRG00005021780	protein phosphatase 1 regulatory subunit 7 [Source:NCBI gene;Acc:105096187]	-0.182352	-3.44927	0.00189626	0.0131439
ENSCDRP00005032376	ENSCDRG00005022037	ENSCDRG00005022037	small nuclear ribonucleoprotein D3 polypeptide [Source:NCBI gene;Acc:105095194]	0.619069	3.81902	0.000731268	0.00642929
ENSCDRP00005032403	ENSCDRG00005022054	ENSCDRG00005022054	sperm antigen with calponin homology and coiled-coil domains 1 like [Source:NCBI gene;Acc:105095190]	0.356024	5.28224	1.51507e-05	0.000387064
ENSCDRP00005032657	ENSCDRG00005022226	ENSCDRG00005022226		-0.451684	-2.86735	0.00802076	0.0372889
ENSCDRP00005032770	ENSCDRG00005022284	ENSCDRG00005022284		0.30727	2.79786	0.00946908	0.0422994
ENSCDRP00005032758	ENSCDRG00005022292	ENSCDRG00005022292		-1.24099	-12.3949	1.57539e-12	2.11299e-09
ENSCDRP00005032991	ENSCDRG00005022437	ENSCDRG00005022437	prolyl-tRNA synthetase associated domain-containing protein 1 [Source:NCBI gene;Acc:105097223]	0.295268	2.78002	0.00987904	0.0435012
ENSCDRP00005019282	ENSCDRG00005007158	EPB41	erythrocyte membrane protein band 4.1 [Source:HGNC Symbol;Acc:HGNC:3377]	0.276952	2.87444	0.00788539	0.0368511
ENSCDRP00005021342	ENSCDRG00005007158	EPB41	erythrocyte membrane protein band 4.1 [Source:HGNC Symbol;Acc:HGNC:3377]	0.439588	3.6394	0.00116492	0.00928155
ENSCDRP00005024563	ENSCDRG00005016895	EPB41L1	erythrocyte membrane protein band 4.1 like 1 [Source:HGNC Symbol;Acc:HGNC:3378]	0.338745	3.82835	0.000713698	0.00629768
ENSCDRP00005032108	ENSCDRG00005021871	EPB41L2	erythrocyte membrane protein band 4.1 like 2 [Source:NCBI gene;Acc:105096336]	0.264043	4.17286	0.00028894	0.00328425
ENSCDRP00005032118	ENSCDRG00005021871	EPB41L2	erythrocyte membrane protein band 4.1 like 2 [Source:NCBI gene;Acc:105096336]	0.199925	3.39345	0.00218514	0.0146474
ENSCDRP00005017820	ENSCDRG00005012411	EPB41L5	erythrocyte membrane protein band 4.1 like 5 [Source:NCBI gene;Acc:105088355]	0.561759	4.67741	7.57206e-05	0.00122362
ENSCDRP00005021956	ENSCDRG00005014889	EPB42	erythrocyte membrane protein band 4.2 [Source:NCBI gene;Acc:105101756]	0.814327	3.69449	0.00101038	0.00825067
ENSCDRP00005021986	ENSCDRG00005015268	EPHB4	EPH receptor B4 [Source:NCBI gene;Acc:105088565]	0.485676	2.87789	0.00782037	0.036643
ENSCDRP00005013769	ENSCDRG00005009612	EPN1	epsin 1 [Source:NCBI gene;Acc:105098759]	-0.2144	-4.1006	0.000349606	0.00379656
ENSCDRP00005007363	ENSCDRG00005005246	EPS15	epidermal growth factor receptor pathway substrate 15 [Source:HGNC Symbol;Acc:HGNC:3419]	-0.298796	-5.06674	2.68569e-05	0.000580997
ENSCDRP00005031460	ENSCDRG00005021471	EPS15L1	epidermal growth factor receptor pathway substrate 15 like 1 [Source:NCBI gene;Acc:105101826]	-0.165997	-3.43139	0.00198451	0.013615
ENSCDRP00005007201	ENSCDRG00005005002	ERBB2	erb-b2 receptor tyrosine kinase 2 [Source:HGNC Symbol;Acc:HGNC:3430]	0.503977	4.70811	6.97777e-05	0.00116622
ENSCDRP00005001699	ENSCDRG00005001259	ERG28	ergosterol biosynthesis 28 homolog [Source:NCBI gene;Acc:105086081]	-0.419241	-3.11619	0.00437467	0.0243214
ENSCDRP00005022791	ENSCDRG00005015816	ESAM	endothelial cell adhesion molecule [Source:HGNC Symbol;Acc:HGNC:17474]	0.544574	5.95358	2.58654e-06	9.98331e-05
ENSCDRP00005026157	ENSCDRG00005015705	ESYT2	extended synaptotagmin 2 [Source:HGNC Symbol;Acc:HGNC:22211]	0.280706	3.94702	0.000523412	0.00498775
ENSCDRP00005001278	ENSCDRG00005000931	ETF1	eukaryotic translation termination factor 1 [Source:HGNC Symbol;Acc:HGNC:3477]	-0.203437	-2.91588	0.00713655	0.0344623
ENSCDRP00005007325	ENSCDRG00005005227	ETHE1	ETHE1 persulfide dioxygenase [Source:NCBI gene;Acc:105090237]	-0.284047	-3.14062	0.00411812	0.0233961
ENSCDRP00005004600	ENSCDRG00005003234	EXD2	exonuclease 3'-5' domain containing 2 [Source:HGNC Symbol;Acc:HGNC:20217]	-0.406715	-3.88434	0.000616686	0.00569089
ENSCDRP00005019960	ENSCDRG00005013917	EXOC3	exocyst complex component 3 [Source:NCBI gene;Acc:105102186]	0.424692	7.15387	1.2133e-07	9.60862e-06
ENSCDRP00005004887	ENSCDRG00005003347	EXOC5	exocyst complex component 5 [Source:HGNC Symbol;Acc:HGNC:10696]	0.278658	4.89008	4.29787e-05	0.000811904
ENSCDRP00005018114	ENSCDRG00005012668	EXOC8	exocyst complex component 8 [Source:HGNC Symbol;Acc:HGNC:24659]	0.362532	7.8127	2.43079e-08	2.9395e-06
ENSCDRP00005010184	ENSCDRG00005007174	EXOSC2	exosome component 2 [Source:NCBI gene;Acc:105092530]	-0.359143	-2.78607	0.00973818	0.0431423
ENSCDRP00005017502	ENSCDRG00005012232	EXOSC6	exosome component 6 [Source:HGNC Symbol;Acc:HGNC:19055]	0.539867	5.09559	2.48735e-05	0.000544678
ENSCDRP00005006798	ENSCDRG00005004857	EXOSC7	exosome component 7 [Source:HGNC Symbol;Acc:HGNC:28112]	-0.431005	-4.0586	0.000390488	0.00407581
ENSCDRP00005012557	ENSCDRG00005008747	EYA3	EYA transcriptional coactivator and phosphatase 3 [Source:NCBI gene;Acc:105103321]	-0.719049	-4.39762	0.000159338	0.00206485
ENSCDRP00005012683	ENSCDRG00005009013	F13A1	coagulation factor XIII A chain [Source:NCBI gene;Acc:105099774]	0.665342	4.70329	7.06799e-05	0.00117763
ENSCDRP00005019681	ENSCDRG00005013677	F13B	coagulation factor XIII B chain [Source:HGNC Symbol;Acc:HGNC:3534]	-0.617383	-3.19066	0.00363698	0.0214658
ENSCDRP00005023700	ENSCDRG00005016387	FABP4	fatty acid binding protein 4 [Source:NCBI gene;Acc:105088519]	0.849372	3.84403	0.000685127	0.00610806
ENSCDRP00005010595	ENSCDRG00005007514	FAIM	Fas apoptotic inhibitory molecule [Source:NCBI gene;Acc:105086304]	0.97704	5.64972	5.73595e-06	0.000184272
ENSCDRP00005012638	ENSCDRG00005008991	FAM120C	family with sequence similarity 120C [Source:HGNC Symbol;Acc:HGNC:16949]	-0.443101	-3.81032	0.000748016	0.00654667
ENSCDRP00005009927	ENSCDRG00005007051	FAM162A	family with sequence similarity 162 member A [Source:NCBI gene;Acc:105090297]	-0.425494	-4.75384	6.17781e-05	0.00106916
ENSCDRP00005031532	ENSCDRG00005021508	FAM32A	family with sequence similarity 32 member A [Source:HGNC Symbol;Acc:HGNC:24563]	0.777809	8.75545	2.68699e-09	5.76627e-07
ENSCDRP00005018412	ENSCDRG00005012822	FAM50A	family with sequence similarity 50 member A [Source:NCBI gene;Acc:105106495]	-0.334503	-4.12741	0.000325751	0.00359599
ENSCDRP00005005655	ENSCDRG00005004015	FAM91A1	family with sequence similarity 91 member A1 [Source:NCBI gene;Acc:105096431]	-0.243599	-2.77668	0.00995741	0.0436807
ENSCDRP00005004173	ENSCDRG00005002881	FAM98C	family with sequence similarity 98 member C [Source:NCBI gene;Acc:105096950]	0.51332	3.44029	0.00194011	0.0133885
ENSCDRP00005032607	ENSCDRG00005022184	FARSA	phenylalanyl-tRNA synthetase subunit alpha [Source:HGNC Symbol;Acc:HGNC:3592]	-0.162096	-2.70985	0.0116583	0.0487407
ENSCDRP00005016107	ENSCDRG00005009101	FAT1	FAT atypical cadherin 1 [Source:HGNC Symbol;Acc:HGNC:3595]	-0.256186	-3.36474	0.00234983	0.0152996
ENSCDRP00005004424	ENSCDRG00005003090	FBN2	fibrillin 2 [Source:HGNC Symbol;Acc:HGNC:3604]	-0.906685	-4.59868	9.33752e-05	0.00142723
ENSCDRP00005006003	ENSCDRG00005004148	FBXL20	F-box and leucine rich repeat protein 20 [Source:NCBI gene;Acc:105099049]	0.223125	2.82594	0.00885652	0.0401311
ENSCDRP00005024350	ENSCDRG00005016815	FBXO2	F-box protein 2 [Source:NCBI gene;Acc:105107028]	-0.967296	-4.71499	6.85104e-05	0.00114862
ENSCDRP00005011680	ENSCDRG00005008269	FDPS	farnesyl diphosphate synthase [Source:NCBI gene;Acc:105088801]	-0.754729	-4.93085	3.85583e-05	0.000752056
ENSCDRP00005024909	ENSCDRG00005017208	FGL2	fibrinogen like 2 [Source:HGNC Symbol;Acc:HGNC:3696]	0.528777	4.5875	9.61939e-05	0.00146198
ENSCDRP00005005189	ENSCDRG00005003681	FHL2	four and a half LIM domains 2 [Source:HGNC Symbol;Acc:HGNC:3703]	0.622261	3.35049	0.00243597	0.0157648
ENSCDRP00005023301	ENSCDRG00005016145	FHL5	four and a half LIM domains 5 [Source:HGNC Symbol;Acc:HGNC:17371]	0.321792	2.72182	0.0113349	0.0479739
ENSCDRP00005009925	ENSCDRG00005007071	FIBIN	fin bud initiation factor homolog [Source:NCBI gene;Acc:105106393]	-0.523967	-4.3613	0.000175462	0.00222018
ENSCDRP00005032948	ENSCDRG00005022405	FKBP4	FKBP prolyl isomerase 4 [Source:NCBI gene;Acc:105102944]	0.25671	2.7065	0.0117504	0.0490207
[truncated: 809 more rows]

## Sheet: Cortex_DehReh_overlap
Protein_catalogue_DEPs_Cortex_DehReh_overlap
[truncated: 853 more rows]

[truncated: 6 more sheets: Cortex_RehVsCon, Cortex_RehVsDeh, Medulla_DehVsCon, Medulla_DehReh_overlap, Medulla_RehVsCon, Medulla_RehVsDeh]
