# Supplementary material for: Multiomic analysis of the Arabian camel (Camelus dromedarius) kidney reveals a role for cholesterol in water conservation
Source: Commun Biol. 2021 Jun 23;4:779. doi: 10.1038/s42003-021-02327-3 (PMC8222267; doi:10.1038/s42003-021-02327-3)
Supplement: Supplementary file 9 — Supplementary Data 6 [file 42003_2021_2327_MOESM9_ESM.xlsx]

## Sheet: Cortex_DehVsCon_BP
GO_DEPs_Cortex_DehVsCon_BP
Gene Ontology enriched terms (biological processes) in the one-humped Arabian camel kidney cortex during dehydration. Based on the DEPs detected in dehydration compared to control.
Enrichment FDR	Genes in list	Total genes	Functional Category	Genes
3.15039e-29	245	1981	Cellular protein localization	RAP1A HRAS HUWE1 CCT7 CCT2 RABGAP1 MIPEP VPS13D ZC3H11A NSF SAR1A XPO1 RAB18 SUN2 THOC5 ATP6V1D VTI1B TM9SF4 PIGU LONP2 ACD STX4 TBC1D17 SGTA TIMM50 KDELR1 RAB3A PMPCB BCCIP GOSR2 HSPA8 VPS29 STX2 COPZ1 NUP107 RAB35 RAB23 EXOC8 SPCS2 PDZD11 FYTTD1 VPS26A XPO5 PEX6 RAB17 C16ORF70 PCID2 TIMM17B NUP214 XPO7 VPS25 RAN IPO8 NAPG STX11 STX17 NUP54 WDR45B POLR2D ADPRH GOLGA7 LRSAM1 VPS37A RER1 TMED4 MCM…
3.15039e-29	246	1993	Cellular macromolecule localization	RAP1A HRAS HUWE1 CCT7 CCT2 RABGAP1 MIPEP VPS13D ZC3H11A NSF SAR1A XPO1 RAB18 SUN2 THOC5 ATP6V1D VTI1B TM9SF4 PIGU LONP2 ACD STX4 TBC1D17 SGTA TIMM50 KDELR1 RAB3A PMPCB BCCIP GOSR2 HSPA8 VPS29 STX2 COPZ1 NUP107 RAB35 RAB23 EXOC8 SPCS2 PDZD11 FYTTD1 VPS26A XPO5 PEX6 RAB17 C16ORF70 PCID2 TIMM17B NUP214 XPO7 EXOSC2 VPS25 RAN IPO8 NAPG STX11 STX17 NUP54 WDR45B POLR2D ADPRH GOLGA7 LRSAM1 VPS37A RER1 TM…
3.61141e-26	395	4098	Organelle organization	SMARCB1 SMARCD2 SMARCA4 SMARCC2 RBBP4 HUWE1 BAD RECQL LIG3 VPS41 ZNF207 TTC19 MIPEP HMGB3 TPR ANAPC4 NDC1 GOLGA5 CFAP20 ARHGAP10 MARK3 PIK3C3 SAR1A EPB41L2 WDR70 RPS5 ADD1 EPB41L1 SUPT16H SNAP23 HOOK2 RAB18 SPECC1L SUN2 ATP6V1D VTI1B TUBB1 LONP2 ACD STX4 TIMM50 RAB3A PMPCB SSBP1 CHCHD2 WASL BCCIP GOSR2 C1QBP GOSR1 STX2 NUP107 MDN1 RAB23 EPB41L5 MSH6 PADI2 DR1 STMN1 RPA2 PTPA KDM3B PDS5A ATPAF1 OB…
1.93802e-25	320	3087	Cellular localization	RAP1A HRAS HUWE1 CCT7 CCT2 HEATR5B RABGAP1 MIPEP SNX1 GPM6B VPS13D ZC3H11A NSF SAR1A XPO1 SNAP23 HOOK2 ITPR3 RAB18 SUN2 THOC5 ATP6V1D VTI1B TM9SF4 PIGU FMR1 LONP2 ACD STX4 TBC1D17 SGTA TIMM50 KDELR1 RAB3A COPE PMPCB WASL BCCIP GOSR2 GOSR1 HSPA8 VPS29 STX2 COPZ1 NUP107 RAB35 RAB23 NRBP1 CHMP3 DNAJC6 EXOC8 SPCS2 PDZD11 FYTTD1 VPS26A PLCG1 XPO5 PEX6 RAB17 C16ORF70 PCID2 TIMM17B NUP214 XPO7 EXOSC2 VP…
5.10337e-25	232	1959	Intracellular transport	HUWE1 HEATR5B RABGAP1 MIPEP SNX1 VPS13D ZC3H11A SAR1A XPO1 SNAP23 HOOK2 RAB18 THOC5 VTI1B FMR1 LONP2 STX4 TBC1D17 SGTA TIMM50 KDELR1 RAB3A COPE PMPCB BCCIP GOSR2 GOSR1 HSPA8 VPS29 STX2 COPZ1 NUP107 RAB35 RAB23 NRBP1 CHMP3 SPCS2 FYTTD1 VPS26A XPO5 PEX6 RAB17 PCID2 TIMM17B NUP214 XPO7 VPS25 RAN IPO8 NAPG STX11 STX17 NUP54 DOP1B POLR2D ADPRH GOLGA7 ARFGAP2 VPS37A TMED4 MCM3AP NUP35 CDK5 PMPCA CLMN T…
5.04124e-24	146	986	MRNA metabolic process	LUC7L EXOSC7 RBM22 SF3B2 HNRNPM SNRPD3 PRPF6 CRNKL1 RNMT CSTF2 FMR1 SF3A2 PRPF31 C1QBP EFTUD2 SRSF3 SRSF4 HNRNPA2B1 PCID2 SNRPN EXOSC2 SNRPA1 SRPK2 C9ORF78 PRPF4 POLR2D CELF1 CWC15 SON U2AF1 RPRD2 NUDT21 LSM3 CNOT10 SRSF10 SF3B3 EXOSC6 RBM8A U2AF1L5 U2AF2 SF3A1 PNN PPWD1 EIF4A3 CWC27 SRRM2 PPIH LSM2 CDK11A PTBP1 STRAP THRAP3 ELAVL1 KHSRP WBP4 AGO2 LSM7 PUM1 MFAP1 SAP18 MOV10 LSM6 VIRMA CPSF2 AHCY…
1.1792e-23	164	1194	Intracellular protein transport	HUWE1 RABGAP1 MIPEP VPS13D ZC3H11A SAR1A XPO1 RAB18 THOC5 VTI1B LONP2 STX4 TBC1D17 SGTA TIMM50 RAB3A PMPCB BCCIP GOSR2 HSPA8 VPS29 STX2 COPZ1 NUP107 RAB35 RAB23 SPCS2 FYTTD1 VPS26A XPO5 PEX6 RAB17 PCID2 TIMM17B NUP214 XPO7 VPS25 RAN IPO8 NAPG STX11 STX17 NUP54 POLR2D ADPRH GOLGA7 VPS37A TMED4 MCM3AP NUP35 PMPCA STX8 ARL6IP1 NPM1 SRPRA RAB11B RAB12 DNLZ AC005670.2 TIMM23 TPR HSP90AA1 RBM22 GGA1 PO…
1.90737e-22	303	2988	Protein localization	RAP1A HRAS HUWE1 CCT7 CCT2 HEATR5B RABGAP1 MIPEP VPS13D ZC3H11A NSF SAR1A XPO1 RAB18 SUN2 THOC5 ATP6V1D VTI1B TM9SF4 PIGU LONP2 ACD STX4 TBC1D17 SGTA TIMM50 KDELR1 RAB3A PMPCB BCCIP GOSR2 HSPA8 VPS29 STX2 COPZ1 NUP107 RAB35 RAB23 CHMP3 EXOC8 SPCS2 PDZD11 FYTTD1 VPS26A XPO5 PEX6 RAB17 C16ORF70 PCID2 TIMM17B NUP214 XPO7 AFDN VPS25 RAN IPO8 NAPG STX11 STX17 NUP54 WDR45B POLR2D ADPRH GOLGA7 LRSAM1 MI…
3.92481e-22	92	484	RNA splicing	LUC7L RBM22 SF3B2 HNRNPM SNRPD3 RTCB PRPF6 CRNKL1 FMR1 SF3A2 PRPF31 C1QBP EFTUD2 MAGOHB SRSF3 SRSF4 HNRNPA2B1 SNRPN SNRPA1 SRPK2 C9ORF78 PRPF4 CELF1 CWC15 CCAR2 SON U2AF1 LSM3 SRSF10 SF3B3 RBM8A U2AF1L5 U2AF2 SF3A1 PNN DHX15 PPWD1 EIF4A3 CWC27 SRRM2 PPIH LSM2 PTBP1 STRAP PTBP3 WBP4 LSM7 TMBIM6 MFAP1 HNRNPLL SAP18 LSM6 USP39 HSPA1A KDM1A THRAP3 SUGP2 CDK13 ZNF638 KHSRP DDX17 THOC5 ACIN1 HSPA8 QKI …
9.22872e-22	327	3354	Macromolecule localization	RAP1A HRAS HUWE1 CCT7 CCT2 RUVBL2 HEATR5B RABGAP1 MIPEP VPS13D ZC3H11A NSF SAR1A XPO1 RAB18 SUN2 THOC5 ATP6V1D VTI1B TM9SF4 PIGU LONP2 ACD STX4 TBC1D17 SGTA TIMM50 KDELR1 RAB3A PMPCB BCCIP GOSR2 HSPA8 VPS29 STX2 COPZ1 NUP107 RAB35 RAB23 CHMP3 EXOC8 APOA1 SPCS2 PDZD11 FYTTD1 VPS26A XPO5 PEX6 RAB17 C16ORF70 PCID2 TIMM17B NUP214 APOE XPO7 AFDN EXOSC2 VPS25 RAN IPO8 NAPG STX11 STX17 NUP54 WDR45B POLR…
9.65258e-22	254	2364	Establishment of localization in cell	HUWE1 HEATR5B RABGAP1 MIPEP SNX1 GPM6B VPS13D ZC3H11A SAR1A XPO1 SNAP23 HOOK2 ITPR3 RAB18 THOC5 VTI1B FMR1 LONP2 STX4 TBC1D17 SGTA TIMM50 KDELR1 RAB3A COPE PMPCB BCCIP GOSR2 GOSR1 HSPA8 VPS29 STX2 COPZ1 NUP107 RAB35 RAB23 NRBP1 CHMP3 DNAJC6 SPCS2 PDZD11 FYTTD1 VPS26A PLCG1 XPO5 PEX6 RAB17 PCID2 TIMM17B NUP214 XPO7 VPS25 RAN IPO8 NAPG STX11 STX17 NUMA1 NUP54 DOP1B POLR2D ADPRH GOLGA7 ARFGAP2 VPS37…
2.7657e-21	159	1203	Cellular amide metabolic process	MRPS17 MIPEP EIF4B ZC3H15 RPS5 CNOT3 FMR1 GLA CPQ ETHE1 EIF3A C1QBP DRG2 HSPA8 VNN2 HARS2 HMGCS1 NIT2 SPCS2 ACOT2 ETF1 ACOT9 NLN UNK SEC11A RPL13A TARS2 CERS2 EIF2D POLR2D EIF4EBP2 MRPL10 RPL8 PMVK RPL9 GFM1 PAIP1 TRMT10C FARSA MRPS11 SHMT2 CNOT10 EIF3C ACOT1 EIF3CL MRPL23 EEF1G CYFIP1 RPS25 RPS6 YARS2 RPS21 ELAVL1 KHSRP RPL19 LTA4H EIF2B1 GAPDH EIF2B2 AGO2 APOE GSTM3 EIF4A3 MOV10 GPAT4 TSC1 SGPL…
1.01801e-20	99	575	MRNA processing	LUC7L RBM22 SF3B2 HNRNPM SNRPD3 PRPF6 CRNKL1 RNMT CSTF2 FMR1 SF3A2 PRPF31 C1QBP EFTUD2 SRSF3 SRSF4 HNRNPA2B1 SNRPN SNRPA1 SRPK2 C9ORF78 PRPF4 POLR2D CELF1 CWC15 SON U2AF1 RPRD2 NUDT21 LSM3 SRSF10 SF3B3 RBM8A U2AF1L5 U2AF2 SF3A1 PNN PPWD1 EIF4A3 CWC27 SRRM2 PPIH LSM2 CDK11A PTBP1 STRAP WBP4 LSM7 MFAP1 SAP18 LSM6 VIRMA CPSF2 AHCYL1 USP39 CDK11B KDM1A THRAP3 SUGP2 CDK13 SRRT KHSRP DDX17 THOC5 ACIN1 …
1.19594e-20	131	907	Peptide metabolic process	MRPS17 MIPEP EIF4B ZC3H15 RPS5 CNOT3 FMR1 CPQ ETHE1 EIF3A C1QBP DRG2 HSPA8 HARS2 SPCS2 ETF1 NLN UNK SEC11A RPL13A TARS2 EIF2D POLR2D EIF4EBP2 MRPL10 RPL8 RPL9 GFM1 PAIP1 TRMT10C FARSA MRPS11 CNOT10 EIF3C EIF3CL MRPL23 EEF1G CYFIP1 RPS25 RPS6 YARS2 RPS21 ELAVL1 KHSRP RPL19 LTA4H EIF2B1 GAPDH EIF2B2 AGO2 APOE GSTM3 EIF4A3 MOV10 TSC1 STAT3 NPM1 DAPK1 DDX3X ELOA MRPL43 MRPS35 ROCK1 MRPS34 POLDIP3 AKT…
1.26034e-20	258	2465	Protein-containing complex subunit organization	HCCS VPS41 LUC7L TTC19 NDC1 EIF4B SAR1A RPS5 RBM22 ADD1 SUPT16H SNAP23 SMARCB1 SNRPD3 PRPF6 CRNKL1 ACD SF3A2 WASL EIF3A C1QBP PSMD11 HSPA8 MDN1 SUB1 DNAJC6 EXOC8 DR1 STMN1 APOA1 ETF1 ATPAF1 OBSL1 TBCC CDC42EP1 APOE TUBG1 SRPK2 NUP54 EIF2D POLR2D CELF1 NUP205 NUP35 DNAAF5 LSM3 CLTB NDUFAF3 TAF7 GAK MRPS11 SHMT2 RUVBL2 COA5 PSMD13 SRSF10 COX20 UQCC3 PET100 APOB AGO2 BAD STRAP OAT ELAVL1 HSD17B10 HS…
3.5241e-20	140	1019	RNA processing	LUC7L EXOSC7 SEPHS1 RBM22 SF3B2 HNRNPM SNRPD3 PES1 RTCB PRPF6 CRNKL1 RNMT CSTF2 FMR1 SF3A2 TRMT1 PRPF31 C1QBP EFTUD2 MAGOHB SRSF3 MDN1 THG1L SRSF4 PPP1R8 HNRNPA2B1 SNRPN EXOSC2 SNRPA1 THUMPD3 SRPK2 MTO1 MRPS9 C9ORF78 PRPF4 NOB1 POLR2D CDKAL1 CELF1 CWC15 SUPV3L1 CCAR2 SON U2AF1 RPRD2 LSM6 NUDT21 LSM3 RPS21 TRMT10C MRPS11 SRSF10 SF3B3 EXOSC6 RBM8A U2AF1L5 U2AF2 SF3A1 PNN DHX15 PPWD1 EIF4A3 CWC27 SR…
3.5241e-20	238	2220	Vesicle-mediated transport	VPS41 HEATR5B SNX1 GOLGA5 EXOC5 NSF PIK3C3 SDF4 SAR1A SNAP23 VTI1B STX4 KDELR1 RAB3A COPE WASL GOSR2 GOSR1 HSPA8 VPS29 STX2 COPZ1 RAB35 NRBP1 CHMP3 DNAJC6 EXOC8 VPS26A ARFGEF2 RAB17 C16ORF70 VPS25 CD63 STX11 STX17 DOP1B GOLGA7 LRSAM1 ARFGAP2 RAB11FIP1 RER1 TMED4 SYNJ1 CDK5 COG7 STXBP6 TRAPPC1 STX8 CLTB BET1L GAK EXOC3 TNFAIP2 RAB11B TRAPPC4 CD47 IGF2R PGAP1 DNM3 RAB12 ARFGAP3 CHMP1B AC005670.2 EP…
8.79195e-20	112	726	Translation	MRPS17 EIF4B ZC3H15 RPS5 CNOT3 FMR1 EIF3A C1QBP DRG2 HARS2 ETF1 UNK RPL13A TARS2 EIF2D POLR2D EIF4EBP2 MRPL10 RPL8 RPL9 GFM1 PAIP1 TRMT10C FARSA MRPS11 CNOT10 EIF3C EIF3CL MRPL23 EEF1G CYFIP1 RPS25 RPS6 YARS2 RPS21 ELAVL1 KHSRP RPL19 EIF2B1 GAPDH EIF2B2 AGO2 EIF4A3 MOV10 TSC1 STAT3 NPM1 DAPK1 DDX3X ELOA MRPL43 MRPS35 ROCK1 MRPS34 POLDIP3 AKT2 LARP4B MRPL27 QKI MRPS30 MRPS27 PTK2B COPS5 MRPS2 EEF1…
2.56511e-19	242	2308	Establishment of protein localization	HUWE1 RABGAP1 MIPEP VPS13D ZC3H11A NSF SAR1A XPO1 RAB18 THOC5 VTI1B LONP2 STX4 TBC1D17 SGTA TIMM50 RAB3A PMPCB BCCIP GOSR2 HSPA8 VPS29 STX2 COPZ1 NUP107 RAB35 RAB23 CHMP3 SPCS2 FYTTD1 VPS26A XPO5 PEX6 RAB17 C16ORF70 PCID2 TIMM17B NUP214 XPO7 VPS25 RAN IPO8 NAPG STX11 STX17 NUP54 POLR2D ADPRH GOLGA7 LRSAM1 MIA3 VPS37A TMED4 MCM3AP NUP35 PMPCA STX8 ARL6IP1 NPM1 SRPRA RAB11B RAB12 DNLZ CHMP1B AC0056…
3.94127e-19	113	751	Peptide biosynthetic process	MRPS17 EIF4B ZC3H15 RPS5 CNOT3 FMR1 EIF3A C1QBP DRG2 HARS2 ETF1 UNK RPL13A TARS2 EIF2D POLR2D EIF4EBP2 MRPL10 RPL8 RPL9 GFM1 PAIP1 TRMT10C FARSA MRPS11 CNOT10 EIF3C EIF3CL MRPL23 EEF1G CYFIP1 RPS25 RPS6 YARS2 RPS21 ELAVL1 KHSRP RPL19 EIF2B1 GAPDH EIF2B2 AGO2 EIF4A3 MOV10 TSC1 STAT3 NPM1 DAPK1 DDX3X ELOA MRPL43 MRPS35 ROCK1 MRPS34 POLDIP3 AKT2 LARP4B MRPL27 QKI MRPS30 MRPS27 PTK2B COPS5 MRPS2 EEF1…
4.47503e-19	232	2187	Protein transport	HUWE1 RABGAP1 MIPEP VPS13D ZC3H11A NSF SAR1A XPO1 RAB18 THOC5 VTI1B LONP2 STX4 TBC1D17 SGTA TIMM50 RAB3A PMPCB BCCIP GOSR2 HSPA8 VPS29 STX2 COPZ1 NUP107 RAB35 RAB23 CHMP3 SPCS2 FYTTD1 VPS26A XPO5 PEX6 RAB17 C16ORF70 PCID2 TIMM17B NUP214 XPO7 VPS25 RAN IPO8 NAPG STX11 STX17 NUP54 POLR2D ADPRH GOLGA7 LRSAM1 MIA3 VPS37A TMED4 MCM3AP NUP35 PMPCA STX8 ARL6IP1 NPM1 SRPRA RAB11B RAB12 DNLZ CHMP1B AC0056…
5.1287e-19	331	3556	Cellular component biogenesis	ARHGEF7 HCCS VPS41 LUC7L ZNF207 TTC19 EIF4B CFAP20 EXOSC7 PIK3C3 SAR1A XPO1 RPS5 RBM22 ADD1 SNAP23 ARVCF SNRPD3 PES1 ATP6V1D PRPF6 CRNKL1 FMR1 ACD SF3A2 WASL EIF3A BCCIP C1QBP PSMD11 MDN1 RAB23 SUB1 EXOC8 DR1 APOA1 ATPAF1 OBSL1 TBCC CDC42EP1 APOE EXOSC2 TUBG1 SRPK2 MRPS9 CDH13 NOB1 CSNK1D WDR45B EIF2D POLR2D ATG12 LRSAM1 CELF1 LSM6 DNAAF5 GOLGA2 GOLGA6C NFU1 LSM3 RPS21 SYNPO SYNPO2 CLTB NDUFAF3 M…
9.6352e-19	234	2228	Peptide transport	HUWE1 RABGAP1 MIPEP VPS13D ZC3H11A NSF SAR1A XPO1 RAB18 THOC5 VTI1B LONP2 STX4 TBC1D17 SGTA TIMM50 RAB3A PMPCB BCCIP GOSR2 HSPA8 VPS29 STX2 COPZ1 NUP107 RAB35 RAB23 CHMP3 SPCS2 FYTTD1 VPS26A XPO5 PEX6 RAB17 C16ORF70 PCID2 TIMM17B NUP214 XPO7 VPS25 RAN IPO8 NAPG STX11 STX17 NUP54 POLR2D ADPRH GOLGA7 LRSAM1 MIA3 VPS37A TMED4 MCM3AP NUP35 PMPCA STX8 ARL6IP1 NPM1 SRPRA RAB11B RAB12 DNLZ CHMP1B AC0056…
1.68904e-18	236	2265	Amide transport	HUWE1 RABGAP1 MIPEP VPS13D ZC3H11A NSF SAR1A XPO1 RAB18 THOC5 VTI1B LONP2 STX4 TBC1D17 SGTA TIMM50 RAB3A PMPCB BCCIP GOSR2 HSPA8 VPS29 STX2 COPZ1 NUP107 RAB35 RAB23 CHMP3 SPCS2 FYTTD1 VPS26A XPO5 PEX6 RAB17 C16ORF70 PCID2 TIMM17B NUP214 XPO7 VPS25 RAN IPO8 NAPG STX11 STX17 NUP54 POLR2D ADPRH GOLGA7 LRSAM1 MIA3 VPS37A TMED4 MCM3AP NUP35 PMPCA STX8 ARL6IP1 NPM1 SRPRA RAB11B RAB12 DNLZ CHMP1B AC0056…
1.75129e-18	103	662	Posttranscriptional regulation of gene expression	CNOT3 HNRNPM FMR1 C1QBP PPP1R8 UNK RPL13A POLR2D EIF4EBP2 MOV10 PAIP1 TRMT10C CNOT10 CYFIP1 AGO2 RAN ELAVL1 KHSRP GAPDH HNRNPA2B1 XPO5 PUM1 EIF4A3 TSC1 STAT3 NPM1 DAPK1 DDX3X ROCK1 SRRT POLDIP3 AKT2 LARP4B QKI MRPS27 EPB41L5 PTK2B HABP4 PTCD3 RIDA EIF4E2 TACO1 LRPPRC HNRNPD CELF1 GUF1 LARP1 NUDT21 SHMT2 RBM8A TPR THRAP3 TCOF1 APEX1 NCL PCID2 TRAP1 TBRG4 PARP9 NCOR1 ERBB2 USP16 PDE12 COA3 EIF3C PP…
7.78229e-18	47	170	Mitochondrial gene expression	MRPS17 C1QBP MTO1 SUPV3L1 GFM1 TRMT10C MRPL23 YARS2 HSD17B10 MRPL43 MRPS35 MRPS34 PTCD3 PRKAA1 LRPPRC SHMT2 CHCHD10 MRPS27 TBRG4 COA3 MRPS2 MRPS11 MRPS16 MRPS6 NDUFA7 MRPS10 MRPL28 MRPS31 MRPL27 MRPS30 MRPS26 DAP3 MRPS9 MRPL15 TARS2 MRPL49 MRPL10 MRPS22 MRPL48 GADD45GIP1 MRPL14 MRPS23 MRPL30 MRPL40 MRPL38 MRPL53 MRPL33
1.07785e-17	73	384	RNA splicing, via transesterification reactions	LUC7L RBM22 SF3B2 HNRNPM SNRPD3 PRPF6 CRNKL1 FMR1 SF3A2 PRPF31 C1QBP EFTUD2 SRSF3 SRSF4 HNRNPA2B1 SNRPN SNRPA1 SRPK2 C9ORF78 PRPF4 CELF1 CWC15 SON U2AF1 LSM3 SRSF10 SF3B3 RBM8A U2AF1L5 U2AF2 SF3A1 PNN PPWD1 EIF4A3 CWC27 SRRM2 PPIH LSM2 PTBP1 STRAP WBP4 LSM7 MFAP1 SAP18 LSM6 USP39 KDM1A CDK13 HSPA8 DDX39A THRAP3 DDX17 CCAR1 ELAVL1 SRRT KHSRP POLR2E CSTF2 POLR2C HNRNPUL1 DHX15 MAGOHB SRSF11 DNAJC8 …
2.57379e-17	72	381	RNA splicing, via transesterification reactions with bulged adenosine as nucleophile	LUC7L RBM22 SF3B2 HNRNPM SNRPD3 PRPF6 CRNKL1 FMR1 SF3A2 PRPF31 C1QBP EFTUD2 SRSF3 SRSF4 HNRNPA2B1 SNRPN SNRPA1 SRPK2 C9ORF78 PRPF4 CELF1 CWC15 SON U2AF1 LSM3 SRSF10 SF3B3 RBM8A U2AF1L5 U2AF2 SF3A1 PNN PPWD1 EIF4A3 CWC27 SRRM2 PPIH LSM2 PTBP1 STRAP WBP4 LSM7 MFAP1 SAP18 LSM6 USP39 KDM1A CDK13 HSPA8 DDX39A THRAP3 DDX17 CCAR1 ELAVL1 SRRT POLR2E CSTF2 POLR2C HNRNPUL1 DHX15 MAGOHB SRSF11 DNAJC8 HNRNPH…
2.57379e-17	72	381	MRNA splicing, via spliceosome	LUC7L RBM22 SF3B2 HNRNPM SNRPD3 PRPF6 CRNKL1 FMR1 SF3A2 PRPF31 C1QBP EFTUD2 SRSF3 SRSF4 HNRNPA2B1 SNRPN SNRPA1 SRPK2 C9ORF78 PRPF4 CELF1 CWC15 SON U2AF1 LSM3 SRSF10 SF3B3 RBM8A U2AF1L5 U2AF2 SF3A1 PNN PPWD1 EIF4A3 CWC27 SRRM2 PPIH LSM2 PTBP1 STRAP WBP4 LSM7 MFAP1 SAP18 LSM6 USP39 KDM1A CDK13 HSPA8 DDX39A THRAP3 DDX17 CCAR1 ELAVL1 SRRT POLR2E CSTF2 POLR2C HNRNPUL1 DHX15 MAGOHB SRSF11 DNAJC8 HNRNPH…
3.20095e-17	307	3309	Cellular component assembly	ARHGEF7 HCCS VPS41 LUC7L ZNF207 TTC19 EIF4B CFAP20 PIK3C3 SAR1A RPS5 RBM22 ADD1 SNAP23 ARVCF SNRPD3 ATP6V1D PRPF6 CRNKL1 FMR1 ACD SF3A2 WASL EIF3A BCCIP C1QBP PSMD11 MDN1 RAB23 SUB1 EXOC8 DR1 APOA1 ATPAF1 OBSL1 TBCC CDC42EP1 APOE TUBG1 SRPK2 CDH13 CSNK1D WDR45B EIF2D POLR2D ATG12 LRSAM1 CELF1 DNAAF5 GOLGA2 GOLGA6C NFU1 LSM3 SYNPO SYNPO2 CLTB NDUFAF3 TAF7 CDH5 IBA57 MRPS11 SHMT2 RUVBL2 COA5 PSMD13…
8.3461e-17	214	2046	Organonitrogen compound biosynthetic process	MRPS17 EIF4B ZC3H15 RPS5 CAD SEPHS1 CNOT3 MTAP PIGU FMR1 DHODH EIF3A C1QBP DRG2 UGDH GAPDH HARS2 GLS SPR AMPD2 KDSR ETF1 PIGT UNK WDR45B RPL13A TARS2 CERS2 EIF2D POLR2D ATG12 GOLGA7 EIF4EBP2 AASDHPPT B3GAT3 MRPL10 FLAD1 RPL8 RPL9 MOCS2 ATP5PD DTYMK GFM1 PAIP1 DCAKD TRMT10C PIGG MPI DPM3 FARSA MRPS11 SHMT2 CNOT10 EIF3C TMLHE GPAA1 PAPSS2 EIF3CL MRPL23 EEF1G AL359922.1 CYFIP1 RPS25 RPS6 YARS2 RPS21…
1.02971e-16	122	911	Amide biosynthetic process	MRPS17 EIF4B ZC3H15 RPS5 CNOT3 FMR1 EIF3A C1QBP DRG2 HARS2 ETF1 UNK RPL13A TARS2 CERS2 EIF2D POLR2D EIF4EBP2 MRPL10 RPL8 RPL9 GFM1 PAIP1 TRMT10C FARSA MRPS11 CNOT10 EIF3C EIF3CL MRPL23 EEF1G CYFIP1 RPS25 RPS6 YARS2 RPS21 ELAVL1 KHSRP RPL19 EIF2B1 GAPDH EIF2B2 AGO2 EIF4A3 MOV10 TSC1 STAT3 NPM1 DAPK1 DDX3X PDK2 ELOA MRPL43 MPC1 MRPS35 ROCK1 ACSL4 MRPS34 POLDIP3 AKT2 LARP4B MRPL27 QKI MRPS30 MRPS27 …
1.0753e-16	254	2592	Nitrogen compound transport	HUWE1 RABGAP1 MIPEP GPM6B VPS13D ZC3H11A NSF SAR1A XPO1 RAB18 THOC5 VTI1B LONP2 STX4 TBC1D17 SGTA TIMM50 RAB3A PMPCB BCCIP GOSR2 HSPA8 VPS29 STX2 COPZ1 NUP107 RAB35 RAB23 CHMP3 SPCS2 SLC35B1 FYTTD1 VPS26A XPO5 PEX6 RAB17 C16ORF70 PCID2 TIMM17B NUP214 XPO7 VPS25 RAN IPO8 NAPG STX11 STX17 NUP54 RHCG POLR2D ADPRH GOLGA7 LRSAM1 MIA3 VPS37A SLC38A10 TMED4 MCM3AP NUP35 PMPCA STX8 ARL6IP1 SLC25A22 NPM1 …
4.58441e-16	41	144	Mitochondrial translation	MRPS17 C1QBP GFM1 TRMT10C MRPL23 YARS2 MRPL43 MRPS35 MRPS34 PTCD3 LRPPRC SHMT2 MRPS27 COA3 MRPS2 MRPS11 MRPS16 MRPS6 NDUFA7 MRPS10 MRPL28 MRPS31 MRPL27 MRPS30 MRPS26 DAP3 MRPS9 MRPL15 TARS2 MRPL49 MRPL10 MRPS22 MRPL48 GADD45GIP1 MRPL14 MRPS23 MRPL30 MRPL40 MRPL38 MRPL53 MRPL33
1.56488e-15	33	96	Mitochondrial translational elongation	GFM1 MRPS10 MRPL43 MRPS35 MRPS34 MRPL28 MRPS31 MRPL27 MRPS30 MRPS27 MRPS2 MRPS26 PTCD3 DAP3 MRPS9 MRPL15 MRPL49 MRPL10 MRPS22 MRPL48 GADD45GIP1 MRPL14 MRPS23 MRPS11 MRPS16 MRPL30 MRPL40 MRPL38 MRPL53 MRPL23 MRPS17 MRPL33 MRPS6
1.999e-15	65	347	Protein-containing complex disassembly	ADD1 SMARCB1 HSPA8 DNAJC6 STMN1 ETF1 GAK SMARCD2 SMARCA4 MICAL1 STX17 SMARCC2 EIF2D SCIN CAPG NSF VILL SH3GL1 HDGFL3 KIF5B SPTBN2 ARHGEF2 VPS33A UBQLN4 CHCHD10 SYNJ1 INSR PPP1CA IST1 CHMP1B MRPS10 MRPL43 MRPS35 KIF2A MRPS34 MRPL28 SUPT16H MRPS31 MRPL27 MRPS30 MRPS27 CHMP3 MRPS2 MRPS26 PTCD3 DAP3 MRPS9 MRPL15 MRPL49 MRPL10 MRPS22 MRPL48 GADD45GIP1 MRPL14 MRPS23 MRPS11 MRPS16 MRPL30 MRPL40 MRPL38 M…
6.5808e-15	87	573	Cellular component disassembly	ADD1 SMARCB1 HSPA8 DNAJC6 STMN1 ETF1 WDR45B ATG12 GAK ACIN1 SMARCD2 PADI2 PLG SMARCA4 MICAL1 STX17 SMARCC2 EIF2D SCIN CAPG NSF CTTN VILL SH3GL1 CDK5 HDGFL3 KIF5B C1QA SPTBN2 VPS13D GSK3A GBF1 ARHGEF2 EXOC8 VPS33A UBQLN4 SH3PXD2B DCTN1 CHCHD10 SYNJ1 GOLGA2 INSR PPP1CA IST1 CHMP1B CX3CL1 CD44 MRPS10 MRPL43 MRPS35 KIF2A MRPS34 MRPL28 MMP2 SUPT16H MRPS31 MRPL27 MRPS30 MRPS27 CHMP3 MRPS2 LRP1 MRPS26 P…
8.63403e-15	277	3011	Organic substance transport	HUWE1 RABGAP1 MIPEP GPM6B VPS13D ZC3H11A MPC1 NSF SAR1A SLC13A1 XPO1 RAB18 THOC5 VTI1B LONP2 STX4 TBC1D17 SGTA TIMM50 RAB3A PMPCB BCCIP GOSR2 HSPA8 VPS29 STX2 COPZ1 NUP107 RAB35 RAB23 CHMP3 APOA1 SPCS2 SLC17A5 SLC35B1 FYTTD1 VPS26A XPO5 PEX6 RAB17 C16ORF70 PCID2 TIMM17B NUP214 APOE XPO7 VPS25 RAN IPO8 NAPG STX11 STX17 NUP54 POLR2D ADPRH GOLGA7 LRSAM1 MIA3 VPS37A SLC38A10 TMED4 MCM3AP NUP35 SLC4A2…
1.73735e-14	32	97	Mitochondrial translational termination	MRPS10 MRPL43 MRPS35 MRPS34 MRPL28 MRPS31 MRPL27 MRPS30 MRPS27 MRPS2 MRPS26 PTCD3 DAP3 MRPS9 MRPL15 MRPL49 MRPL10 MRPS22 MRPL48 GADD45GIP1 MRPL14 MRPS23 MRPS11 MRPS16 MRPL30 MRPL40 MRPL38 MRPL53 MRPL23 MRPS17 MRPL33 MRPS6
2.01223e-14	126	1024	Symbiont process	PML IFITM3 PPIH IFITM2 IFITM1 ICAM1 SMARCB1 LGALS1 THOC5 VAPA EIF3A SMC3 GAPDH FN1 CHMP3 PLG VAPB SRPK2 EIF2D BCL2L1 IST1 IFIT1 CHMP1B BAD PSMA4 ATP6V1H CUL1 CDK13 TFRC AP1M1 XPO1 EPS15 SF3B2 POLR2E PSMA3 PSMB5 FMR1 VAC14 SGTA FKBP8 GBF1 C1QBP HSPA8 NECTIN1 VPS29 PDCL3 MSH6 CD46 NRP2 PLCG1 EFNB2 PSMB2 LBP RAN PSMB7 SCARB2 CARM1 DCAF1 DYNLT1 CXADR WASF2 ZYX NLRX1 FDPS GUCY1A1 SERINC5 COPS6 STAT3 H…
4.19363e-14	119	951	Viral process	PML IFITM3 PPIH IFITM2 IFITM1 ICAM1 SMARCB1 LGALS1 VAPA EIF3A SMC3 CHMP3 VAPB SRPK2 EIF2D BCL2L1 IST1 IFIT1 CHMP1B BAD PSMA4 ATP6V1H CUL1 CDK13 TFRC AP1M1 XPO1 EPS15 SF3B2 POLR2E PSMA3 PSMB5 FMR1 VAC14 SGTA FKBP8 GBF1 C1QBP HSPA8 NECTIN1 VPS29 PDCL3 MSH6 CD46 NRP2 PLCG1 EFNB2 PSMB2 RAN PSMB7 SCARB2 CARM1 DCAF1 DYNLT1 CXADR WASF2 ZYX NLRX1 FDPS SERINC5 COPS6 STAT3 HCFC1 CTBP2 PACS1 GADD45GIP1 NPM1…
6.13683e-14	49	228	Cellular protein complex disassembly	ADD1 DNAJC6 STMN1 ETF1 GAK MICAL1 SCIN CAPG NSF HSPA8 VILL SH3GL1 HDGFL3 SPTBN2 ARHGEF2 SYNJ1 MRPS10 MRPL43 MRPS35 KIF2A MRPS34 MRPL28 MRPS31 MRPL27 MRPS30 MRPS27 MRPS2 MRPS26 PTCD3 DAP3 MRPS9 MRPL15 MRPL49 MRPL10 MRPS22 MRPL48 GADD45GIP1 MRPL14 MRPS23 MRPS11 MRPS16 MRPL30 MRPL40 MRPL38 MRPL53 MRPL23 MRPS17 MRPL33 MRPS6
2.31248e-13	33	112	Translational termination	ETF1 MRPS10 MRPL43 MRPS35 MRPS34 MRPL28 MRPS31 MRPL27 MRPS30 MRPS27 MRPS2 MRPS26 PTCD3 DAP3 MRPS9 MRPL15 MRPL49 MRPL10 MRPS22 MRPL48 GADD45GIP1 MRPL14 MRPS23 MRPS11 MRPS16 MRPL30 MRPL40 MRPL38 MRPL53 MRPL23 MRPS17 MRPL33 MRPS6
4.84781e-13	118	972	Protein localization to organelle	RAP1A HRAS HUWE1 CCT7 CCT2 MIPEP VPS13D ATP6V1D VTI1B LONP2 ACD SGTA TIMM50 KDELR1 PMPCB GOSR2 HSPA8 NUP107 SPCS2 PEX6 TIMM17B NUP214 VPS25 RAN IPO8 NUP54 LRSAM1 VPS37A RER1 NUP35 PMPCA SRPRA DNLZ AC005670.2 TIMM23 ANKRD13A TOLLIP HSP90AA1 RBM22 BAG6 SUN2 RPA2 NUMA1 PML STAT3 HSPA4 HDAC3 JUP KPNA2 ARL2 TPR XPO1 ATRX PES1 GGA1 MICALL1 VAPA RAB35 MAPK14 SSR3 PRKAA1 AGT ADAM10 SCARB2 NUP58 CARM1 TOR…
1.39035e-12	126	1084	Interspecies interaction between organisms	PML IFITM3 PPIH IFITM2 IFITM1 ICAM1 SMARCB1 LGALS1 THOC5 VAPA EIF3A SMC3 GAPDH FN1 CHMP3 PLG VAPB SRPK2 EIF2D BCL2L1 IST1 IFIT1 CHMP1B BAD PSMA4 ATP6V1H CUL1 CDK13 TFRC AP1M1 XPO1 EPS15 SF3B2 POLR2E PSMA3 PSMB5 FMR1 VAC14 SGTA FKBP8 GBF1 C1QBP HSPA8 NECTIN1 VPS29 PDCL3 MSH6 CD46 NRP2 PLCG1 EFNB2 PSMB2 LBP RAN PSMB7 SCARB2 CARM1 DCAF1 DYNLT1 CXADR WASF2 ZYX NLRX1 FDPS GUCY1A1 SERINC5 COPS6 STAT3 H…
1.73189e-12	255	2825	Catabolic process	FUCA2 RNASET2 UBA6 PSMA4 ANAPC4 CUL1 OAT EXOSC7 PIK3C3 TOLLIP DIS3 RRAGB HUWE1 MMP2 HNRNPM PSMA3 PSMB5 PYGB LPIN2 ASB9 FMR1 GLA GDPD3 CPQ RNASEH2A SGTA PHYH FBXL20 PSMD3 PSMD11 TRIM2 HSPA8 UBE4A GAPDH RAB23 NUDT12 GPD2 GLS PLA2G4A RRAGC ACADM HMGCL APOA1 RAD23B PSMB2 PCID2 APOE EXOSC2 PSME3 VPS25 UBE2G1 RIDA GGACT PSMB7 UBL7 IMPA2 CSNK1D WDR45B POLR2D ATG12 LRSAM1 TKFC UBE3B VPS37A DRAM2 SUPV3L1 …
3.44523e-12	231	2500	Cellular catabolic process	RNASET2 UBA6 PSMA4 ANAPC4 CUL1 OAT EXOSC7 PIK3C3 TOLLIP DIS3 RRAGB HUWE1 HNRNPM PSMA3 PSMB5 PYGB LPIN2 FMR1 GLA GDPD3 CPQ RNASEH2A SGTA PHYH FBXL20 PSMD3 PSMD11 TRIM2 HSPA8 UBE4A GAPDH RAB23 NUDT12 GLS PLA2G4A RRAGC ACADM HMGCL APOA1 RAD23B PSMB2 PCID2 APOE EXOSC2 PSME3 VPS25 UBE2G1 PSMB7 UBL7 CSNK1D WDR45B POLR2D ATG12 LRSAM1 TKFC UBE3B VPS37A DRAM2 SUPV3L1 UBQLN4 SGPL1 LDHD RNASEH1 CTSF PDXDC1 …
4.27785e-12	37	153	Translational elongation	GFM1 EEF1G ELOA EIF4A3 USP16 MRPS10 MRPL43 MRPS35 MRPS34 MRPL28 MRPS31 MRPL27 MRPS30 MRPS27 MRPS2 MRPS26 PTCD3 DAP3 MRPS9 MRPL15 MRPL49 MRPL10 MRPS22 MRPL48 GADD45GIP1 MRPL14 MRPS23 MRPS11 MRPS16 MRPL30 MRPL40 MRPL38 MRPL53 MRPL23 MRPS17 MRPL33 MRPS6
7.20635e-12	203	2126	Protein-containing complex assembly	HCCS VPS41 LUC7L TTC19 EIF4B SAR1A RPS5 RBM22 ADD1 SNAP23 SNRPD3 PRPF6 CRNKL1 ACD SF3A2 WASL EIF3A C1QBP PSMD11 MDN1 SUB1 EXOC8 DR1 APOA1 ATPAF1 OBSL1 TBCC CDC42EP1 APOE TUBG1 SRPK2 EIF2D POLR2D CELF1 DNAAF5 LSM3 CLTB NDUFAF3 TAF7 MRPS11 SHMT2 RUVBL2 COA5 PSMD13 SRSF10 COX20 UQCC3 PET100 APOB AGO2 BAD STRAP OAT ELAVL1 HSD17B10 HSP90AA1 ATRX EPS15 FKBP1A PSMD5 SF3A1 PRPF31 UGDH VWF STX2 ASF1A HINT…
1.01426e-11	213	2273	Small molecule metabolic process	FUCA2 CYP51A1 RRM2B OAT CAD SEPHS1 SCD MTAP GNPNAT1 LPIN2 DHODH SQLE MAN2B1 PHYH DHRS7B LTA4H GAPDH VNN2 HARS2 NUDT12 HMGCS1 NIT2 GLS SPR AMPD2 ACADM HMGCL APOA1 KDSR ACOT2 GPAM LIAS P4HA1 ACOT9 PLCG1 APOE HSD17B7 ERG28 YARS2 IMPA2 TARS2 NSDHL FUOM AASDHPPT TKFC SLC7A7 SYNJ1 LSS FLAD1 PMVK MOCS2 UQCRQ NUDT5 LDHD ATP5PD DTYMK AHCYL1 UQCRFS1 DHCR7 DCAKD MPI FARSA SHMT2 ACOT1 PDE2A CYP2A13 CYP2A7 PA…
1.11807e-11	48	251	RNA localization	CCT7 CCT2 RUVBL2 ZC3H11A XPO1 THOC5 BCCIP NUP107 FYTTD1 PCID2 EXOSC2 POLR2D MCM3AP NPM1 RAN TPR POLDIP3 SRSF3 HNRNPA2B1 XPO5 NDC1 NUP37 KHSRP FMR1 MAGOHB QKI NUP214 XPO7 NUP210 LRPPRC NUP54 G3BP2 NUP58 EIF4A3 NUP205 NUP35 SNUPN BICD2 RBM8A DDX39A NOP58 PRPF6 TSC1 U2AF2 SRSF4 SRSF11 U2AF1 CPSF2
1.62164e-11	59	358	Regulation of mRNA metabolic process	HNRNPM FMR1 C1QBP SRSF3 SRSF4 SRPK2 C9ORF78 CELF1 SON SRSF10 RBM8A CDK11A PTBP1 U2AF2 ELAVL1 KHSRP PUM1 SAP18 MOV10 VIRMA NUDT21 AHCYL1 CDK11B ROCK1 HSPA8 HNRNPA2B1 AGO2 HNRNPD THRAP3 DDX17 APEX1 RNF40 PCID2 TBRG4 LARP1 PDE12 NPM1 SUPT5H PSMA4 EXOSC7 XPO1 DIS3 PSMD5 PSMA3 PSMB5 HSPB1 PSMD3 PSMD11 MAPK14 PSMB2 NUP214 EXOSC2 PSME3 PSMB7 PAIP1 PSMD13 HSPA1A EXOSC6 PSMB3
3.57363e-11	91	712	Nucleobase-containing compound catabolic process	RNASET2 EXOSC7 DIS3 HNRNPM FMR1 RNASEH2A GAPDH NUDT12 PCID2 EXOSC2 POLR2D SUPV3L1 RNASEH1 CNOT10 PDE2A EXOSC6 AL159163.1 RBM8A NUDT3 GSK3A THRAP3 ELAVL1 KHSRP PUM1 MOV10 NUDT5 NUDT16 HSPA1B HSPA1A ROCK1 ENO2 ETF1 AGO2 LSM7 PRKAA1 LRPPRC HNRNPD EIF4A3 PGAM2 STAT3 LSM3 BPGM MAGOHB APEX1 TBRG4 NCOR1 LARP1 INSR PDE12 NPM1 PSMA4 TPR NDC1 NUP37 XPO1 RPS5 CNOT3 PSMD5 PSMA3 PSMB5 HSPB1 RPL19 PSMD3 PSMD11…
5.15623e-11	41	199	Protein export from nucleus	ZC3H11A XPO1 THOC5 BCCIP NUP107 FYTTD1 XPO5 PCID2 XPO7 POLR2D MCM3AP NPM1 TPR RBM22 POLDIP3 SRSF3 HNRNPA2B1 RAN HSPA9 NUP214 CDK5 AHCYL1 PTPN11 DDX39A BAG3 TSC1 NDC1 U2AF2 NUP37 MAGOHB SRSF4 SRSF11 NUP210 NUP54 NUP58 EIF4A3 NUP205 U2AF1 NUP35 CPSF2 RBM8A
5.45272e-11	34	142	Ribonucleoprotein complex localization	ZC3H11A XPO1 THOC5 BCCIP NUP107 FYTTD1 PCID2 POLR2D MCM3AP NPM1 TPR POLDIP3 SRSF3 HNRNPA2B1 NUP214 DDX39A PRPF31 RAN TSC1 NDC1 U2AF2 NUP37 MAGOHB SRSF4 SRSF11 NUP210 NUP54 NUP58 EIF4A3 NUP205 U2AF1 NUP35 CPSF2 RBM8A
6.15099e-11	42	209	Nucleic acid transport	ZC3H11A XPO1 THOC5 BCCIP NUP107 FYTTD1 PCID2 POLR2D MCM3AP NPM1 RAN TPR POLDIP3 SRSF3 HNRNPA2B1 XPO5 NDC1 NUP37 KHSRP FMR1 MAGOHB QKI NUP214 XPO7 NUP210 LRPPRC NUP54 G3BP2 NUP58 EIF4A3 NUP205 NUP35 SNUPN BICD2 RBM8A DDX39A TSC1 U2AF2 SRSF4 SRSF11 U2AF1 CPSF2
6.15099e-11	42	209	RNA transport	ZC3H11A XPO1 THOC5 BCCIP NUP107 FYTTD1 PCID2 POLR2D MCM3AP NPM1 RAN TPR POLDIP3 SRSF3 HNRNPA2B1 XPO5 NDC1 NUP37 KHSRP FMR1 MAGOHB QKI NUP214 XPO7 NUP210 LRPPRC NUP54 G3BP2 NUP58 EIF4A3 NUP205 NUP35 SNUPN BICD2 RBM8A DDX39A TSC1 U2AF2 SRSF4 SRSF11 U2AF1 CPSF2
6.56455e-11	36	159	MRNA transport	ZC3H11A THOC5 NUP107 FYTTD1 PCID2 POLR2D MCM3AP TPR POLDIP3 SRSF3 HNRNPA2B1 NDC1 NUP37 XPO1 KHSRP FMR1 MAGOHB QKI NUP214 XPO7 NUP210 LRPPRC NUP54 G3BP2 NUP58 EIF4A3 NUP205 NUP35 BICD2 RBM8A DDX39A U2AF2 SRSF4 SRSF11 U2AF1 CPSF2
7.2777e-11	68	465	RNA catabolic process	RNASET2 EXOSC7 DIS3 HNRNPM FMR1 RNASEH2A PCID2 EXOSC2 POLR2D SUPV3L1 RNASEH1 CNOT10 EXOSC6 AL159163.1 RBM8A THRAP3 ELAVL1 KHSRP PUM1 MOV10 NUDT16 HSPA1B HSPA1A ROCK1 ETF1 AGO2 LSM7 LRPPRC HNRNPD EIF4A3 LSM3 MAGOHB APEX1 TBRG4 LARP1 PDE12 NPM1 PSMA4 XPO1 RPS5 CNOT3 PSMD5 PSMA3 PSMB5 HSPB1 RPL19 PSMD3 PSMD11 HSPA8 MAPK14 PPP2CA PPP1R8 RPS25 PSMB2 NUP214 PSME3 PSMB7 RPS6 RPL13A RPL37 RPL8 RPL9 LSM6 …
7.83624e-11	118	1050	Regulation of catabolic process	RRAGB HNRNPM ASB9 FMR1 RRAGC PSME3 CSNK1D LRSAM1 DRAM2 UBQLN2 HSPA1B HSPA1A GSK3A ELAVL1 KHSRP SGTA RAD23B PTK2B C4BPA APOE PRKAA1 PUM1 MOV10 SUPV3L1 CCAR2 STAT3 SF3B3 CYP51A1 SNX1 ROCK1 SIRT2 XPO1 CTTN MTMR2 GGA1 RNF40 NAMPT FBXL20 PSMD3 HMGCR AGO2 LRPPRC HNRNPD SCARB2 TMF1 TSC1 PPP1CA RAB12 HSP90AA1 MAPT VPS13D THRAP3 NSF BAG6 APEX1 LONP2 AKT2 PDCL3 LRP1 PCID2 SH3BP4 TBRG4 PML NCOR1 TLK2 PIP4K2…
8.55763e-11	108	928	Regulation of cellular catabolic process	RRAGB HNRNPM FMR1 RRAGC PSME3 CSNK1D LRSAM1 DRAM2 UBQLN2 HSPA1B HSPA1A GSK3A ELAVL1 KHSRP SGTA RAD23B PTK2B APOE PRKAA1 PUM1 MOV10 SUPV3L1 CCAR2 STAT3 ROCK1 SIRT2 CTTN MTMR2 RNF40 NAMPT AGO2 LRPPRC HNRNPD SCARB2 TMF1 TSC1 PPP1CA RAB12 HSP90AA1 MAPT VPS13D THRAP3 BAG6 APEX1 LONP2 AKT2 PDCL3 LRP1 PCID2 SH3BP4 TBRG4 PML NCOR1 TLK2 PIP4K2A BAG3 HSPB8 LARP1 UBQLN4 DTX3L GOLGA2 INSR PDE12 NPM1 SUPT5H P…
9.31586e-11	42	212	Establishment of RNA localization	ZC3H11A XPO1 THOC5 BCCIP NUP107 FYTTD1 PCID2 POLR2D MCM3AP NPM1 RAN TPR POLDIP3 SRSF3 HNRNPA2B1 XPO5 NDC1 NUP37 KHSRP FMR1 MAGOHB QKI NUP214 XPO7 NUP210 LRPPRC NUP54 G3BP2 NUP58 EIF4A3 NUP205 NUP35 SNUPN BICD2 RBM8A DDX39A TSC1 U2AF2 SRSF4 SRSF11 U2AF1 CPSF2
1.66039e-10	33	140	Ribonucleoprotein complex export from nucleus	ZC3H11A XPO1 THOC5 BCCIP NUP107 FYTTD1 PCID2 POLR2D MCM3AP NPM1 TPR POLDIP3 SRSF3 HNRNPA2B1 NUP214 DDX39A RAN TSC1 NDC1 U2AF2 NUP37 MAGOHB SRSF4 SRSF11 NUP210 NUP54 NUP58 EIF4A3 NUP205 U2AF1 NUP35 CPSF2 RBM8A
2.03368e-10	34	149	RNA export from nucleus	ZC3H11A XPO1 THOC5 BCCIP NUP107 FYTTD1 PCID2 POLR2D MCM3AP NPM1 RAN TPR POLDIP3 SRSF3 HNRNPA2B1 XPO5 NUP214 DDX39A TSC1 NDC1 U2AF2 NUP37 MAGOHB SRSF4 SRSF11 NUP210 NUP54 NUP58 EIF4A3 NUP205 U2AF1 NUP35 CPSF2 RBM8A
2.31511e-10	66	456	Endomembrane system organization	GOLGA5 SUN2 GOLGA6D LNPK GOLGA8F TMED4 GOLGA6A GOLGA2 GOLGA6C COG7 GOLGA8A GOLGA8J GOLGA8R GOLGA8M GOLGA8O GOLGA6B GOLGA8B GOLGA8N GOLGA8K GOLGA8T GOLGA8S GOLGA8H BAG6 MICALL1 SYTL4 SGTA RAB3A WASL STX2 ARL6IP1 PDE4DIP PIK3C3 TMEM38B TRIP11 AKT2 OBSL1 TOR1AIP1 TMF1 ANO6 HOOK2 RAB18 ARHGEF7 GBF1 EXOC8 ATL2 VAPB ARFGEF2 STX17 CSNK1D SURF4 MIA3 SYNJ1 REEP3 TRAPPC12 GAK DCTN1 DOP1B NPLOC4 IST1 CHMP1B…
3.14999e-10	132	1253	Cellular protein-containing complex assembly	HCCS VPS41 LUC7L TTC19 EIF4B RPS5 RBM22 ADD1 SNAP23 SNRPD3 PRPF6 CRNKL1 ACD SF3A2 WASL EIF3A C1QBP PSMD11 MDN1 EXOC8 DR1 ATPAF1 OBSL1 TBCC CDC42EP1 TUBG1 SRPK2 EIF2D POLR2D CELF1 DNAAF5 LSM3 CLTB NDUFAF3 TAF7 MRPS11 RUVBL2 COA5 PSMD13 SRSF10 COX20 UQCC3 PET100 AGO2 STRAP SAR1A HSP90AA1 ATRX EPS15 FKBP1A PSMD5 SF3A1 PRPF31 ASF1A CHMP3 EML2 VASP SMAD4 RPL13A RBBP4 NUDT21 GOLGA2 STXBP6 HSPA4 SMAD2 N…
4.9595e-10	41	214	Nuclear export	ZC3H11A XPO1 THOC5 BCCIP NUP107 FYTTD1 XPO5 PCID2 XPO7 POLR2D MCM3AP NPM1 RAN TPR RBM22 POLDIP3 SRSF3 HNRNPA2B1 HSPA9 NUP214 CDK5 AHCYL1 PTPN11 DDX39A BAG3 TSC1 NDC1 U2AF2 NUP37 MAGOHB SRSF4 SRSF11 NUP210 NUP54 NUP58 EIF4A3 NUP205 U2AF1 NUP35 CPSF2 RBM8A
6.17966e-10	92	764	Heterocycle catabolic process	RNASET2 EXOSC7 DIS3 HNRNPM FMR1 RNASEH2A GAPDH NUDT12 PCID2 EXOSC2 POLR2D SUPV3L1 RNASEH1 CNOT10 PDE2A EXOSC6 AL159163.1 RBM8A NUDT3 GSK3A THRAP3 ELAVL1 KHSRP PUM1 MOV10 NUDT5 NUDT16 HSPA1B HSPA1A CYP2A6 ROCK1 ENO2 ETF1 AGO2 LSM7 PRKAA1 LRPPRC HNRNPD EIF4A3 PGAM2 STAT3 LSM3 BPGM MAGOHB APEX1 TBRG4 NCOR1 LARP1 INSR PDE12 NPM1 PSMA4 TPR NDC1 NUP37 XPO1 RPS5 CNOT3 PSMD5 PSMA3 PSMB5 HSPB1 RPL19 PSMD3…
6.20605e-10	59	392	Golgi vesicle transport	SNX1 GOLGA5 EXOC5 NSF SAR1A VTI1B KDELR1 COPE GOSR2 GOSR1 COPZ1 NRBP1 C16ORF70 DOP1B GOLGA7 ARFGAP2 RER1 TMED4 COG7 STXBP6 TRAPPC1 BET1L TRAPPC4 IGF2R PGAP1 RAB12 ARFGAP3 AC005670.2 GGA1 CSK SORT1 VAMP3 STX17 BICD2 TRAPPC2B EPS15 VAPA SNX8 GBF1 VAPB ARFGEF2 MIA3 PEF1 TRAPPC12 GAK MON2 GOLGA2 KIF2A KIFAP3 SNAP23 STX4 NAPG CSNK1D SURF4 SPTBN2 PROS1 CD55 DCTN1 ANKRD28
6.94544e-10	93	778	Aromatic compound catabolic process	RNASET2 EXOSC7 DIS3 HNRNPM FMR1 RNASEH2A GAPDH NUDT12 PCID2 EXOSC2 POLR2D SUPV3L1 RNASEH1 CNOT10 PDE2A EXOSC6 AL159163.1 RBM8A NUDT3 GSK3A PON1 THRAP3 ELAVL1 KHSRP PUM1 MOV10 NUDT5 NUDT16 HSPA1B HSPA1A CYP2A6 ROCK1 ENO2 ETF1 AGO2 LSM7 PRKAA1 LRPPRC HNRNPD EIF4A3 PGAM2 STAT3 LSM3 BPGM MAGOHB APEX1 TBRG4 NCOR1 LARP1 INSR PDE12 NPM1 PSMA4 TPR NDC1 NUP37 XPO1 RPS5 CNOT3 PSMD5 PSMA3 PSMB5 HSPB1 RPL19 …
7.6862e-10	62	426	Regulation of cellular amide metabolic process	CNOT3 FMR1 C1QBP UNK RPL13A POLR2D EIF4EBP2 PAIP1 TRMT10C CNOT10 CYFIP1 ELAVL1 KHSRP GAPDH AGO2 APOE EIF4A3 MOV10 TSC1 STAT3 NPM1 DAPK1 DDX3X PDK2 ROCK1 POLDIP3 AKT2 LARP4B QKI MRPS27 PTK2B HABP4 PTCD3 RIDA PUM1 EIF4E2 TACO1 LRPPRC HNRNPD CELF1 GUF1 LARP1 SHMT2 RBM8A GSK3A TPR PDK3 TCOF1 NCL TRAP1 ERBB2 USP16 COA3 EIF3C PPP1CA PRKAA1 EIF4B PDPR HSPB1 EIF2B2 ETF1 PDP1
1.10149e-09	26	96	Regulation of cellular response to heat	CD34 MAPT FKBP4 TPR NDC1 NUP37 HSP90AA1 RPA3 HSPA8 NUP107 RPA2 HSPH1 NUP214 DNAJB1 NUP210 NUP54 NUP58 BAG3 HSPB8 NUP205 CCAR2 NUP35 HSPA1B HSPA1A HSPA1L HSBP1
1.12574e-09	101	883	Membrane organization	BAD VPS41 SAR1A SNAP23 SUN2 VTI1B STX4 RAB3A GOSR2 GOSR1 STX2 STX11 STX17 ARFGAP2 CHCHD6 STX8 TMEM11 DNM3 ARFGAP3 AC005670.2 HSP90AA1 BAG6 MICALL1 SYTL4 SGTA WASL APOE SLC25A46 STXBP6 ARL6IP1 HSPA4 BCL2L1 HSPA1A VAMP3 CRKL ZMYND8 SPG11 AKT2 ALKBH7 CLIP1 ANXA7 TOR1AIP1 DYNLT1 RER1 FNTA STAT3 KIF5B ANO6 BET1L MBP VAPA TIMM50 GBF1 CHMP3 ATL2 VAPB FLOT2 MIA3 PEF1 REEP3 MFN1 SNX18 HGS DCTN1 UQCC3 PI4K…
1.21913e-09	62	431	MRNA catabolic process	EXOSC7 HNRNPM FMR1 PCID2 EXOSC2 POLR2D CNOT10 EXOSC6 RBM8A THRAP3 ELAVL1 KHSRP PUM1 MOV10 NUDT16 HSPA1B HSPA1A ROCK1 ETF1 AGO2 LSM7 HNRNPD EIF4A3 LSM3 MAGOHB APEX1 TBRG4 LARP1 SUPV3L1 PDE12 NPM1 PSMA4 XPO1 DIS3 RPS5 CNOT3 PSMD5 PSMA3 PSMB5 HSPB1 RPL19 PSMD3 PSMD11 HSPA8 MAPK14 PPP2CA RPS25 PSMB2 NUP214 PSME3 PSMB7 RPS6 RPL13A RPL37 RPL8 RPL9 LSM6 RPS21 PAIP1 LSM2 PSMD13 PSMB3
1.42941e-09	91	765	Cellular nitrogen compound catabolic process	RNASET2 EXOSC7 DIS3 HNRNPM FMR1 RNASEH2A GAPDH NUDT12 PCID2 EXOSC2 POLR2D SUPV3L1 RNASEH1 CNOT10 PDE2A EXOSC6 AL159163.1 RBM8A NUDT3 GSK3A THRAP3 ELAVL1 KHSRP PUM1 MOV10 NUDT5 NUDT16 HSPA1B HSPA1A ROCK1 ENO2 ETF1 AGO2 LSM7 PRKAA1 LRPPRC HNRNPD EIF4A3 PGAM2 STAT3 LSM3 BPGM MAGOHB APEX1 TBRG4 NCOR1 LARP1 INSR PDE12 NPM1 PSMA4 TPR NDC1 NUP37 XPO1 RPS5 CNOT3 PSMD5 PSMA3 PSMB5 HSPB1 RPL19 PSMD3 PSMD11…
1.56808e-09	45	260	Nucleobase-containing compound transport	ZC3H11A XPO1 THOC5 BCCIP NUP107 SLC35B1 FYTTD1 PCID2 POLR2D MCM3AP NPM1 RAN TPR POLDIP3 SRSF3 HNRNPA2B1 XPO5 NDC1 NUP37 KHSRP FMR1 MAGOHB QKI NUP214 XPO7 NUP210 LRPPRC NUP54 G3BP2 NUP58 EIF4A3 NUP205 NUP35 SLC33A1 SNUPN BICD2 RBM8A AC104472.3 DDX39A TSC1 U2AF2 SRSF4 SRSF11 U2AF1 CPSF2
1.63524e-09	54	350	Vesicle organization	VPS41 SAR1A SNAP23 VTI1B STX4 RAB3A GOSR2 GOSR1 STX2 STX11 STX17 ARFGAP2 STX8 DNM3 ARFGAP3 AC005670.2 SORT1 STXBP6 CD34 VAMP3 PIK3C3 SPG11 AKT2 MYO7A TMF1 KIF5B AP1M1 HOOK2 VAPA GBF1 SDC1 EXOC8 SDC4 VAPB ARFGEF2 MIA3 SYNJ1 PEF1 WASL IST1 BLOC1S5 CHMP1B NSF EPS15 CHMP3 VPS25 SCARB2 CSNK1D VPS37A GOLGA2 TRAPPC1 HGS TRAPPC4 ANKRD28
2.624e-09	209	2361	Organic substance catabolic process	FUCA2 RNASET2 UBA6 PSMA4 ANAPC4 CUL1 OAT EXOSC7 TOLLIP DIS3 HUWE1 HNRNPM PSMA3 PSMB5 PYGB LPIN2 ASB9 FMR1 GLA GDPD3 CPQ RNASEH2A SGTA PHYH FBXL20 PSMD3 PSMD11 TRIM2 HSPA8 UBE4A GAPDH NUDT12 GPD2 GLS PLA2G4A ACADM HMGCL APOA1 RAD23B PSMB2 PCID2 APOE EXOSC2 PSME3 VPS25 UBE2G1 RIDA GGACT PSMB7 UBL7 IMPA2 CSNK1D POLR2D TKFC UBE3B VPS37A SUPV3L1 SYNJ1 UBQLN4 SGPL1 LDHD RNASEH1 CTSF PDXDC1 SHMT2 NPLOC4…
2.80886e-09	229	2653	Regulation of cellular component organization	HUWE1 ARHGEF7 PLXND1 VPS41 ZNF207 TPR ANAPC4 SAR1A WDR70 ADD1 FMR1 ACD RAB3A WASL SUB1 PLXNA1 DR1 STMN1 RAB17 CDC42EP1 CD63 LRSAM1 BUB3 PLXNB1 SYNPO SYNPO2 NPM1 PDE2A PLXNB2 CD47 HSPA1B HSPA1A C4BPA BCL2L1 MAPT ROCK1 HSP90AA1 PPM1F VTN HSPA8 FAM162A PADI2 APOA1 EFNB2 EML2 VASP APOE DNAJB1 RAF1 RERG NUMA1 PML TOM1L1 SMAD4 RPL13A PFDN2 TLK2 PTPRJ ALB TSC1 SERPINF2 STXBP6 MFF SRGAP2C HCFC1 HRAS TOM1…
2.83849e-09	289	3547	Response to organic substance	CX3CL1 RRAGB SCD LPIN2 SGTA HSPA8 UBE4A MAPK14 HSPA9 RRAGC IFITM3 TSC1 HSPA6 MMRN2 TRAF6 SHMT2 IFITM2 IFITM1 GNG2 UBQLN2 IGF2R SRC HSPA1B HSPA1A HSPA1L MAP4K3 CD44 TPR SIRT2 ICAM1 BAG6 SMARCB1 STX4 TRIP4 GAPDH RAP1A ARHGEF2 PADI2 APOA1 VAPB PLCG1 USP9X PAX8 SMARCA4 LBP APOE RERG AGT ADAM10 PARP9 TMBIM6 PML TGFB1I1 CDH13 SMAD4 ERBB2 RPL13A COMMD7 PDCD4 STAT3 AHCYL1 SLC33A1 INSR BCL2L1 JUP PDE12 SM…
3.19537e-09	32	148	Golgi organization	GOLGA5 GOLGA6D GOLGA8F TMED4 GOLGA6A GOLGA2 GOLGA6C COG7 GOLGA8A GOLGA8J GOLGA8R GOLGA8M GOLGA8O GOLGA6B GOLGA8B GOLGA8N GOLGA8K GOLGA8T GOLGA8S GOLGA8H PDE4DIP TRIP11 OBSL1 ARHGEF7 GBF1 ATL2 STX17 CSNK1D SURF4 TRAPPC12 GAK NPLOC4
3.33858e-09	74	577	Establishment of protein localization to organelle	HUWE1 MIPEP VPS13D VTI1B LONP2 SGTA TIMM50 PMPCB GOSR2 HSPA8 NUP107 SPCS2 PEX6 TIMM17B NUP214 VPS25 RAN IPO8 NUP54 LRSAM1 VPS37A NUP35 PMPCA SRPRA DNLZ AC005670.2 TIMM23 HSP90AA1 RBM22 STAT3 HSPA4 HDAC3 JUP KPNA2 TPR MAPK14 SSR3 PRKAA1 AGT SCARB2 NUP58 PML BAG3 SNUPN NF1 ACD GSK3A RAB23 CCT7 CCT2 MFF RUVBL2 HGS MAPT HSPA1L CABP1 BAD RPS5 ECH1 PHYH RPL19 HMGCL RPS25 ACOT2 USP9X RPS6 RPL13A TP53BP2…
3.47372e-09	55	368	Regulation of translation	CNOT3 FMR1 C1QBP UNK RPL13A POLR2D EIF4EBP2 PAIP1 TRMT10C CNOT10 CYFIP1 ELAVL1 KHSRP GAPDH AGO2 EIF4A3 MOV10 TSC1 STAT3 NPM1 DAPK1 DDX3X ROCK1 POLDIP3 AKT2 LARP4B QKI MRPS27 PTK2B HABP4 PTCD3 RIDA PUM1 EIF4E2 TACO1 LRPPRC HNRNPD CELF1 GUF1 LARP1 SHMT2 RBM8A TPR TCOF1 NCL TRAP1 ERBB2 USP16 COA3 EIF3C PPP1CA EIF4B HSPB1 EIF2B2 ETF1
4.32819e-09	138	1386	Cytoskeleton organization	ZNF207 ARHGAP10 MARK3 EPB41L2 ADD1 EPB41L1 HOOK2 SPECC1L SUN2 TUBB1 WASL BCCIP EPB41L5 STMN1 PTPA OBSL1 CDC42EP1 TUBG1 NUMA1 SHROOM3 CSNK1D TPM3 EML4 TACC1 EPB41 SIK3 DNAAF5 CLMN GOLGA2 GOLGA6C SYNPO SYNPO2 NPM1 GOLGA8R MAPT PARVA TPM2 HSPA1B HSPA1A GOLGA8O GOLGA6B GOLGA8N SPECC1L-ADORA2A ROCK1 KIF2A PPM1F MYH14 APOA1 EML2 VASP MICAL1 PFDN2 CXADR PLXNB1 TSC1 SERPINF2 SRGAP2C HRAS RCC1 DCTN1 ARL2 …
5.1751e-09	110	1023	Exocytosis	EXOC5 SDF4 SNAP23 STX4 RAB3A STX2 EXOC8 STX11 RAB11FIP1 STXBP6 EXOC3 TNFAIP2 RAB11B COPS5 VPS41 VAMP3 SYTL4 NCS1 FBXL20 RAP1A ARFGEF2 MICAL1 VPS45 VPS33A MIA3 CDK5 CTBP2 RSC1A1 AC048338.1 SDC1 SDC4 HGS SCIN NSF FMR1 SYNJ1 FUCA2 RNASET2 CD44 CDK13 ROCK1 AP1M1 TOLLIP HSP90AA1 HUWE1 RAB18 TOM1 ATP6V1D VTI1B PYGB VAPA GLA MAN2B1 TSPAN14 PSMD3 PSMD11 HSPA8 VWF LTA4H MAPK14 ARSB NIT2 ACTR1B FN1 PADI2 A…
5.21787e-09	48	300	Protein-containing complex localization	RAP1A HRAS ZC3H11A XPO1 THOC5 BCCIP NUP107 EXOC8 FYTTD1 PCID2 POLR2D MCM3AP STXBP6 EXOC3 NPM1 TNFAIP2 DNM3 TPR POLDIP3 SRSF3 HNRNPA2B1 FKBP4 AP2B1 EPS15 WASL EFNB2 NUP214 RAN ADAM10 DDX39A NDC1 TSC1 U2AF2 NUP37 KIFAP3 TRIP11 MAGOHB SRSF4 SRSF11 NUP210 NUP54 NUP58 EIF4A3 NUP205 U2AF1 NUP35 CPSF2 RBM8A
6.23473e-09	93	813	Organic cyclic compound catabolic process	RNASET2 EXOSC7 DIS3 HNRNPM FMR1 RNASEH2A GAPDH NUDT12 PCID2 APOE EXOSC2 POLR2D SUPV3L1 RNASEH1 CNOT10 PDE2A EXOSC6 AL159163.1 RBM8A NUDT3 GSK3A THRAP3 ELAVL1 KHSRP PUM1 MOV10 NUDT5 NUDT16 HSPA1B HSPA1A CYP2A6 ROCK1 ENO2 ETF1 AGO2 LSM7 PRKAA1 LRPPRC HNRNPD EIF4A3 PGAM2 STAT3 LSM3 BPGM MAGOHB APEX1 TBRG4 NCOR1 LARP1 INSR PDE12 NPM1 PSMA4 TPR NDC1 NUP37 XPO1 RPS5 CNOT3 PSMD5 PSMA3 PSMB5 HSPB1 RPL19 …
7.05636e-09	28	120	MRNA export from nucleus	ZC3H11A THOC5 NUP107 FYTTD1 PCID2 POLR2D MCM3AP TPR POLDIP3 SRSF3 HNRNPA2B1 NUP214 DDX39A NDC1 U2AF2 NUP37 MAGOHB SRSF4 SRSF11 NUP210 NUP54 NUP58 EIF4A3 NUP205 U2AF1 NUP35 CPSF2 RBM8A
7.05636e-09	28	120	MRNA-containing ribonucleoprotein complex export from nucleus	ZC3H11A THOC5 NUP107 FYTTD1 PCID2 POLR2D MCM3AP TPR POLDIP3 SRSF3 HNRNPA2B1 NUP214 DDX39A NDC1 U2AF2 NUP37 MAGOHB SRSF4 SRSF11 NUP210 NUP54 NUP58 EIF4A3 NUP205 U2AF1 NUP35 CPSF2 RBM8A
1.29543e-08	37	201	Regulation of mRNA stability	HNRNPM FMR1 ELAVL1 KHSRP PUM1 MOV10 ROCK1 HNRNPD THRAP3 APEX1 PCID2 TBRG4 LARP1 PDE12 NPM1 PSMA4 EXOSC7 XPO1 DIS3 PSMD5 PSMA3 PSMB5 HSPB1 PSMD3 PSMD11 HSPA8 MAPK14 PSMB2 NUP214 EXOSC2 PSME3 PSMB7 PAIP1 PSMD13 HSPA1A EXOSC6 PSMB3
1.31081e-08	95	850	Nucleobase-containing small molecule metabolic process	RRM2B CAD GNPNAT1 DHODH GAPDH NUDT12 HMGCS1 AMPD2 ACOT2 ACOT9 FLAD1 PMVK MOCS2 UQCRQ NUDT5 ATP5PD DTYMK AHCYL1 UQCRFS1 DCAKD MPI SHMT2 ACOT1 PDE2A PAPSS2 UQCC3 NDUFA7 NUDT3 GSK3A UGDH HSPA8 RAB23 DGUOK TP53I3 OARD1 RAN MACROD1 ATP1B1 GUK1 AK3 GPAT4 GUCY1A1 MFN1 GIMAP7 NUDT16 HSPA1B HSPA1A BAD KDM1A PDK2 MPC1 ACSL4 MTAP NAMPT ENO2 HMGCR HMGCL TJP2 GPAM PANK2 MPP1 PRKAA1 ATP6V1B2 GUCY1A2 PGAM2 STAT…
1.91533e-08	54	375	Nucleocytoplasmic transport	ZC3H11A XPO1 THOC5 BCCIP NUP107 FYTTD1 XPO5 PCID2 NUP214 XPO7 RAN IPO8 NUP54 POLR2D MCM3AP NUP35 NPM1 TPR RBM22 POLDIP3 SRSF3 HNRNPA2B1 STAT3 HDAC3 JUP KPNA2 MAPK14 HSPA9 AGT NUP58 PML CDK5 AHCYL1 SNUPN PTPN11 NF1 DDX39A RAB23 BAG3 TSC1 CABP1 NDC1 U2AF2 NUP37 SNRPD3 MAGOHB SRSF4 SRSF11 NUP210 EIF4A3 NUP205 U2AF1 CPSF2 RBM8A
2.05886e-08	73	590	Ribonucleotide metabolic process	CAD DHODH GAPDH HMGCS1 AMPD2 ACOT2 ACOT9 PMVK MOCS2 UQCRQ ATP5PD UQCRFS1 DCAKD SHMT2 ACOT1 PDE2A PAPSS2 UQCC3 NDUFA7 NUDT3 HSPA8 RAB23 RAN ATP1B1 AK3 GPAT4 GUCY1A1 NUDT5 MFN1 GIMAP7 NUDT16 HSPA1B HSPA1A BAD PDK2 MPC1 ACSL4 ENO2 HMGCR HMGCL TJP2 PANK2 MPP1 PRKAA1 GUK1 ATP6V1B2 GUCY1A2 PGAM2 STAT3 BPGM SUCLG2 UCKL1 AP003108.2 PDK3 NCOR1 INSR PDE12 CHCHD10 TPR NDC1 NUP37 PDPR SCD NUP107 NUP214 NUP21…
2.52285e-08	54	378	Nuclear transport	ZC3H11A XPO1 THOC5 BCCIP NUP107 FYTTD1 XPO5 PCID2 NUP214 XPO7 RAN IPO8 NUP54 POLR2D MCM3AP NUP35 NPM1 TPR RBM22 POLDIP3 SRSF3 HNRNPA2B1 STAT3 HDAC3 JUP KPNA2 MAPK14 HSPA9 AGT NUP58 PML CDK5 AHCYL1 SNUPN PTPN11 NF1 DDX39A RAB23 BAG3 TSC1 CABP1 NDC1 U2AF2 NUP37 SNRPD3 MAGOHB SRSF4 SRSF11 NUP210 EIF4A3 NUP205 U2AF1 CPSF2 RBM8A
2.5862e-08	126	1264	Organophosphate metabolic process	RRM2B IDI1 PIK3C3 CAD PIGU GDPD3 DHODH VAC14 GAPDH NUDT12 HMGCS1 GPD2 AMPD2 PLA2G4A ACOT2 GPAM PIK3CA ACOT9 PIGT PLCG1 IMPA2 SYNJ1 FLAD1 FDPS PMVK MOCS2 UQCRQ NUDT5 TTC7B ATP5PD DTYMK UQCRFS1 DCAKD PIGG DPM3 SHMT2 ACOT1 PDE2A PGAP1 GPAA1 PAPSS2 UQCC3 PI4KA NDUFA7 NUDT3 PON1 MTMR2 HSPA8 RAB23 TP53I3 APOA1 RAN PNPLA8 MTMR6 ATP1B1 GUK1 AK3 DBI GPAT4 GUCY1A1 MFN1 GIMAP7 NUDT16 HSPA1B HSPA1A BAD PDK2 …
3.71853e-08	333	4319	Regulation of biological quality	RAP1A HRAS HSPB1 ALB CSRP1 ILK CLIC1 BAD PLXND1 GPM6B VPS13D WNK1 SLC9A3 ATP1B3 CFAP20 ATP2B1 CPB2 HSP90AA1 ADD1 GNA11 SNAP23 ITPR3 HNRNPM SUN2 FMR1 ACD STX4 CPQ CALB1 KDELR1 RAB3A ATP6V0A4 WASL STX2 PLXNA1 RPA2 APOA1 PDZD11 PIK3CA PLAU PLCG1 CDC42EP1 APOE STX11 SLC31A1 ANXA7 ATP1B1 RER1 PLXNB1 SLC4A2 CLMN STIM1 AHSP USP47 INSR DHCR7 SHMT2 XRCC6 PLXNB2 SRC DNM3 DNLZ VTN GSTO1 SLC8A1 ELAVL1 APOB K…
4.45825e-08	194	2226	Cellular response to stress	BAD RECQL LIG3 MAP4K3 HPF1 XRCC1 HSP90AA1 WDR70 RRAGB HUWE1 HNRNPM APEX1 FMR1 ACD RNASEH2A SGTA RPA3 BCCIP HSPA8 UBE4A HSPA9 MSH6 RRAGC RPA2 PDS5A PAK4 UBA1 PRKAA1 NEK1 PML POLR2D XPC EYA3 CHCHD6 BCL2L1 OXSR1 HSPA6 UBE2N UBQLN2 TRRAP XRCC6 MAP3K5 ZNF652 ZNF830 HSPA1B HSPA1A HSPA1L HSBP1 BCL2L2-PABPN1 CD44 TPR SIRT2 EXD2 BAG6 CHCHD2 PLEKHA1 ASF1A FAM162A RAD23B COPS5 VAPB EEF1E1 ALKBH7 ASH2L DNAJB…
5.41959e-08	16	44	Regulation of sterol biosynthetic process	APOE APOB DHCR7 PRKAA1 CYP51A1 IDI1 SCD SQLE HMGCS1 HMGCR GPAM RAN GGPS1 LSS FDPS PMVK
5.41959e-08	16	44	Regulation of cholesterol biosynthetic process	APOE APOB DHCR7 PRKAA1 CYP51A1 IDI1 SCD SQLE HMGCS1 HMGCR GPAM RAN GGPS1 LSS FDPS PMVK
5.43175e-08	68	545	Regulation of cellular protein localization	RAP1A HRAS HUWE1 CCT7 CCT2 SAR1A XPO1 XPO5 ANKRD13A RBM22 VTI1B CSK NUMA1 ERBB2 MFF STX8 KIF5B BCL2L1 HDAC3 JUP AP2B1 HSP90AA1 CRKL ZMYND8 NUCB1 AKT2 MAPK14 PRKAA1 ADAM10 NUP54 NUP58 BAG3 RER1 CDK5 PTPN11 NF2 NF1 SRC LRP1 PARP9 DTX3L KDM1A RIPOR1 TPR EPB41L2 PPM1F TM9SF4 STX4 GSK3A GBF1 RAB23 ARHGEF16 RAN B3GAT3 EPB41 SIN3A TRAPPC12 RAB11B MAPT PTPN1 GDI1 HSPA1L GPM6B CABP1 BAD TP53BP2 HAX1 YWHAG

## Sheet: Cortex_DehVsCon_MF
GO_ DEPs_Cortex_DehVsCon_MF
Gene Ontology enriched terms (molecular functions) in the one-humped Arabian camel kidney cortex during dehydration. Based on the DEPs detected in dehydration compared to control.
Enrichment FDR	Genes in list	Total genes	Functional Category	Genes
3.09587e-44	264	1839	RNA binding	FKBP4 ZNF207 PTBP1 STRAP HMGB3 TPR RRP12 THRAP3 NOP58 MRPL43 ZC3H11A ALDH18A1 CCAR1 MRPS35 EIF4B U2AF2 SUGP2 ZC3H15 CDK13 ELAVL1 CFAP20 TCOF1 FAM50A TFRC SMC1A HSD17B10 ZNF638 TNS1 HSP90AA1 RPS5 MRPL28 RBM22 HUWE1 SRRT ADD1 SF3B2 DDX18 KHSRP SUPT16H HNRNPM CRKL SF3A1 SNRPD3 PES1 LGALS1 DDX17 RTCB POLDIP3 ACIN1 APEX1 PNN PRPF6 CRNKL1 CSTF2 FMR1 FNDC3A MRPS31 SF3A2 TRMT1 FAM32A HNRNPUL1 PRPF31 SSBP…
5.46854e-17	68	344	Cadherin binding	SNX1 CAPG SLC9A3R2 ZC3H15 CTTN EPS15 ADD1 CRKL MICALL1 VAPA TJP1 HSPA8 CLINT1 TXNDC9 CNN3 ESYT2 TJP2 TMPO CALD1 VAPB VASP EPS15L1 CDC42EP1 AFDN PAK4 ARHGEF16 DNAJB1 RAN MPRIP ARGLU1 FLNB BZW2 CSNK1D SH3GL1 BAG3 CAST LARP1 FMNL2 WASF2 PDLIM5 S100A11 GAPVD1 GOLGA2 STXBP6 KIF5B HCFC1 JUP SPTBN2 PDXDC1 EXOC3 IST1 RAB11B PTPN1 SRC PARVA HSPA1A CLIC1 PPME1 DDX3X PI4KA EEF1G ARVCF CDH13 CDH5 PPP1CA PTPR…
6.60079e-15	83	525	Cell adhesion molecule binding	SNX1 CAPG SLC9A3R2 ZC3H15 CTTN EPS15 ADD1 CRKL MICALL1 VAPA TJP1 HSPA8 CLINT1 TXNDC9 CNN3 ESYT2 TJP2 TMPO CALD1 VAPB VASP EPS15L1 CDC42EP1 AFDN PAK4 ARHGEF16 DNAJB1 RAN MPRIP ARGLU1 FLNB BZW2 CSNK1D SH3GL1 BAG3 CAST LARP1 FMNL2 WASF2 PDLIM5 S100A11 GAPVD1 GOLGA2 STXBP6 KIF5B HCFC1 JUP SPTBN2 PDXDC1 EXOC3 IST1 RAB11B PTPN1 SRC PARVA HSPA1A CLIC1 PPME1 DDX3X PI4KA EEF1G ICAM1 ARVCF ICAM2 NECTIN1 IT…
6.70109e-10	213	2353	Enzyme binding	ARHGEF7 BAD RABGAP1 ANAPC4 CUL1 TOLLIP ACD TBC1D17 ATP6V0A4 ARFGEF2 TRAP1 CDC42EP1 PRKRIP1 PAK4 NCOR1 CTTNBP2NL ADPRH CAST RAB11FIP1 CCAR2 RPRD2 STXBP6 TRAPPC1 SRGAP2C PPP1CA JUP TAF7 NPLOC4 SRGAP2B TRAPPC4 HSPA1B HSPA1A SRGAP2 TPR WNK1 GOLGA5 TCOF1 DIS3 DENND3 VWF EIF2B1 ARHGEF2 PTPA EIF2B2 AGO2 XPO5 RAB3IP ARHGEF16 ERBB2 PRKACB DOCK1 TRAF6 RCC1 PPME1 CDK13 ELAVL1 ROCK1 NSF XPO1 MICALL1 SYTL4 RN…
8.89441e-10	260	3048	Anion binding	KDM1A CD44 SNX1 OAT SIRT2 HSP90AA1 ITPR3 PYGB TUBB1 C1QBP DRG2 HSPA8 HSPA9 MSH6 PLA2G4A ESYT2 APOA1 APOE TUBG1 MTO1 DBT ANXA7 WDR45B NUP35 SGPL1 LDHD STXBP6 HSPA6 SH3PXD2B GIMAP7 PDXDC1 SHMT2 PDE2A DAPK1 IGF2R HSPA1B HSPA1A HSPA1L PON1 PDK2 CDK11A PPP5C MAP4K3 WNK1 PDK3 RRAGB APOB RAB18 MICALL1 AKT2 PCOLCE PHYH PLEKHA1 GBF1 RAB35 HMGCR THG1L TP53I3 RRAGC PTPA EIF2B2 RAP2C RAB17 RAN GSTM3 SRPK2 MI…
1.32509e-08	236	2776	Small molecule binding	KDM1A CD44 OAT SIRT2 HSP90AA1 ITPR3 GNPNAT1 PYGB TUBB1 C1QBP DRG2 HSPA8 HSPA9 MSH6 APOA1 APOE TUBG1 MTO1 DBT FUOM SGPL1 LDHD NUDT6 HSPA6 GIMAP7 PDXDC1 SHMT2 PDE2A DAPK1 IGF2R HSPA1B HSPA1A HSPA1L PDK2 CDK11A PPP5C MAP4K3 WNK1 PDK3 RRAGB RAB18 AKT2 PHYH RAB35 HMGCR THG1L TP53I3 RRAGC PTPA EIF2B2 HSPH1 RAP2C OARD1 RAB17 PRMT1 RAN SRPK2 MICAL1 YARS2 MMAB EIF4A3 PRKACB ATP1B1 TLK2 BAG3 DBI SIK3 PMVK …
1.66156e-08	207	2366	Nucleotide binding	KDM1A SIRT2 HSP90AA1 TUBB1 DRG2 HSPA8 HSPA9 MSH6 TUBG1 MTO1 LDHD NUDT6 HSPA6 GIMAP7 PDE2A DAPK1 HSPA1B HSPA1A HSPA1L PDK2 CDK11A PPP5C MAP4K3 WNK1 PDK3 RRAGB RAB18 AKT2 RAB35 HMGCR THG1L TP53I3 RRAGC PTPA EIF2B2 HSPH1 RAP2C RAB17 PRMT1 RAN SRPK2 MICAL1 EIF4A3 PRKACB ATP1B1 TLK2 BAG3 DBI SIK3 PMVK INSR OXSR1 HRAS RAB11B RABL6 MAP3K5 NUDT16 RAB12 CDK11B FKBP4 RECQL LIG3 ABCC2 UBA6 THRAP3 ALDH18A1 C…
1.66156e-08	207	2367	Nucleoside phosphate binding	KDM1A SIRT2 HSP90AA1 TUBB1 DRG2 HSPA8 HSPA9 MSH6 TUBG1 MTO1 LDHD NUDT6 HSPA6 GIMAP7 PDE2A DAPK1 HSPA1B HSPA1A HSPA1L PDK2 CDK11A PPP5C MAP4K3 WNK1 PDK3 RRAGB RAB18 AKT2 RAB35 HMGCR THG1L TP53I3 RRAGC PTPA EIF2B2 HSPH1 RAP2C RAB17 PRMT1 RAN SRPK2 MICAL1 EIF4A3 PRKACB ATP1B1 TLK2 BAG3 DBI SIK3 PMVK INSR OXSR1 HRAS RAB11B RABL6 MAP3K5 NUDT16 RAB12 CDK11B FKBP4 RECQL LIG3 ABCC2 UBA6 THRAP3 ALDH18A1 C…
2.93997e-08	171	1871	Identical protein binding	HSP90AA1 FMR1 NECTIN1 HARS2 VPS25 ANXA7 CDH13 C1ORF50 BCL2L1 CDH5 SHMT2 PDE2A BCL2L2-PABPN1 ALDH5A1 PON1 TPR ALDH18A1 GLA CPQ HSPB1 VWF HINT3 HMGCS1 ACADM PADI2 HMGCL PTPA ATL2 GLIPR2 PRMT1 APOE GSTM3 IMPA2 TARS2 LNPK MIGA2 QTRT2 HSPB8 S100A11 NUDT5 NUDT21 MGAT2 MFF MIGA1 NPM1 RUVBL2 MAP3K5 NUDT16 SRGAP2 CAD EPS15 MTMR2 LGALS1 ST13 GID8 SMCHD1 NAMPT VTN HMGCR APOA1 SDC4 RIDA CCT7 MYO7A ADAM10 SCA…
8.43226e-08	239	2891	Hydrolase activity	ATP2B1 MMP2 DDX39A USP9X PTPN12 NOB1 NUDT5 PTPN11 FUCA2 RECQL PON1 MASP2 PPP5C ABCC2 RNASET2 MIPEP PSMA4 KIF2A SIRT2 ATP1B3 NSF REXO2 SAR1A CPB2 EXD2 DIS3 RRAGB CAD GNA11 USP48 RAB18 PPM1F ATP6V1D PSMA3 PSMB5 APEX1 PIGU LPIN2 GLA GDPD3 CPQ MAN2B1 RNASEH2A TIMM50 RAB3A ETHE1 PMPCB ATP6V0A4 ABCC3 EFTUD2 DHX15 HSPA8 PTPMT1 LTA4H RAB35 RAB23 VNN2 NUDT12 HSPA9 NIT2 GLS MSH6 AMPD2 PLA2G4A KIF21B RRAGC …
1.31861e-07	185	2114	Purine nucleotide binding	HSP90AA1 TUBB1 DRG2 HSPA8 HSPA9 MSH6 TUBG1 HSPA6 GIMAP7 PDE2A DAPK1 HSPA1B HSPA1A HSPA1L PDK2 CDK11A PPP5C MAP4K3 WNK1 PDK3 RRAGB RAB18 AKT2 RAB35 THG1L RRAGC PTPA EIF2B2 HSPH1 RAP2C RAB17 RAN SRPK2 EIF4A3 PRKACB ATP1B1 TLK2 BAG3 DBI SIK3 PMVK INSR OXSR1 HRAS RAB11B RABL6 MAP3K5 NUDT16 RAB12 CDK11B FKBP4 RECQL LIG3 ABCC2 UBA6 THRAP3 ALDH18A1 CDK13 ROCK1 ACSL4 KIF2A ATP2B1 SMC1A NSF MARK3 PIK3C3 S…
1.64404e-07	179	2036	Purine ribonucleoside triphosphate binding	HSP90AA1 TUBB1 DRG2 HSPA8 HSPA9 MSH6 TUBG1 HSPA6 GIMAP7 DAPK1 HSPA1B HSPA1A HSPA1L PDK2 CDK11A PPP5C MAP4K3 WNK1 PDK3 RRAGB AKT2 RAB35 THG1L RRAGC PTPA EIF2B2 RAP2C RAN SRPK2 EIF4A3 PRKACB ATP1B1 TLK2 SIK3 PMVK INSR OXSR1 HRAS RAB11B RABL6 MAP3K5 NUDT16 CDK11B FKBP4 RECQL LIG3 ABCC2 UBA6 THRAP3 ALDH18A1 CDK13 ROCK1 ACSL4 KIF2A ATP2B1 SMC1A NSF MARK3 PIK3C3 SAR1A CAD ATRX SEPHS1 DDX18 GNA11 RAB18 …
1.88965e-07	184	2116	Ribonucleotide binding	HSP90AA1 TUBB1 DRG2 HSPA8 HSPA9 MSH6 TUBG1 HSPA6 GIMAP7 PDE2A DAPK1 HSPA1B HSPA1A HSPA1L PDK2 CDK11A PPP5C MAP4K3 WNK1 PDK3 RRAGB RAB18 AKT2 RAB35 THG1L RRAGC PTPA EIF2B2 RAP2C RAB17 RAN SRPK2 EIF4A3 PRKACB ATP1B1 TLK2 DBI SIK3 PMVK INSR OXSR1 HRAS RAB11B RABL6 MAP3K5 NUDT16 RAB12 CDK11B FKBP4 RECQL LIG3 ABCC2 UBA6 THRAP3 ALDH18A1 CDK13 ROCK1 ACSL4 KIF2A ATP2B1 SMC1A NSF MARK3 PIK3C3 SAR1A CAD AT…
1.88965e-07	183	2101	Purine ribonucleotide binding	HSP90AA1 TUBB1 DRG2 HSPA8 HSPA9 MSH6 TUBG1 HSPA6 GIMAP7 PDE2A DAPK1 HSPA1B HSPA1A HSPA1L PDK2 CDK11A PPP5C MAP4K3 WNK1 PDK3 RRAGB RAB18 AKT2 RAB35 THG1L RRAGC PTPA EIF2B2 RAP2C RAB17 RAN SRPK2 EIF4A3 PRKACB ATP1B1 TLK2 DBI SIK3 PMVK INSR OXSR1 HRAS RAB11B RABL6 MAP3K5 NUDT16 RAB12 CDK11B FKBP4 RECQL LIG3 ABCC2 UBA6 THRAP3 ALDH18A1 CDK13 ROCK1 ACSL4 KIF2A ATP2B1 SMC1A NSF MARK3 PIK3C3 SAR1A CAD AT…
2.53989e-07	121	1242	Protein-containing complex binding	HSP90AA1 SMARCB1 SMARCD2 HSPA8 SMARCA4 SMARCC2 ATP1B1 RBBP4 EIF4B ADD1 GNA11 ICAM1 SUPT16H ACD WASL C1QBP ICAM2 MSH6 RAD23B OBSL1 ITGB4 ANXA7 SHROOM3 TPM3 CLMN PPIH SRPRA TPM2 CX3CL1 SNX1 CAPG TPR NSF BAG6 PRPF6 TIMM50 MYH14 PRPF31 PCOLCE SMC3 VTN VWF UHRF1BP1L MRPS27 GNB4 FN1 RAP1A LRP1 PEX6 APOE AFDN PTCD3 MYO7A NUMA1 CDH13 XPC LARP1 MYO1E TAF7 RCC1 NPM1 IST1 MYO6 SVIL NAP1L4 DDX3X AP2B1 SCIN S…
2.55479e-07	103	1004	Cytoskeletal protein binding	ZNF207 KIF2A ADD1 HOOK2 WASL BCCIP KIF21B STMN1 OBSL1 EML2 SHROOM3 CDH13 TPM3 EML4 CLMN KIF5B SYNPO SYNPO2 CDH5 MAPT PARVA DNM3 TPM2 TPR LIMCH1 MYH14 SMC3 ARHGEF2 VAPB AFDN CLIP1 MICAL1 MYO7A NUMA1 LRPPRC RHCG MYO1E GOLGA2 STIM1 FNTA SYNM SLC8A1 MYO6 SVIL DCTN1 FKBP4 VPS41 SCIN PPP5C CAPG KIFAP3 TNS1 EPB41L2 EPB41L1 COBL EPB41L5 CACYBP CNN3 CTNNAL1 HSPH1 CALD1 ARFGEF2 TBCC VASP MPRIP VILL FLNB MY…
5.81568e-07	204	2447	Carbohydrate derivative binding	CD44 HPF1 HSP90AA1 TUBB1 C1QBP DRG2 HSPA8 HSPA9 MSH6 TUBG1 HSPA6 GIMAP7 PDE2A DAPK1 HSPA1B HSPA1A HSPA1L PDK2 CDK11A PPP5C MAP4K3 WNK1 PDK3 RRAGB APOB RAB18 AKT2 PCOLCE RAB35 THG1L FN1 RRAGC PTPA EIF2B2 RAP2C OARD1 RAB17 LBP APOE RAN SRPK2 EIF4A3 PRKACB ATP1B1 TLK2 DBI SIK3 PMVK INSR OXSR1 HRAS RAB11B RABL6 MAP3K5 NUDT16 RAB12 CDK11B FKBP4 RECQL LIG3 ZNF207 ABCC2 UBA6 THRAP3 ALDH18A1 CDK13 ROCK1 …
6.19497e-07	105	1051	Hydrolase activity, acting on acid anhydrides	ATP2B1 DDX39A NUDT5 RECQL ABCC2 KIF2A ATP1B3 NSF SAR1A RRAGB GNA11 RAB18 ATP6V1D RAB3A ATP6V0A4 ABCC3 EFTUD2 DHX15 HSPA8 RAB35 RAB23 NUDT12 HSPA9 MSH6 KIF21B RRAGC ACYP1 PEX6 RAB17 RAN ATP6V1G1 ATP1B1 SUPV3L1 RFC4 ATP5PD GFM1 KIF5B NUDT6 MFN1 HSPA6 SRPRA RUVBL2 RAB11B GNG2 DNM3 HSPA1B HSPA1A HSPA1L RAB12 NUDT3 HSP90AA1 ATRX MYH14 DRG2 PTPA TBCC CCNH RERG MYO7A EIF4A3 MOV10 MYO1E RBBP4 ALPL DDX21 …
6.19497e-07	105	1051	Hydrolase activity, acting on acid anhydrides, in phosphorus-containing anhydrides	ATP2B1 DDX39A NUDT5 RECQL ABCC2 KIF2A ATP1B3 NSF SAR1A RRAGB GNA11 RAB18 ATP6V1D RAB3A ATP6V0A4 ABCC3 EFTUD2 DHX15 HSPA8 RAB35 RAB23 NUDT12 HSPA9 MSH6 KIF21B RRAGC ACYP1 PEX6 RAB17 RAN ATP6V1G1 ATP1B1 SUPV3L1 RFC4 ATP5PD GFM1 KIF5B NUDT6 MFN1 HSPA6 SRPRA RUVBL2 RAB11B GNG2 DNM3 HSPA1B HSPA1A HSPA1L RAB12 NUDT3 HSP90AA1 ATRX MYH14 DRG2 PTPA TBCC CCNH RERG MYO7A EIF4A3 MOV10 MYO1E RBBP4 ALPL DDX21 …
7.27814e-07	39	254	MRNA binding	LUC7L ZC3H11A RPS5 HNRNPM THOC5 CSTF2 FMR1 EIF3A C1QBP PPP1R8 ETF1 FYTTD1 HNRNPA2B1 UNK HNRNPD G3BP2 RPL13A CELF1 NUDT21 MRPS11 SUPT5H RBM8A TPR ELAVL1 KHSRP RNF40 NCL XPO5 PUM1 EIF4A3 HNRNPLL LARP1 NUDT16 DDX3X SRSF3 SRSF4 AGO2 TSN HNRNPAB
8.881e-07	104	1047	Pyrophosphatase activity	ATP2B1 DDX39A NUDT5 RECQL ABCC2 KIF2A ATP1B3 NSF SAR1A RRAGB GNA11 RAB18 ATP6V1D RAB3A ATP6V0A4 ABCC3 EFTUD2 DHX15 HSPA8 RAB35 RAB23 NUDT12 HSPA9 MSH6 KIF21B RRAGC PEX6 RAB17 RAN ATP6V1G1 ATP1B1 SUPV3L1 RFC4 ATP5PD GFM1 KIF5B NUDT6 MFN1 HSPA6 SRPRA RUVBL2 RAB11B GNG2 DNM3 HSPA1B HSPA1A HSPA1L RAB12 NUDT3 HSP90AA1 ATRX MYH14 DRG2 PTPA TBCC CCNH RERG MYO7A EIF4A3 MOV10 MYO1E RBBP4 ALPL DDX21 HRAS G…
9.74998e-07	33	197	Structural constituent of ribosome	RPS5 MRPS17 MRPL43 MRPS35 MRPL28 RPL19 MRPL27 MRPS2 DAP3 MRPS9 MRPL15 RPL13A MRPL49 MRPL10 RPL8 RPL9 RPS21 MRPS22 MRPS11 MRPS16 MRPL23 MRPS6 MRPS34 MRPS31 MRPS30 RPS6 RPL37 MRPL14 MRPS23 MRPL30 MRPL33 AC092647.5 NDUFA7
1.12251e-06	82	766	Protein domain specific binding	ATP2B1 HSP90AA1 PLEKHA1 SYNJ1 IGF2R ZMYND8 SRRM2 LUC7L ABCC2 ARHGAP6 U2AF2 SLC9A3 EPB41L2 XPO1 EPS15 ST13 VAPA ELMO3 TJP1 QKI EPB41L5 CACYBP DNAJC6 VASP RAN DTNA MYO7A ADAM10 TOM1L1 SH3GL1 TP53BP2 DOCK1 SON HMGB2 INPPL1 ILK PLEKHA2 YWHAG SH3PXD2B PTPN11 SRC FMN1 U2AF1L5 VAPB NUMA1 PLXND1 CAPG NSF ATRX HNRNPM MRPS31 FKBP8 HSPA8 GAPDH FN1 TJP2 PLG CBX3 STAMBP PTPN12 ARHGEF16 MICAL1 REPS1 CXADR WASF…
3.58324e-06	332	4501	Nucleic acid binding	FKBP4 ZNF207 PTBP1 STRAP HMGB3 TPR RRP12 THRAP3 NOP58 MRPL43 ZC3H11A ALDH18A1 CCAR1 MRPS35 EIF4B U2AF2 SUGP2 ZC3H15 CDK13 ELAVL1 CFAP20 TCOF1 FAM50A TFRC SMC1A HSD17B10 ZNF638 TNS1 HSP90AA1 RPS5 MRPL28 RBM22 HUWE1 SRRT ADD1 SF3B2 DDX18 KHSRP SUPT16H HNRNPM CRKL SMARCB1 SF3A1 SNRPD3 PES1 LGALS1 DDX17 RTCB POLDIP3 ACIN1 APEX1 PNN PRPF6 CRNKL1 CSTF2 FMR1 FNDC3A MRPS31 SF3A2 TRMT1 FAM32A HNRNPUL1 PRP…
4.80365e-06	97	992	Nucleoside-triphosphatase activity	ATP2B1 DDX39A RECQL ABCC2 KIF2A ATP1B3 NSF SAR1A RRAGB GNA11 RAB18 ATP6V1D RAB3A ATP6V0A4 ABCC3 EFTUD2 DHX15 HSPA8 RAB35 RAB23 HSPA9 MSH6 KIF21B RRAGC PEX6 RAB17 RAN ATP6V1G1 ATP1B1 SUPV3L1 RFC4 ATP5PD GFM1 KIF5B MFN1 HSPA6 SRPRA RUVBL2 RAB11B GNG2 DNM3 HSPA1B HSPA1A HSPA1L RAB12 HSP90AA1 ATRX MYH14 DRG2 PTPA TBCC CCNH RERG MYO7A EIF4A3 MOV10 MYO1E RBBP4 DDX21 HRAS GIMAP7 DDX3X ATP6V1H DNAJC25 DD…
6.15026e-06	163	1929	Drug binding	OAT HSP90AA1 PYGB HSPA8 HSPA9 MSH6 SGPL1 PPIH HSPA6 PDXDC1 SHMT2 DAPK1 HSPA1B HSPA1A HSPA1L PDK2 CDK11A PPP5C MAP4K3 WNK1 PDK3 FKBP1A AKT2 THG1L PPWD1 PTPA EIF2B2 PRMT1 SRPK2 MMAB EIF4A3 PRKACB ATP1B1 TLK2 SIK3 PMVK ALB INSR OXSR1 PDE2A MAP3K5 CDK11B FKBP4 RECQL LIG3 ABCC2 UBA6 THRAP3 ALDH18A1 CDK13 ROCK1 ACSL4 KIF2A ATP2B1 SMC1A NSF MARK3 PIK3C3 CAD ATRX SEPHS1 DDX18 FKBP5 DDX17 RTCB SMCHD1 VWA8…
1.2566e-05	148	1733	Adenyl nucleotide binding	HSP90AA1 HSPA8 HSPA9 MSH6 HSPA6 PDE2A DAPK1 HSPA1B HSPA1A HSPA1L PDK2 CDK11A PPP5C MAP4K3 WNK1 PDK3 AKT2 THG1L PTPA EIF2B2 HSPH1 SRPK2 EIF4A3 PRKACB ATP1B1 TLK2 BAG3 DBI SIK3 PMVK INSR OXSR1 MAP3K5 CDK11B FKBP4 RECQL LIG3 ABCC2 UBA6 THRAP3 ALDH18A1 CDK13 ROCK1 ACSL4 KIF2A ATP2B1 SMC1A NSF MARK3 PIK3C3 CAD ATRX SEPHS1 DDX18 DDX17 RTCB ST13 SMCHD1 VWA8 LONP2 CSK SGK3 MYH14 GSK3A ACTA2 SMC3 ABCC3 DH…
1.84141e-05	5	5	Alpha-amylase activity	AMY2A AMY1B AMY1C AMY1A AMY2B
1.84141e-05	5	5	Alpha-amylase activity (releasing maltohexaose)	AMY1B AMY1C AMY1A AMY2B AMY2A
2.01719e-05	142	1664	ATP binding	HSP90AA1 HSPA8 HSPA9 MSH6 HSPA6 DAPK1 HSPA1B HSPA1A HSPA1L PDK2 CDK11A PPP5C MAP4K3 WNK1 PDK3 AKT2 THG1L PTPA EIF2B2 SRPK2 EIF4A3 PRKACB ATP1B1 TLK2 SIK3 PMVK INSR OXSR1 MAP3K5 CDK11B FKBP4 RECQL LIG3 ABCC2 UBA6 THRAP3 ALDH18A1 CDK13 ROCK1 ACSL4 KIF2A ATP2B1 SMC1A NSF MARK3 PIK3C3 CAD ATRX SEPHS1 DDX18 DDX17 RTCB SMCHD1 VWA8 LONP2 CSK SGK3 MYH14 GSK3A ACTA2 SMC3 ABCC3 DHX15 MAPK14 MDN1 PTK7 HARS2…
2.01719e-05	146	1722	Adenyl ribonucleotide binding	HSP90AA1 HSPA8 HSPA9 MSH6 HSPA6 PDE2A DAPK1 HSPA1B HSPA1A HSPA1L PDK2 CDK11A PPP5C MAP4K3 WNK1 PDK3 AKT2 THG1L PTPA EIF2B2 SRPK2 EIF4A3 PRKACB ATP1B1 TLK2 DBI SIK3 PMVK INSR OXSR1 MAP3K5 CDK11B FKBP4 RECQL LIG3 ABCC2 UBA6 THRAP3 ALDH18A1 CDK13 ROCK1 ACSL4 KIF2A ATP2B1 SMC1A NSF MARK3 PIK3C3 CAD ATRX SEPHS1 DDX18 DDX17 RTCB SMCHD1 VWA8 LONP2 CSK SGK3 MYH14 GSK3A ACTA2 SMC3 ABCC3 DHX15 MAPK14 MDN1 …
3.35341e-05	11	33	SNAP receptor activity	SNAP23 VTI1B STX4 GOSR2 GOSR1 STX2 STX11 STX17 STX8 BET1L AC005670.2
9.24935e-05	5	6	Amylase activity	AMY2A AMY1B AMY1C AMY1A AMY2B
0.000146729	12	45	Tau protein binding	FKBP4 SMAD2 HSP90AA1 APOE PPP5C ROCK1 MARK3 GSK3A PPP2CA PRKAA1 CDK5 DCTN1
0.000203286	84	907	Structural molecule activity	RPS5 MRPS17 TPR MRPL43 NDC1 MRPS35 MRPL28 ADD1 TUBB1 PLLP SGTA RPL19 PSMD11 MRPL27 NUP107 MRPS2 OBSL1 NUP214 TUBG1 VPS25 DAP3 MRPS9 MRPL15 NUP54 FBN2 NUP58 RPL13A MRPL49 NUP205 MRPL10 RPL8 NUP35 RPL9 RPS21 MRPS22 MRPS11 MRPS16 PSMD13 MBP COL15A1 MRPL23 MRPS6 JUP PDE4DIP SYNM SLC9A3R2 MRPS34 EPB41L2 EPB41L1 MRPS31 COPE PCOLCE VTN VWF MRPS30 EFEMP1 FN1 FGL2 RPS6 RPL37 CLDN8 EPB41 CLDN19 MMRN2 SPTBN…
0.000234755	83	898	Protein homodimerization activity	HSP90AA1 FMR1 NECTIN1 HARS2 VPS25 CDH13 BCL2L1 CDH5 PDE2A BCL2L2-PABPN1 ALDH5A1 PON1 TPR GLA CPQ HSPB1 VWF HINT3 HMGCS1 PADI2 HMGCL PTPA GLIPR2 APOE GSTM3 IMPA2 TARS2 MIGA2 QTRT2 HSPB8 S100A11 NUDT5 MGAT2 MFF MIGA1 NPM1 MAP3K5 NUDT16 SRGAP2 MTMR2 LGALS1 GID8 SMCHD1 NAMPT HMGCR RIDA MYO7A ADAM10 SCARB2 SMAD4 CARM1 STAT3 SMAD2 FIBIN ANO6 RUVBL2 TPM2 CHMP3 CFHR5 MAPT PDK2 SNX1 ELAVL1 GOLGA5 TFRC RAP…
0.000234755	10	33	Protein binding involved in protein folding	HSPA8 HSPA9 PFDN2 HSPA6 HSPA1B HSPA1A HSPA1L CCT2 HSPB1 PDCL3
0.000268722	46	413	Purine nucleoside binding	TUBB1 DRG2 TUBG1 GIMAP7 RRAGB RAB18 RAB35 THG1L RRAGC EIF2B2 RAP2C OARD1 RAB17 RAN INSR HRAS RAB11B RABL6 NUDT16 RAB12 FKBP4 SAR1A GNA11 RAB3A EFTUD2 RAB23 RAP1A ATL2 DAP3 RERG AK3 GUF1 GUCY1A2 MRAS ARHGAP35 GUCY1A1 NKIRAS2 GFM1 MFN1 SUCLG2 SRPRA DAPK1 DNM3 ARL2 ARL2-SNX15 SEPHS1
0.000268722	47	426	Guanyl nucleotide binding	TUBB1 DRG2 TUBG1 GIMAP7 PDE2A RRAGB RAB18 RAB35 THG1L RRAGC EIF2B2 RAP2C RAB17 RAN INSR HRAS RAB11B RABL6 NUDT16 RAB12 FKBP4 SAR1A GNA11 RAB3A EFTUD2 RAB23 RAP1A ATL2 DAP3 RERG AK3 GUF1 GUCY1A2 MRAS ARHGAP35 GUCY1A1 NKIRAS2 GFM1 MFN1 SUCLG2 SRPRA PRKG1 DAPK1 DNM3 ARL2 ARL2-SNX15 SEPHS1
0.000268722	47	426	Guanyl ribonucleotide binding	TUBB1 DRG2 TUBG1 GIMAP7 PDE2A RRAGB RAB18 RAB35 THG1L RRAGC EIF2B2 RAP2C RAB17 RAN INSR HRAS RAB11B RABL6 NUDT16 RAB12 FKBP4 SAR1A GNA11 RAB3A EFTUD2 RAB23 RAP1A ATL2 DAP3 RERG AK3 GUF1 GUCY1A2 MRAS ARHGAP35 GUCY1A1 NKIRAS2 GFM1 MFN1 SUCLG2 SRPRA PRKG1 DAPK1 DNM3 ARL2 ARL2-SNX15 SEPHS1
0.000377957	45	407	GTP binding	TUBB1 DRG2 TUBG1 GIMAP7 RRAGB RAB35 THG1L RRAGC EIF2B2 RAP2C RAN INSR HRAS RAB11B RABL6 NUDT16 FKBP4 SAR1A GNA11 RAB18 RAB3A EFTUD2 RAB23 RAP1A ATL2 RAB17 DAP3 RERG AK3 GUF1 GUCY1A2 MRAS ARHGAP35 GUCY1A1 NKIRAS2 GFM1 MFN1 SUCLG2 SRPRA DAPK1 DNM3 RAB12 ARL2 ARL2-SNX15 SEPHS1
0.000428981	46	422	Nucleoside binding	TUBB1 DRG2 TUBG1 GIMAP7 RRAGB RAB18 RAB35 THG1L RRAGC EIF2B2 RAP2C OARD1 RAB17 RAN INSR HRAS RAB11B RABL6 NUDT16 RAB12 FKBP4 SAR1A GNA11 RAB3A EFTUD2 RAB23 RAP1A ATL2 DAP3 RERG AK3 GUF1 GUCY1A2 MRAS ARHGAP35 GUCY1A1 NKIRAS2 GFM1 MFN1 SUCLG2 SRPRA DAPK1 DNM3 ARL2 ARL2-SNX15 SEPHS1
0.000432955	45	410	Purine ribonucleoside binding	TUBB1 DRG2 TUBG1 GIMAP7 RRAGB RAB18 RAB35 THG1L RRAGC EIF2B2 RAP2C RAB17 RAN INSR HRAS RAB11B RABL6 NUDT16 RAB12 FKBP4 SAR1A GNA11 RAB3A EFTUD2 RAB23 RAP1A ATL2 DAP3 RERG AK3 GUF1 GUCY1A2 MRAS ARHGAP35 GUCY1A1 NKIRAS2 GFM1 MFN1 SUCLG2 SRPRA DAPK1 DNM3 ARL2 ARL2-SNX15 SEPHS1
0.000538143	45	414	Ribonucleoside binding	TUBB1 DRG2 TUBG1 GIMAP7 RRAGB RAB18 RAB35 THG1L RRAGC EIF2B2 RAP2C RAB17 RAN INSR HRAS RAB11B RABL6 NUDT16 RAB12 FKBP4 SAR1A GNA11 RAB3A EFTUD2 RAB23 RAP1A ATL2 DAP3 RERG AK3 GUF1 GUCY1A2 MRAS ARHGAP35 GUCY1A1 NKIRAS2 GFM1 MFN1 SUCLG2 SRPRA DAPK1 DNM3 ARL2 ARL2-SNX15 SEPHS1
0.000691221	22	148	Unfolded protein binding	HSP90AA1 HSPA8 HSPA9 DNAJB1 PPIH HSPA6 HSPA1B HSPA1A HSPA1L PET100 NPM1 ST13 TRAP1 CCT7 PFDN2 CCT2 MDN1 TTC1 AHSP SRSF10 RUVBL2 NAP1L4
0.00100593	22	152	Protein phosphatase binding	BAD ANAPC4 CTTNBP2NL PPP1CA JUP PTPA PPME1 CSK CADM4 HMGCR CDH5 PTPN1 KIFAP3 MAPK14 RPA2 STX17 ERBB2 STAT6 STAT3 MAP3K5 ITGA1 MAPT
0.00100593	7	19	Cadherin binding involved in cell-cell adhesion	CNN3 CDC42EP1 PAK4 PDLIM5 S100A11 STXBP6 PPP1CA
0.00105414	38	339	Tubulin binding	ZNF207 KIF2A HOOK2 BCCIP KIF21B STMN1 EML2 EML4 KIF5B MAPT DNM3 TPR SMC3 ARHGEF2 VAPB CLIP1 NUMA1 LRPPRC GOLGA2 STIM1 FNTA DCTN1 VPS41 PPP5C CACYBP CNN3 HSPH1 TBCC STRBP HDGFL3 TBCA FMN1 VAPA FMR1 GAPDH GPAA1 RABGAP1 SUN2
0.00113136	5	9	Nuclear export signal receptor activity	XPO1 XPO5 XPO7 RAN NUP214
0.00114818	38	341	GTPase activity	SAR1A RRAGB GNA11 RAB18 RAB3A EFTUD2 RAB35 RAB23 RRAGC RAB17 RAN GFM1 MFN1 SRPRA RAB11B GNG2 DNM3 RAB12 DRG2 TBCC RERG HRAS GIMAP7 DDX3X DNAJC25 TUBB1 RAP1A ATL2 RAP2C TUBG1 GUF1 MRAS ARHGAP35 NKIRAS2 DNAJC25-GNG10 ARL2 RAP1GAP RGS19
0.00117501	54	548	Cofactor binding	KDM1A OAT SIRT2 PYGB MTO1 DBT SUOX SGPL1 LDHD NFU1 NUDT6 PDXDC1 SHMT2 CYP2A13 CYP2A7 CYP2A6 CYP51A1 PHYH HMGCR TP53I3 PRMT1 GSTM3 MICAL1 MMAB DBI ALB SRC P3H2 PTGS1 DHODH SQLE ILVBL UGDH GAPDH ACADM HMGCL LIAS P4HA1 CDKAL1 GUCY1A2 CYGB GUCY1A1 PGAM2 AC011511.1 UQCRFS1 CTBP2 HSD11B2 ACBD3 MB FDX2 PTGES2 DHCR7 SPR WWOX
0.00133	7	20	Nucleocytoplasmic carrier activity	XPO1 XPO5 XPO7 RAN NUP214 SNUPN KPNA2
0.00149074	18	115	SNARE binding	SNAP23 VTI1B STX4 GOSR2 STX2 NAPG STX11 STX17 STX8 EXOC3 TNFAIP2 AC005670.2 VPS50 VAMP3 NSF RNF40 GOLGA2 DAPK1
0.00149707	20	136	SH3 domain binding	SYNJ1 ARHGAP6 EPS15 ELMO3 QKI DNAJC6 VASP ADAM10 TOM1L1 SH3GL1 TP53BP2 DOCK1 INPPL1 ILK FMN1 PTPN12 MICAL1 REPS1 WASF2 MAPT
0.00167118	12	59	Translation initiation factor activity	EIF4B EIF3A EIF4E2 EIF2D EIF3C EIF3CL EIF2B1 EIF2B2 EIF4EBP2 EIF1AD AGO2 COPS5
0.00167118	26	204	Phosphatase binding	BAD ANAPC4 CTTNBP2NL PPP1CA JUP WNK1 PTPA PPME1 CSK CADM4 HMGCR SH3GL1 CDH5 PTPN1 SLC9A3R2 KIFAP3 MAPK14 RPA2 STX17 ERBB2 STAT6 STAT3 SMAD2 MAP3K5 ITGA1 MAPT
0.00193321	56	588	GTPase binding	ARHGEF7 RABGAP1 TBC1D17 ARFGEF2 CDC42EP1 PAK4 ADPRH RAB11FIP1 STXBP6 TRAPPC1 SRGAP2C SRGAP2B TRAPPC4 SRGAP2 GOLGA5 DIS3 DENND3 EIF2B1 ARHGEF2 EIF2B2 XPO5 RAB3IP ARHGEF16 DOCK1 RCC1 ROCK1 XPO1 MICALL1 SYTL4 CYTH2 GBF1 RAP1A SH3BP4 XPO7 RAF1 ARHGEF11 IPO8 MICAL1 SH3GL1 DAAM2 FMNL2 GAPVD1 BICD2 GDI1 AC025263.2 CYFIP1 EXOC5 RAP1GAP HSP90AA1 RRAGB GGA1 EXOC8 RRAGC AFDN LSM2 NSF
0.00212531	21	151	Ribonucleoprotein complex binding	EIF4B C1QBP PPIH SRPRA BAG6 PRPF6 TIMM50 PRPF31 MRPS27 PTCD3 LARP1 NPM1 DDX3X SNRPD3 PES1 UNK EIF4A3 GUF1 PPP1CA FMR1 ETF1
0.00217457	4	6	RS domain binding	LUC7L SON U2AF1L5 SRSF10
0.00229294	7	22	Tau-protein kinase activity	MARK3 SIK3 GSK3A PRKAA1 CSNK1D CDK5 ROCK1
0.00234091	8	29	Structural constituent of nuclear pore	TPR NDC1 NUP107 NUP214 NUP54 NUP58 NUP205 NUP35
0.00279609	34	309	Coenzyme binding	KDM1A OAT SIRT2 PYGB MTO1 DBT SUOX SGPL1 LDHD NUDT6 PDXDC1 SHMT2 HMGCR TP53I3 PRMT1 MICAL1 DBI ALB P3H2 DHODH SQLE ILVBL PHYH UGDH GAPDH ACADM HMGCL P4HA1 CTBP2 HSD11B2 ACBD3 DHCR7 SPR WWOX
0.00292701	10	46	Peptidyl-prolyl cis-trans isomerase activity	FKBP4 FKBP1A FKBP5 PPWD1 PTPA CWC27 PPIH FKBP1C FKBP7 FKBP8
0.00292701	45	453	Actin binding	ADD1 WASL OBSL1 SHROOM3 TPM3 CLMN SYNPO SYNPO2 PARVA TPM2 MYH14 AFDN MICAL1 MYO7A MYO1E MYO6 SVIL SCIN CAPG LIMCH1 TNS1 EPB41L2 EPB41L1 COBL CNN3 CTNNAL1 CALD1 VASP MPRIP VILL FLNB MYO1F TAGLN3 DAAM2 FMNL2 WASF2 EPB41 PDLIM5 INPPL1 SPTBN2 NF2 FMN1 CYFIP1 MARCKS MAPT
0.00292701	51	533	ATPase activity	ATP2B1 DDX39A RECQL ABCC2 KIF2A ATP1B3 NSF ATP6V1D ATP6V0A4 ABCC3 DHX15 HSPA8 HSPA9 MSH6 KIF21B PEX6 ATP6V1G1 ATP1B1 SUPV3L1 RFC4 ATP5PD KIF5B HSPA6 RUVBL2 HSPA1B HSPA1A HSPA1L HSP90AA1 ATRX MYH14 PTPA CCNH EIF4A3 MOV10 MYO1E RBBP4 DDX21 DDX3X ATP6V1H SMCHD1 VWA8 LONP2 MDN1 SMARCA4 ATP6V1E1 MYO7A XRCC6 ACIN1 DDX18 DDX17 ATP6V1B2
0.00292701	5	11	Semaphorin receptor activity	PLXND1 PLXNA1 PLXNB1 PLXNB2 NRP2
0.00292701	7	23	Dynein complex binding	TPR SMC3 NUMA1 BICD2 DCTN1 AC006030.1 FMR1
0.00294504	25	202	Protein C-terminus binding	TJP1 RAB3A PPP2CA EML2 PRKAA1 SH3GL1 ATP1B1 DYNLT1 SYNJ1 SRC SIPA1 PTK2B NUMA1 EPB41 SLC9A3R2 NCL FN1 SDC1 AGO2 PEX6 ERBB2 HRAS XRCC6 CSK AFDN
0.00372935	18	126	Ribonuclease activity	NOB1 RNASET2 REXO2 DIS3 RNASEH2A LACTB2 RNASEH1 TSN AL159163.1 AGO2 NUDT16 APEX1 RIDA PDE12 AC108488.2 EXOSC7 PPP1R8 EXOSC2
0.00453875	22	173	Isomerase activity	FKBP4 IDI1 FKBP1A FKBP5 ECH1 PPWD1 PTPA FUOM CWC27 LSS PPIH MPI FKBP1C YJEFN3 AC011448.1 PTGES2 FKBP7 FKBP8 HMGCS1 PGAM2 TMX3 BPGM
0.0052972	111	1420	Protein dimerization activity	HSP90AA1 FMR1 NECTIN1 HARS2 VPS25 CDH13 BCL2L1 CDH5 PDE2A BCL2L2-PABPN1 ALDH5A1 PON1 TPR GLA CPQ HSPB1 VWF STX2 HINT3 HMGCS1 PADI2 HMGCL PTPA GLIPR2 APOE GSTM3 CFHR5 IMPA2 ERBB2 TARS2 MIGA2 QTRT2 HSPB8 DBI S100A11 NUDT5 MGAT2 MFF NR2C2 MIGA1 NPM1 MAP3K5 NUDT16 SRGAP2 BAD MTMR2 LGALS1 ST13 GID8 SMCHD1 POLR2C NAMPT HMGCR DR1 RAF1 NUP210 RIDA MYO7A ADAM10 SCARB2 SMAD4 CARM1 STAT3 SUCLG2 SMAD2 FIBIN …
0.00537532	10	50	Cis-trans isomerase activity	FKBP4 FKBP1A FKBP5 PPWD1 PTPA CWC27 PPIH FKBP1C FKBP7 FKBP8
0.00537532	11	59	Cell adhesion mediator activity	CNN3 CDC42EP1 PAK4 PDLIM5 S100A11 STXBP6 CXADR JUP PPP1CA ITGA1 CD47
0.00537532	10	50	Cell-cell adhesion mediator activity	CNN3 CDC42EP1 PAK4 PDLIM5 S100A11 STXBP6 CXADR JUP PPP1CA CD47
0.00591018	42	430	ATPase activity, coupled	ATP2B1 RECQL ABCC2 ATP1B3 ATP6V1D ATP6V0A4 ABCC3 DHX15 HSPA8 HSPA9 MSH6 ATP6V1G1 ATP1B1 SUPV3L1 RFC4 ATP5PD HSPA6 RUVBL2 HSPA1B HSPA1A HSPA1L ATRX MYH14 CCNH EIF4A3 MOV10 MYO1E RBBP4 DDX21 DDX3X ATP6V1H NSF LONP2 ATP6V1E1 MYO7A XRCC6 SMARCA4 PEX6 HSP90AA1 DDX18 DDX17 ATP6V1B2
0.00598382	28	250	Microtubule binding	ZNF207 KIF2A HOOK2 KIF21B EML2 EML4 KIF5B MAPT DNM3 ARHGEF2 VAPB CLIP1 NUMA1 GOLGA2 STIM1 FNTA DCTN1 VPS41 PPP5C CNN3 STRBP HDGFL3 FMN1 VAPA FMR1 GAPDH SUN2 LRPPRC
0.00598382	11	60	GDP binding	RAB18 RAB35 RRAGC RAP2C RAB17 RAN RAB11B RAB12 SUCLG2 HRAS RERG
0.00600438	8	34	Translation initiation factor binding	POLR2D EIF4EBP2 EIF3C EIF3CL LARP1 DDX3X CELF1 FMR1
0.00690803	4	8	RNA-DNA hybrid ribonuclease activity	RNASEH2A RNASEH1 AC108488.2 APEX1
0.00755532	16	113	Translation factor activity, RNA binding	EIF4B EIF3A ETF1 EIF4E2 EIF2D GFM1 EIF3C EIF3CL EIF2B1 EIF2B2 ELOA EIF4EBP2 EIF1AD EEF1G AGO2 COPS5
0.00770139	59	673	Protein kinase binding	BAD TRAP1 PRKRIP1 TPR WNK1 CDK13 ELAVL1 NSF ARHGEF7 CADM4 HSPB1 NCS1 EIF3A ACTA2 CCNY C1QBP PTK2B SDC4 PLCG1 RAF1 MICAL1 STX17 ADAM10 ATP1B1 PDLIM5 CDK5 FNTA STAT3 YWHAG KIF5B JUP PTPN11 SRC MAP3K5 PPME1 MARCKS HSP90AA1 CSK TRIP4 GSK3A MAPK14 RBBP6 PRMT1 ARHGEF16 RPS6 TOM1L1 PTPRJ ILK GOLGA2 LIMS1 BCL2L1 OXSR1 CTBP2 TRAF6 TOM1L2 NPM1 MAPT PTPN1 DCTN1
0.00770139	3	4	Sulfate binding	RCC1 CD34 SMAD4
0.00772274	9	44	Molecular carrier activity	XPO1 XPO5 XPO7 RAN NUP214 CYGB SNUPN KPNA2 MB
0.00886756	10	54	SnRNA binding	RBM22 EFTUD2 SNRPA1 PRPF4 HEXIM1 PRPF31 DDX21 SNRPD3 LSM7 LSM2
0.00886756	41	428	Catalytic activity, acting on RNA	TRMT1 NOB1 RNASET2 REXO2 DIS3 POLR2E RTCB RNMT POLR2C RNASEH2A DHX15 HARS2 DTD1 THUMPD3 YARS2 TARS2 POLR2D LACTB2 SUPV3L1 RNASEH1 TRMT10C FARSA TSN AL159163.1 QTRT2 AGO2 EIF4A3 MOV10 DDX21 NUDT16 DDX3X APEX1 RIDA CDKAL1 PDE12 AC108488.2 EXOSC7 DDX18 DDX17 PPP1R8 EXOSC2
0.00929826	15	105	Protein transporter activity	VPS29 VPS26A TIMM17B IPO8 MIA3 TIMM23 RAP1A AP2S1 XPO1 XPO5 SCARB2 KPNA2 LRP1 ARFGAP3 BAG3
0.00943743	35	350	Transcription coactivator activity	CCAR1 SMARCB1 LPIN2 TRIP4 SUB1 DR1 PML CCAR2 JUP TAF7 RBM14 THRAP3 DDX17 APEX1 RAP2C SMARCA4 TGFB1I1 USP16 HMGB2 NPM1 FHL5 CARM1 CTBP2 WWOX PRPF6 KDM1A HCFC1 ARID1B SMARCD2 FHL2 SMARCC2 TRIP11 TCERG1 COPS5 NR2C2
0.00943743	12	74	Double-stranded RNA binding	EIF4B PRKRIP1 STRBP ELAVL1 TFRC FMR1 DHX15 AGO2 ILF2 SUPV3L1 DDX3X DDX21
0.0104917	54	613	Transcription coregulator activity	CCAR1 LMCD1 SMARCB1 LPIN2 TRIP4 C1QBP SUB1 DR1 DNAJB1 PML NCOR1 CCAR2 MED8 SIN3A JUP BASP1 TAF7 TRRAP RBM14 THRAP3 DDX17 APEX1 TCERG1 RAP2C SMARCA4 TGFB1I1 SMAD4 USP16 HMGB2 HDAC3 NPM1 RUVBL2 HSPA1A FHL5 CARM1 CTBP2 WWOX HSBP1 PRPF6 KDM1A ZMYND8 PARP9 HCFC1 ARID1B SMARCD2 FHL2 SMARCC2 TRIP11 CTCF COPS5 TMF1 SAP18 ARHGAP35 NR2C2
0.0111551	18	141	Heat shock protein binding	HSPA8 HSPA9 DNAJB1 HSPA6 HSPA1B HSPA1A HSPA1L TPR TSC1 FKBP4 PPP5C FKBP5 ST13 CDK5 APOA1 DNAJC8 MAPT SPN
0.0127458	89	1132	Enzyme regulator activity	BAD RABGAP1 ATP1B3 ARHGAP10 HSP90AA1 SERPIND1 TBC1D17 BCCIP CCNY PPP1R8 APOA1 PTPA RECK SERPINA7 PRKRIP1 APOE PSME3 CCNH AGT ATP1B1 ADPRH TNFAIP8 ARHGAP26 ARFGAP2 CAST PPP1R14A SERPINF2 RALGAPA1 SH3PXD2B HEXIM1 SERPINA3 ARFGAP3 RAP1GAP WFDC2 PCOLCE GAPDH HSPH1 DNAJB1 PARP9 TMBIM6 TOR1AIP1 B3GAT3 BAG3 CCAR2 ARHGAP35 DTX3L TSC1 ELMOD2 NPM1 NF1 DDX3X SRGAP2 ARHGAP6 ITIH1 WNK1 SYDE1 RAB3A HSPB1 PSMD3…
0.0128246	15	109	Chaperone binding	DNAJB1 DNLZ VWF ST13 SCARB2 BAG3 HSPA8 FN1 PLG ALB TSC1 MAPT TBCC TBCA GAK
0.013104	8	39	Telomeric DNA binding	ACD RPA2 XRCC6 APEX1 NCL HNRNPA2B1 HNRNPD KDM1A
0.013104	8	39	Disordered domain specific binding	HSP90AA1 NUMA1 FKBP8 GAPDH FN1 SMAD2 HSPA1A BCL2L2-PABPN1
0.0133369	36	372	Nucleoside-triphosphatase regulator activity	RABGAP1 ATP1B3 ARHGAP10 TBC1D17 ATP1B1 ADPRH ARHGAP26 ARFGAP2 RALGAPA1 ARFGAP3 RAP1GAP HSPH1 DNAJB1 TOR1AIP1 BAG3 ARHGAP35 TSC1 ELMOD2 NF1 SRGAP2 ARHGAP6 SYDE1 RAB3A ARHGEF11 ARHGAP24 GIT2 DOCK1 ASAP2 GAPVD1 RABEP2 GDI1 SIPA1 SH3BP4 WASL PLXNB1 ARL2
0.0138032	12	78	Endoribonuclease activity	NOB1 RNASET2 RNASEH2A LACTB2 RNASEH1 TSN AL159163.1 AGO2 NUDT16 APEX1 RIDA AC108488.2
0.01462	43	470	Ras GTPase binding	RABGAP1 TBC1D17 CDC42EP1 PAK4 ADPRH RAB11FIP1 STXBP6 TRAPPC1 SRGAP2C SRGAP2B TRAPPC4 SRGAP2 GOLGA5 DENND3 ARHGEF2 XPO5 RAB3IP ARHGEF16 RCC1 ROCK1 XPO1 MICALL1 SYTL4 ARHGEF7 RAP1A SH3BP4 XPO7 RAF1 ARHGEF11 IPO8 MICAL1 DAAM2 FMNL2 BICD2 GDI1 CYFIP1 EXOC5 RAP1GAP EXOC8 AFDN LSM2 NSF DOCK1
0.0151144	3	5	GPI-anchor transamidase activity	PIGU PIGT GPAA1
0.0151144	44	485	Small GTPase binding	RABGAP1 TBC1D17 CDC42EP1 PAK4 ADPRH RAB11FIP1 STXBP6 TRAPPC1 SRGAP2C SRGAP2B TRAPPC4 SRGAP2 GOLGA5 DENND3 ARHGEF2 XPO5 RAB3IP ARHGEF16 RCC1 ROCK1 XPO1 MICALL1 SYTL4 ARHGEF7 RAP1A SH3BP4 XPO7 RAF1 ARHGEF11 IPO8 MICAL1 DAAM2 FMNL2 BICD2 GDI1 CYFIP1 EXOC5 RAP1GAP GGA1 EXOC8 AFDN LSM2 NSF DOCK1
0.0151144	3	5	RNA strand annealing activity	EIF4B FMR1 DDX3X

## Sheet: Cortex_RehVsCon_BP
GO_ DEPs_Cortex_RehVsCon_BP
Gene Ontology enriched terms (biological processes) in the one-humped Arabian camel kidney cortex during rehydration. Based on the DEPs detected in rehydration compared to control.
Enrichment FDR	Genes in list	Total genes	Functional Category	Genes
1.11852e-24	140	986	MRNA metabolic process	EXOSC7 SF3B2 HNRNPM SNRPD3 CRNKL1 CSTF2 FMR1 SF3A2 PRPF31 BUD31 C1QBP SRSF3 SRSF4 TARDBP PCID2 SNRPN SRPK2 SYNCRIP C9ORF78 PRPF4 POLR2D RBMX CWC15 ZFP36L2 SON RPRD2 NUDT21 SAMD4B SNRPE CNOT10 SRSF10 SF3B3 UBL5 RBMXL1 EXOSC6 ISY1 U2AF2 HNRNPC SF3A1 SNW1 PNN PPWD1 SF3B1 EIF4A3 CWC27 SRRM2 PPIH LSM2 CDK11A PTBP1 STRAP ELAVL1 WBP4 AGO2 CNOT1 AGO3 LSM7 PUM1 MOV10 LSM6 VIRMA CPSF2 AHCYL1 USP39 TRMT10C …
3.48124e-23	213	1959	Intracellular transport	HUWE1 NPEPPS UBL5 HEATR5B RABGAP1 VPS13D ZC3H11A NUP133 SAR1A XPO1 RAB18 THOC5 VTI1B FMR1 TIMM50 TNPO2 RAB3A BCCIP GOSR2 GOSR1 GRPEL1 HSPA8 COPZ1 NUP107 RAB35 KPNA1 SPCS2 DENND1A ARL1 VPS26A PEX6 PCID2 TIMM17B NUP214 XPO7 VPS25 XPO4 IPO8 NAPG TIMM10 STX17 NUP54 PMM2 RHOT2 TIMM29 POLR2D ADPRH GOLGA7 TRAPPC8 TMED4 TRAPPC10 MCM3AP NUP35 CHCHD4 PMPCA CLMN RAB8B RAB8A LMAN2 TRAPPC1 STX8 TMED10 BET1L R…
1.01758e-22	234	2273	Small molecule metabolic process	FUCA2 CYP51A1 UQCRC1 RRM2B OAT SDHA NT5C2 PGM1 CAD GNPNAT1 GMPR2 PRPS2 DHODH EARS2 SQLE DHDH LTA4H GAPDH VNN2 NIT2 GLS SPR HMGCL APOA1 KDSR GPAM LIAS ACO1 P4HA1 ACOT9 PLCG1 APOE HSD17B7 ERG28 HADHB YARS2 PMM2 IMPA2 TARS2 NSDHL AUH TKFC QDPR DDAH1 CARNMT1 HK1 CPT2 SYNJ1 LSS FLAD1 SUCLG1 UQCRQ NUDT5 LDHD DTYMK AHCYL1 UQCRFS1 DHCR7 DCAKD MPI SHMT2 PDE2A CYP2A13 CYP2A7 PAPSS2 INPP5B UQCC3 PRODH2 CYP2…
1.29786e-22	128	907	Peptide metabolic process	MGST1 EIF4B ZC3H15 SRBD1 CNOT3 FMR1 EARS2 ETHE1 C1QBP DRG2 HSPA8 MRPL2 SPCS2 IDE NLN TSFM CNOT1 UNK SEC11A NPEPPS TARS2 POLR2D ZFP36L2 CARNMT1 MRPL10 RPL29 RPL9 GFM1 PAIP1 TRMT10C SAMD4B MRPS11 CNOT10 EIF3C EIF3CL MRPL23 RPL17 CYFIP1 RPS16 DARS2 RPS15A YARS2 RPS21 ELAVL1 RPL18A LTA4H GAPDH AGO2 AGO3 APOE SYNCRIP SORL1 EIF4A3 RPL11 EIF4E MOV10 TSC1 STAT3 ATP6AP2 YTHDF3 MRPL43 MRPS35 DHX29 ROCK1 MR…
1.52652e-22	212	1981	Cellular protein localization	RAP1A HRAS HUWE1 CCT7 NPEPPS CCT2 UBL5 RABGAP1 ANK1 VPS13D ZC3H11A WAPL NUP133 NSF SAR1A XPO1 RAB18 SUN2 THOC5 ATP6V1D VTI1B TM9SF4 PIGU ACD TIMM50 TNPO2 RAB3A BCCIP GOSR2 GRPEL1 HSPA8 COPZ1 NUP107 RAB35 KPNA1 EXOC8 SPCS2 PDZD11 ARL1 VPS26A PEX6 PCID2 TIMM17B NUP214 XPO7 VPS25 XPO4 IPO8 NAPG TIMM10 STX17 NUP54 PMM2 WDR45B TIMM29 POLR2D ADPRH GOLGA7 LRSAM1 TRAPPC8 TMED4 MCM3AP NUP35 CHCHD4 PMPCA T…
2.79953e-22	212	1993	Cellular macromolecule localization	RAP1A HRAS HUWE1 CCT7 NPEPPS CCT2 UBL5 RABGAP1 ANK1 VPS13D ZC3H11A WAPL NUP133 NSF SAR1A XPO1 RAB18 SUN2 THOC5 ATP6V1D VTI1B TM9SF4 PIGU ACD TIMM50 TNPO2 RAB3A BCCIP GOSR2 GRPEL1 HSPA8 COPZ1 NUP107 RAB35 KPNA1 EXOC8 SPCS2 PDZD11 ARL1 VPS26A PEX6 PCID2 TIMM17B NUP214 XPO7 VPS25 XPO4 IPO8 NAPG TIMM10 STX17 NUP54 PMM2 WDR45B TIMM29 POLR2D ADPRH GOLGA7 LRSAM1 TRAPPC8 TMED4 MCM3AP NUP35 CHCHD4 PMPCA T…
9.09974e-22	286	3087	Cellular localization	RAP1A HRAS HUWE1 CCT7 NPEPPS CCT2 UBL5 HEATR5B RABGAP1 ANK1 GPM6B VPS13D ZC3H11A WAPL NUP133 NSF SAR1A XPO1 ITPR3 RAB18 SUN2 THOC5 ATP6V1D VTI1B TM9SF4 PIGU FMR1 ACD TIMM50 TNPO2 RAB3A WASL BCCIP GOSR2 GOSR1 GRPEL1 HSPA8 COPZ1 NUP107 RAB35 KPNA1 DNAJC6 MFN2 EXOC8 SPCS2 DENND1A PDZD11 ARL1 VPS26A PLCG1 PEX6 PCID2 TIMM17B NUP214 XPO7 VPS25 XPO4 IPO8 NAPG TIMM10 STX17 NUMA1 NUP54 PMM2 RHOT2 WDR45B T…
1.35077e-21	150	1203	Cellular amide metabolic process	MGST1 EIF4B ZC3H15 SRBD1 CNOT3 FMR1 EARS2 ETHE1 C1QBP DRG2 HSPA8 VNN2 MRPL2 NIT2 SPCS2 IDE ACOT9 NLN TSFM CNOT1 UNK SEC11A NPEPPS TARS2 CERS2 POLR2D ZFP36L2 CARNMT1 MRPL10 RPL29 SUCLG1 RPL9 GFM1 PAIP1 TRMT10C SAMD4B MRPS11 SHMT2 CNOT10 EIF3C EIF3CL MRPL23 RPL17 CYFIP1 RPS16 DARS2 RPS15A YARS2 RPS21 ELAVL1 SPTLC1 RPL18A LTA4H GAPDH AGO2 AGO3 APOE SYNCRIP SORL1 EIF4A3 RPL11 EIF4E MOV10 GPAT4 TSC1 S…
1.4779e-21	243	2465	Protein-containing complex subunit organization	HCCS VPS41 NDC1 EIF4B SAR1A PSMC5 ADD1 SUPT16H SMARCB1 SNRPD3 CRNKL1 ACD SF3A2 WASL C1QBP PSMD11 HSPA8 MDN1 SUB1 NDUFS7 DNAJC6 EXOC8 DR1 STMN1 APOA1 APOE MAP1S TUBG1 SRPK2 NUP54 RPL11 POLR2D ADD3 NUP205 NRG1 VMA21 NUP35 DNAAF5 NDUFS5 NDUFAF3 TAF7 GAK MRPS11 SNRPE SHMT2 RUVBL2 COA5 SRSF10 UQCC3 ISY1 AGO2 STRAP OAT ELAVL1 HSD17B10 HSP90AA1 ATRX EPS15 FKBP1A SF3A1 CTCF PRPF31 SMARCD2 UGDH DDX6 VWF A…
1.58167e-20	233	2364	Establishment of localization in cell	HUWE1 NPEPPS UBL5 HEATR5B RABGAP1 GPM6B VPS13D ZC3H11A NUP133 SAR1A XPO1 ITPR3 RAB18 THOC5 VTI1B FMR1 TIMM50 TNPO2 RAB3A BCCIP GOSR2 GOSR1 GRPEL1 HSPA8 COPZ1 NUP107 RAB35 KPNA1 DNAJC6 SPCS2 DENND1A PDZD11 ARL1 VPS26A PLCG1 PEX6 PCID2 TIMM17B NUP214 XPO7 VPS25 XPO4 IPO8 NAPG TIMM10 STX17 NUMA1 NUP54 PMM2 RHOT2 TIMM29 POLR2D ADPRH GOLGA7 TRAPPC8 TMED4 SYNJ1 TRAPPC10 MCM3AP NUP35 CHCHD4 PMPCA CLMN R…
2.61675e-20	101	662	Posttranscriptional regulation of gene expression	CNOT3 HNRNPM FMR1 C1QBP TARDBP CNOT1 UNK SYNCRIP POLR2D ZFP36L2 MOV10 PAIP1 TRMT10C SAMD4B CNOT10 CYFIP1 AGO2 ELAVL1 GAPDH TSFM AGO3 PUM1 EIF4A3 EIF4E TSC1 STAT3 PRKRA YTHDF3 DHX29 ROCK1 EIF4G3 SRRT POLDIP3 AKT2 LARP4B QKI MRPS27 EPB41L5 RPL22 PTK2B ZNF706 ACO1 HABP4 PTCD3 RIDA EIF4E2 TACO1 LRPPRC HNRNPD GUF1 LARP1 NUDT21 SHMT2 TPR HNRNPC APEX1 NCL PCID2 TRAP1 TBRG4 PARP9 PDE12 COA3 NCOR2 EIF3C P…
2.74918e-20	146	1194	Intracellular protein transport	HUWE1 NPEPPS UBL5 RABGAP1 VPS13D ZC3H11A NUP133 SAR1A XPO1 RAB18 THOC5 VTI1B TIMM50 TNPO2 RAB3A BCCIP GOSR2 GRPEL1 HSPA8 COPZ1 NUP107 RAB35 KPNA1 SPCS2 ARL1 VPS26A PEX6 PCID2 TIMM17B NUP214 XPO7 VPS25 XPO4 IPO8 NAPG TIMM10 STX17 NUP54 PMM2 TIMM29 POLR2D ADPRH GOLGA7 TMED4 MCM3AP NUP35 CHCHD4 PMPCA RAB8B RAB8A STX8 TMED10 RAB11B IPO9 TIMM23B DNLZ TMED7-TICAM2 AC005670.2 TIMM23 TPR HSP90AA1 POLDIP3…
3.2839e-20	48	170	Mitochondrial gene expression	C1QBP MRPL2 TSFM MTO1 GFM1 TRMT10C MRPL23 DARS2 YARS2 HSD17B10 EARS2 MRPL43 MRPS35 MRPS34 PTCD3 PRKAA1 LRPPRC SHMT2 MRPS27 TBRG4 COA3 MRPS18A MRPS2 MRPS11 MRPS16 NDUFA7 MRPL28 MRPS31 MRPL27 MRPS30 MRPL3 DAP3 MRPS9 MRPL50 MRPL15 TARS2 MRPS28 MRPL49 MRPL10 MRPS22 MRPL48 GADD45GIP1 MRPL14 MRPS23 MRPL30 MRPL38 MRPL53 MRPL33
5.61293e-20	44	144	Mitochondrial translation	C1QBP MRPL2 TSFM GFM1 TRMT10C MRPL23 DARS2 YARS2 EARS2 MRPL43 MRPS35 MRPS34 PTCD3 LRPPRC SHMT2 MRPS27 COA3 MRPS18A MRPS2 MRPS11 MRPS16 NDUFA7 MRPL28 MRPS31 MRPL27 MRPS30 MRPL3 DAP3 MRPS9 MRPL50 MRPL15 TARS2 MRPS28 MRPL49 MRPL10 MRPS22 MRPL48 GADD45GIP1 MRPL14 MRPS23 MRPL30 MRPL38 MRPL53 MRPL33
6.14783e-20	344	4098	Organelle organization	HNRNPC SMARCB1 SMARCD2 CHD4 SMARCA4 SMARCC2 SMARCC1 HUWE1 NPEPPS UBL5 RECQL LIG3 VPS41 ZNF207 GABARAPL2 TPR ANAPC4 NDC1 WAPL NUP133 ARHGAP10 MARK3 PIK3C3 SAR1A ADD1 EPB41L1 NSFL1C SUPT16H MSH2 RAB18 SPECC1L SUN2 ATP6V1D VTI1B TUBB1 STAG2 ACD TUBB4A TIMM50 RAB3A SSBP1 WASL BCCIP GOSR2 C1QBP GOSR1 GRPEL1 NUP107 MDN1 EPB41L5 NDUFS7 MSH6 MFN2 PADI2 DR1 STMN1 RPA2 PTPA KDM3B PDS5A PEX6 PCID2 TIMM17B A…
1.60867e-19	105	726	Translation	EIF4B ZC3H15 SRBD1 CNOT3 FMR1 EARS2 C1QBP DRG2 MRPL2 TSFM CNOT1 UNK TARS2 POLR2D ZFP36L2 MRPL10 RPL29 RPL9 GFM1 PAIP1 TRMT10C SAMD4B MRPS11 CNOT10 EIF3C EIF3CL MRPL23 RPL17 CYFIP1 RPS16 DARS2 RPS15A YARS2 RPS21 ELAVL1 RPL18A GAPDH AGO2 AGO3 SYNCRIP EIF4A3 RPL11 EIF4E MOV10 TSC1 STAT3 YTHDF3 MRPL43 MRPS35 DHX29 ROCK1 MRPS34 EIF4G3 MRPS18A POLDIP3 AKT2 LARP4B MRPL27 QKI MRPS30 MRPS27 MRPL3 RPL22 PT…
1.94152e-19	107	751	Peptide biosynthetic process	EIF4B ZC3H15 SRBD1 CNOT3 FMR1 EARS2 C1QBP DRG2 MRPL2 TSFM CNOT1 UNK TARS2 POLR2D ZFP36L2 MRPL10 RPL29 RPL9 GFM1 PAIP1 TRMT10C SAMD4B MRPS11 CNOT10 EIF3C EIF3CL MRPL23 RPL17 CYFIP1 RPS16 DARS2 RPS15A YARS2 RPS21 ELAVL1 RPL18A GAPDH AGO2 AGO3 SYNCRIP EIF4A3 RPL11 EIF4E MOV10 TSC1 STAT3 YTHDF3 MRPL43 MRPS35 DHX29 ROCK1 MRPS34 EIF4G3 MRPS18A POLDIP3 GSS AKT2 LARP4B MRPL27 QKI MRPS30 MRPS27 MRPL3 RPL2…
1.07036e-18	81	484	RNA splicing	SF3B2 HNRNPM SNRPD3 CRNKL1 FMR1 SF3A2 PRPF31 BUD31 C1QBP MAGOHB SRSF3 SRSF4 SNRPN SRPK2 C9ORF78 PRPF4 RNF113B RBMX CWC15 CCAR2 SON SNRPE SRSF10 SF3B3 UBL5 RBMXL1 ISY1 U2AF2 HNRNPC SF3A1 SNW1 PNN PPWD1 SF3B1 SYNCRIP EIF4A3 CWC27 SRRM2 PPIH LSM2 PTBP1 STRAP WBP4 TARDBP LSM7 LSM6 USP39 HSPA1A SUGP2 CDK13 ZNF638 DDX17 THOC5 HSPA8 QKI DDX39A ZC3H13 HABP4 ZRANB2 ZNF326 VIRMA AKAP17A ISY1-RAB43 PPP2CA C…
8.51868e-18	88	575	MRNA processing	SF3B2 HNRNPM SNRPD3 CRNKL1 CSTF2 FMR1 SF3A2 PRPF31 BUD31 C1QBP SRSF3 SRSF4 SNRPN SRPK2 C9ORF78 PRPF4 POLR2D RBMX CWC15 SON RPRD2 NUDT21 SNRPE SRSF10 SF3B3 UBL5 RBMXL1 ISY1 U2AF2 HNRNPC SF3A1 SNW1 PNN PPWD1 SF3B1 SYNCRIP EIF4A3 CWC27 SRRM2 PPIH LSM2 CDK11A PTBP1 STRAP WBP4 LSM7 LSM6 VIRMA CPSF2 AHCYL1 USP39 CDK11B SUGP2 CDK13 SRRT DDX17 THOC5 HSPA8 MAGOHB QKI TARDBP DDX39A ZC3H13 HABP4 ZRANB2 CCAR…
1.06726e-17	202	2046	Organonitrogen compound biosynthetic process	EIF4B ZC3H15 SRBD1 CAD CNOT3 PIGU PRPS2 FMR1 DHODH EARS2 C1QBP DRG2 UGDH GAPDH MRPL2 GLS SPR ALG2 KDSR TSFM PIGT CNOT1 UNK ITM2B PMM2 WDR45B TARS2 CERS2 POLR2D ATG12 GOLGA7 B3GAT3 QDPR ZFP36L2 HK1 MRPL10 FLAD1 RPL29 RPL9 DTYMK GFM1 PAIP1 DCAKD TRMT10C PIGG MPI SAMD4B MRPS11 SHMT2 CNOT10 EIF3C TMLHE ATG7 GPAA1 PAPSS2 EIF3CL MRPL23 RPL17 CYFIP1 RPS16 DARS2 RPS15A YARS2 ATP5ME RPS21 ELAVL1 SPTLC1 RP…
1.20873e-17	34	96	Mitochondrial translational elongation	TSFM GFM1 MRPL43 MRPS35 MRPS34 MRPL28 MRPS18A MRPS31 MRPL27 MRPL2 MRPS30 MRPS27 MRPL3 MRPS2 PTCD3 DAP3 MRPS9 MRPL50 MRPL15 MRPS28 MRPL49 MRPL10 MRPS22 MRPL48 GADD45GIP1 MRPL14 MRPS23 MRPS11 MRPS16 MRPL30 MRPL38 MRPL53 MRPL23 MRPL33
2.25176e-17	232	2500	Cellular catabolic process	RNASET2 GABARAPL2 CUL3 PSMA4 ANAPC4 OAT EXOSC7 PIK3C3 TOLLIP DIS3 RRAGB HUWE1 NSFL1C HNRNPM PSMA3 PSMB5 PSMA6 PYGB CCDC22 FMR1 PSMD7 HMOX2 RNASEH2A CPVL PSMD3 PSMD11 TRIM2 HSPA8 UBE4A GAPDH GLS PLA2G4A HMGCL APOA1 RAD23B IDE TARDBP PSMB2 PCID2 APOE PSME3 VPS25 UBE2G1 SYNCRIP PSMB7 HADHB UBL7 NPEPPS WDR45B PSMA5 POLR2D ATG12 AUH LRSAM1 TKFC UBE3B QDPR ZFP36L2 TRAPPC8 DRAM2 HK1 CPT2 UBQLN4 LDHD RNA…
2.58811e-17	264	2988	Protein localization	RAP1A HRAS HUWE1 CCT7 NPEPPS CCT2 UBL5 HEATR5B RABGAP1 ANK1 VPS13D ZC3H11A WAPL NUP133 NSF SAR1A XPO1 RAB18 SUN2 THOC5 ATP6V1D VTI1B TM9SF4 PIGU ACD TIMM50 TNPO2 RAB3A BCCIP GOSR2 GRPEL1 HSPA8 COPZ1 NUP107 RAB35 KPNA1 SCAMP3 EXOC8 SPCS2 PDZD11 ARL1 VPS26A PEX6 PCID2 TIMM17B NUP214 XPO7 AFDN VPS25 XPO4 IPO8 NAPG TIMM10 STX17 NUP54 PMM2 WDR45B TIMM29 POLR2D ADPRH GOLGA7 LRSAM1 TRAPPC8 TMED4 MCM3AP …
5.0564e-17	124	1019	RNA processing	NSUN2 EXOSC7 SF3B2 HNRNPM SNRPD3 PES1 CRNKL1 CSTF2 FMR1 SF3A2 TRMT1 RPS16 PRPF31 BUD31 C1QBP MAGOHB SRSF3 MDN1 SRSF4 SNRPN THUMPD3 SRPK2 MTO1 MRPS9 C9ORF78 PRPF4 RNF113B POLR2D RBMX CWC15 CCAR2 SON RPRD2 LSM6 NUDT21 RPS21 TRMT10C MRPS11 SNRPE SRSF10 SF3B3 UBL5 RBMXL1 EXOSC6 ISY1 U2AF2 HNRNPC SF3A1 SNW1 PNN PPWD1 SF3B1 SYNCRIP EIF4A3 CWC27 SRRM2 PPIH LSM2 CDK11A PTBP1 STRAP HSD17B10 WBP4 TARDBP AG…
9.14927e-17	211	2220	Vesicle-mediated transport	VPS41 HEATR5B RALBP1 NSF PIK3C3 SDF4 SAR1A VTI1B RAB3A WASL GOSR2 GOSR1 HSPA8 COPZ1 RAB35 DNAJC6 EXOC8 DENND1A ARL1 VPS26A ARFGEF2 PPT1 VPS25 CD63 STX17 EXOC6B STXBP5L GOLGA7 LRSAM1 TRAPPC8 TMED4 SYNJ1 TRAPPC10 RAB8B VPS39 RAB8A STXBP6 LMAN2 TRAPPC1 STX8 TMED10 BET1L GAK EXOC3 RAB11B TRAPPC4 CD47 DNM3 TMED7-TICAM2 CHMP1B AC005670.2 EPS15 LBP VPS50 ANK1 CUL3 VAMP3 FMR1 CSK APOA1 APOE SORT1 SCYL2 S…
1.76927e-16	114	911	Amide biosynthetic process	EIF4B ZC3H15 SRBD1 CNOT3 FMR1 EARS2 C1QBP DRG2 MRPL2 TSFM CNOT1 UNK TARS2 CERS2 POLR2D ZFP36L2 MRPL10 RPL29 RPL9 GFM1 PAIP1 TRMT10C SAMD4B MRPS11 CNOT10 EIF3C EIF3CL MRPL23 RPL17 CYFIP1 RPS16 DARS2 RPS15A YARS2 RPS21 ELAVL1 SPTLC1 RPL18A GAPDH AGO2 AGO3 SYNCRIP EIF4A3 RPL11 EIF4E MOV10 TSC1 STAT3 YTHDF3 MRPL43 MRPS35 DHX29 ROCK1 ACSL4 MRPS34 EIF4G3 MRPS18A POLDIP3 GSS AKT2 LARP4B MRPL27 QKI MRPS3…
2.31924e-16	250	2825	Catabolic process	FUCA2 RNASET2 GABARAPL2 CUL3 PSMA4 ANAPC4 OAT EXOSC7 PIK3C3 TOLLIP PGM1 DIS3 RRAGB HUWE1 MMP2 NSFL1C HNRNPM PSMA3 PSMB5 PSMA6 PYGB CCDC22 ASB9 FMR1 PSMD7 HMOX2 DHDH RNASEH2A CPVL PSMD3 PSMD11 TRIM2 HSPA8 UBE4A GAPDH GPD2 GLS PLA2G4A HMGCL APOA1 RAD23B IDE TARDBP PSMB2 PCID2 APOE PPT1 PSME3 VPS25 UBE2G1 RIDA SYNCRIP PSMB7 HADHB UBL7 NPEPPS IMPA2 WDR45B PSMA5 POLR2D ATG12 AUH LRSAM1 TKFC UBE3B QDPR…
2.31924e-16	284	3354	Macromolecule localization	RAP1A HRAS HUWE1 CCT7 NPEPPS CCT2 RUVBL2 UBL5 HEATR5B RABGAP1 ANK1 VPS13D ZC3H11A WAPL NUP133 NSF SAR1A XPO1 RAB18 SUN2 THOC5 ATP6V1D VTI1B TM9SF4 PIGU ATP11C ACD TIMM50 TNPO2 RAB3A BCCIP GOSR2 GRPEL1 HSPA8 COPZ1 NUP107 RAB35 KPNA1 SCAMP3 EXOC8 APOA1 SPCS2 PDZD11 ARL1 VPS26A PEX6 PCID2 TIMM17B NUP214 APOE XPO7 AFDN VPS25 XPO4 IPO8 NAPG TIMM10 STX17 NUP54 PMM2 WDR45B TIMM29 POLR2D ADPRH GOLGA7 LRS…
3.90334e-16	101	764	Heterocycle catabolic process	RNASET2 EXOSC7 DIS3 HNRNPM FMR1 HMOX2 RNASEH2A GAPDH TARDBP PCID2 SYNCRIP POLR2D ZFP36L2 HK1 RNASEH1 SAMD4B CNOT10 PDE2A EXOSC6 AL159163.1 PRODH2 NUDT3 ELAVL1 BLVRB CNOT1 AGO3 PUM1 MOV10 NUDT5 NUDT16 HSPA1B HSPA1A CYP2A6 ROCK1 ENO2 AGO2 LSM7 PRKAA1 LRPPRC HNRNPD EIF4A3 AIFM1 PGAM2 STAT3 MAGOHB CSDE1 HNRNPC APEX1 TBRG4 LARP1 INSR PDE12 YTHDF3 PSMA4 TPR NDC1 NUP133 NUP37 NT5C2 PGM1 XPO1 PSMC5 CNOT3…
5.02768e-16	66	381	RNA splicing, via transesterification reactions with bulged adenosine as nucleophile	SF3B2 HNRNPM SNRPD3 CRNKL1 FMR1 SF3A2 PRPF31 BUD31 C1QBP SRSF3 SRSF4 SNRPN SRPK2 C9ORF78 PRPF4 RBMX CWC15 SON SNRPE SRSF10 SF3B3 UBL5 RBMXL1 ISY1 U2AF2 HNRNPC SF3A1 SNW1 PNN PPWD1 SF3B1 SYNCRIP EIF4A3 CWC27 SRRM2 PPIH LSM2 PTBP1 STRAP WBP4 LSM7 LSM6 USP39 CDK13 HSPA8 ISY1-RAB43 DDX39A DDX17 CCAR1 ELAVL1 SRRT POLR2E CSTF2 HNRNPUL1 MAGOHB DNAJC8 HNRNPD PRCC POLR2D U2SURP CPSF2 NUDT21 SNUPN POLR2L G…
5.02768e-16	66	381	MRNA splicing, via spliceosome	SF3B2 HNRNPM SNRPD3 CRNKL1 FMR1 SF3A2 PRPF31 BUD31 C1QBP SRSF3 SRSF4 SNRPN SRPK2 C9ORF78 PRPF4 RBMX CWC15 SON SNRPE SRSF10 SF3B3 UBL5 RBMXL1 ISY1 U2AF2 HNRNPC SF3A1 SNW1 PNN PPWD1 SF3B1 SYNCRIP EIF4A3 CWC27 SRRM2 PPIH LSM2 PTBP1 STRAP WBP4 LSM7 LSM6 USP39 CDK13 HSPA8 ISY1-RAB43 DDX39A DDX17 CCAR1 ELAVL1 SRRT POLR2E CSTF2 HNRNPUL1 MAGOHB DNAJC8 HNRNPD PRCC POLR2D U2SURP CPSF2 NUDT21 SNUPN POLR2L G…
6.83047e-16	96	712	Nucleobase-containing compound catabolic process	RNASET2 EXOSC7 DIS3 HNRNPM FMR1 RNASEH2A GAPDH TARDBP PCID2 SYNCRIP POLR2D ZFP36L2 HK1 RNASEH1 SAMD4B CNOT10 PDE2A EXOSC6 AL159163.1 NUDT3 ELAVL1 CNOT1 AGO3 PUM1 MOV10 NUDT5 NUDT16 HSPA1B HSPA1A ROCK1 ENO2 AGO2 LSM7 PRKAA1 LRPPRC HNRNPD EIF4A3 AIFM1 PGAM2 STAT3 MAGOHB CSDE1 HNRNPC APEX1 TBRG4 LARP1 INSR PDE12 YTHDF3 PSMA4 TPR NDC1 NUP133 NUP37 NT5C2 PGM1 XPO1 PSMC5 CNOT3 PSMA3 PSMB5 PSMA6 PSMD7 R…
7.17367e-16	66	384	RNA splicing, via transesterification reactions	SF3B2 HNRNPM SNRPD3 CRNKL1 FMR1 SF3A2 PRPF31 BUD31 C1QBP SRSF3 SRSF4 SNRPN SRPK2 C9ORF78 PRPF4 RBMX CWC15 SON SNRPE SRSF10 SF3B3 UBL5 RBMXL1 ISY1 U2AF2 HNRNPC SF3A1 SNW1 PNN PPWD1 SF3B1 SYNCRIP EIF4A3 CWC27 SRRM2 PPIH LSM2 PTBP1 STRAP WBP4 LSM7 LSM6 USP39 CDK13 HSPA8 ISY1-RAB43 DDX39A DDX17 CCAR1 ELAVL1 SRRT POLR2E CSTF2 HNRNPUL1 MAGOHB DNAJC8 HNRNPD PRCC POLR2D U2SURP CPSF2 NUDT21 SNUPN POLR2L G…
1.02626e-15	62	347	Protein-containing complex disassembly	ADD1 SMARCB1 HSPA8 DNAJC6 STMN1 MAP1S ADD3 GAK SMARCD2 ARID1A SMARCA4 STX17 SMARCC2 SMARCC1 SCIN CAPG SPTB NSF VILL KIF5B CLASP1 ARHGEF2 UBQLN4 SYNJ1 INSR PPP1CA CHMP1B GABARAPL2 MRPL43 MRPS35 KIF2A MRPS34 MRPL28 SUPT16H MRPS18A MRPS31 MRPL27 MRPL2 MRPS30 MRPS27 MRPL3 MRPS2 PTCD3 DAP3 MRPS9 MRPL50 MRPL15 MRPS28 MRPL49 MRPL10 MRPS22 MRPL48 GADD45GIP1 MRPL14 MRPS23 MRPS11 MRPS16 MRPL30 MRPL38 MRPL5…
1.02626e-15	32	97	Mitochondrial translational termination	MRPL43 MRPS35 MRPS34 MRPL28 MRPS18A MRPS31 MRPL27 MRPL2 MRPS30 MRPS27 MRPL3 MRPS2 PTCD3 DAP3 MRPS9 MRPL50 MRPL15 MRPS28 MRPL49 MRPL10 MRPS22 MRPL48 GADD45GIP1 MRPL14 MRPS23 MRPS11 MRPS16 MRPL30 MRPL38 MRPL53 MRPL23 MRPL33
1.12416e-15	101	778	Aromatic compound catabolic process	RNASET2 EXOSC7 DIS3 HNRNPM FMR1 HMOX2 RNASEH2A GAPDH TARDBP PCID2 SYNCRIP POLR2D QDPR ZFP36L2 HK1 RNASEH1 SAMD4B CNOT10 PDE2A EXOSC6 AL159163.1 NUDT3 ELAVL1 BLVRB CNOT1 AGO3 PUM1 MOV10 NUDT5 NUDT16 HSPA1B HSPA1A CYP2A6 ROCK1 ENO2 AGO2 LSM7 PRKAA1 LRPPRC HNRNPD EIF4A3 AIFM1 PGAM2 STAT3 MAGOHB CSDE1 HNRNPC APEX1 TBRG4 LARP1 INSR PDE12 YTHDF3 PSMA4 TPR NDC1 NUP133 NUP37 NT5C2 PGM1 XPO1 PSMC5 CNOT3 P…
2.4757e-15	212	2308	Establishment of protein localization	HUWE1 NPEPPS UBL5 RABGAP1 VPS13D ZC3H11A NUP133 NSF SAR1A XPO1 RAB18 THOC5 VTI1B TIMM50 TNPO2 RAB3A BCCIP GOSR2 GRPEL1 HSPA8 COPZ1 NUP107 RAB35 KPNA1 SCAMP3 SPCS2 ARL1 VPS26A PEX6 PCID2 TIMM17B NUP214 XPO7 VPS25 XPO4 IPO8 NAPG TIMM10 STX17 NUP54 PMM2 TIMM29 POLR2D ADPRH GOLGA7 LRSAM1 TMED4 MCM3AP NUP35 CHCHD4 PMPCA RAB8B RAB8A STX8 TMED10 RAB11B IPO9 TIMM23B DNLZ GET4 TMED7-TICAM2 CHMP1B AC005670…
2.75315e-15	103	813	Organic cyclic compound catabolic process	RNASET2 EXOSC7 DIS3 HNRNPM FMR1 HMOX2 RNASEH2A GAPDH TARDBP PCID2 APOE SYNCRIP POLR2D QDPR ZFP36L2 HK1 RNASEH1 SAMD4B CNOT10 PDE2A EXOSC6 AL159163.1 PRODH2 NUDT3 ELAVL1 BLVRB CNOT1 AGO3 PUM1 MOV10 NUDT5 NUDT16 HSPA1B HSPA1A CYP2A6 ROCK1 ENO2 AGO2 LSM7 PRKAA1 LRPPRC HNRNPD EIF4A3 AIFM1 PGAM2 STAT3 MAGOHB CSDE1 HNRNPC APEX1 TBRG4 LARP1 INSR PDE12 YTHDF3 PSMA4 TPR NDC1 NUP133 NUP37 NT5C2 PGM1 XPO1 P…
2.7794e-15	99	765	Cellular nitrogen compound catabolic process	RNASET2 EXOSC7 DIS3 HNRNPM FMR1 HMOX2 RNASEH2A GAPDH TARDBP PCID2 SYNCRIP POLR2D ZFP36L2 HK1 RNASEH1 SAMD4B CNOT10 PDE2A EXOSC6 AL159163.1 NUDT3 ELAVL1 BLVRB CNOT1 AGO3 PUM1 MOV10 NUDT5 NUDT16 HSPA1B HSPA1A ROCK1 ENO2 AGO2 LSM7 PRKAA1 LRPPRC HNRNPD EIF4A3 AIFM1 PGAM2 STAT3 MAGOHB CSDE1 HNRNPC APEX1 TBRG4 LARP1 INSR PDE12 YTHDF3 PSMA4 TPR NDC1 NUP133 NUP37 NT5C2 PGM1 XPO1 PSMC5 CNOT3 PSMA3 PSMB5 P…
4.13516e-15	62	358	Regulation of mRNA metabolic process	HNRNPM FMR1 C1QBP SRSF3 SRSF4 TARDBP SRPK2 SYNCRIP C9ORF78 RBMX ZFP36L2 SON SAMD4B SRSF10 RBMXL1 CDK11A PTBP1 U2AF2 ELAVL1 CNOT1 PUM1 MOV10 VIRMA NUDT21 AHCYL1 CDK11B ROCK1 HSPA8 AGO2 HNRNPD HNRNPC DDX17 SNW1 APEX1 RNF40 PCID2 TBRG4 LARP1 PDE12 YTHDF3 SUPT5H PSMA4 EXOSC7 XPO1 DIS3 PSMC5 PSMA3 PSMB5 PSMA6 PSMD7 PSMD3 PSMD11 MAPK14 PSMB2 NUP214 PSME3 PSMB7 PSMA5 PAIP1 HSPA1A EXOSC6 PSMB3
4.13516e-15	203	2187	Protein transport	HUWE1 NPEPPS UBL5 RABGAP1 VPS13D ZC3H11A NUP133 NSF SAR1A XPO1 RAB18 THOC5 VTI1B TIMM50 TNPO2 RAB3A BCCIP GOSR2 GRPEL1 HSPA8 COPZ1 NUP107 RAB35 KPNA1 SCAMP3 SPCS2 ARL1 VPS26A PEX6 PCID2 TIMM17B NUP214 XPO7 VPS25 XPO4 IPO8 NAPG TIMM10 STX17 NUP54 PMM2 TIMM29 POLR2D ADPRH GOLGA7 LRSAM1 TMED4 MCM3AP NUP35 CHCHD4 PMPCA RAB8B RAB8A STX8 TMED10 RAB11B IPO9 TIMM23B DNLZ TMED7-TICAM2 CHMP1B AC005670.2 TI…
5.43831e-15	115	972	Protein localization to organelle	RAP1A HRAS HUWE1 CCT7 NPEPPS CCT2 UBL5 VPS13D WAPL NUP133 ATP6V1D VTI1B ACD TIMM50 TNPO2 GOSR2 GRPEL1 HSPA8 NUP107 KPNA1 SPCS2 PEX6 TIMM17B NUP214 VPS25 IPO8 TIMM10 NUP54 PMM2 TIMM29 LRSAM1 TRAPPC8 NUP35 CHCHD4 PMPCA IPO9 TIMM23B DNLZ GET4 AC005670.2 TIMM23 ANKRD13A TOLLIP HSP90AA1 SUN2 MFN2 RPA2 NUMA1 SORL1 EGF PML RAB8B STAT3 HSPA4 HDAC3 JUP KPNA2 ARL2 TPR PRKCZ XPO1 ATRX PES1 MICALL1 VAPA RAB3…
5.45629e-15	48	228	Cellular protein complex disassembly	ADD1 DNAJC6 STMN1 MAP1S ADD3 GAK SCIN CAPG SPTB NSF HSPA8 VILL CLASP1 ARHGEF2 SYNJ1 MRPL43 MRPS35 KIF2A MRPS34 MRPL28 MRPS18A MRPS31 MRPL27 MRPL2 MRPS30 MRPS27 MRPL3 MRPS2 PTCD3 DAP3 MRPS9 MRPL50 MRPL15 MRPS28 MRPL49 MRPL10 MRPS22 MRPL48 GADD45GIP1 MRPL14 MRPS23 MRPS11 MRPS16 MRPL30 MRPL38 MRPL53 MRPL23 MRPL33
6.29493e-15	214	2361	Organic substance catabolic process	FUCA2 RNASET2 CUL3 PSMA4 ANAPC4 OAT EXOSC7 TOLLIP PGM1 DIS3 HUWE1 NSFL1C HNRNPM PSMA3 PSMB5 PSMA6 PYGB CCDC22 ASB9 FMR1 PSMD7 HMOX2 DHDH RNASEH2A CPVL PSMD3 PSMD11 TRIM2 HSPA8 UBE4A GAPDH GPD2 GLS PLA2G4A HMGCL APOA1 RAD23B IDE TARDBP PSMB2 PCID2 APOE PPT1 PSME3 VPS25 UBE2G1 RIDA SYNCRIP PSMB7 HADHB UBL7 NPEPPS IMPA2 PSMA5 POLR2D AUH TKFC UBE3B QDPR ZFP36L2 HK1 CPT2 SYNJ1 UBQLN4 LDHD RNASEH1 CTSF…
1.34953e-14	204	2228	Peptide transport	HUWE1 NPEPPS UBL5 RABGAP1 VPS13D ZC3H11A NUP133 NSF SAR1A XPO1 RAB18 THOC5 VTI1B TIMM50 TNPO2 RAB3A BCCIP GOSR2 GRPEL1 HSPA8 COPZ1 NUP107 RAB35 KPNA1 SCAMP3 SPCS2 ARL1 VPS26A PEX6 PCID2 TIMM17B NUP214 XPO7 VPS25 XPO4 IPO8 NAPG TIMM10 STX17 NUP54 PMM2 TIMM29 POLR2D ADPRH GOLGA7 LRSAM1 TMED4 MCM3AP NUP35 CHCHD4 PMPCA RAB8B RAB8A STX8 TMED10 RAB11B IPO9 TIMM23B DNLZ TMED7-TICAM2 CHMP1B AC005670.2 TI…
1.85769e-14	206	2265	Amide transport	HUWE1 NPEPPS UBL5 RABGAP1 VPS13D ZC3H11A NUP133 NSF SAR1A XPO1 RAB18 THOC5 VTI1B TIMM50 TNPO2 RAB3A BCCIP GOSR2 GRPEL1 HSPA8 COPZ1 NUP107 RAB35 KPNA1 SCAMP3 SPCS2 ARL1 VPS26A PEX6 PCID2 TIMM17B NUP214 XPO7 VPS25 XPO4 IPO8 NAPG TIMM10 STX17 NUP54 PMM2 TIMM29 POLR2D ADPRH GOLGA7 LRSAM1 TMED4 MCM3AP NUP35 CHCHD4 PMPCA RAB8B RAB8A STX8 TMED10 RAB11B IPO9 TIMM23B DNLZ TMED7-TICAM2 CHMP1B AC005670.2 TI…
1.91198e-14	71	465	RNA catabolic process	RNASET2 EXOSC7 DIS3 HNRNPM FMR1 RNASEH2A TARDBP PCID2 SYNCRIP POLR2D ZFP36L2 RNASEH1 SAMD4B CNOT10 EXOSC6 AL159163.1 ELAVL1 CNOT1 AGO3 PUM1 MOV10 NUDT16 HSPA1B HSPA1A ROCK1 AGO2 LSM7 LRPPRC HNRNPD EIF4A3 MAGOHB CSDE1 HNRNPC APEX1 TBRG4 LARP1 PDE12 YTHDF3 PSMA4 XPO1 PSMC5 CNOT3 PSMA3 PSMB5 PSMA6 PSMD7 RPS16 RPL18A PSMD3 PSMD11 HSPA8 DDX6 MAPK14 PPP2CA RPL22 RPL21 PSMB2 NUP214 PSME3 RPS15A PSMB7 RP…
4.28494e-14	80	573	Cellular component disassembly	GABARAPL2 ADD1 SMARCB1 HSPA8 DNAJC6 STMN1 MAP1S WDR45B ATG12 ADD3 GAK ATG7 FIS1 SMARCD2 PADI2 ARID1A SMARCA4 STX17 SMARCC2 SMARCC1 SCIN CAPG SPTB NSF CTTN MUL1 MFN2 VILL AIFM1 KIF5B C1QA CLASP1 VPS13D ARHGEF2 EXOC8 UBQLN4 SH3PXD2B DCTN1 SYNJ1 INSR PPP1CA CHMP1B CX3CL1 MRPL43 MRPS35 KIF2A MRPS34 MRPL28 MMP2 SUPT16H MRPS18A MRPS31 MRPL27 MRPL2 MRPS30 MRPS27 KPNA1 MRPL3 MRPS2 PTCD3 DAP3 MRPS9 MRPL50…
6.26157e-14	80	577	Establishment of protein localization to organelle	HUWE1 NPEPPS UBL5 VPS13D NUP133 VTI1B TIMM50 TNPO2 GOSR2 GRPEL1 HSPA8 NUP107 KPNA1 SPCS2 PEX6 TIMM17B NUP214 VPS25 IPO8 TIMM10 NUP54 PMM2 TIMM29 LRSAM1 NUP35 CHCHD4 PMPCA IPO9 TIMM23B DNLZ AC005670.2 TIMM23 HSP90AA1 MFN2 SORL1 RAB8B STAT3 HSPA4 HDAC3 JUP KPNA2 TPR MAPK14 SSR3 TARDBP PRKAA1 AGT SCARB2 NUP58 PML BAG3 SNUPN KPNA4 ACD PDCD5 CCT7 HK1 CCT2 MFF RUVBL2 HGS LAMP1 HSPA1L FIS1 ECH1 RPS16 RP…
8.03036e-14	32	112	Translational termination	MRPL43 MRPS35 MRPS34 MRPL28 MRPS18A MRPS31 MRPL27 MRPL2 MRPS30 MRPS27 MRPL3 MRPS2 PTCD3 DAP3 MRPS9 MRPL50 MRPL15 MRPS28 MRPL49 MRPL10 MRPS22 MRPL48 GADD45GIP1 MRPL14 MRPS23 MRPS11 MRPS16 MRPL30 MRPL38 MRPL53 MRPL23 MRPL33
8.03474e-14	116	1024	Symbiont process	PML PPIH SMARCB1 THOC5 SNW1 VAPA SMC3 GAPDH TARDBP VAPB SRPK2 BCL2L1 CHMP1B PGLYRP1 PSMA4 SERPINB3 WAPL CDK13 PVR XPO1 EPS15 SF3B2 POLR2E PSMA3 PSMB5 FMR1 CRTC1 FKBP8 C1QBP HSPA8 NECTIN1 KPNA1 MSH6 NRP2 IDE PLCG1 EFNB2 PSMB2 LBP SYNCRIP PSMB7 SCARB2 DCAF1 DYNLT1 STOM EIF4E CXADR TSPAN7 WASF2 CTBP1 SHC1 FDPS GUCY1A1 SERINC5 STAT3 HCFC1 CTBP2 PACS1 GADD45GIP1 PRKRA KPNA2 CADM1 AP3M1 LAMP1 KPNA4 CD5…
1.00046e-13	286	3556	Cellular component biogenesis	ARHGEF7 HCCS VPS41 ZNF207 GABARAPL2 EIF4B EXOSC7 PIK3C3 SAR1A XPO1 PSMC5 ADD1 NSFL1C SNRPD3 PES1 ATP6V1D CRNKL1 FMR1 ACD SF3A2 RPS16 WASL BCCIP C1QBP PSMD11 MDN1 SUB1 NDUFS7 EXOC8 DR1 APOA1 APOE TUBG1 SRPK2 MRPS9 WDR45B RPL11 POLR2D ATG12 LRSAM1 ADD3 TRAPPC8 NRG1 VMA21 LSM6 DNAAF5 NDUFS5 RPS21 SYNPO2 NDUFAF3 MPI TAF7 CDH5 IBA57 MRPS11 SNRPE SHMT2 RUVBL2 COA5 SRSF10 ATG7 PARVA HSPA1B HSPA1A UQCC3 …
1.7349e-13	66	431	MRNA catabolic process	EXOSC7 HNRNPM FMR1 TARDBP PCID2 SYNCRIP POLR2D ZFP36L2 SAMD4B CNOT10 EXOSC6 ELAVL1 CNOT1 AGO3 PUM1 MOV10 NUDT16 HSPA1B HSPA1A ROCK1 AGO2 LSM7 HNRNPD EIF4A3 MAGOHB CSDE1 HNRNPC APEX1 TBRG4 LARP1 PDE12 YTHDF3 PSMA4 XPO1 DIS3 PSMC5 CNOT3 PSMA3 PSMB5 PSMA6 PSMD7 RPS16 RPL18A PSMD3 PSMD11 HSPA8 DDX6 MAPK14 PPP2CA RPL22 RPL21 PSMB2 NUP214 PSME3 RPS15A PSMB7 RPL11 PSMA5 RPL29 RPL9 LSM6 RPS21 PAIP1 LSM2 …
1.766e-13	224	2592	Nitrogen compound transport	HUWE1 NPEPPS UBL5 RABGAP1 GPM6B VPS13D ZC3H11A NUP133 NSF SAR1A XPO1 RAB18 THOC5 VTI1B TIMM50 TNPO2 RAB3A BCCIP GOSR2 GRPEL1 HSPA8 COPZ1 NUP107 RAB35 HRG KPNA1 SCAMP3 SPCS2 ARL1 SLC35B1 VPS26A PEX6 PCID2 TIMM17B NUP214 XPO7 VPS25 XPO4 IPO8 NAPG TIMM10 STX17 NUP54 RHCG PMM2 TIMM29 POLR2D ADPRH GOLGA7 LRSAM1 TMED4 MCM3AP NUP35 CHCHD4 PMPCA RAB8B RAB8A STX8 TMED10 SLC25A22 RAB11B IPO9 TIMM23B DNLZ T…
2.66481e-13	109	951	Viral process	PML PPIH SMARCB1 SNW1 VAPA SMC3 TARDBP VAPB SRPK2 BCL2L1 CHMP1B PSMA4 SERPINB3 WAPL CDK13 PVR XPO1 EPS15 SF3B2 POLR2E PSMA3 PSMB5 FMR1 CRTC1 FKBP8 C1QBP HSPA8 NECTIN1 KPNA1 MSH6 NRP2 IDE PLCG1 EFNB2 PSMB2 SYNCRIP PSMB7 SCARB2 DCAF1 DYNLT1 STOM EIF4E CXADR TSPAN7 WASF2 CTBP1 SHC1 FDPS SERINC5 STAT3 HCFC1 CTBP2 PACS1 GADD45GIP1 PRKRA KPNA2 CADM1 AP3M1 LAMP1 KPNA4 CD55 MAP3K5 UCKL1 ITSN2 OGA HSPA1B …
2.86732e-13	101	850	Nucleobase-containing small molecule metabolic process	UQCRC1 RRM2B SDHA NT5C2 CAD GNPNAT1 GMPR2 PRPS2 DHODH GAPDH ACOT9 HK1 FLAD1 SUCLG1 UQCRQ NUDT5 DTYMK AHCYL1 UQCRFS1 DCAKD MPI SHMT2 PDE2A PAPSS2 UQCC3 NDUFA7 NUDT3 ATP5ME UGDH HSPA8 DGUOK TP53I3 OARD1 PPCS MACROD1 ATP1B1 GUK1 AK3 GPAT4 G6PD GUCY1A1 MFN1 GIMAP7 NUDT16 HSPA1B HSPA1A ACSL4 UPRT MSH2 CDIPT NAMPT ENO2 HMGCL GPAM PANK2 MPP1 PRKAA1 PMM2 NDUFB9 NDUFC2 PGAM2 NDUFB6 STAT3 ASMTL AGPAT2 SUCL…
4.05289e-13	132	1264	Organophosphate metabolic process	UQCRC1 RRM2B IDI1 SDHA NT5C2 PIK3C3 CAD GMPR2 PIGU PRPS2 DHODH CDIPT GAPDH GPD2 PLA2G4A GPAM ACOT9 PIGT PLCG1 IMPA2 HK1 SYNJ1 FLAD1 FDPS SUCLG1 UQCRQ NUDT5 TTC7B DTYMK UQCRFS1 AGPAT2 DCAKD PIGG SHMT2 PDE2A GPAA1 PAPSS2 INPP5B UQCC3 PI4KA NDUFA7 NUDT3 ATP5ME MTMR2 HSPA8 PDGFRB TP53I3 APOA1 PPCS ANGPTL3 PNPLA8 MTMR6 ATP1B1 ITPKB GUK1 AK3 DBI GPAT4 G6PD GUCY1A1 MFN1 GIMAP7 NUDT16 HSPA1B HSPA1A PIGQ …
7.96346e-13	191	2126	Protein-containing complex assembly	HCCS VPS41 EIF4B SAR1A PSMC5 ADD1 SNRPD3 CRNKL1 ACD SF3A2 WASL C1QBP PSMD11 MDN1 SUB1 NDUFS7 EXOC8 DR1 APOA1 APOE TUBG1 SRPK2 RPL11 POLR2D ADD3 NRG1 VMA21 DNAAF5 NDUFS5 NDUFAF3 TAF7 MRPS11 SNRPE SHMT2 RUVBL2 COA5 SRSF10 UQCC3 ISY1 AGO2 STRAP OAT ELAVL1 HSD17B10 HSP90AA1 ATRX EPS15 FKBP1A SF3A1 PRPF31 UGDH DDX6 VWF ASF1A ALDH5A1 HRG GLS HMGCL ATL2 IDE CNOT1 AGO3 RAF1 ACTR2 PML RASA1 RBMX STOM TRAP…
9.3815e-13	92	753	Nucleotide metabolic process	UQCRC1 RRM2B SDHA NT5C2 CAD GMPR2 PRPS2 DHODH GAPDH ACOT9 HK1 FLAD1 SUCLG1 UQCRQ DTYMK UQCRFS1 DCAKD SHMT2 PDE2A PAPSS2 UQCC3 NDUFA7 NUDT3 ATP5ME HSPA8 TP53I3 PPCS ATP1B1 GUK1 AK3 GPAT4 G6PD GUCY1A1 NUDT5 MFN1 GIMAP7 NUDT16 HSPA1B HSPA1A ACSL4 UPRT MSH2 CDIPT NAMPT ENO2 DGUOK HMGCL GPAM PANK2 MPP1 PRKAA1 NDUFB9 NDUFC2 PGAM2 NDUFB6 STAT3 ASMTL AGPAT2 SUCLG2 PFAS DGAT1 UCKL1 NDUFC2-KCTD14 PDK3 NDUF…
1.63457e-12	117	1084	Interspecies interaction between organisms	PGLYRP1 PML PPIH SMARCB1 THOC5 SNW1 VAPA SMC3 GAPDH HRG TARDBP VAPB SRPK2 BCL2L1 CHMP1B PSMA4 SERPINB3 WAPL CDK13 PVR XPO1 EPS15 SF3B2 POLR2E PSMA3 PSMB5 FMR1 CRTC1 FKBP8 C1QBP HSPA8 NECTIN1 KPNA1 MSH6 NRP2 IDE PLCG1 EFNB2 PSMB2 LBP SYNCRIP PSMB7 SCARB2 DCAF1 DYNLT1 STOM EIF4E CXADR TSPAN7 WASF2 CTBP1 SHC1 FDPS GUCY1A1 SERINC5 STAT3 HCFC1 CTBP2 PACS1 GADD45GIP1 PRKRA KPNA2 CADM1 AP3M1 LAMP1 KPNA4…
1.71938e-12	92	761	Nucleoside phosphate metabolic process	UQCRC1 RRM2B SDHA NT5C2 CAD GMPR2 PRPS2 DHODH GAPDH ACOT9 HK1 FLAD1 SUCLG1 UQCRQ NUDT5 DTYMK UQCRFS1 DCAKD SHMT2 PDE2A PAPSS2 UQCC3 NDUFA7 NUDT3 ATP5ME HSPA8 TP53I3 PPCS ATP1B1 GUK1 AK3 GPAT4 G6PD GUCY1A1 MFN1 GIMAP7 NUDT16 HSPA1B HSPA1A ACSL4 UPRT MSH2 CDIPT NAMPT ENO2 DGUOK HMGCL GPAM PANK2 MPP1 PRKAA1 NDUFB9 NDUFC2 PGAM2 NDUFB6 STAT3 ASMTL AGPAT2 SUCLG2 PFAS DGAT1 UCKL1 NDUFC2-KCTD14 PDK3 NDUF…
3.31591e-12	79	610	Ribose phosphate metabolic process	UQCRC1 SDHA NT5C2 CAD GMPR2 PRPS2 DHODH GAPDH ACOT9 HK1 SUCLG1 UQCRQ NUDT5 UQCRFS1 DCAKD SHMT2 PDE2A PAPSS2 UQCC3 NDUFA7 NUDT3 ATP5ME HSPA8 PPCS ATP1B1 AK3 GPAT4 G6PD GUCY1A1 MFN1 GIMAP7 NUDT16 HSPA1B HSPA1A ACSL4 UPRT MSH2 ENO2 HMGCL PANK2 MPP1 PRKAA1 GUK1 NDUFB9 NDUFC2 PGAM2 NDUFB6 STAT3 SUCLG2 PFAS DGAT1 UCKL1 NDUFC2-KCTD14 PDK3 NDUFV3 INSR PDE12 NDUFB4 NDUFB7 NDUFS7 NDUFB10 NDUFS5 TPR NDC1 NU…
4.19371e-12	264	3309	Cellular component assembly	ARHGEF7 HCCS VPS41 ZNF207 GABARAPL2 EIF4B PIK3C3 SAR1A PSMC5 ADD1 NSFL1C SNRPD3 ATP6V1D CRNKL1 FMR1 ACD SF3A2 WASL BCCIP C1QBP PSMD11 MDN1 SUB1 NDUFS7 EXOC8 DR1 APOA1 APOE TUBG1 SRPK2 WDR45B RPL11 POLR2D ATG12 LRSAM1 ADD3 TRAPPC8 NRG1 VMA21 DNAAF5 NDUFS5 SYNPO2 NDUFAF3 TAF7 CDH5 IBA57 MRPS11 SNRPE SHMT2 RUVBL2 COA5 SRSF10 ATG7 PARVA HSPA1B HSPA1A UQCC3 ISY1 CYFIP1 AGO2 STRAP OAT ELAVL1 HSD17B10 H…
4.54033e-12	77	590	Ribonucleotide metabolic process	UQCRC1 SDHA NT5C2 CAD GMPR2 DHODH GAPDH ACOT9 HK1 SUCLG1 UQCRQ UQCRFS1 DCAKD SHMT2 PDE2A PAPSS2 UQCC3 NDUFA7 NUDT3 ATP5ME HSPA8 PPCS ATP1B1 AK3 GPAT4 GUCY1A1 NUDT5 MFN1 GIMAP7 NUDT16 HSPA1B HSPA1A ACSL4 UPRT MSH2 ENO2 HMGCL PANK2 MPP1 PRKAA1 GUK1 NDUFB9 NDUFC2 PGAM2 NDUFB6 STAT3 SUCLG2 PFAS DGAT1 UCKL1 NDUFC2-KCTD14 PDK3 NDUFV3 INSR PDE12 NDUFB4 NDUFB7 NDUFS7 NDUFB10 NDUFS5 TPR NDC1 NUP133 NUP37 …
4.62944e-12	35	153	Translational elongation	TSFM GFM1 EIF4A3 MRPL43 MRPS35 MRPS34 MRPL28 MRPS18A MRPS31 MRPL27 MRPL2 MRPS30 MRPS27 MRPL3 MRPS2 PTCD3 DAP3 MRPS9 MRPL50 MRPL15 MRPS28 MRPL49 MRPL10 MRPS22 MRPL48 GADD45GIP1 MRPL14 MRPS23 MRPS11 MRPS16 MRPL30 MRPL38 MRPL53 MRPL23 MRPL33
1.01857e-11	57	371	Ribonucleoside monophosphate metabolic process	UQCRC1 SDHA NT5C2 GAPDH HK1 UQCRQ UQCRFS1 SHMT2 UQCC3 NDUFA7 NUDT3 ATP5ME GMPR2 HSPA8 ATP1B1 AK3 NUDT5 HSPA1B HSPA1A CAD UPRT MSH2 PRPS2 DHODH ENO2 MPP1 PRKAA1 GUK1 NDUFB9 NDUFC2 PGAM2 NDUFB6 STAT3 PFAS UCKL1 NDUFC2-KCTD14 NDUFV3 INSR PDE12 NDUFB4 NDUFB7 NDUFS7 NDUFB10 NDUFS5 TPR NDC1 NUP133 NUP37 PGM1 NUP107 NUP214 NUP210 NUP54 NUP58 NUP205 NUP35 PRKAG1
1.01857e-11	40	201	Regulation of mRNA stability	HNRNPM FMR1 TARDBP SYNCRIP ZFP36L2 SAMD4B ELAVL1 PUM1 MOV10 ROCK1 HNRNPD HNRNPC APEX1 PCID2 TBRG4 LARP1 PDE12 YTHDF3 PSMA4 EXOSC7 XPO1 DIS3 PSMC5 PSMA3 PSMB5 PSMA6 PSMD7 PSMD3 PSMD11 HSPA8 MAPK14 PSMB2 NUP214 PSME3 PSMB7 PSMA5 PAIP1 HSPA1A EXOSC6 PSMB3
1.16309e-11	59	394	Nucleoside monophosphate metabolic process	UQCRC1 SDHA NT5C2 GAPDH HK1 UQCRQ UQCRFS1 SHMT2 UQCC3 NDUFA7 NUDT3 ATP5ME GMPR2 HSPA8 ATP1B1 AK3 NUDT5 HSPA1B HSPA1A CAD UPRT MSH2 PRPS2 DHODH ENO2 DGUOK MPP1 PRKAA1 GUK1 NDUFB9 NDUFC2 PGAM2 NDUFB6 DTYMK STAT3 PFAS UCKL1 NDUFC2-KCTD14 NDUFV3 INSR PDE12 NDUFB4 NDUFB7 NDUFS7 NDUFB10 NDUFS5 TPR NDC1 NUP133 NUP37 PGM1 NUP107 NUP214 NUP210 NUP54 NUP58 NUP205 NUP35 PRKAG1
1.73706e-11	42	223	Regulation of mRNA catabolic process	HNRNPM FMR1 TARDBP SYNCRIP ZFP36L2 SAMD4B ELAVL1 CNOT1 PUM1 MOV10 ROCK1 AGO2 HNRNPD HNRNPC APEX1 PCID2 TBRG4 LARP1 PDE12 YTHDF3 PSMA4 EXOSC7 XPO1 DIS3 PSMC5 PSMA3 PSMB5 PSMA6 PSMD7 PSMD3 PSMD11 HSPA8 MAPK14 PSMB2 NUP214 PSME3 PSMB7 PSMA5 PAIP1 HSPA1A EXOSC6 PSMB3
1.99107e-11	113	1072	Oxidation-reduction process	CYP51A1 MGST1 UQCRC1 SDHA PGM1 PYGB HMOX2 NDUFS7 ACO1 HADHB AUH GSTO1 CPT2 PRXL2B SUCLG1 UQCRQ TMX3 UQCRFS1 ETFDH SLC25A22 CYP2A13 CYP2A7 UQCC3 CYP2A6 NDUFA7 APOA1 TXN INSR GAA RRM2B ALDH18A1 NDUFB4 ADGRF5 HSD17B10 HSD17B2 BLVRB TXNL1 NDUFB7 TXN2 DHRS7 APEX1 GMPR2 DHODH SQLE DHDH ECH1 AKT2 ETHE1 UGDH GAPDH MAPK14 SOD2 ALDH5A1 COX7A2 TP53I3 GPD2 SPR KDSR KDM3B P4HA1 ALKBH7 PANK2 RTN4IP1 HSD17B7 PR…
2.41137e-11	102	928	Regulation of cellular catabolic process	RRAGB HNRNPM CCDC22 FMR1 TARDBP PSME3 SYNCRIP LRSAM1 ZFP36L2 DRAM2 SAMD4B HSPA1B HSPA1A ELAVL1 SPTLC1 RAD23B PTK2B CNOT1 APOE PRKAA1 PUM1 MOV10 CCAR2 STAT3 ROCK1 SIRT2 CTTN MTMR2 PSMC5 MUL1 RNF40 NAMPT MFN2 AGO2 LRPPRC HNRNPD SCARB2 EGF RPL11 TMF1 AIFM1 TSC1 PPP1CA SMARCC1 ATG7 HSP90AA1 GABARAPL2 VPS13D HNRNPC APEX1 AKT2 PCID2 SH3BP4 TBRG4 PML TLK2 BAG3 HSPB8 LARP1 UBQLN4 RAB8A INSR PDE12 YTHDF3 …
2.65201e-11	111	1050	Regulation of catabolic process	RRAGB HNRNPM CCDC22 ASB9 FMR1 TARDBP PSME3 SYNCRIP LRSAM1 ZFP36L2 DRAM2 SAMD4B HSPA1B HSPA1A ELAVL1 SPTLC1 RAD23B PTK2B CNOT1 APOE PRKAA1 ANGPTL3 PUM1 SORL1 MOV10 CCAR2 STAT3 SF3B3 CYP51A1 ROCK1 SIRT2 XPO1 CTTN MTMR2 PSMC5 MUL1 RNF40 NAMPT PSMD3 MFN2 AGO2 LRPPRC HNRNPD SCARB2 EGF RPL11 TMF1 AIFM1 NRG1 TSC1 PPP1CA SMARCC1 ATG7 HSP90AA1 GABARAPL2 VPS13D NSF HNRNPC APEX1 AKT2 PCID2 SH3BP4 TBRG4 PML …
3.02427e-11	73	565	Mitochondrion organization	HUWE1 NPEPPS UBL5 LIG3 GABARAPL2 TIMM50 SSBP1 GRPEL1 NDUFS7 MFN2 TIMM17B TIMM10 RHOT2 WDR45B TIMM29 ATG12 CHCHD4 PMPCA NDUFS5 MFN1 NDUFAF3 TMEM11 COA5 PDE2A ATG7 TIMM23B UQCC3 DNLZ FIS1 TIMM23 BCL2L1 HSP90AA1 MUL1 FAM162A MIGA2 CCAR2 MFF HSPA4 MIGA1 HSPA1A RRM2B CTTN DHODH RAB3A HMGCL ALKBH7 PANK2 PRKAA1 DYNLT1 BAG3 STAT3 GGCT VPS13D NDUFB4 HSD17B10 NDUFB7 PDCD5 COA1 SCO2 NDUFB10 NDUFB9 NDUFC2 ND…
4.65785e-11	241	3011	Organic substance transport	HUWE1 NPEPPS UBL5 RABGAP1 GPM6B VPS13D ZC3H11A NUP133 NSF SAR1A XPO1 RAB18 THOC5 VTI1B ATP11C TIMM50 TNPO2 RAB3A BCCIP GOSR2 GRPEL1 HSPA8 COPZ1 NUP107 RAB35 HRG KPNA1 SCAMP3 APOA1 SPCS2 ARL1 SLC35B1 VPS26A PEX6 PCID2 TIMM17B NUP214 APOE XPO7 VPS25 XPO4 IPO8 NAPG TIMM10 STX17 NUP54 PMM2 TIMM29 POLR2D ADPRH GOLGA7 LRSAM1 TMED4 MCM3AP NUP35 CHCHD4 PMPCA RAB8B RAB8A STX8 TMED10 SLCO2A1 SLC25A22 SLC25…
4.77483e-11	239	2980	Negative regulation of macromolecule metabolic process	SERPINB3 EXOSC7 CNOT3 MSH2 HNRNPM PPM1F FMR1 C1QBP KNG1 HRG MSH6 DR1 TARDBP RECK SERPINB6 CNOT1 PCID2 PRKRIP1 DNAJB1 UNK SYNCRIP AGT ITM2B POLR2D ZFP36L2 CAST MOV10 COPS2 SIN3A SAMD4B CNOT10 MTA1 HEXIM1 SERPINA3 NCOR2 SERPINB4 EXOSC6 AGO2 PTBP1 U2AF2 ELAVL1 SIRT2 FKBP1A SNW1 RPS6KA5 CTCF HSPA8 GAPDH TCERG1 SRSF4 PTPA TSHZ3 AGO3 SMARCA4 APOE PUM1 SORL1 SMARCC2 PML EIF4A3 RPL11 ECM1 DCAF1 PTPRJ COM…
5.4289e-11	56	376	Nucleoside triphosphate metabolic process	UQCRC1 SDHA CAD GAPDH HK1 SUCLG1 UQCRQ DTYMK UQCRFS1 SHMT2 UQCC3 NDUFA7 ATP5ME HSPA8 ATP1B1 AK3 NUDT5 MFN1 GIMAP7 HSPA1B HSPA1A RRM2B MSH2 ENO2 DGUOK PRKAA1 GUK1 NDUFB9 NDUFC2 PGAM2 NDUFB6 STAT3 UCKL1 NDUFC2-KCTD14 NDUFV3 INSR PDE12 NUDT16 NDUFB4 NDUFB7 NDUFS7 NDUFB10 NDUFS5 TPR NDC1 NUP133 NUP37 PGM1 NUP107 NUP214 NUP210 NUP54 NUP58 NUP205 NUP35 PRKAG1
5.4289e-11	40	212	Regulation of RNA stability	HNRNPM FMR1 TARDBP SYNCRIP ZFP36L2 SAMD4B ELAVL1 PUM1 MOV10 ROCK1 HNRNPD HNRNPC APEX1 PCID2 TBRG4 LARP1 PDE12 YTHDF3 PSMA4 EXOSC7 XPO1 DIS3 PSMC5 PSMA3 PSMB5 PSMA6 PSMD7 PSMD3 PSMD11 HSPA8 MAPK14 PSMB2 NUP214 PSME3 PSMB7 PSMA5 PAIP1 HSPA1A EXOSC6 PSMB3
5.6874e-11	108	1023	Exocytosis	SDF4 RAB3A EXOC8 EXOC6B STXBP5L RAB8B RAB8A STXBP6 EXOC3 RAB11B VPS41 VAMP3 SYTL4 NCS1 RAP1A ARFGEF2 VPS45 TMED10 CTBP2 CLASP1 HGS LAMP1 SCIN NSF FMR1 SYNJ1 ANK1 FUCA2 MGST1 PGLYRP1 RNASET2 SERPINB3 CDK13 ROCK1 TOLLIP PGM1 HSP90AA1 HUWE1 RAB18 TOM1 ATP6V1D VTI1B PYGB VAPA MAGED2 PSMD7 HMOX2 TSPAN14 PSMD3 PSMD11 HSPA8 TCIRG1 VWF LTA4H MAPK14 FAF2 KNG1 HRG NIT2 ACTR1B PADI2 APOA1 PLAU RAP2C F13A1 S…
6.67431e-11	73	575	Purine ribonucleotide metabolic process	UQCRC1 SDHA NT5C2 GMPR2 GAPDH ACOT9 HK1 SUCLG1 UQCRQ UQCRFS1 DCAKD SHMT2 PDE2A PAPSS2 UQCC3 NDUFA7 NUDT3 ATP5ME HSPA8 PPCS ATP1B1 AK3 GPAT4 GUCY1A1 NUDT5 MFN1 GIMAP7 NUDT16 HSPA1B HSPA1A ACSL4 MSH2 ENO2 HMGCL PANK2 MPP1 PRKAA1 GUK1 NDUFB9 NDUFC2 PGAM2 NDUFB6 STAT3 SUCLG2 PFAS DGAT1 NDUFC2-KCTD14 PDK3 NDUFV3 INSR PDE12 NDUFB4 NDUFB7 NDUFS7 NDUFB10 NDUFS5 TPR NDC1 NUP133 NUP37 PGM1 NUP107 NUP214 PP…
7.92389e-11	118	1166	Carboxylic acid metabolic process	OAT SDHA CAD EARS2 LTA4H GAPDH VNN2 NIT2 GLS HMGCL GPAM LIAS ACO1 P4HA1 HADHB YARS2 TARS2 AUH QDPR DDAH1 CARNMT1 HK1 CPT2 SUCLG1 LDHD AHCYL1 SHMT2 CYP2A13 CYP2A7 PRODH2 CYP2A6 DARS2 UGDH ALDH5A1 FAAH ANGPTL3 PNPLA8 NAAA EGF PTGR2 MGST3 GSTO1 ACAD9 PYCR1 ABCC2 ITIH1 ALDH18A1 ACSL4 MCCC1 GCAT RENBP ECH1 ENO2 MAPK14 QKI PLA2G4A ITIH5 ALKBH7 PRKAA1 CSAD GCSH PTGES2 PRXL2B GPAT4 ITIH3 PGAM2 ACSF2 STAT…
9.04383e-11	60	426	Regulation of cellular amide metabolic process	CNOT3 FMR1 C1QBP CNOT1 UNK POLR2D ZFP36L2 PAIP1 TRMT10C SAMD4B CNOT10 CYFIP1 ELAVL1 GAPDH TSFM AGO2 AGO3 APOE SYNCRIP SORL1 EIF4A3 EIF4E MOV10 TSC1 STAT3 YTHDF3 DHX29 ROCK1 EIF4G3 POLDIP3 AKT2 LARP4B QKI MRPS27 RPL22 PTK2B ZNF706 ACO1 HABP4 PTCD3 RIDA PUM1 EIF4E2 TACO1 LRPPRC HNRNPD GUF1 LARP1 SHMT2 TPR PDK3 NCL TRAP1 TMED10 COA3 EIF3C PPP1CA PRKAA1 EIF4B PDP1
1.21779e-10	75	607	Purine nucleotide metabolic process	UQCRC1 SDHA NT5C2 GMPR2 PRPS2 GAPDH ACOT9 HK1 SUCLG1 UQCRQ UQCRFS1 DCAKD SHMT2 PDE2A PAPSS2 UQCC3 NDUFA7 NUDT3 ATP5ME HSPA8 PPCS ATP1B1 GUK1 AK3 GPAT4 GUCY1A1 NUDT5 MFN1 GIMAP7 NUDT16 HSPA1B HSPA1A ACSL4 MSH2 ENO2 DGUOK HMGCL PANK2 MPP1 PRKAA1 NDUFB9 NDUFC2 PGAM2 NDUFB6 STAT3 SUCLG2 PFAS DGAT1 NDUFC2-KCTD14 PDK3 NDUFV3 INSR PDE12 NDUFB4 NDUFB7 NDUFS7 NDUFB10 NDUFS5 TPR NDC1 NUP133 NUP37 PGM1 NUP1…
1.39865e-10	78	646	Purine-containing compound metabolic process	UQCRC1 SDHA NT5C2 GMPR2 PRPS2 GAPDH ACOT9 HK1 SUCLG1 UQCRQ AHCYL1 UQCRFS1 DCAKD SHMT2 PDE2A PAPSS2 UQCC3 NDUFA7 NUDT3 ATP5ME HSPA8 DGUOK OARD1 PPCS MACROD1 ATP1B1 GUK1 AK3 GPAT4 GUCY1A1 NUDT5 MFN1 GIMAP7 NUDT16 HSPA1B HSPA1A ACSL4 MSH2 ENO2 HMGCL PANK2 MPP1 PRKAA1 NDUFB9 NDUFC2 PGAM2 NDUFB6 STAT3 SUCLG2 PFAS DGAT1 NDUFC2-KCTD14 PDK3 NDUFV3 INSR PDE12 NDUFB4 NDUFB7 NDUFS7 NDUFB10 NDUFS5 TPR NDC1 N…
2.05512e-10	274	3597	Phosphorus metabolic process	CX3CL1 CDK11A UQCRC1 MAP4K3 RRM2B WNK1 CDK13 IDI1 PRKCZ SDHA NT5C2 PIK3C3 CAD PPM1F GNPNAT1 RPS6KA5 GMPR2 PIGU PRPS2 FMR1 STK24 DHODH CDIPT STK3 AKT2 BCCIP CCNY GTF2H1 GAPDH PDGFRB GPD2 PLA2G4A GPAM PTK2B ACOT9 PKN1 PIGT PLCG1 PRKRIP1 DUSP9 PPIL4 RAF1 PRKAA1 NEK1 BMP2K IMPA2 CTTNBP2NL DCAF1 HK1 NRG1 EYA3 SYNJ1 FLAD1 SHC1 FDPS SUCLG1 UQCRQ NUDT5 TTC7B ILK DTYMK UQCRFS1 AGPAT2 INSR OXSR1 DCAKD PIGG…
2.26698e-10	54	368	Regulation of translation	CNOT3 FMR1 C1QBP CNOT1 UNK POLR2D ZFP36L2 PAIP1 TRMT10C SAMD4B CNOT10 CYFIP1 ELAVL1 GAPDH TSFM AGO2 AGO3 SYNCRIP EIF4A3 EIF4E MOV10 TSC1 STAT3 YTHDF3 DHX29 ROCK1 EIF4G3 POLDIP3 AKT2 LARP4B QKI MRPS27 RPL22 PTK2B ZNF706 ACO1 HABP4 PTCD3 RIDA PUM1 EIF4E2 TACO1 LRPPRC HNRNPD GUF1 LARP1 SHMT2 TPR NCL TRAP1 COA3 EIF3C PPP1CA EIF4B
2.65355e-10	188	2226	Cellular response to stress	RECQL LIG3 MAP4K3 GABARAPL2 HPF1 XRCC1 HSP90AA1 RRAGB HUWE1 MSH2 HNRNPM APEX1 FMR1 STK24 ACD STK3 RNASEH2A BCCIP HSPA8 UBE4A HSPA9 MSH6 RPA2 PDS5A DEK PRKAA1 APTX NEK1 PML POLR2D MSRB2 HYOU1 XPC EYA3 BCL2L1 OXSR1 HSPA6 MTA1 DIABLO TRRAP MAP3K5 ATG7 ZNF652 HSPA1B HSPA1A HSPA1L HSBP1 MGST1 CUL3 BOD1L1 TPR SIRT2 EXD2 MUL1 PLEKHA1 ASF1A FAM162A RAD23B VAPB ALKBH7 ASH2L DNAJB1 MYBBP1A ACTR2 SLC12A6 NP…
2.65355e-10	56	392	Golgi vesicle transport	NSF SAR1A VTI1B GOSR2 GOSR1 COPZ1 EXOC6B GOLGA7 TRAPPC8 TMED4 TRAPPC10 RAB8B RAB8A STXBP6 LMAN2 TRAPPC1 TMED10 BET1L TRAPPC4 TMED7-TICAM2 AC005670.2 ANK1 CUL3 CSK SORT1 SORL1 HYOU1 VAMP3 LMF1 ARL1 STX17 BICD2 TRAPPC2B EPS15 VAPA CCDC22 VAPB ARFGEF2 CNIH4 PEF1 GAK LAMP1 GABARAPL2 MON2 GOLGA3 USE1 F7 KIF2A SPTB KIFAP3 SCAMP3 NAPG TRAPPC9 CD55 DCTN1 ANKRD28
3.98885e-10	271	3570	Phosphate-containing compound metabolic process	CX3CL1 CDK11A UQCRC1 MAP4K3 RRM2B WNK1 CDK13 IDI1 PRKCZ SDHA NT5C2 PIK3C3 CAD PPM1F RPS6KA5 GMPR2 PIGU PRPS2 FMR1 STK24 DHODH CDIPT STK3 AKT2 BCCIP CCNY GTF2H1 GAPDH PDGFRB GPD2 PLA2G4A GPAM PTK2B ACOT9 PKN1 PIGT PLCG1 PRKRIP1 DUSP9 PPIL4 RAF1 PRKAA1 NEK1 BMP2K IMPA2 CTTNBP2NL DCAF1 HK1 NRG1 EYA3 SYNJ1 FLAD1 SHC1 FDPS SUCLG1 UQCRQ NUDT5 TTC7B ILK DTYMK UQCRFS1 AGPAT2 INSR OXSR1 DCAKD PIGG SHMT2 P…
5.94418e-10	96	901	Regulated exocytosis	SDF4 RAB3A RAB11B VPS41 VAMP3 NCS1 RAP1A STXBP5L TMED10 CTBP2 LAMP1 SCIN FMR1 SYNJ1 FUCA2 MGST1 PGLYRP1 RNASET2 SERPINB3 CDK13 ROCK1 TOLLIP PGM1 HSP90AA1 HUWE1 RAB18 TOM1 ATP6V1D VTI1B PYGB VAPA MAGED2 SYTL4 PSMD7 HMOX2 TSPAN14 PSMD3 PSMD11 HSPA8 TCIRG1 VWF LTA4H MAPK14 FAF2 KNG1 HRG NIT2 ACTR1B PADI2 APOA1 PLAU RAP2C F13A1 SERPINB6 FGL2 SLC44A2 HABP4 CD63 PSMB7 ACTR2 EGF GALNS PSMA5 ECM1 ILF2 SC…
6.23961e-10	141	1537	Macromolecule catabolic process	RNASET2 CUL3 PSMA4 ANAPC4 EXOSC7 TOLLIP DIS3 HUWE1 NSFL1C HNRNPM PSMA3 PSMB5 PSMA6 PYGB CCDC22 ASB9 FMR1 PSMD7 RNASEH2A CPVL PSMD3 PSMD11 TRIM2 HSPA8 UBE4A RAD23B IDE TARDBP PSMB2 PCID2 APOE PPT1 PSME3 VPS25 UBE2G1 SYNCRIP PSMB7 UBL7 PSMA5 POLR2D UBE3B ZFP36L2 UBQLN4 RNASEH1 CTSF SAMD4B CNOT10 HSPA1B HSPA1A EXOSC6 AL159163.1 PSMB3 ELAVL1 PSMC5 PTK2B CNOT1 AGO3 PUM1 SORL1 PML TGFB1I1 MOV10 CCAR2 G…
7.05042e-10	52	357	Purine ribonucleoside monophosphate metabolic process	UQCRC1 SDHA NT5C2 GAPDH HK1 UQCRQ UQCRFS1 SHMT2 UQCC3 NDUFA7 NUDT3 ATP5ME GMPR2 HSPA8 ATP1B1 AK3 NUDT5 HSPA1B HSPA1A MSH2 ENO2 MPP1 PRKAA1 GUK1 NDUFB9 NDUFC2 PGAM2 NDUFB6 STAT3 PFAS NDUFC2-KCTD14 NDUFV3 INSR PDE12 NDUFB4 NDUFB7 NDUFS7 NDUFB10 NDUFS5 TPR NDC1 NUP133 NUP37 PGM1 NUP107 NUP214 NUP210 NUP54 NUP58 NUP205 NUP35 PRKAG1
7.76076e-10	52	358	Purine nucleoside monophosphate metabolic process	UQCRC1 SDHA NT5C2 GAPDH HK1 UQCRQ UQCRFS1 SHMT2 UQCC3 NDUFA7 NUDT3 ATP5ME GMPR2 HSPA8 ATP1B1 AK3 NUDT5 HSPA1B HSPA1A MSH2 ENO2 MPP1 PRKAA1 GUK1 NDUFB9 NDUFC2 PGAM2 NDUFB6 STAT3 PFAS NDUFC2-KCTD14 NDUFV3 INSR PDE12 NDUFB4 NDUFB7 NDUFS7 NDUFB10 NDUFS5 TPR NDC1 NUP133 NUP37 PGM1 NUP107 NUP214 NUP210 NUP54 NUP58 NUP205 NUP35 PRKAG1
9.21652e-10	121	1256	Oxoacid metabolic process	OAT SDHA CAD EARS2 LTA4H GAPDH VNN2 NIT2 GLS HMGCL GPAM LIAS ACO1 P4HA1 HADHB YARS2 TARS2 AUH QDPR DDAH1 CARNMT1 HK1 CPT2 SUCLG1 LDHD AHCYL1 SHMT2 CYP2A13 CYP2A7 PAPSS2 PRODH2 CYP2A6 DARS2 UGDH ALDH5A1 FAAH ANGPTL3 PNPLA8 NAAA EGF PTGR2 MGST3 GSTO1 ACAD9 PYCR1 ABCC2 ITIH1 ALDH18A1 ACSL4 MCCC1 GCAT RENBP ECH1 ENO2 MAPK14 QKI PLA2G4A ITIH5 ALKBH7 PRKAA1 SUOX CSAD GCSH PTGES2 PRXL2B GPAT4 ITIH3 PGAM…
9.64194e-10	38	213	Protein import	NUP133 TIMM50 TNPO2 GRPEL1 NUP107 KPNA1 PEX6 TIMM17B NUP214 IPO8 TIMM10 NUP54 TIMM29 NUP35 CHCHD4 IPO9 TIMM23B DNLZ TIMM23 HSP90AA1 APOE RAB8B STAT3 HSPA4 HDAC3 JUP KPNA2 TPR MAPK14 TARDBP AGT NUP58 PML SNUPN KPNA4 PDCD5 BAG3 HSPA8
9.71035e-10	94	883	Membrane organization	VPS41 SAR1A NSFL1C SUN2 VTI1B ATP11C RAB3A GOSR2 GOSR1 TIMM10 STX17 TIMM29 RAB8B RAB8A STX8 TMEM11 DNM3 GET4 AC005670.2 HSP90AA1 MUL1 MICALL1 SYTL4 WASL MFN2 APOE VPS39 STXBP6 TMED10 HSPA4 BCL2L1 HSPA1A VAMP3 CRKL ZMYND8 SPG11 AKT2 ALKBH7 MYOF DYNLT1 FNTA STAT3 KIF5B BET1L MBP CUL3 VAPA PDCD5 TIMM50 ATL2 TARDBP VAPB PPT1 FLOT2 RHOT2 PEF1 ARHGAP25 REEP3 MFN1 SNX18 HGS DCTN1 UQCC3 PI4KA CHMP1B AP2B…
1.41812e-09	32	159	MRNA transport	ZC3H11A THOC5 NUP107 PCID2 POLR2D MCM3AP TPR NUP133 POLDIP3 SRSF3 NDC1 NUP37 XPO1 FMR1 MAGOHB QKI NUP214 XPO7 NUP210 LRPPRC NUP54 G3BP2 NUP58 EIF4A3 NUP205 NUP35 BICD2 DDX39A U2AF2 SRSF4 EIF4E CPSF2
1.5627e-09	67	542	Generation of precursor metabolites and energy	UQCRC1 SDHA PGM1 PYGB GAPDH NDUFS7 HMGCL ACO1 HK1 SUCLG1 UQCRQ UQCRFS1 ETFDH SLC25A22 SHMT2 UQCC3 NDUFA7 ATP5ME INSR GAA ADGRF5 MSH2 DHDH AKT2 ENO2 ALDH5A1 COX7A2 PANK2 PRKAA1 MYBBP1A PPP1R1A NDUFB9 PTGES2 NDUFC2 QDPR PGAM2 NDUFB6 AC011511.1 STAT3 SUCLG2 PPP1CA GLRX5 TXNRD1 NDUFC2-KCTD14 FDX2 IDE TRAP1 NDUFV3 PDE12 TBRG4 NDUFB4 NDUFB7 NDUFB10 NDUFS5 TPR NDC1 NUP133 NUP37 NUP107 GPD2 NUP214 NUP210…
1.56312e-09	120	1253	Cellular protein-containing complex assembly	HCCS VPS41 EIF4B PSMC5 ADD1 SNRPD3 CRNKL1 ACD SF3A2 WASL C1QBP PSMD11 MDN1 NDUFS7 EXOC8 DR1 TUBG1 SRPK2 RPL11 POLR2D ADD3 NRG1 VMA21 DNAAF5 NDUFS5 NDUFAF3 TAF7 MRPS11 SNRPE RUVBL2 COA5 SRSF10 UQCC3 ISY1 AGO2 STRAP SAR1A HSP90AA1 ATRX EPS15 FKBP1A SF3A1 PRPF31 DDX6 ASF1A CNOT1 AGO3 ACTR2 RASA1 NUDT21 STXBP6 HSPA4 SMAD2 HSPA1A DCTN1 NAP1L4 ARL2 AP2B1 SCIN CAPG VAMP3 SIRT2 SPTB CTTN SMARCB1 RAB3A CO…
1.89714e-09	51	356	Ribonucleoside triphosphate metabolic process	UQCRC1 SDHA CAD GAPDH HK1 UQCRQ UQCRFS1 SHMT2 UQCC3 NDUFA7 ATP5ME HSPA8 ATP1B1 AK3 NUDT5 MFN1 GIMAP7 HSPA1B HSPA1A MSH2 ENO2 PRKAA1 GUK1 NDUFB9 NDUFC2 PGAM2 NDUFB6 STAT3 UCKL1 NDUFC2-KCTD14 NDUFV3 INSR PDE12 NDUFB4 NDUFB7 NDUFS7 NDUFB10 NDUFS5 TPR NDC1 NUP133 NUP37 PGM1 NUP107 NUP214 NUP210 NUP54 NUP58 NUP205 NUP35 PRKAG1
2.08427e-09	51	357	Purine nucleoside triphosphate metabolic process	UQCRC1 SDHA GAPDH HK1 UQCRQ UQCRFS1 SHMT2 UQCC3 NDUFA7 ATP5ME HSPA8 ATP1B1 AK3 NUDT5 MFN1 GIMAP7 HSPA1B HSPA1A MSH2 ENO2 DGUOK PRKAA1 GUK1 NDUFB9 NDUFC2 PGAM2 NDUFB6 STAT3 NDUFC2-KCTD14 NDUFV3 INSR PDE12 NUDT16 NDUFB4 NDUFB7 NDUFS7 NDUFB10 NDUFS5 TPR NDC1 NUP133 NUP37 PGM1 NUP107 NUP214 NUP210 NUP54 NUP58 NUP205 NUP35 PRKAG1

## Sheet: Cortex_RehVsCon_MF
GO_ DEPs_Cortex_RehVsCon_MF
Gene Ontology enriched terms (molecular functions) in the one-humped Arabian camel kidney cortex during rehydration. Based on the DEPs detected in rehydration compared to control.
Enrichment FDR	Genes in list	Total genes	Functional Category	Genes
3.34435e-42	244	1839	RNA binding	CSDE1 ZNF207 PTBP1 STRAP NSUN2 STAU2 TPR FAM120A RRP12 NOP58 MRPL43 ZC3H11A ALDH18A1 CCAR1 MRPS35 EIF4B U2AF2 SUGP2 ZC3H15 CDK13 ELAVL1 DHX29 SMC1A HSD17B10 EIF4G3 ZNF638 TNS1 HSP90AA1 MRPL28 HUWE1 SRRT ADD1 SF3B2 HNRNPC SUPT16H HNRNPM CRKL SF3A1 SNRPD3 PES1 DDX17 POLDIP3 SNW1 APEX1 PNN CRNKL1 CSTF2 FMR1 PIN4 FNDC3A MRPS31 SF3A2 TRMT1 FAM32A RPS16 HNRNPUL1 PRPF31 RPL18A SSBP1 FUBP3 LARP4B BCCIP N…
1.81505e-12	252	3048	Anion binding	OAT SIRT2 SDHA HSP90AA1 MSH2 ITPR3 GSS PYGB TUBB1 PRPS2 TUBB4A C1QBP DRG2 HSPA8 HSPA9 HRG MSH6 PLA2G4A APOA1 DENND1A ARL1 APOE TUBG1 MTO1 DBT RHOT2 WDR45B QDPR DDAH1 NUP35 LDHD STXBP6 HSPA6 SH3PXD2B ACAD9 GIMAP7 SHMT2 PDE2A AC092143.1 HSPA1B HSPA1A HSPA1L ADGRG1 PRODH2 TUBB3 CDK11A PPP5C MAP4K3 WNK1 PDK3 RRAGB RAB18 MICALL1 RPS6KA5 STK3 PDCD5 AKT2 PLEKHA1 RAB35 TP53I3 PTPA IDE RAP2C SRPK2 NUMA1 M…
1.21292e-11	231	2776	Small molecule binding	OAT SIRT2 SDHA HSP90AA1 MSH2 ITPR3 GNPNAT1 PYGB TUBB1 PRPS2 TUBB4A C1QBP DRG2 GRPEL1 HSPA8 HSPA9 MSH6 APOA1 ARL1 APOE TUBG1 MTO1 DBT RHOT2 QDPR DDAH1 LDHD LMAN2 NUDT6 HSPA6 ACAD9 GIMAP7 SHMT2 PDE2A AC092143.1 HSPA1B HSPA1A HSPA1L PRODH2 TUBB3 CDK11A PPP5C MAP4K3 WNK1 PDK3 RRAGB RAB18 RPS6KA5 GSS STK3 AKT2 RAB35 TP53I3 PTPA IDE RAP2C OARD1 SRPK2 RBP4 YARS2 MMAB EIF4A3 PRKACB ATP1B1 TLK2 BAG3 DBI G…
1.39789e-11	204	2367	Nucleoside phosphate binding	SIRT2 SDHA HSP90AA1 MSH2 TUBB1 PRPS2 TUBB4A DRG2 GRPEL1 HSPA8 HSPA9 MSH6 ARL1 TUBG1 MTO1 RHOT2 QDPR LDHD NUDT6 HSPA6 ACAD9 GIMAP7 PDE2A AC092143.1 HSPA1B HSPA1A HSPA1L PRODH2 TUBB3 CDK11A PPP5C MAP4K3 WNK1 PDK3 RRAGB RAB18 RPS6KA5 GSS STK3 AKT2 RAB35 TP53I3 PTPA IDE RAP2C SRPK2 EIF4A3 PRKACB ATP1B1 TLK2 BAG3 DBI G6PD SIK3 RAB8B RAB8A INSR OXSR1 HRAS RAB11B RABL6 MAP3K5 NUDT16 CDK11B RECQL LIG3 AB…
2.0348e-11	203	2366	Nucleotide binding	SIRT2 SDHA HSP90AA1 MSH2 TUBB1 PRPS2 TUBB4A DRG2 GRPEL1 HSPA8 HSPA9 MSH6 ARL1 TUBG1 MTO1 RHOT2 QDPR LDHD NUDT6 HSPA6 ACAD9 GIMAP7 PDE2A AC092143.1 HSPA1B HSPA1A HSPA1L PRODH2 TUBB3 CDK11A PPP5C MAP4K3 WNK1 PDK3 RRAGB RAB18 RPS6KA5 GSS STK3 AKT2 RAB35 TP53I3 PTPA IDE RAP2C SRPK2 EIF4A3 PRKACB ATP1B1 TLK2 BAG3 DBI G6PD SIK3 RAB8B RAB8A INSR OXSR1 HRAS RAB11B RABL6 MAP3K5 NUDT16 CDK11B RECQL LIG3 AB…
1.02979e-09	37	197	Structural constituent of ribosome	RPS15A MRPL43 MRPS35 SRBD1 MRPL28 MRPS18A RPS16 MRPL27 MRPL2 MRPL3 RPL21 MRPS2 DAP3 MRPS9 MRPL15 RPL11 MRPL49 MRPL10 RPL29 RPL9 RPS21 MRPS22 MRPS11 MRPS16 MRPL23 RPL17 MRPS34 MRPS31 RPL18A MRPS30 RPL22 MRPL14 MRPS23 MRPL30 MRPL33 RPL36A-HNRNPH2 NDUFA7
3.1598e-09	178	2114	Purine nucleotide binding	HSP90AA1 MSH2 TUBB1 PRPS2 TUBB4A DRG2 GRPEL1 HSPA8 HSPA9 MSH6 ARL1 TUBG1 RHOT2 HSPA6 ACAD9 GIMAP7 PDE2A AC092143.1 HSPA1B HSPA1A HSPA1L TUBB3 CDK11A PPP5C MAP4K3 WNK1 PDK3 RRAGB RAB18 RPS6KA5 GSS STK3 AKT2 RAB35 PTPA IDE RAP2C SRPK2 EIF4A3 PRKACB ATP1B1 TLK2 BAG3 DBI SIK3 RAB8B RAB8A INSR OXSR1 HRAS RAB11B RABL6 MAP3K5 NUDT16 CDK11B RECQL LIG3 ABCC2 ABCF2 ALDH18A1 CDK13 DHX29 PRKCZ ROCK1 ACSL4 KI…
3.8527e-09	50	344	Cadherin binding	CAPG ZC3H15 DHX29 CTTN EPS15 ADD1 NUDC GOLGA3 CRKL MICALL1 VAPA EMD STK24 HSPA8 DDX6 CLINT1 HDLBP TMPO VAPB EPS15L1 AFDN ARHGEF16 DNAJB1 ARGLU1 FLNB BZW2 BAG3 CAST LARP1 FMNL2 WASF2 ABCF3 RPL29 S100A11 GAPVD1 STXBP6 KIF5B HCFC1 JUP EXOC3 RAB11B PTPN1 PARVA HSPA1A PPME1 PI4KA CDH5 PPP1CA PTPRM CTNNAL1
4.36587e-09	172	2036	Purine ribonucleoside triphosphate binding	HSP90AA1 MSH2 TUBB1 PRPS2 TUBB4A DRG2 HSPA8 HSPA9 MSH6 ARL1 TUBG1 RHOT2 HSPA6 GIMAP7 AC092143.1 HSPA1B HSPA1A HSPA1L TUBB3 CDK11A PPP5C MAP4K3 WNK1 PDK3 RRAGB RPS6KA5 GSS STK3 AKT2 RAB35 PTPA IDE RAP2C SRPK2 EIF4A3 PRKACB ATP1B1 TLK2 SIK3 RAB8A INSR OXSR1 HRAS RAB11B RABL6 MAP3K5 NUDT16 CDK11B RECQL LIG3 ABCC2 ABCF2 ALDH18A1 CDK13 DHX29 PRKCZ ROCK1 ACSL4 KIF2A ATP2B1 SMC1A NSF MARK3 MCCC1 PIK3C3 …
4.78171e-09	192	2353	Enzyme binding	ARHGEF7 NISCH RABGAP1 RALBP1 CUL3 ANAPC4 TOLLIP ACD ELP4 TCIRG1 DENND1A ARFGEF2 TRAP1 PRKRIP1 CTTNBP2NL ADPRH STXBP5L CAST CCAR2 SHC1 ZNF326 RPRD2 STXBP6 TRAPPC1 SRGAP2C PPP1CA JUP TAF7 MTA1 SUMO3 SRGAP2B NCOR2 TRAPPC4 HSPA1B HSPA1A SRGAP2 TPR WNK1 DIS3 ARHGEF18 VWF FAF2 ARHGEF2 PTPA PKN1 AGO2 RAB3IP ARHGEF16 SBF2 EGF PRKACB DOCK1 EIF4E TRAF6 RCC1 PRKAG1 PPME1 CDK13 ELAVL1 PRKCZ ROCK1 NSF XPO1 NS…
6.27797e-09	176	2116	Ribonucleotide binding	HSP90AA1 MSH2 TUBB1 PRPS2 TUBB4A DRG2 HSPA8 HSPA9 MSH6 ARL1 TUBG1 RHOT2 HSPA6 ACAD9 GIMAP7 PDE2A AC092143.1 HSPA1B HSPA1A HSPA1L TUBB3 CDK11A PPP5C MAP4K3 WNK1 PDK3 RRAGB RAB18 RPS6KA5 GSS STK3 AKT2 RAB35 PTPA IDE RAP2C SRPK2 EIF4A3 PRKACB ATP1B1 TLK2 DBI SIK3 RAB8B RAB8A INSR OXSR1 HRAS RAB11B RABL6 MAP3K5 NUDT16 CDK11B RECQL LIG3 ABCC2 ABCF2 ALDH18A1 CDK13 DHX29 PRKCZ ROCK1 ACSL4 KIF2A ATP2B1 S…
6.27797e-09	175	2101	Purine ribonucleotide binding	HSP90AA1 MSH2 TUBB1 PRPS2 TUBB4A DRG2 HSPA8 HSPA9 MSH6 ARL1 TUBG1 RHOT2 HSPA6 ACAD9 GIMAP7 PDE2A AC092143.1 HSPA1B HSPA1A HSPA1L TUBB3 CDK11A PPP5C MAP4K3 WNK1 PDK3 RRAGB RAB18 RPS6KA5 GSS STK3 AKT2 RAB35 PTPA IDE RAP2C SRPK2 EIF4A3 PRKACB ATP1B1 TLK2 DBI SIK3 RAB8B RAB8A INSR OXSR1 HRAS RAB11B RABL6 MAP3K5 NUDT16 CDK11B RECQL LIG3 ABCC2 ABCF2 ALDH18A1 CDK13 DHX29 PRKCZ ROCK1 ACSL4 KIF2A ATP2B1 S…
6.27797e-09	197	2447	Carbohydrate derivative binding	PGLYRP1 HPF1 HSP90AA1 MSH2 TUBB1 PRPS2 TUBB4A C1QBP DRG2 HSPA8 HSPA9 HRG MSH6 ARL1 TUBG1 RHOT2 HSPA6 ACAD9 GIMAP7 PDE2A AC092143.1 HSPA1B HSPA1A HSPA1L ADGRG1 TUBB3 CDK11A PPP5C MAP4K3 WNK1 PDK3 RRAGB RAB18 RPS6KA5 GSS STK3 PDCD5 AKT2 RAB35 PTPA IDE RAP2C OARD1 LBP APOE SRPK2 EIF4A3 PRKACB ATP1B1 TLK2 DBI HK1 SIK3 RAB8B RAB8A INSR OXSR1 HRAS RAB11B RABL6 MAP3K5 NUDT16 CDK11B RECQL LIG3 ZNF207 ABC…
8.44371e-08	84	818	Oxidoreductase activity	DHCR7 CYP51A1 RRM2B ALDH18A1 SDHA GMPR2 DHODH HMOX2 SQLE DHDH ETHE1 GAPDH SOD2 ALDH5A1 GPD2 NDUFS7 SPR KDSR P4HA1 HSD17B7 HADHB SUOX MGST3 NSDHL MSRB2 GSTO1 QDPR CHCHD4 UQCRQ TMX3 LDHD UQCRFS1 ETFDH ACAD9 GLRX5 TMLHE CYP2A13 CYP2A7 TXNRD1 PRODH2 CYP2A6 MGST1 HSD17B10 HSD17B2 BLVRB TXNL1 APEX1 UGDH TP53I3 SCO2 PTGR2 LBR AIFM1 G6PD PYCR1 RDH14 NDUFB4 NDUFB7 TXN2 DHRS7 COX7A2 KDM3B ALKBH7 RTN4IP1 PC…
1.61657e-07	61	525	Cell adhesion molecule binding	CAPG ZC3H15 DHX29 CTTN EPS15 ADD1 NUDC GOLGA3 CRKL MICALL1 VAPA EMD STK24 HSPA8 DDX6 CLINT1 HDLBP TMPO VAPB EPS15L1 AFDN ARHGEF16 DNAJB1 ARGLU1 FLNB BZW2 BAG3 CAST LARP1 FMNL2 WASF2 ABCF3 RPL29 S100A11 GAPVD1 STXBP6 KIF5B HCFC1 JUP EXOC3 RAB11B PTPN1 PARVA HSPA1A PPME1 PI4KA PVR ICAM2 NECTIN1 CDH5 CX3CL1 NRG1 PPP1CA PTPRM NISCH CTNNAL1 ILK VWF LGALS8 ANGPTL3 CXADR
2.18148e-07	312	4501	Nucleic acid binding	CSDE1 ZNF207 PTBP1 STRAP NSUN2 STAU2 TPR FAM120A RRP12 NOP58 MRPL43 ZC3H11A ALDH18A1 CCAR1 MRPS35 EIF4B U2AF2 SUGP2 ZC3H15 CDK13 ELAVL1 DHX29 SMC1A HSD17B10 EIF4G3 ZNF638 TNS1 HSP90AA1 MRPL28 HUWE1 SRRT ADD1 SF3B2 HNRNPC SUPT16H HNRNPM CRKL SMARCB1 SF3A1 SNRPD3 PES1 DDX17 POLDIP3 SNW1 APEX1 PNN CRNKL1 CSTF2 FMR1 PIN4 FNDC3A MRPS31 SF3A2 TRMT1 FAM32A RPS16 HNRNPUL1 PRPF31 RPL18A SSBP1 FUBP3 LARP4B…
2.18148e-07	99	1051	Hydrolase activity, acting on acid anhydrides	ATP2B1 DDX39A NUDT5 RECQL ABCC2 DHX29 KIF2A NSF SAR1A RRAGB GNA11 MSH2 RAB18 ATP6V1D ATP11C RAB3A ABCC3 HSPA8 TCIRG1 GTF2H1 RAB35 HSPA9 MSH6 MFN2 KIF21B ACYP1 PEX6 DHX30 RHOT2 ATP1B1 ATP6V1C1 RFC4 RAB8B RAB8A GFM1 KIF5B NUDT6 MFN1 HSPA6 RUVBL2 RAB11B DNM3 HSPA1B HSPA1A HSPA1L NUDT3 RALBP1 HSP90AA1 ATRX DRG2 PTPA ARL1 RERG MYO7A EIF4A3 MOV10 MYO1E DDX21 ATP5ME HRAS GIMAP7 NUDT16 ABCF2 DNAJC25 PSMC…
2.18148e-07	99	1051	Hydrolase activity, acting on acid anhydrides, in phosphorus-containing anhydrides	ATP2B1 DDX39A NUDT5 RECQL ABCC2 DHX29 KIF2A NSF SAR1A RRAGB GNA11 MSH2 RAB18 ATP6V1D ATP11C RAB3A ABCC3 HSPA8 TCIRG1 GTF2H1 RAB35 HSPA9 MSH6 MFN2 KIF21B ACYP1 PEX6 DHX30 RHOT2 ATP1B1 ATP6V1C1 RFC4 RAB8B RAB8A GFM1 KIF5B NUDT6 MFN1 HSPA6 RUVBL2 RAB11B DNM3 HSPA1B HSPA1A HSPA1L NUDT3 RALBP1 HSP90AA1 ATRX DRG2 PTPA ARL1 RERG MYO7A EIF4A3 MOV10 MYO1E DDX21 ATP5ME HRAS GIMAP7 NUDT16 ABCF2 DNAJC25 PSMC…
3.42993e-07	98	1047	Pyrophosphatase activity	ATP2B1 DDX39A NUDT5 RECQL ABCC2 DHX29 KIF2A NSF SAR1A RRAGB GNA11 MSH2 RAB18 ATP6V1D ATP11C RAB3A ABCC3 HSPA8 TCIRG1 GTF2H1 RAB35 HSPA9 MSH6 MFN2 KIF21B PEX6 DHX30 RHOT2 ATP1B1 ATP6V1C1 RFC4 RAB8B RAB8A GFM1 KIF5B NUDT6 MFN1 HSPA6 RUVBL2 RAB11B DNM3 HSPA1B HSPA1A HSPA1L NUDT3 RALBP1 HSP90AA1 ATRX DRG2 PTPA ARL1 RERG MYO7A EIF4A3 MOV10 MYO1E DDX21 ATP5ME HRAS GIMAP7 NUDT16 ABCF2 DNAJC25 PSMC5 DDX1…
7.43599e-07	93	992	Nucleoside-triphosphatase activity	ATP2B1 DDX39A RECQL ABCC2 DHX29 KIF2A NSF SAR1A RRAGB GNA11 MSH2 RAB18 ATP6V1D ATP11C RAB3A ABCC3 HSPA8 TCIRG1 GTF2H1 RAB35 HSPA9 MSH6 MFN2 KIF21B PEX6 DHX30 RHOT2 ATP1B1 ATP6V1C1 RFC4 RAB8B RAB8A GFM1 KIF5B MFN1 HSPA6 RUVBL2 RAB11B DNM3 HSPA1B HSPA1A HSPA1L RALBP1 HSP90AA1 ATRX DRG2 PTPA ARL1 RERG MYO7A EIF4A3 MOV10 MYO1E DDX21 ATP5ME HRAS GIMAP7 ABCF2 DNAJC25 PSMC5 DDX17 TUBB1 SMCHD1 VWA8 TUBB4…
7.6424e-07	214	2891	Hydrolase activity	ATP2B1 MMP2 DDX39A USP9X PTPN12 NUDT5 FUCA2 RECQL PGLYRP1 PPP5C ABCC2 RNASET2 PSMA4 DHX29 KIF2A SIRT2 NSF REXO2 NT5C2 SAR1A CPB2 EXD2 DIS3 RRAGB CAD GNA11 USP48 MSH2 RAB18 PPM1F ATP6V1D PSMA3 PSMB5 APEX1 PSMA6 PIGU ATP11C RNASEH2A TIMM50 RAB3A ETHE1 CPVL ABCC3 HSPA8 PTPMT1 TCIRG1 GTF2H1 LTA4H RAB35 VNN2 HSPA9 NIT2 GLS MSH6 MFN2 PLA2G4A KIF21B PADI2 SPCS2 ACYP1 PLAU ACOT9 NLN PIGT PLCG1 STAMBP PEX…
1.03396e-06	154	1929	Drug binding	OAT HSP90AA1 MSH2 PYGB PRPS2 HSPA8 HSPA9 MSH6 PPIH HSPA6 SHMT2 HSPA1B HSPA1A HSPA1L CDK11A PPP5C MAP4K3 WNK1 PDK3 FKBP1A RPS6KA5 GSS STK3 AKT2 PPWD1 PTPA IDE SRPK2 MMAB EIF4A3 PRKACB ATP1B1 TLK2 SIK3 ALB INSR OXSR1 TCN2 PDE2A MAP3K5 CDK11B RECQL LIG3 ABCC2 ABCF2 ALDH18A1 CDK13 DHX29 PRKCZ ROCK1 ACSL4 KIF2A ATP2B1 SMC1A NSF MARK3 MCCC1 PIK3C3 CAD ATRX PSMC5 SPTLC1 FKBP5 GCAT DDX17 SMCHD1 ATP11C RE…
1.32513e-06	141	1733	Adenyl nucleotide binding	HSP90AA1 MSH2 PRPS2 GRPEL1 HSPA8 HSPA9 MSH6 HSPA6 ACAD9 PDE2A HSPA1B HSPA1A HSPA1L CDK11A PPP5C MAP4K3 WNK1 PDK3 RPS6KA5 GSS STK3 AKT2 PTPA IDE SRPK2 EIF4A3 PRKACB ATP1B1 TLK2 BAG3 DBI SIK3 INSR OXSR1 MAP3K5 CDK11B RECQL LIG3 ABCC2 ABCF2 ALDH18A1 CDK13 DHX29 PRKCZ ROCK1 ACSL4 KIF2A ATP2B1 SMC1A NSF MARK3 MCCC1 PIK3C3 CAD ATRX PSMC5 DDX17 ST13 SMCHD1 ATP11C RENBP STK24 VWA8 EARS2 CSK SMC3 ABCC3 DD…
1.37097e-06	36	254	MRNA binding	ZC3H11A SRBD1 EIF4G3 HNRNPM THOC5 CSTF2 FMR1 C1QBP SF3B1 TARDBP UNK SYNCRIP HNRNPD G3BP2 ZFP36L2 NUDT21 SAMD4B MRPS11 SUPT5H TPR ELAVL1 HNRNPC RNF40 NCL ACO1 PUM1 EIF4A3 RBMX AUH LARP1 NUDT16 SRSF3 SRSF4 AGO2 PURB HNRNPAB
4.03534e-06	107	1242	Protein-containing complex binding	HSP90AA1 HNRNPC SMARCB1 SMARCD2 HSPA8 CHD4 SMARCA4 SMARCC2 ATP1B1 SMARCC1 EIF4B ADD1 GNA11 SUPT16H ACD WASL C1QBP ICAM2 MSH6 RAD23B ADD3 CLMN PPIH CX3CL1 CAPG TPR DHX29 SPTB NSF MSH2 TIMM50 PRPF31 SMC3 VWF UHRF1BP1L MRPS27 HRG RAP1A PEX6 APOE AFDN MAP1S PTCD3 MYO7A NUMA1 ACTR2 XPC LARP1 NRG1 MYO1E NAA15 TAF7 RCC1 YTHDF3 SVIL NAP1L4 AP2B1 SCIN UQCRC1 NISCH SMC1A CLASP1 KIFAP3 SNRPD3 PES1 TXN2 ST13…
4.08179e-06	138	1722	Adenyl ribonucleotide binding	HSP90AA1 MSH2 PRPS2 HSPA8 HSPA9 MSH6 HSPA6 ACAD9 PDE2A HSPA1B HSPA1A HSPA1L CDK11A PPP5C MAP4K3 WNK1 PDK3 RPS6KA5 GSS STK3 AKT2 PTPA IDE SRPK2 EIF4A3 PRKACB ATP1B1 TLK2 DBI SIK3 INSR OXSR1 MAP3K5 CDK11B RECQL LIG3 ABCC2 ABCF2 ALDH18A1 CDK13 DHX29 PRKCZ ROCK1 ACSL4 KIF2A ATP2B1 SMC1A NSF MARK3 MCCC1 PIK3C3 CAD ATRX PSMC5 DDX17 SMCHD1 ATP11C RENBP STK24 VWA8 EARS2 CSK SMC3 ABCC3 DDX6 CHD4 MAPK14 MD…
4.64441e-06	134	1664	ATP binding	HSP90AA1 MSH2 PRPS2 HSPA8 HSPA9 MSH6 HSPA6 HSPA1B HSPA1A HSPA1L CDK11A PPP5C MAP4K3 WNK1 PDK3 RPS6KA5 GSS STK3 AKT2 PTPA IDE SRPK2 EIF4A3 PRKACB ATP1B1 TLK2 SIK3 INSR OXSR1 MAP3K5 CDK11B RECQL LIG3 ABCC2 ABCF2 ALDH18A1 CDK13 DHX29 PRKCZ ROCK1 ACSL4 KIF2A ATP2B1 SMC1A NSF MARK3 MCCC1 PIK3C3 CAD ATRX PSMC5 DDX17 SMCHD1 ATP11C RENBP STK24 VWA8 EARS2 CSK SMC3 ABCC3 DDX6 CHD4 MAPK14 MDN1 PDGFRB DGUOK …
5.70284e-06	58	548	Cofactor binding	OAT SIRT2 SDHA GSS PYGB HMOX2 ACO1 MTO1 DBT SUOX QDPR LDHD NUDT6 ETFDH ACAD9 SHMT2 CYP2A13 CYP2A7 PRODH2 CYP2A6 CYP51A1 HRG TP53I3 MMAB DBI G6PD ALB TCN2 MGST1 SPTLC1 GCAT DHODH SQLE ILVBL UGDH GAPDH NDUFS7 HMGCL LIAS P4HA1 CSAD AIFM1 CTBP1 SUCLG1 GUCY1A1 PGAM2 AC011511.1 UQCRFS1 CTBP2 GLRX5 TXNRD1 FDX2 LBR PTGES2 DHCR7 MCCC1 SPR WWOX
5.32355e-05	37	309	Coenzyme binding	OAT SIRT2 SDHA PYGB MTO1 DBT SUOX QDPR LDHD NUDT6 ACAD9 SHMT2 PRODH2 TP53I3 DBI G6PD ALB SPTLC1 GCAT DHODH SQLE ILVBL UGDH GAPDH HMGCL P4HA1 CSAD AIFM1 CTBP1 CTBP2 TXNRD1 LBR ETFDH DHCR7 MCCC1 SPR WWOX
7.38572e-05	12	46	Peptidyl-prolyl cis-trans isomerase activity	FKBP1A FKBP5 PPWD1 PTPA CWC27 PPIH FKBP1C FKBP7 PIN4 FKBP8 PPIL4 FKBP2
9.86286e-05	8	20	Nucleocytoplasmic carrier activity	XPO1 XPO7 XPO4 NUP214 KPNA1 SNUPN KPNA2 KPNA4
0.000101366	79	907	Structural molecule activity	RPS15A TPR MRPL43 NDC1 MRPS35 SRBD1 NUP133 MRPL28 ADD1 MRPS18A TUBB1 PLLP TUBB4A RPS16 PSMD11 MRPL27 NUP107 MRPL2 MRPL3 RPL21 MRPS2 CNOT1 NUP214 TUBG1 VPS25 DAP3 MRPS9 MRPL15 NUP54 FBN2 NUP58 RPL11 ADD3 MRPL49 NUP205 MRPL10 RPL29 NUP35 RPL9 RPS21 MRPS22 MRPS11 MRPS16 MBP AC092143.1 MRPL23 TUBB3 RPL17 JUP ACTR2 PDE4DIP SPTB MRPS34 EPB41L1 MRPS31 RPL18A MPP2 VWF MRPS30 RPL22 FGL2 ECM1 CLDN8 CLDN19 …
0.000118456	140	1871	Identical protein binding	PVR HSP90AA1 FMR1 NECTIN1 VPS25 C1ORF50 BCL2L1 CDH5 SHMT2 PDE2A ALDH5A1 GGCT TPR ALDH18A1 MSH2 GSS PSMD7 VWF PADI2 HMGCL PTPA ATL2 IDE APOE IMPA2 TARS2 LNPK RBMX MIGA2 QTRT2 HSPB8 S100A11 NUDT5 NUDT21 MGAT2 MFF MIGA1 RUVBL2 MAP3K5 ATG7 NUDT16 SRGAP2 MGST1 CUL3 CAD EPS15 MTMR2 ST13 GID8 SMCHD1 RENBP NAMPT GRPEL1 APOA1 MAP1S RIDA CCT7 MYO7A SCARB2 STOM QDPR CLDN3 DDX21 STAT3 SMAD2 FIBIN MARCKS SUB1…
0.000128622	69	766	Protein domain specific binding	ATP2B1 HSP90AA1 PLEKHA1 SYNJ1 CUL3 ZMYND8 CTBP1 SRRM2 ABCC2 ARHGAP31 U2AF2 SLC9A3 XPO1 EPS15 ST13 VAPA ELMO3 MPP2 QKI EPB41L5 DNAJC6 DENND1A DTNA MYO7A DOCK1 SON INPPL1 RAB8B ILK PLEKHA2 SH3PXD2B LAMP1 VAPB NUMA1 CALCOCO1 CAPG NSF ATRX HNRNPM MRPS31 FKBP8 HSPA8 DDX6 GAPDH ARL1 STAMBP CNOT1 PTPN12 ARHGEF16 REPS1 MDC1 LBR RBMX CXADR WASF2 AFAP1L2 USP47 INSR BCL2L1 SMAD2 HGS PDE2A MAP3K5 HSPA1B HSPA…
0.000163108	12	50	Cis-trans isomerase activity	FKBP1A FKBP5 PPWD1 PTPA CWC27 PPIH FKBP1C FKBP7 PIN4 FKBP8 PPIL4 FKBP2
0.000202362	55	575	Chromatin binding	HNRNPC SMARCB1 SMARCD2 CHD4 SMARCA4 SMARCC2 SMARCC1 SUPT16H STAG2 KDM3B TSHZ3 WDR82 NCOR2 TPR SIRT2 SMC1A ATRX MSH2 APEX1 CTCF SSBP1 PKN1 DHX30 APTX PELP1 RBMX MCM3AP STAT3 HDAC3 HCFC1 RCC1 SHMT2 RUVBL2 NAP1L4 CALCOCO1 ADNP SMC3 GTF2H1 ASF1A MSH6 ARID1A ASH2L PRKAA1 TTC5 HNRNPD SSRP1 SVEP1 NUDT21 SIN3A CTBP2 SMAD2 MTA1 NELFA SUPT5H FMR1
0.000230033	9	29	Structural constituent of nuclear pore	TPR NDC1 NUP133 NUP107 NUP214 NUP54 NUP58 NUP205 NUP35
0.000346568	83	1004	Cytoskeletal protein binding	ZNF207 KIF2A ADD1 EMD WASL BCCIP KIF21B STMN1 MAP1S EML4 ADD3 CLMN KIF5B SYNPO2 CDH5 PARVA DNM3 ANK1 TPR SPTB CLASP1 SMC3 ARHGEF2 VAPB AFDN MYO7A NUMA1 ACTR2 LRPPRC RHCG MYO1E FBLIM1 ABRAXAS2 FNTA SLC8A1 SVIL DCTN1 VPS41 SCIN PPP5C CAPG KIFAP3 TNS1 EPB41L1 DAAM1 ADNP COBL EPB41L5 CTNNAL1 ARFGEF2 VILL FLNB TAGLN3 PPP1R18 DAAM2 MSRB2 FMNL2 WASF2 STRBP INPPL1 TBCA SMAD2 BICD2 NF2 CYFIP1 MARCKS VAPA …
0.00035439	55	588	GTPase binding	ARHGEF7 RABGAP1 RALBP1 DENND1A ARFGEF2 ADPRH STXBP5L STXBP6 TRAPPC1 SRGAP2C SRGAP2B TRAPPC4 SRGAP2 DIS3 ARHGEF18 ARHGEF2 PKN1 RAB3IP ARHGEF16 SBF2 EGF DOCK1 RCC1 ROCK1 XPO1 MICALL1 DAAM1 SYTL4 CYTH2 TNPO2 RAP1A SH3BP4 XPO7 RAF1 ARHGEF11 IPO8 DAAM2 FMNL2 GAPVD1 BICD2 ITSN2 IPO9 AC025263.2 AC008878.3 CYFIP1 HSP90AA1 RRAGB EXOC8 AFDN SORL1 RASA1 LSM2 AP3M1 NSF RAB8A
0.000519263	8	25	Protein disulfide oxidoreductase activity	CHCHD4 SCO2 TXNL1 TXN2 TXN PTGES2 GLRX5 TXNRD1
0.000519263	21	148	Unfolded protein binding	HSP90AA1 NUDC GRPEL1 HSPA8 HSPA9 DNAJB1 PPIH HSPA6 HSPA1B HSPA1A HSPA1L ST13 TRAP1 CCT7 PFDN2 CCT2 MDN1 TTC1 SRSF10 RUVBL2 NAP1L4
0.000527878	46	470	Ras GTPase binding	RABGAP1 RALBP1 DENND1A ADPRH STXBP5L STXBP6 TRAPPC1 SRGAP2C SRGAP2B TRAPPC4 SRGAP2 ARHGEF2 PKN1 RAB3IP ARHGEF16 SBF2 EGF RCC1 ROCK1 XPO1 MICALL1 DAAM1 SYTL4 ARHGEF7 ARHGEF18 TNPO2 RAP1A SH3BP4 XPO7 RAF1 ARHGEF11 IPO8 DAAM2 FMNL2 BICD2 ITSN2 IPO9 AC008878.3 CYFIP1 EXOC8 AFDN LSM2 AP3M1 NSF RAB8A DOCK1
0.000543319	47	485	Small GTPase binding	RABGAP1 RALBP1 DENND1A ADPRH STXBP5L STXBP6 TRAPPC1 SRGAP2C SRGAP2B TRAPPC4 SRGAP2 ARHGEF2 PKN1 RAB3IP ARHGEF16 SBF2 EGF RCC1 ROCK1 XPO1 MICALL1 DAAM1 SYTL4 ARHGEF7 ARHGEF18 TNPO2 RAP1A SH3BP4 XPO7 RAF1 ARHGEF11 IPO8 DAAM2 FMNL2 BICD2 ITSN2 IPO9 AC008878.3 CYFIP1 EXOC8 AFDN SORL1 LSM2 AP3M1 NSF RAB8A DOCK1
0.000546173	7	19	RNA cap binding	EIF4E2 EIF4E CYFIP1 AGO2 LARP1 EIF4G3 SNUPN
0.00064691	4	5	GPI-anchor transamidase activity	PIGU PIGT PIGS GPAA1
0.000668662	50	533	ATPase activity	ATP2B1 DDX39A RECQL ABCC2 DHX29 KIF2A NSF MSH2 ATP6V1D ATP11C ABCC3 HSPA8 TCIRG1 GTF2H1 HSPA9 MSH6 KIF21B PEX6 DHX30 ATP1B1 ATP6V1C1 RFC4 KIF5B HSPA6 RUVBL2 HSPA1B HSPA1A HSPA1L RALBP1 HSP90AA1 ATRX PTPA EIF4A3 MOV10 MYO1E DDX21 ATP5ME ABCF2 PSMC5 SMCHD1 VWA8 MDN1 IDE SMARCA4 MYO7A ABCF3 CLPB DDX17 CHD4 CHD2
0.000863869	42	426	Guanyl nucleotide binding	TUBB1 TUBB4A DRG2 ARL1 TUBG1 RHOT2 GIMAP7 PDE2A AC092143.1 TUBB3 RRAGB RAB18 RAB35 RAP2C RAB8B RAB8A INSR HRAS RAB11B RABL6 NUDT16 SAR1A GNA11 UPRT RAB3A RAP1A MFN2 ATL2 DAP3 RERG AK3 GUF1 MRAS GUCY1A1 NKIRAS2 GFM1 MFN1 SUCLG2 PRKG1 DNM3 ARL2 ARL2-SNX15
0.000863869	42	426	Guanyl ribonucleotide binding	TUBB1 TUBB4A DRG2 ARL1 TUBG1 RHOT2 GIMAP7 PDE2A AC092143.1 TUBB3 RRAGB RAB18 RAB35 RAP2C RAB8B RAB8A INSR HRAS RAB11B RABL6 NUDT16 SAR1A GNA11 UPRT RAB3A RAP1A MFN2 ATL2 DAP3 RERG AK3 GUF1 MRAS GUCY1A1 NKIRAS2 GFM1 MFN1 SUCLG2 PRKG1 DNM3 ARL2 ARL2-SNX15
0.000887265	41	413	Purine nucleoside binding	TUBB1 TUBB4A DRG2 ARL1 TUBG1 RHOT2 GIMAP7 AC092143.1 TUBB3 RRAGB RAB18 RAB35 RAP2C OARD1 RAB8B RAB8A INSR HRAS RAB11B RABL6 NUDT16 SAR1A GNA11 UPRT RAB3A RAP1A MFN2 ATL2 DAP3 RERG AK3 GUF1 MRAS GUCY1A1 NKIRAS2 GFM1 MFN1 SUCLG2 DNM3 ARL2 ARL2-SNX15
0.00114598	12	62	Oxidoreductase activity, acting on a sulfur group of donors	SUOX MSRB2 GSTO1 CHCHD4 TMX3 GLRX5 TXNRD1 TXNL1 SCO2 TXN2 TXN PTGES2
0.0013057	40	407	GTP binding	TUBB1 TUBB4A DRG2 ARL1 TUBG1 RHOT2 GIMAP7 AC092143.1 TUBB3 RRAGB RAB35 RAP2C RAB8A INSR HRAS RAB11B RABL6 NUDT16 SAR1A GNA11 UPRT RAB18 RAB3A RAP1A MFN2 ATL2 DAP3 RERG AK3 GUF1 MRAS GUCY1A1 RAB8B NKIRAS2 GFM1 MFN1 SUCLG2 DNM3 ARL2 ARL2-SNX15
0.00135246	41	422	Nucleoside binding	TUBB1 TUBB4A DRG2 ARL1 TUBG1 RHOT2 GIMAP7 AC092143.1 TUBB3 RRAGB RAB18 RAB35 RAP2C OARD1 RAB8B RAB8A INSR HRAS RAB11B RABL6 NUDT16 SAR1A GNA11 UPRT RAB3A RAP1A MFN2 ATL2 DAP3 RERG AK3 GUF1 MRAS GUCY1A1 NKIRAS2 GFM1 MFN1 SUCLG2 DNM3 ARL2 ARL2-SNX15
0.00142003	35	341	GTPase activity	SAR1A RRAGB GNA11 RAB18 RAB3A RAB35 MFN2 RHOT2 RAB8B RAB8A GFM1 MFN1 RAB11B DNM3 DRG2 ARL1 RERG HRAS GIMAP7 DNAJC25 TUBB1 TUBB4A RAP1A ATL2 RAP2C TUBG1 GUF1 MRAS NKIRAS2 AC092143.1 DNAJC25-GNG10 TUBB3 ARL2 RASA1 RGS19
0.00142003	22	173	Isomerase activity	IDI1 PGM1 FKBP1A FKBP5 RENBP ECH1 PPWD1 PTPA PMM2 CWC27 LSS PPIH MPI FKBP1C PTGES2 FKBP7 PIN4 FKBP8 PPIL4 PGAM2 TMX3 FKBP2
0.00142003	40	410	Purine ribonucleoside binding	TUBB1 TUBB4A DRG2 ARL1 TUBG1 RHOT2 GIMAP7 AC092143.1 TUBB3 RRAGB RAB18 RAB35 RAP2C RAB8B RAB8A INSR HRAS RAB11B RABL6 NUDT16 SAR1A GNA11 UPRT RAB3A RAP1A MFN2 ATL2 DAP3 RERG AK3 GUF1 MRAS GUCY1A1 NKIRAS2 GFM1 MFN1 SUCLG2 DNM3 ARL2 ARL2-SNX15
0.00142142	13	74	Double-stranded RNA binding	EIF4B PRKRIP1 APTX STRBP STAU2 ELAVL1 FMR1 AGO2 AGO3 DHX30 ILF2 PRKRA DDX21
0.00142142	11	55	NADH dehydrogenase (ubiquinone) activity	NDUFS7 NDUFB4 NDUFB7 NDUFC2 NDUFC2-KCTD14 NDUFA7 NDUFB10 NDUFB9 NDUFV3 NDUFB6 NDUFS5
0.00142142	16	105	Protein transporter activity	TNPO2 KPNA1 VPS26A TIMM17B IPO8 TIMM10 IPO9 TIMM23B TIMM23 RAP1A AP2S1 XPO1 SCARB2 KPNA2 KPNA4 BAG3
0.00142142	11	55	NADH dehydrogenase (quinone) activity	NDUFS7 NDUFB4 NDUFB7 NDUFC2 NDUFC2-KCTD14 NDUFA7 NDUFB10 NDUFB9 NDUFV3 NDUFB6 NDUFS5
0.00151621	17	117	Oxidoreductase activity, acting on NAD(P)H	GMPR2 NDUFS7 TXNRD1 TP53I3 AIFM1 NDUFB4 NDUFB7 NDUFC2 NDUFC2-KCTD14 NDUFA7 NDUFB10 NDUFB9 NDUFV3 NDUFB6 NDUFS5 DHDH TXN
0.00157792	40	414	Ribonucleoside binding	TUBB1 TUBB4A DRG2 ARL1 TUBG1 RHOT2 GIMAP7 AC092143.1 TUBB3 RRAGB RAB18 RAB35 RAP2C RAB8B RAB8A INSR HRAS RAB11B RABL6 NUDT16 SAR1A GNA11 UPRT RAB3A RAP1A MFN2 ATL2 DAP3 RERG AK3 GUF1 MRAS GUCY1A1 NKIRAS2 GFM1 MFN1 SUCLG2 DNM3 ARL2 ARL2-SNX15
0.00160555	11	56	NADH dehydrogenase activity	NDUFS7 NDUFB4 NDUFB7 NDUFC2 NDUFC2-KCTD14 NDUFA7 NDUFB10 NDUFB9 NDUFV3 NDUFB6 NDUFS5
0.00179291	9	39	Beta-tubulin binding	EMD SMC3 VAPB MAP1S LRPPRC ADNP TBCA PDCD5 GABARAPL2
0.00265871	9	41	Disulfide oxidoreductase activity	GSTO1 CHCHD4 GLRX5 TXNRD1 TXNL1 SCO2 TXN2 TXN PTGES2
0.00279248	5	12	RNA 7-methylguanosine cap binding	EIF4E2 EIF4E CYFIP1 AGO2 LARP1
0.00279248	8	33	Protein binding involved in protein folding	HSPA8 HSPA9 PFDN2 HSPA6 HSPA1B HSPA1A HSPA1L CCT2
0.00279248	17	124	Protein N-terminus binding	HAX1 ZMYND8 RPA2 MYO7A TSC1 VWF ALG2 SMARCA4 VPS25 APTX SRRM2 RPS21 SMARCC1 TRAF6 NCOR2 HSPA1B HSPA1A
0.00283722	12	70	Oxidoreductase activity, acting on NAD(P)H, quinone or similar compound as acceptor	NDUFS7 TP53I3 NDUFB4 NDUFB7 NDUFC2 NDUFC2-KCTD14 NDUFA7 NDUFB10 NDUFB9 NDUFV3 NDUFB6 NDUFS5
0.00284624	14	91	Single-stranded RNA binding	EIF4B U2AF2 TARDBP POLR2D HNRNPDL STRBP HNRNPC FMR1 AGO2 AGO3 EIF4A3 SYNCRIP RBMXL1 PTBP1
0.0029558	71	898	Protein homodimerization activity	PVR HSP90AA1 FMR1 NECTIN1 VPS25 BCL2L1 CDH5 PDE2A ALDH5A1 GGCT TPR MSH2 GSS PSMD7 VWF PADI2 HMGCL PTPA IDE APOE IMPA2 TARS2 MIGA2 QTRT2 HSPB8 S100A11 NUDT5 MGAT2 MFF MIGA1 MAP3K5 ATG7 NUDT16 SRGAP2 MGST1 CUL3 MTMR2 GID8 SMCHD1 RENBP NAMPT GRPEL1 RIDA MYO7A SCARB2 STOM QDPR STAT3 SMAD2 FIBIN RUVBL2 ELAVL1 ADD1 RNF40 UHRF1BP1L TP53I3 DARS2 VAPB TIMM10 YARS2 PML G6PD NUDT21 SRGAP2C GIMAP7 PRKRA NR2F…
0.00344204	25	226	Magnesium ion binding	PGM1 MSH2 GSS STK3 MSH6 HMGCL SRPK2 PRKACB ADPRH SIK3 NUDT5 OXSR1 PDE2A MAP3K5 NUDT16 NUDT3 WNK1 RPS6KA5 PRPS2 ATP11C ILVBL NCS1 ENO2 RNASEH1 SUCLG2
0.00344473	34	348	Ubiquitin-like protein ligase binding	CUL3 SUMO3 HSPA1B HSPA1A FAF2 PRKACB TOLLIP PTK2B STX8 UQCRC1 GABARAPL2 HSP90AA1 MUL1 PSMA3 RNF40 HSPA8 HSPA9 SCAMP3 MFN2 RPA2 UBE2G1 EIF4E2 DBT LRPPRC PARP9 PML RPL11 CCDC50 JAK1 CCT2 TRAF6 SMAD2 HGS HSPA1L
0.0041679	18	141	Oxidoreductase activity, acting on the CH-OH group of donors, NAD or NADP as acceptor	DHDH GPD2 SPR KDSR HSD17B7 HADHB NSDHL LDHD HSD17B10 HSD17B2 UGDH G6PD RDH14 GMPR2 PTGR2 PRXL2B CTBP1 CTBP2
0.00436261	33	339	Tubulin binding	ZNF207 KIF2A EMD BCCIP KIF21B STMN1 MAP1S EML4 KIF5B DNM3 TPR CLASP1 SMC3 ARHGEF2 VAPB NUMA1 LRPPRC ABRAXAS2 FNTA DCTN1 VPS41 PPP5C ADNP STRBP TBCA VAPA PDCD5 GABARAPL2 FMR1 GAPDH GPAA1 RABGAP1 SUN2
0.00472913	4	8	RNA-DNA hybrid ribonuclease activity	RNASEH2A RNASEH1 AC108488.2 APEX1
0.00472913	9	45	Tau protein binding	SMAD2 HSP90AA1 APOE PPP5C ROCK1 MARK3 PPP2CA PRKAA1 DCTN1
0.00536268	15	109	Chaperone binding	DNAJB1 DNLZ VWF ST13 GRPEL1 SCARB2 BAG3 HSPA8 TIMM10 ALB TSC1 GET4 HYOU1 TBCA GAK
0.00768311	8	39	Threonine-type endopeptidase activity	PSMA4 PSMA3 PSMB5 PSMA6 PSMB2 PSMB7 PSMA5 PSMB3
0.00768311	4	9	Cyclic nucleotide-dependent protein kinase activity	PRKACB PRKG1 PRKAA1 PRKAG1
0.00768311	4	9	Nuclear export signal receptor activity	XPO1 XPO7 XPO4 NUP214
0.00768311	8	39	Threonine-type peptidase activity	PSMA4 PSMA3 PSMB5 PSMA6 PSMB2 PSMB7 PSMA5 PSMB3
0.00784625	18	150	Oxidoreductase activity, acting on CH-OH group of donors	DHDH GPD2 SPR KDSR HSD17B7 HADHB NSDHL LDHD HSD17B10 HSD17B2 UGDH G6PD RDH14 GMPR2 PTGR2 PRXL2B CTBP1 CTBP2
0.00828556	10	59	Translation initiation factor activity	EIF4B EIF4G3 EIF4E2 EIF4E EIF3C EIF3CL DHX29 AGO3 EIF1AD AGO2
0.00828556	18	151	Ribonucleoprotein complex binding	EIF4B C1QBP PPIH DHX29 TIMM50 PRPF31 MRPS27 PTCD3 LARP1 NAA15 YTHDF3 SNRPD3 PES1 UNK EIF4A3 GUF1 PPP1CA FMR1
0.00882665	18	152	Protein phosphatase binding	ANAPC4 CTTNBP2NL PPP1CA JUP PTPA PPME1 CSK CADM4 CDH5 PTPN1 ANK1 KIFAP3 MAPK14 RPA2 STX17 JAK1 STAT3 MAP3K5
0.00882665	6	23	Dynein complex binding	TPR SMC3 NUMA1 BICD2 DCTN1 FMR1
0.00890386	22	204	Phosphatase binding	ANAPC4 CTTNBP2NL PPP1CA JUP WNK1 PTPA PPME1 CSK CADM4 SBF2 PPP1R18 CDH5 PTPN1 ANK1 KIFAP3 MAPK14 RPA2 STX17 JAK1 STAT3 SMAD2 MAP3K5
0.0096006	17	141	Heat shock protein binding	HSPA8 HSPA9 DNAJB1 HSPA6 HSPA1B HSPA1A HSPA1L TPR AHR TSC1 PPP5C FKBP5 ST13 NR3C1 APOA1 DNAJC8 LMAN2
0.00968511	31	330	Ubiquitin protein ligase binding	CUL3 HSPA1B HSPA1A FAF2 PRKACB TOLLIP PTK2B STX8 UQCRC1 GABARAPL2 HSP90AA1 MUL1 PSMA3 RNF40 HSPA8 HSPA9 SCAMP3 MFN2 RPA2 UBE2G1 EIF4E2 DBT LRPPRC PML RPL11 CCDC50 JAK1 CCT2 TRAF6 SMAD2 HSPA1L
0.0120061	7	33	SNAP receptor activity	VTI1B GOSR2 GOSR1 STX17 STX8 BET1L AC005670.2
0.0156786	8	44	Molecular carrier activity	XPO1 XPO7 XPO4 NUP214 KPNA1 SNUPN KPNA2 KPNA4
0.0160783	37	430	ATPase activity, coupled	ATP2B1 RECQL ABCC2 DHX29 MSH2 ATP6V1D ATP11C ABCC3 HSPA8 TCIRG1 GTF2H1 HSPA9 MSH6 DHX30 ATP1B1 ATP6V1C1 RFC4 HSPA6 RUVBL2 HSPA1B HSPA1A HSPA1L RALBP1 ATRX EIF4A3 MOV10 MYO1E DDX21 NSF PSMC5 MYO7A SMARCA4 PEX6 HSP90AA1 DDX17 CHD4 CHD2
0.0160783	4	11	Nuclear import signal receptor activity	KPNA1 SNUPN KPNA2 KPNA4
0.0190203	66	891	Kinase activity	PRKCZ STK3 PKN1 GUK1 AK3 JAK1 CDK11A MAP4K3 WNK1 CDK13 MARK3 PIK3C3 UPRT RPS6KA5 STK24 AKT2 GTF2H1 MAPK14 PDGFRB DGUOK PTK2B RAF1 PRKAA1 SRPK2 NEK1 BMP2K DCAF1 TKFC HK1 SIK3 SUCLG1 ILK FN3K DTYMK INSR OXSR1 DCAKD MAP3K5 UCKL1 PAPSS2 PI4KA CDK11B ALDH18A1 ROCK1 PDK3 PRKACB ITPKB TLK2 PRKAG1 PRKG1 PRPS2 CSK NRP2 PANK2 SCYL2 TBRG4 GIT2 NEK7 GAK PRKRA HGS TRRAP CKMT1A CKMT1B CAD MPP1
0.0195247	15	126	Ribonuclease activity	RNASET2 REXO2 DIS3 RNASEH2A RNASEH1 AL159163.1 AGO2 CNOT1 NUDT16 APEX1 RIDA PDE12 AC108488.2 AGO3 EXOSC7
0.0199788	14	114	Protein tyrosine phosphatase activity	PTPN12 EYA3 TIMM50 PTPRG PTPRJ PTPN9 PTPRM PTPN1 MTMR2 PTPMT1 DNAJC6 DUSP9 PTPRA MTMR6
0.0210644	14	115	SNARE binding	VTI1B GOSR2 NAPG STX17 STXBP5L STX8 EXOC3 AC005670.2 VPS50 VAMP3 NSF RNF40 TMED10 GABARAPL2
0.0210644	9	57	Basal transcription machinery binding	ELP4 CCAR2 ZNF326 RPRD2 AGO2 TAF7 RUVBL2 NOP58 AHR
0.0210644	9	57	Basal RNA polymerase II transcription machinery binding	ELP4 CCAR2 ZNF326 RPRD2 AGO2 TAF7 RUVBL2 NOP58 AHR
0.0211688	2	2	Dimethylallyltranstransferase activity	FDPS GGPS1

## Sheet: Medulla_DehVsCon_BP
GO_ DEPs_Medulla_DehVsCon_BP
Gene Ontology enriched terms (biological processes) in the one-humped Arabian camel kidney medulla during dehydration. Based on the DEPs detected in dehydration compared to control.
Enrichment FDR	Genes in list	Total genes	Functional Category	Genes
4.0904e-09	68	3011	Organic substance transport	RAC2 MIPEP VPS13D TNPO3 TBC1D1 SAR1A NUP188 THOC5 HSPA8 VPS29 TIMM17B APOE XPO4 TBC1D4 PEX14 SLC13A3 APOA2 PEX13 ARFIP1 PMPCA TOMM20 NPM1 SLC25A10 DNLZ AL672142.1 TIMM23 CLU RBP4 APOC2 SLC22A16 FN1 ACSL3 C3 TST LBP THBS1 APOD CYP51A1 CROT NCBP3 AACS ERC1 DOP1A APOB ARCN1 ABCD1 COG4 AP1S1 EHBP1 CFHR4 SRSF1 SYTL2 SLC37A4 LRPPRC TOM1L1 BAG3 RBM8A SYNRG ACTB B3GAT3 HSPA1L GRK2 CA12 PHYH GLS ITPR2 SRS…
1.65427e-08	57	2364	Establishment of localization in cell	RAC2 MIPEP VPS13D TRAPPC3 TNPO3 TBC1D1 SAR1A DOP1A ARCN1 NUP188 THOC5 HSPA8 VPS29 PDZD11 ITPR2 TTC21B TIMM17B XPO4 TBC1D4 PEX14 PLCB3 PEX13 ARFIP1 PMPCA MAP6 TOMM20 NPM1 DNLZ AL672142.1 TIMM23 CLU AC074143.1 APOD ACTB AP1S1 EFNB2 PNKD SYTL2 TOM1L1 BAG3 SRSF10 B3GAT3 HSPA1L ERC1 ABCD1 CROT COG4 PHYH SRSF6 APOE SRSF1 LRPPRC RPL26 TRAPPC9 TUBB RBM8A SYNRG
1.65427e-08	60	2592	Nitrogen compound transport	RAC2 MIPEP VPS13D TNPO3 TBC1D1 SAR1A NUP188 THOC5 HSPA8 VPS29 TIMM17B XPO4 TBC1D4 PEX14 PEX13 ARFIP1 PMPCA TOMM20 NPM1 DNLZ AL672142.1 TIMM23 CLU SLC22A16 FN1 TST APOE APOA2 APOD CYP51A1 NCBP3 AACS ERC1 DOP1A APOB ARCN1 ABCD1 COG4 AP1S1 EHBP1 SRSF1 SYTL2 LRPPRC TOM1L1 BAG3 APOC2 RBM8A SYNRG ACTB ACSL3 RBP4 B3GAT3 HSPA1L GRK2 CROT PHYH GLS ITPR2 SRSF6 RPL26
2.11729e-08	38	1194	Intracellular protein transport	RAC2 MIPEP VPS13D TNPO3 TBC1D1 SAR1A NUP188 THOC5 HSPA8 VPS29 TIMM17B XPO4 TBC1D4 PEX14 PEX13 ARFIP1 PMPCA TOMM20 NPM1 DNLZ AL672142.1 TIMM23 CLU APOD AP1S1 SYTL2 TOM1L1 BAG3 B3GAT3 HSPA1L CROT ARCN1 PHYH SRSF6 SRSF1 RPL26 RBM8A SYNRG
2.55297e-08	15	170	Mitochondrial gene expression	GFM1 MRPS35 MRPS34 LRPPRC CHCHD10 MRPS27 MRPL44 RCC1L MRPS7 MRPS21 MRPL28 MRPS31 MRPS26 MRPS22 MRPL48
2.55297e-08	14	144	Mitochondrial translation	GFM1 MRPS35 MRPS34 LRPPRC MRPS27 MRPL44 RCC1L MRPS7 MRPS21 MRPL28 MRPS31 MRPS26 MRPS22 MRPL48
2.55297e-08	69	3354	Macromolecule localization	RAC2 MIPEP VPS13D TNPO3 TBC1D1 SAR1A NUP188 THOC5 HSPA8 VPS29 PDZD11 TTC21B TIMM17B APOE XPO4 TBC1D4 PEX14 APOA2 PEX13 ARFIP1 PMPCA TOMM20 NPM1 DNLZ GET4 AL672142.1 TIMM23 CLU RBP4 APOC2 APOB FN1 ACSL3 C3 TST LBP THBS1 APOD CYP51A1 CROT HEXB NCBP3 AACS ERC1 DOP1A ARCN1 ABCD1 COG4 AP1S1 EHBP1 CFHR4 SRSF1 SYTL2 LRPPRC TOM1L1 BAG3 CHCHD10 RBM8A SYNRG NOP58 ACTB PRPF6 CTCF B3GAT3 HSPA1L PHYH ITPR2 SR…
2.55297e-08	50	1959	Intracellular transport	RAC2 MIPEP VPS13D TRAPPC3 TNPO3 TBC1D1 SAR1A DOP1A ARCN1 NUP188 THOC5 HSPA8 VPS29 TTC21B TIMM17B XPO4 TBC1D4 PEX14 PEX13 ARFIP1 PMPCA MAP6 TOMM20 NPM1 DNLZ AL672142.1 TIMM23 CLU APOD AP1S1 SYTL2 TOM1L1 BAG3 SRSF10 B3GAT3 HSPA1L ERC1 ABCD1 CROT COG4 PHYH SRSF6 APOE SRSF1 LRPPRC RPL26 TRAPPC9 TUBB RBM8A SYNRG
2.6581e-08	12	96	Mitochondrial translational elongation	GFM1 MRPL44 MRPS35 MRPS34 MRPL28 MRPS31 MRPS27 MRPS7 MRPS26 MRPS22 MRPL48 MRPS21
4.60811e-08	14	153	Translational elongation	GFM1 HBS1L DPH5 MRPL44 MRPS35 MRPS34 MRPL28 MRPS31 MRPS27 MRPS7 MRPS26 MRPS22 MRPL48 MRPS21
4.63803e-08	9	44	Regulation of sterol biosynthetic process	APOE APOB DHCR7 CYP51A1 IDI1 SCD HMGCS1 LSS FDPS
4.63803e-08	9	44	Regulation of cholesterol biosynthetic process	APOE APOB DHCR7 CYP51A1 IDI1 SCD HMGCS1 LSS FDPS
4.80075e-08	52	2187	Protein transport	RAC2 MIPEP VPS13D TNPO3 TBC1D1 SAR1A NUP188 THOC5 HSPA8 VPS29 TIMM17B XPO4 TBC1D4 PEX14 PEX13 ARFIP1 PMPCA TOMM20 NPM1 DNLZ AL672142.1 TIMM23 CLU FN1 APOE APOA2 APOD CYP51A1 AACS ERC1 DOP1A APOB ARCN1 COG4 AP1S1 EHBP1 SYTL2 TOM1L1 BAG3 APOC2 SYNRG ACSL3 RBP4 B3GAT3 HSPA1L CROT PHYH ITPR2 SRSF6 SRSF1 RPL26 RBM8A
5.10044e-08	53	2265	Amide transport	RAC2 MIPEP VPS13D TNPO3 TBC1D1 SAR1A NUP188 THOC5 HSPA8 VPS29 TIMM17B XPO4 TBC1D4 PEX14 PEX13 ARFIP1 PMPCA TOMM20 NPM1 DNLZ AL672142.1 TIMM23 CLU FN1 APOE APOA2 APOD CYP51A1 AACS ERC1 DOP1A APOB ARCN1 ABCD1 COG4 AP1S1 EHBP1 SYTL2 TOM1L1 BAG3 APOC2 SYNRG ACSL3 RBP4 B3GAT3 HSPA1L CROT PHYH ITPR2 SRSF6 SRSF1 RPL26 RBM8A
8.05087e-08	52	2228	Peptide transport	RAC2 MIPEP VPS13D TNPO3 TBC1D1 SAR1A NUP188 THOC5 HSPA8 VPS29 TIMM17B XPO4 TBC1D4 PEX14 PEX13 ARFIP1 PMPCA TOMM20 NPM1 DNLZ AL672142.1 TIMM23 CLU FN1 APOE APOA2 APOD CYP51A1 AACS ERC1 DOP1A APOB ARCN1 COG4 AP1S1 EHBP1 SYTL2 TOM1L1 BAG3 APOC2 SYNRG ACSL3 RBP4 B3GAT3 HSPA1L CROT PHYH ITPR2 SRSF6 SRSF1 RPL26 RBM8A
8.77775e-08	53	2308	Establishment of protein localization	RAC2 MIPEP VPS13D TNPO3 TBC1D1 SAR1A NUP188 THOC5 HSPA8 VPS29 TIMM17B XPO4 TBC1D4 PEX14 PEX13 ARFIP1 PMPCA TOMM20 NPM1 DNLZ GET4 AL672142.1 TIMM23 CLU FN1 APOE APOA2 APOD CYP51A1 AACS ERC1 DOP1A APOB ARCN1 COG4 AP1S1 EHBP1 SYTL2 TOM1L1 BAG3 APOC2 SYNRG ACSL3 RBP4 B3GAT3 HSPA1L CROT PHYH ITPR2 SRSF6 SRSF1 RPL26 RBM8A
1.33685e-07	10	70	Cholesterol biosynthetic process	CYP51A1 APOE LSS DHCR7 IDI1 APOB HMGCS1 NSDHL FDPS SCD
1.33685e-07	52	2273	Small molecule metabolic process	CYP51A1 OAT SCD GGT5 PHYH HMGCS1 GLS APOE AOX1 NSDHL PLCB3 ME3 APOA2 LSS DHCR7 EPM2AIP1 OGDHL PAPSS2 CROT ABCD1 HSPA8 APOD NUDT16 HSPA1B HSPA1A APOC2 UPP2 ITIH4 IDI1 AACS APOB NMRK1 PTGES3L-AARSD1 ACSL3 C3 PNKD SLC37A4 FDPS PEX13 B3GLCT WDR5 AARSD1 RBP4 CHCHD10 HEXB PSMD5 NUP188 PDZD11 TST PSME3 SLC25A10 PSMB9
1.33685e-07	63	3087	Cellular localization	RAC2 MIPEP VPS13D TRAPPC3 TNPO3 TBC1D1 SAR1A DOP1A ARCN1 NUP188 THOC5 HSPA8 VPS29 PDZD11 ITPR2 TTC21B TIMM17B XPO4 TBC1D4 PEX14 PLCB3 PEX13 ARFIP1 PMPCA MAP6 TOMM20 NPM1 DNLZ GET4 AL672142.1 TIMM23 CLU APOE SYTL2 AC074143.1 ALB APOD ACTB AP1S1 EFNB2 PNKD TOM1L1 BAG3 SRSF10 CHCHD10 CTCF ACSL3 B3GAT3 HSPA1L ERC1 ABCD1 CROT HAUS4 COG4 PHYH SRSF6 SRSF1 LRPPRC RPL26 TRAPPC9 TUBB RBM8A SYNRG
1.52572e-07	10	72	Secondary alcohol biosynthetic process	CYP51A1 APOE LSS DHCR7 IDI1 APOB HMGCS1 NSDHL FDPS SCD
1.99091e-07	11	97	Mitochondrial translational termination	MRPS35 MRPS34 MRPL28 MRPS31 MRPS27 MRPS7 MRPS26 MRPL44 MRPS22 MRPL48 MRPS21
2.60494e-07	10	77	Sterol biosynthetic process	CYP51A1 APOE LSS DHCR7 IDI1 APOB HMGCS1 NSDHL FDPS SCD
2.60494e-07	35	1203	Cellular amide metabolic process	MIPEP GGT5 HSPA8 HBS1L HMGCS1 MRPS7 RPL26 GFM1 CLU APOE THBS1 NPM1 HEXB MRPS35 MRPS34 PTGES3L-AARSD1 MRPS27 DPH5 EIF2S1 LRPPRC BAG3 RBM8A MRPS21 AARSD1 ABCD1 MRPL44 RCC1L MRPL28 SCD MRPS31 PDZD11 ACSL3 MRPS26 MRPS22 MRPL48
2.64611e-07	9	57	Regulation of cholesterol metabolic process	APOE APOB DHCR7 CYP51A1 IDI1 SCD HMGCS1 LSS FDPS
7.1892e-07	46	1981	Cellular protein localization	RAC2 MIPEP VPS13D TNPO3 TBC1D1 SAR1A NUP188 THOC5 HSPA8 VPS29 PDZD11 TTC21B TIMM17B XPO4 TBC1D4 PEX14 PEX13 ARFIP1 PMPCA TOMM20 NPM1 DNLZ GET4 AL672142.1 TIMM23 CLU APOE APOD AP1S1 SYTL2 TOM1L1 BAG3 CHCHD10 ACTB CTCF ACSL3 B3GAT3 HSPA1L CROT ARCN1 PHYH SRSF6 SRSF1 RPL26 RBM8A SYNRG
7.49657e-07	11	112	Translational termination	MRPS35 MRPS34 MRPL28 MRPS31 MRPS27 MRPS7 MRPS26 MRPL44 MRPS22 MRPL48 MRPS21
7.54477e-07	29	907	Peptide metabolic process	MIPEP GGT5 HSPA8 HBS1L MRPS7 RPL26 GFM1 CLU APOE THBS1 NPM1 MRPS35 MRPS34 PTGES3L-AARSD1 MRPS27 DPH5 EIF2S1 LRPPRC BAG3 RBM8A MRPS21 AARSD1 MRPL44 RCC1L MRPL28 MRPS31 MRPS26 MRPS22 MRPL48
7.7326e-07	46	1993	Cellular macromolecule localization	RAC2 MIPEP VPS13D TNPO3 TBC1D1 SAR1A NUP188 THOC5 HSPA8 VPS29 PDZD11 TTC21B TIMM17B XPO4 TBC1D4 PEX14 PEX13 ARFIP1 PMPCA TOMM20 NPM1 DNLZ GET4 AL672142.1 TIMM23 CLU APOE APOD AP1S1 SYTL2 TOM1L1 BAG3 CHCHD10 ACTB CTCF ACSL3 B3GAT3 HSPA1L CROT ARCN1 PHYH SRSF6 SRSF1 RPL26 RBM8A SYNRG
1.18401e-06	14	213	Protein import	TNPO3 NUP188 TIMM17B PEX14 PEX13 TOMM20 DNLZ AL672142.1 TIMM23 CLU APOE APOD BAG3 HSPA8
1.29565e-06	52	2465	Protein-containing complex subunit organization	SAR1A TFIP11 PRPF6 COG4 HSPA8 MDN1 CLU SRSF6 MRPS7 APOE APOA2 TOMM20 SRSF10 COX20 APOB DDX23 APOC2 OAT PSMD5 MAP1LC3A CTCF GLS SRSF1 AC074143.1 PEX14 SMARCA5 ALB NUDT21 NPM1 HSPA1A CDKN1B DPYSL3 EIF2S1 NAP1L5 FN1 ACSL3 OTUD6B HSPA1B CHCHD10 TRAPPC3 MRPS35 MRPS34 MRPL28 MRPS31 MRPS27 MRPS26 MRPL44 XPC TRAPPC9 MRPS22 MRPL48 MRPS21
2.26482e-06	13	190	Regulation of lipid biosynthetic process	APOE C3 APOC2 APOB ABCD1 DHCR7 ACSL3 CYP51A1 IDI1 SCD HMGCS1 LSS FDPS
2.84166e-06	58	2988	Protein localization	RAC2 MIPEP VPS13D TNPO3 TBC1D1 SAR1A NUP188 THOC5 HSPA8 VPS29 PDZD11 TTC21B TIMM17B XPO4 TBC1D4 PEX14 PEX13 ARFIP1 PMPCA TOMM20 NPM1 DNLZ GET4 AL672142.1 TIMM23 CLU FN1 APOE APOA2 APOD CYP51A1 AACS ERC1 DOP1A APOB ARCN1 COG4 AP1S1 EHBP1 SYTL2 TOM1L1 BAG3 APOC2 CHCHD10 SYNRG ACTB CTCF ACSL3 RBP4 B3GAT3 HSPA1L CROT PHYH ITPR2 SRSF6 SRSF1 RPL26 RBM8A
4.58713e-06	9	81	Regulation of alcohol biosynthetic process	APOE APOB DHCR7 CYP51A1 IDI1 SCD HMGCS1 LSS FDPS
6.78083e-06	24	726	Translation	HBS1L MRPS7 RPL26 GFM1 THBS1 NPM1 MRPS35 MRPS34 GGT5 PTGES3L-AARSD1 MRPS27 DPH5 EIF2S1 LRPPRC RBM8A MRPS21 AARSD1 MRPL44 RCC1L MRPL28 MRPS31 MRPS26 MRPS22 MRPL48
8.67106e-06	11	146	Cholesterol metabolic process	CYP51A1 APOE NSDHL APOA2 LSS DHCR7 IDI1 APOB HMGCS1 FDPS SCD
8.67106e-06	21	577	Establishment of protein localization to organelle	RAC2 MIPEP VPS13D TNPO3 NUP188 HSPA8 TIMM17B PEX14 PEX13 PMPCA TOMM20 DNLZ AL672142.1 TIMM23 CLU APOD BAG3 HSPA1L CROT PHYH RPL26
1.15573e-05	11	152	Secondary alcohol metabolic process	CYP51A1 APOE NSDHL APOA2 LSS DHCR7 IDI1 APOB HMGCS1 FDPS SCD
1.15573e-05	28	986	MRNA metabolic process	TFIP11 PRPF6 SRSF6 SRSF1 PRPF4 CWC15 SAFB NUDT21 SRSF10 RBM8A DDX23 MFAP1 AC074143.1 NUDT16 HSPA1B HSPA1A NCBP3 THOC5 HSPA8 ZC3H13 RBM42 DIS3L2 NPM1 PSMD5 HBS1L PSME3 RPL26 PSMB9
1.15573e-05	16	347	Protein-containing complex disassembly	TFIP11 HSPA8 MAP1LC3A PEX14 CHCHD10 MRPS35 MRPS34 MRPL28 MRPS31 MRPS27 MRPS7 MRPS26 MRPL44 MRPS22 MRPL48 MRPS21
1.15573e-05	24	751	Peptide biosynthetic process	GGT5 HBS1L MRPS7 RPL26 GFM1 THBS1 NPM1 MRPS35 MRPS34 PTGES3L-AARSD1 MRPS27 DPH5 EIF2S1 LRPPRC RBM8A MRPS21 AARSD1 MRPL44 RCC1L MRPL28 MRPS31 MRPS26 MRPS22 MRPL48
1.26879e-05	10	122	Regulation of steroid metabolic process	APOE APOA2 APOB DHCR7 CYP51A1 IDI1 SCD HMGCS1 LSS FDPS
1.29072e-05	25	818	Small molecule biosynthetic process	CYP51A1 SCD GGT5 GLS APOE PLCB3 LSS DHCR7 NUDT16 APOC2 UPP2 OAT IDI1 APOB ABCD1 HMGCS1 ACSL3 NSDHL FDPS WDR5 OGDHL RBP4 AACS NUP188 SLC25A10
1.29082e-05	9	94	Regulation of steroid biosynthetic process	APOE APOB DHCR7 CYP51A1 IDI1 SCD HMGCS1 LSS FDPS
1.33857e-05	13	228	Cellular protein complex disassembly	PEX14 HSPA8 MRPS35 MRPS34 MRPL28 MRPS31 MRPS27 MRPS7 MRPS26 MRPL44 MRPS22 MRPL48 MRPS21
1.81655e-05	8	72	Protein transmembrane transport	HSPA8 TIMM17B PEX14 PEX13 TOMM20 DNLZ TIMM23 CLU
2.01084e-05	14	278	Mitochondrial transport	RAC2 MIPEP TIMM17B PMPCA TOMM20 DNLZ TIMM23 HSPA1A AC074143.1 BAG3 SLC25A10 TST HSPA1L CHCHD10
2.06282e-05	20	565	Mitochondrion organization	RAC2 LIG3 MIPEP MAP1LC3A CHCHD2 TIMM17B PMPCA TOMM20 COX20 DNLZ CHCHD10 TIMM23 CLU AC074143.1 HSPA1A POLDIP2 BAG3 RCC1L VPS13D HSPA1L
2.3636e-05	26	911	Amide biosynthetic process	GGT5 HBS1L MRPS7 RPL26 GFM1 THBS1 NPM1 MRPS35 MRPS34 PTGES3L-AARSD1 MRPS27 DPH5 EIF2S1 LRPPRC RBM8A MRPS21 AARSD1 MRPL44 RCC1L MRPL28 SCD MRPS31 ACSL3 MRPS26 MRPS22 MRPL48
2.73484e-05	11	169	Sterol metabolic process	CYP51A1 APOE NSDHL APOA2 LSS DHCR7 IDI1 APOB HMGCS1 FDPS SCD
3.11029e-05	23	749	Negative regulation of cellular component organization	CLU TFIP11 HSPA8 EFNB2 APOE AC074143.1 TOM1L1 PEX14 PROM2 APOA2 ALB HSPA1B HSPA1A APOC2 DPYSL3 TBC1D4 BAG3 LIG3 RAP1GAP NPM1 UBQLN2 APOD THBS1
3.61489e-05	18	484	RNA splicing	TFIP11 PRPF6 SRSF6 SRSF1 PRPF4 CWC15 SRSF10 RBM8A DDX23 MFAP1 AC074143.1 HSPA1A ZNF638 THOC5 HSPA8 ZC3H13 RBM42 NUDT21
3.71236e-05	4	9	Chylomicron remodeling	APOC2 APOB APOE APOA2
3.71434e-05	9	109	Protein targeting to mitochondrion	RAC2 MIPEP TIMM17B PMPCA TOMM20 DNLZ TIMM23 BAG3 HSPA1L
4.14834e-05	11	178	Alcohol biosynthetic process	CYP51A1 APOE PLCB3 LSS DHCR7 IDI1 APOB HMGCS1 NSDHL FDPS SCD
5.80639e-05	4	10	Chylomicron assembly	APOB APOE APOA2 APOC2
6.0968e-05	17	454	Protein targeting	RAC2 MIPEP VPS13D HSPA8 TIMM17B PEX14 PEX13 PMPCA TOMM20 DNLZ TIMM23 CLU BAG3 HSPA1L CROT PHYH RPL26
6.71729e-05	11	188	Acute inflammatory response	ITIH4 FN1 C3 LBP APOA2 CLU CFHR4 CFHR5 CFI C4A C4B
7.67242e-05	17	463	Regulation of small molecule metabolic process	EPM2AIP1 APOE APOC2 APOB ABCD1 DHCR7 WDR5 CYP51A1 IDI1 PSMD5 NUP188 SCD HMGCS1 PSME3 LSS FDPS PSMB9
0.000138397	6	45	Protein transmembrane import into intracellular organelle	TIMM17B PEX14 PEX13 TOMM20 DNLZ TIMM23
0.000139454	66	4098	Organelle organization	ACTB RAC2 LIG3 MIPEP SAR1A MAP1LC3A COG4 CHCHD2 MDN1 TTC21B WRNIP1 MRPS7 TIMM17B KANSL2 PEX14 TPM3 PEX13 PMPCA MAP6 TOMM20 TUBAL3 NPM1 TUBB UBQLN2 WDR5 COX20 HSPA1B HSPA1A DNLZ GET4 CHCHD10 TIMM23 TFIP11 CLU ABCD1 CTCF AC074143.1 TOM1L1 SMARCA5 XPC POLDIP2 HEXB HAUS4 CDKN1B NR3C1 DPYSL3 EIF2S1 TBC1D4 BAG3 NAP1L5 AL132780.3 RCC1L ATP2C1 VPS13D NEK1 DIS3L2 HSPA1L DOP1A CROT TRAPPC3 PHYH APOE COPS3 …
0.000145894	26	1019	RNA processing	TFIP11 PRPF6 MDN1 SRSF6 MRPL44 SRSF1 PRPF4 CWC15 SAFB NUDT21 SRSF10 RBM8A DDX23 MFAP1 AC074143.1 HSPA1A NCBP3 ZNF638 THOC5 HSPA8 ZC3H13 RBM42 RPL26 NUDT16 NOP58 NOP56
0.00014634	7	70	Regulation of complement activation	C3 CLU CFHR4 CFHR5 CFI C4A C4B
0.000158497	7	71	Regulation of protein activation cascade	C3 CLU CFHR4 CFHR5 CFI C4A C4B
0.000163626	12	251	RNA localization	THOC5 TOMM20 NPM1 TST NCBP3 NUP188 SRSF1 LRPPRC RBM8A NOP58 PRPF6 SRSF6
0.000163626	4	13	Triglyceride-rich lipoprotein particle remodeling	APOE APOA2 APOC2 APOB
0.000176644	11	211	Steroid biosynthetic process	CYP51A1 APOE LSS DHCR7 IDI1 APOB HMGCS1 NSDHL FDPS SCD HSD11B2
0.000179432	25	972	Protein localization to organelle	RAC2 MIPEP VPS13D TNPO3 NUP188 HSPA8 TTC21B TIMM17B PEX14 PEX13 PMPCA TOMM20 DNLZ GET4 AL672142.1 TIMM23 CLU APOD BAG3 CHCHD10 CTCF HSPA1L CROT PHYH RPL26
0.000198729	36	1737	Regulation of response to stress	SASH1 WRNIP1 APOE CHCHD2 LBP THBS1 AC074143.1 NPM1 APOD HSPA1A ABCD1 CDKN1B C3 LTF THOC5 CLU SRSF6 PPM1B RPL26 UBQLN2 NUDT16 HSPA1B TFIP11 APOB PSMD5 NUP188 HSPA8 PSME3 CFHR4 CFHR5 BAG3 HSPA1L CFI C4A C4B PSMB9
0.000198729	59	3556	Cellular component biogenesis	SAR1A PRPF6 MAP1LC3A COG4 MDN1 CLU SRSF6 MRPS7 RAC2 APOE APOA2 RPL26 TOMM20 NPM1 UBQLN2 SRSF10 COX20 HSPA1B HSPA1A APOB DDX23 OAT PSMD5 TFIP11 CTCF GLS SRSF1 AC074143.1 PEX14 SMARCA5 ALB NUDT21 NOP58 HAUS4 NOP56 CDKN1B DPYSL3 FN1 EFNB2 EIF2S1 BAG3 NAP1L5 AL132780.3 RAP1GAP ACSL3 NEK1 OTUD6B APOD NUDT16 BHLHB9 TRAPPC3 ACTB HSPA8 TTC21B THBS1 XPC TRAPPC9 TUBB APOC2
0.000205125	15	401	Regulation of lipid metabolic process	APOE APOC2 C3 APOA2 APOD APOB ABCD1 DHCR7 ACSL3 CYP51A1 IDI1 SCD HMGCS1 LSS FDPS
0.000222337	40	2046	Organonitrogen compound biosynthetic process	GGT5 HBS1L GLS MRPS7 B3GAT3 RPL26 GFM1 PAPSS2 APOE THBS1 APOA2 NPM1 UPP2 MRPS35 OAT MRPS34 APOB PIGS NMRK1 PTGES3L-AARSD1 MRPS27 DPH5 EIF2S1 LRPPRC B3GLCT OGDHL RBM8A MRPS21 AARSD1 ACSL3 MRPL44 RCC1L PPM1B MRPL28 NUP188 SCD MRPS31 MRPS26 MRPS22 MRPL48
0.000252314	15	409	Lipid localization	APOE APOA2 RBP4 APOC2 APOB ACSL3 C3 LBP THBS1 CROT HEXB ABCD1 CFHR4 APOD CLU
0.000264726	18	573	Cellular component disassembly	TFIP11 MAP1LC3A HSPA8 PEX14 C3 VPS13D CHCHD10 MRPS35 MRPS34 MRPL28 MRPS31 MRPS27 MRPS7 MRPS26 MRPL44 MRPS22 MRPL48 MRPS21
0.000266753	9	144	Regulation of protein processing	THBS1 AC074143.1 C3 CLU CFHR4 CFHR5 CFI C4A C4B
0.000270081	18	575	MRNA processing	TFIP11 PRPF6 SRSF6 SRSF1 PRPF4 CWC15 SAFB NUDT21 SRSF10 RBM8A DDX23 MFAP1 AC074143.1 NCBP3 THOC5 HSPA8 ZC3H13 RBM42
0.000284353	6	53	Plasma lipoprotein particle organization	APOE APOA2 APOB APOC2 ACSL3 ALB
0.00028658	9	146	Regulation of protein maturation	THBS1 AC074143.1 C3 CLU CFHR4 CFHR5 CFI C4A C4B
0.000351665	9	150	Isoprenoid metabolic process	IDI1 HMGCS1 FDPS PHYH RBP4 APOB APOE APOA2 APOC2
0.000367553	21	769	Endocytosis	LBP APOE THBS1 PROM2 APOA2 GRK2 APOC2 ACTB EHBP1 EFNB2 C3 CFI SYNRG AC126283.2 CLU C4A C4B UBQLN2 APOB AP1S1 ALB
0.000371707	55	3309	Cellular component assembly	SAR1A PRPF6 MAP1LC3A COG4 MDN1 CLU SRSF6 MRPS7 RAC2 APOE APOA2 TOMM20 UBQLN2 SRSF10 COX20 HSPA1B HSPA1A APOB DDX23 OAT PSMD5 TFIP11 CTCF GLS SRSF1 AC074143.1 PEX14 SMARCA5 ALB NUDT21 NPM1 HAUS4 CDKN1B DPYSL3 FN1 EFNB2 EIF2S1 BAG3 NAP1L5 AL132780.3 RAP1GAP ACSL3 NEK1 OTUD6B APOD BHLHB9 TRAPPC3 ACTB HSPA8 TTC21B THBS1 XPC TRAPPC9 TUBB APOC2
0.00039689	9	153	Establishment of protein localization to mitochondrion	RAC2 MIPEP TIMM17B PMPCA TOMM20 DNLZ TIMM23 BAG3 HSPA1L
0.000398821	5	34	MRNA cis splicing, via spliceosome	SRSF6 SRSF1 CWC15 SRSF10 DDX23
0.000398821	6	57	Protein-lipid complex subunit organization	APOE APOA2 APOB APOC2 ACSL3 ALB
0.000418857	14	381	RNA splicing, via transesterification reactions with bulged adenosine as nucleophile	TFIP11 PRPF6 SRSF6 SRSF1 PRPF4 CWC15 SRSF10 RBM8A DDX23 MFAP1 AC074143.1 HSPA8 RBM42 NUDT21
0.000418857	14	381	MRNA splicing, via spliceosome	TFIP11 PRPF6 SRSF6 SRSF1 PRPF4 CWC15 SRSF10 RBM8A DDX23 MFAP1 AC074143.1 HSPA8 RBM42 NUDT21
0.000427284	5	35	Protein-lipid complex remodeling	APOE APOA2 APOC2 APOB ALB
0.000427284	5	35	Plasma lipoprotein particle remodeling	APOE APOA2 APOC2 APOB ALB
0.000427284	5	35	Plasma lipoprotein particle assembly	APOE APOA2 APOB ACSL3 APOC2
0.000427284	12	284	Ribonucleoprotein complex subunit organization	TFIP11 PRPF6 MDN1 SRSF6 MRPS7 SRSF10 DDX23 SRSF1 AC074143.1 NUDT21 EIF2S1 NPM1
0.000429791	43	2361	Organic substance catabolic process	OAT GGT5 GDPD3 PHYH HSPA8 GLS CLU APOE PSME3 FBXL8 AOX1 COPS3 DIS3L2 UBQLN2 HSPA1B HSPA1A APOC2 PSMB9 RBM8A CROT ABCD1 CDKN1B APOA2 NUDT16 CYP51A1 UPP2 HEXB APOB PNKD LRPPRC PLCB3 BAG3 PEX13 OGDHL AC126283.2 NPM1 GET4 TOM1L1 PSMD5 NUP188 HBS1L TST RPL26
0.000429791	14	384	RNA splicing, via transesterification reactions	TFIP11 PRPF6 SRSF6 SRSF1 PRPF4 CWC15 SRSF10 RBM8A DDX23 MFAP1 AC074143.1 HSPA8 RBM42 NUDT21
0.000451609	9	158	Protein localization to mitochondrion	RAC2 MIPEP TIMM17B PMPCA TOMM20 DNLZ TIMM23 BAG3 HSPA1L
0.000471223	5	36	Protein-containing complex remodeling	APOE APOA2 APOC2 APOB ALB
0.000476698	7	89	Regulation of humoral immune response	C3 CLU CFHR4 CFHR5 CFI C4A C4B
0.000485523	41	2220	Vesicle-mediated transport	TRAPPC3 SAR1A DOP1A ARCN1 COG4 HSPA8 VPS29 LBP APOE SYTL2 THBS1 PROM2 APOA2 GRK2 APOC2 ACTB AP1S1 EHBP1 EFNB2 C3 RAC2 TBC1D4 CFI SYNRG AC126283.2 CLU C4A C4B ACSL3 UBQLN2 ERC1 LTF HEXB ITIH4 APOB FN1 ALB TRAPPC9 TUBB HSPA1B HSPA1A
0.000613992	7	93	Complement activation	CLU C3 CFI C4A C4B CFHR5 CFHR4
0.000613992	13	348	Steroid metabolic process	CYP51A1 APOE NSDHL APOA2 LSS DHCR7 IDI1 APOB HMGCS1 SLC37A4 FDPS HSD11B2 SCD
0.000613992	6	63	Intracellular protein transmembrane transport	TIMM17B PEX14 PEX13 TOMM20 DNLZ TIMM23
0.00064757	10	209	Nucleic acid transport	THOC5 TOMM20 NPM1 TST NCBP3 NUP188 SRSF1 LRPPRC RBM8A SRSF6
0.00064757	10	209	RNA transport	THOC5 TOMM20 NPM1 TST NCBP3 NUP188 SRSF1 LRPPRC RBM8A SRSF6

## Sheet: Medulla _DehVsCon_MF
GO_ DEPs_ Medulla _DehVsCon_MF
Gene Ontology enriched terms (molecular functions) in the one-humped Arabian camel kidney medulla during dehydration. Based on the DEPs detected in dehydration compared to control.
Enrichment FDR	Genes in list	Total genes	Functional Category	Genes
2.40876e-06	44	1839	RNA binding	NOP58 MRPS35 NCBP3 ZNF638 MRPL28 ARCN1 PRPF6 NOP56 MRPS31 HSPA8 ZC3H13 SRSF6 MRPS7 MRPS26 RBM42 EIF2S1 MRPL44 SRSF1 LRPPRC MFAP1 MSI2 SAFB FDPS RPL26 NUDT21 GFM1 DDX23 NPM1 SRSF10 HSPA1B HSPA1A RBM8A MRPS21 RCC1L THOC5 PRPF4 CWC15 MRPS27 TST DIS3L2 NUDT16 HBS1L NR3C1 AC074143.1
0.00137895	8	109	Chaperone binding	CDKN1B DNLZ BAG3 HSPA8 FN1 ALB GET4 CLU
0.00312517	5	39	Misfolded protein binding	HSPA8 CLU HSPA1B HSPA1A HSPA1L
0.00330391	3	8	P-P-bond-hydrolysis-driven protein transmembrane transporter activity	TOMM20 TIMM17B TIMM23
0.00354127	8	141	Heat shock protein binding	HSPA8 HSPA1B HSPA1A HSPA1L FKBP5 CDKN1B NR3C1 APOA2
0.00354127	46	2776	Small molecule binding	OAT HSPA8 ITPR2 RAC2 APOE AOX1 PROM2 APOA2 TUBAL3 TUBB APOD HSPA1B HSPA1A HSPA1L ABCD1 PHYH RBP4 BAG3 SMARCA5 ALB NUDT16 LIG3 ATP2C1 ACTB SAR1A AACS NMRK1 PTGES3L-AARSD1 MDN1 HBS1L HMGCS1 ACSL3 WRNIP1 NEK1 CNNM2 ME3 RFC4 GFM1 GRK2 DDX23 HSD11B2 OGDHL PAPSS2 AARSD1 RCC1L DHCR7
0.00354127	8	148	Unfolded protein binding	HSPA8 HSPA1B HSPA1A HSPA1L TOMM20 NPM1 MDN1 SRSF10
0.00354127	10	242	Peptidase regulator activity	PSME3 LTF PCOLCE AC074143.1 ITIH4 FN1 C3 C4A C4B PRDX5
0.00354127	4	26	Lipoprotein particle receptor binding	APOE APOA2 APOB CLU
0.00509611	24	1132	Enzyme regulator activity	TBC1D1 CDKN1B WRNIP1 APOE PSME3 TBC1D4 APOA2 GPRC5C APOC2 LTF RAP1GAP PCOLCE AC074143.1 B3GAT3 BAG3 NPM1 ITIH4 FN1 C3 RAC2 TOM1L1 C4A C4B PRDX5
0.00509611	6	87	Alcohol binding	ITPR2 APOE PROM2 APOA2 APOD RBP4
0.00588359	2	3	Ser-tRNA(Ala) hydrolase activity	PTGES3L-AARSD1 AARSD1
0.00588359	4	33	Protein binding involved in protein folding	HSPA8 HSPA1B HSPA1A HSPA1L
0.00588359	3	14	C3HC4-type RING finger domain binding	HSPA8 HSPA1B HSPA1A
0.00684979	18	761	Lipid binding	ITPR2 APOE PROM2 APOA2 ARFIP1 APOD APOC2 APOB MAP1LC3A NR3C1 LBP THBS1 RBP4 ALB HSPA8 HSD11B2 LTF SYTL2
0.00733753	6	101	Steroid binding	APOE PROM2 APOA2 APOD NR3C1 HSD11B2
0.00736878	47	3048	Anion binding	OAT HSPA8 ITPR2 RAC2 APOE AOX1 APOA2 ARFIP1 TUBAL3 TUBB HSPA1B HSPA1A HSPA1L LTF APOB MAP1LC3A ABCD1 PCOLCE PHYH THBS1 SMARCA5 ALB NUDT16 LIG3 ATP2C1 ACTB SAR1A AACS NMRK1 PTGES3L-AARSD1 MDN1 HBS1L DPYSL3 FN1 ACSL3 WRNIP1 NEK1 CNNM2 RFC4 GFM1 GRK2 DDX23 OGDHL PAPSS2 AARSD1 RCC1L SYTL2
0.00802775	6	105	Protein transporter activity	TNPO3 VPS29 TIMM17B TOMM20 TIMM23 BAG3
0.00813475	2	4	Alanine-tRNA ligase activity	PTGES3L-AARSD1 AARSD1
0.00871423	8	197	Structural constituent of ribosome	MRPS35 MRPL28 MRPS7 RPL26 MRPS22 MRPS34 MRPS31 MRPS21
0.0102753	7	157	Lipid transporter activity	ABCD1 APOE APOA2 RBP4 APOB APOD CFHR4
0.0102753	8	205	Endopeptidase regulator activity	PSME3 LTF AC074143.1 ITIH4 C3 C4A C4B PRDX5
0.0104567	14	552	Enzyme activator activity	TBC1D1 WRNIP1 APOE PSME3 TBC1D4 GPRC5C APOC2 LTF RAP1GAP PCOLCE B3GAT3 APOA2 FN1 TOM1L1
0.011465	3	21	Cholesterol transporter activity	APOE APOA2 APOB
0.011465	3	21	Low-density lipoprotein particle receptor binding	APOE APOB CLU
0.0126761	3	22	Protein transmembrane transporter activity	TIMM17B TOMM20 TIMM23
0.0128174	4	49	Cholesterol binding	APOE PROM2 APOA2 APOD
0.0136285	2	6	Phosphatidylcholine-sterol O-acyltransferase activator activity	APOE APOA2
0.0149359	38	2447	Carbohydrate derivative binding	HSPA8 RAC2 TUBAL3 TUBB HSPA1B HSPA1A HSPA1L LTF APOB ABCD1 PCOLCE FN1 LBP APOE THBS1 SMARCA5 NUDT16 LIG3 ATP2C1 ACTB SAR1A AACS NMRK1 PTGES3L-AARSD1 MDN1 HBS1L DPYSL3 ACSL3 WRNIP1 NEK1 CNNM2 RFC4 GFM1 GRK2 DDX23 PAPSS2 AARSD1 RCC1L
0.0160687	3	25	Macromolecule transmembrane transporter activity	TIMM17B TOMM20 TIMM23
0.0174569	3	26	SnoRNA binding	NOP58 NOP56 NUDT16
0.0178072	4	56	Sterol binding	APOE PROM2 APOA2 APOD
0.0206904	11	422	Enzyme inhibitor activity	CDKN1B APOA2 LTF AC074143.1 NPM1 APOC2 ITIH4 C3 C4A C4B PRDX5
0.0206904	2	8	Succinate transmembrane transporter activity	SLC13A3 SLC25A10
0.0212738	18	907	Structural molecule activity	ACTB MRPS35 MRPL28 NUP188 MRPS7 RPL26 MRPS22 TUBAL3 TUBB AL672142.1 SASH1 MRPS34 MRPS31 PCOLCE FN1 THBS1 MRPS21 APOE
0.0219374	7	196	Endopeptidase inhibitor activity	LTF AC074143.1 ITIH4 C3 C4A C4B PRDX5
0.0223159	8	254	MRNA binding	THOC5 MRPS7 NUDT21 RBM8A NCBP3 SRSF1 NUDT16 RPL26
0.0223159	42	2891	Hydrolase activity	ATP2C1 MIPEP SAR1A GGT5 GDPD3 PTGES3L-AARSD1 HSPA8 HBS1L GLS WRNIP1 RAC2 MRPL44 PPM1B DIS3L2 PLCB3 OTUD6B RFC4 PMPCA GFM1 HSPA1B HSPA1A HSPA1L PSMB9 AARSD1 ABCD1 SMARCA5 NUDT16 LTF HEXB IDI1 PIGS MDN1 DPYSL3 PNKD NUDT21 DDX23 TUBAL3 TUBB CFI AC126283.2 AC013717.1 RAP1GAP
0.0223159	3	31	Lipoprotein particle binding	APOA2 THBS1 APOE
0.0223159	3	31	Protein-lipid complex binding	APOA2 THBS1 APOE
0.0223159	8	256	Sulfur compound binding	LTF APOB PCOLCE APOE THBS1 DPYSL3 FN1 OGDHL
0.0228368	7	203	Peptidase inhibitor activity	LTF AC074143.1 ITIH4 C3 C4A C4B PRDX5
0.0248127	2	10	Histone acetyltransferase activity (H4-K5 specific)	KANSL2 WDR5
0.0248127	2	10	Histone acetyltransferase activity (H4-K8 specific)	KANSL2 WDR5
0.0248127	2	10	Histone acetyltransferase activity (H4-K16 specific)	KANSL2 WDR5
0.0253218	59	4501	Nucleic acid binding	NOP58 MRPS35 NCBP3 ZNF638 ACTB MRPL28 ARCN1 PRPF6 NOP56 MRPS31 HSPA8 ZC3H13 SRSF6 MRPS7 MRPS26 RBM42 EIF2S1 MRPL44 SRSF1 LRPPRC MFAP1 MSI2 SAFB FDPS RPL26 NUDT21 GFM1 DDX23 NPM1 SRSF10 HSPA1B HSPA1A RBM8A MRPS21 RCC1L THOC5 CTCF CHCHD2 PRPF4 CWC15 XPC RFC4 MRPS27 NR3C1 PRDX5 TST DIS3L2 SMARCA5 ALB NUDT16 POLDIP2 LIG3 LTF TFIP11 PTGES3L-AARSD1 HBS1L WRNIP1 AARSD1 AC074143.1
0.0253218	3	34	Sterol transporter activity	APOE APOA2 APOB
0.0277894	35	2353	Enzyme binding	TRAPPC3 TBC1D1 SASH1 RAC2 TBC1D4 HSPA1B HSPA1A APOC2 CLU SYTL2 RCC1L DOCK5 RFC4 NOP58 ACTB RAP1GAP APOB ZC3HC1 NOP56 MAP1LC3A ABCD1 HSPA8 CDKN1B NR3C1 FN1 ACSL3 SRSF1 LRPPRC AC074143.1 TOM1L1 NUDT21 NPM1 TUBB HSPA1L ERC1
0.0277894	4	71	Amide transmembrane transporter activity	TIMM17B TOMM20 TIMM23 ABCD1
0.0283512	35	2366	Nucleotide binding	HSPA8 RAC2 AOX1 TUBAL3 TUBB HSPA1B HSPA1A HSPA1L ABCD1 BAG3 SMARCA5 NUDT16 LIG3 ATP2C1 ACTB SAR1A AACS NMRK1 PTGES3L-AARSD1 MDN1 HBS1L ACSL3 WRNIP1 NEK1 CNNM2 ME3 RFC4 GFM1 GRK2 DDX23 HSD11B2 PAPSS2 AARSD1 RCC1L DHCR7
0.0283512	19	1047	Pyrophosphatase activity	ATP2C1 SAR1A HSPA8 HBS1L WRNIP1 RAC2 RFC4 GFM1 HSPA1B HSPA1A HSPA1L ABCD1 SMARCA5 NUDT16 MDN1 DDX23 TUBAL3 TUBB RAP1GAP
0.0283512	3	37	Proteoglycan binding	FN1 APOE THBS1
0.0283512	35	2367	Nucleoside phosphate binding	HSPA8 RAC2 AOX1 TUBAL3 TUBB HSPA1B HSPA1A HSPA1L ABCD1 BAG3 SMARCA5 NUDT16 LIG3 ATP2C1 ACTB SAR1A AACS NMRK1 PTGES3L-AARSD1 MDN1 HBS1L ACSL3 WRNIP1 NEK1 CNNM2 ME3 RFC4 GFM1 GRK2 DDX23 HSD11B2 PAPSS2 AARSD1 RCC1L DHCR7
0.0284327	19	1051	Hydrolase activity, acting on acid anhydrides	ATP2C1 SAR1A HSPA8 HBS1L WRNIP1 RAC2 RFC4 GFM1 HSPA1B HSPA1A HSPA1L ABCD1 SMARCA5 NUDT16 MDN1 DDX23 TUBAL3 TUBB RAP1GAP
0.0284327	19	1051	Hydrolase activity, acting on acid anhydrides, in phosphorus-containing anhydrides	ATP2C1 SAR1A HSPA8 HBS1L WRNIP1 RAC2 RFC4 GFM1 HSPA1B HSPA1A HSPA1L ABCD1 SMARCA5 NUDT16 MDN1 DDX23 TUBAL3 TUBB RAP1GAP
0.0288816	2	12	Tat protein binding	NPM1 ACTB
0.030165	4	76	RRNA binding	MRPS7 MRPS27 TST RCC1L
0.031758	3	40	Peptidase activator activity	PSME3 PCOLCE FN1
0.031758	18	992	Nucleoside-triphosphatase activity	ATP2C1 SAR1A HSPA8 HBS1L WRNIP1 RAC2 RFC4 GFM1 HSPA1B HSPA1A HSPA1L ABCD1 SMARCA5 MDN1 DDX23 TUBAL3 TUBB RAP1GAP
0.0326761	6	176	Heparin binding	LTF APOB PCOLCE APOE THBS1 FN1
0.0385986	7	240	Glycosaminoglycan binding	LTF APOB PCOLCE APOE THBS1 DPYSL3 FN1
0.0400884	2	15	C4-dicarboxylate transmembrane transporter activity	SLC13A3 SLC25A10
0.0400884	2	15	Single-stranded DNA-dependent ATPase activity	WRNIP1 RFC4
0.0404639	3	45	Tau protein binding	CLU APOE ACTB
0.0418058	31	2114	Purine nucleotide binding	HSPA8 RAC2 TUBAL3 TUBB HSPA1B HSPA1A HSPA1L ABCD1 BAG3 SMARCA5 NUDT16 LIG3 ATP2C1 ACTB SAR1A AACS NMRK1 PTGES3L-AARSD1 MDN1 HBS1L ACSL3 WRNIP1 NEK1 CNNM2 RFC4 GFM1 GRK2 DDX23 PAPSS2 AARSD1 RCC1L
0.0418058	8	309	Coenzyme binding	OAT AOX1 ALB PHYH ME3 HSD11B2 OGDHL DHCR7
0.0428136	2	16	Lipase inhibitor activity	APOA2 APOC2
0.0428956	30	2036	Purine ribonucleoside triphosphate binding	HSPA8 RAC2 TUBAL3 TUBB HSPA1B HSPA1A HSPA1L ABCD1 SMARCA5 NUDT16 LIG3 ATP2C1 ACTB SAR1A AACS NMRK1 PTGES3L-AARSD1 MDN1 HBS1L ACSL3 WRNIP1 NEK1 CNNM2 RFC4 GFM1 GRK2 DDX23 PAPSS2 AARSD1 RCC1L

## Sheet: Medulla _RehVsCon_BP
GO_ DEPs_ Medulla _RehVsCon_BP
Gene Ontology enriched terms (biological processes) in the one-humped Arabian camel kidney medulla during rehydration. Based on the DEPs detected in rehydration compared to control.
Enrichment FDR	Genes in list	Total genes	Functional Category	Genes
2.61645e-49	390	1959	Intracellular transport	GSK3B SH3GLB1 RAC2 SAE1 VPS11 TRAPPC6A RABGAP1 SEC63 MIPEP RANBP3 VPS13D TRAPPC3 TBC1D22A ZC3H11A AP3D1 TBC1D1 NUP133 PICALM PCM1 XPO1 DOP1A DDHD2 IPO11 ZW10 SNAP23 NUP50 AAAS ARCN1 NUP188 PMM1 VTI1B SEC23A NUTF2 NUP93 STX4 TBC1D17 TNPO2 RAB3A PMPCB SEC61B BCCIP NUP88 GOSR1 GRPEL1 HSPA8 NUP98 VPS29 RAB35 RAB23 NUP155 ERGIC1 ARL6 SPCS1 LMAN2L NRBP1 CHMP3 TBC1D15 FYTTD1 STX16 PEX6 NUP153 RAB17 NUP8…
3.87087e-47	526	3087	Cellular localization	GSK3B RAP1A SH3GLB1 CCT4 TCP1 RAC2 SAE1 CCT6A CCT5 CCT8 VPS11 CCT3 TRAPPC6A RABGAP1 SEC63 MIPEP RANBP3 GPM6B VPS13D TRAPPC3 TBC1D22A PKP2 ZC3H11A AP3D1 TBC1D1 TTC7A NUP133 PICALM PCM1 XPO1 DOP1A SEH1L DDHD2 IPO11 ZW10 SNAP23 NUP50 AAAS ARCN1 NUP188 PMM1 VTI1B SEC23A TM9SF4 PIGU NUTF2 NUP93 STX4 TBC1D17 TNPO2 RAB3A PMPCB SEC61B BCCIP NUP88 GOSR1 GRPEL1 HSPA8 NUP98 VPS29 RAB35 RAB23 NUP155 ERGIC1 A…
3.82311e-44	429	2364	Establishment of localization in cell	GSK3B SH3GLB1 RAC2 SAE1 VPS11 TRAPPC6A RABGAP1 SEC63 MIPEP RANBP3 GPM6B VPS13D TRAPPC3 TBC1D22A ZC3H11A AP3D1 TBC1D1 NUP133 PICALM PCM1 XPO1 DOP1A DDHD2 IPO11 ZW10 SNAP23 NUP50 AAAS ARCN1 NUP188 PMM1 VTI1B SEC23A NUTF2 NUP93 STX4 TBC1D17 TNPO2 RAB3A PMPCB SEC61B BCCIP NUP88 GOSR1 GRPEL1 HSPA8 NUP98 VPS29 RAB35 RAB23 NUP155 ERGIC1 ARL6 SPCS1 LMAN2L NRBP1 CHMP3 PARD3B DNAJC6 PDZD11 TBC1D15 FYTTD1 I…
7.66141e-43	438	2465	Protein-containing complex subunit organization	HCCS VPS41 TTC19 PSMC4 NDC1 WDR18 WDR1 MRPL22 SNAP23 SNRPD3 SEC23A EIF4H KANK1 EIF3A C1QBP LUC7L3 HSPA8 ARPC3 MTRF1L MDN1 RPS15 NDUFS7 DNAJC6 EXOC8 DR1 NDUFB3 DNAL1 TAF12 WASHC3 CLU MTIF3 CLTA SRSF6 SNRPC TBCC SNRPD2 HIP1 APOE ARPC1B HIP1R AAR2 CDC73 PREB COX17 SEC31A EFL1 ANP32E EIF2D POLR2D ARHGAP18 SAR1B TMSB4Y APOA2 PSMD4 VPS11 NUP35 COX18 FYCO1 ABCE1 GFM2 VCP ATP23 MRPL58 ATXN2L NDUFS5 CLTB …
3.54067e-40	537	3354	Macromolecule localization	RAP1A SH3GLB1 CCT4 TCP1 RAC2 SAE1 CCT6A CCT5 CCT8 VPS11 CCT3 RUVBL1 RABGAP1 SEC63 MIPEP RANBP3 VPS13D TBC1D22A ATP9A PKP2 ATP11B ZC3H11A AP3D1 TBC1D1 TTC7A NUP133 PCM1 XPO1 SEH1L IPO11 NUP50 NUP188 PMM1 VTI1B TM9SF4 PIGU NUTF2 NUP93 STX4 TBC1D17 TNPO2 RAB3A PMPCB SEC61B BCCIP NUP88 GRPEL1 HSPA8 NUP98 VPS29 RAB35 RAB23 NUP155 ARL6 SPCS1 RTKN CHMP3 PARD3B SCAMP3 EXOC8 PDZD11 TBC1D15 FYTTD1 STX16 PE…
4.05342e-39	367	1981	Cellular protein localization	RAP1A SH3GLB1 CCT4 TCP1 RAC2 SAE1 CCT6A CCT5 CCT8 VPS11 CCT3 RABGAP1 SEC63 MIPEP RANBP3 VPS13D TBC1D22A PKP2 ZC3H11A AP3D1 TBC1D1 TTC7A NUP133 PCM1 XPO1 SEH1L IPO11 NUP50 NUP188 PMM1 VTI1B TM9SF4 PIGU NUTF2 NUP93 STX4 TBC1D17 TNPO2 RAB3A PMPCB SEC61B BCCIP NUP88 GRPEL1 HSPA8 NUP98 VPS29 RAB35 RAB23 NUP155 ARL6 SPCS1 RTKN EXOC8 PDZD11 TBC1D15 FYTTD1 STX16 PEX6 NUP153 RAB17 C16ORF70 NUP85 THOC2 TIM…
5.70795e-39	368	1993	Cellular macromolecule localization	RAP1A SH3GLB1 CCT4 TCP1 RAC2 SAE1 CCT6A CCT5 CCT8 VPS11 CCT3 RABGAP1 SEC63 MIPEP RANBP3 VPS13D TBC1D22A PKP2 ZC3H11A AP3D1 TBC1D1 TTC7A NUP133 PCM1 XPO1 SEH1L IPO11 NUP50 NUP188 PMM1 VTI1B TM9SF4 PIGU NUTF2 NUP93 STX4 TBC1D17 TNPO2 RAB3A PMPCB SEC61B BCCIP NUP88 GRPEL1 HSPA8 NUP98 VPS29 RAB35 RAB23 NUP155 ARL6 SPCS1 RTKN EXOC8 PDZD11 TBC1D15 FYTTD1 STX16 PEX6 NUP153 RAB17 C16ORF70 NUP85 THOC2 TIM…
2.48929e-38	259	1194	Intracellular protein transport	SH3GLB1 RAC2 SAE1 VPS11 RABGAP1 SEC63 MIPEP RANBP3 VPS13D TBC1D22A ZC3H11A AP3D1 TBC1D1 NUP133 XPO1 IPO11 NUP50 NUP188 PMM1 VTI1B NUTF2 NUP93 STX4 TBC1D17 TNPO2 RAB3A PMPCB SEC61B BCCIP NUP88 GRPEL1 HSPA8 NUP98 VPS29 RAB35 RAB23 NUP155 ARL6 SPCS1 TBC1D15 FYTTD1 STX16 PEX6 NUP153 RAB17 NUP85 THOC2 TIMM17B NUP214 RAB2B XPO4 IPO8 STX11 GCC2 TBC1D4 SEC31A USO1 PEX5 UQCRC2 TIMM29 POLR2D RAB5A TBCK GOL…
2.32483e-37	551	3556	Cellular component biogenesis	HCCS CIAPIN1 VPS41 TRAPPC6A ZNF207 TTC19 PSMC4 SH3YL1 MTREX PKP2 NCKAP1 WDR18 RHOA CFAP20 WDR1 EXOSC7 NEBL PIK3C3 PCM1 MRPL22 XPO1 ATG16L1 SNAP23 ABLIM1 PALM SNRPD3 PES1 SEC23A MAP1LC3A CIAO3 FBL EIF4H KANK1 EIF3A BCCIP NUP88 C1QBP LUC7L3 ARPC3 MDN1 RAB23 ARL6 RTKN RPS15 NDUFS7 EXOC8 ERI3 DR1 NDUFB3 DNAL1 TAF12 WASHC3 CLU CLTA SRSF6 SNRPC TBCC SNRPD2 MACF1 HIP1 RAC2 TMOD2 APOE ARPC1B HIP1R AAR2 K…
2.4402e-37	403	2308	Establishment of protein localization	SH3GLB1 RAC2 SAE1 VPS11 RABGAP1 SEC63 MIPEP RANBP3 VPS13D TBC1D22A ZC3H11A AP3D1 TBC1D1 NUP133 XPO1 IPO11 NUP50 NUP188 PMM1 VTI1B NUTF2 NUP93 STX4 TBC1D17 TNPO2 RAB3A PMPCB SEC61B BCCIP NUP88 GRPEL1 HSPA8 NUP98 VPS29 RAB35 RAB23 NUP155 ARL6 SPCS1 CHMP3 SCAMP3 TBC1D15 FYTTD1 STX16 PEX6 NUP153 RAB17 C16ORF70 NUP85 THOC2 TIMM17B NUP214 RAB2B XPO4 IPO8 STX11 GCC2 TBC1D4 PREB SEC31A USO1 PEX5 UQCRC2 T…
4.66957e-37	484	2988	Protein localization	RAP1A SH3GLB1 CCT4 TCP1 RAC2 SAE1 CCT6A CCT5 CCT8 VPS11 CCT3 RABGAP1 SEC63 MIPEP RANBP3 VPS13D TBC1D22A PKP2 ZC3H11A AP3D1 TBC1D1 TTC7A NUP133 PCM1 XPO1 SEH1L IPO11 NUP50 NUP188 PMM1 VTI1B TM9SF4 PIGU NUTF2 NUP93 STX4 TBC1D17 TNPO2 RAB3A PMPCB SEC61B BCCIP NUP88 GRPEL1 HSPA8 NUP98 VPS29 RAB35 RAB23 NUP155 ARL6 SPCS1 RTKN CHMP3 PARD3B SCAMP3 EXOC8 PDZD11 TBC1D15 FYTTD1 STX16 PEX6 NUP153 RAB17 C16O…
4.66957e-37	387	2187	Protein transport	SH3GLB1 RAC2 SAE1 VPS11 RABGAP1 SEC63 MIPEP RANBP3 VPS13D TBC1D22A ZC3H11A AP3D1 TBC1D1 NUP133 XPO1 IPO11 NUP50 NUP188 PMM1 VTI1B NUTF2 NUP93 STX4 TBC1D17 TNPO2 RAB3A PMPCB SEC61B BCCIP NUP88 GRPEL1 HSPA8 NUP98 VPS29 RAB35 RAB23 NUP155 ARL6 SPCS1 CHMP3 SCAMP3 TBC1D15 FYTTD1 STX16 PEX6 NUP153 RAB17 C16ORF70 NUP85 THOC2 TIMM17B NUP214 RAB2B XPO4 IPO8 STX11 GCC2 TBC1D4 PREB SEC31A USO1 PEX5 UQCRC2 T…
2.75412e-36	608	4098	Organelle organization	SH3GLB1 RAC2 SAE1 VPS11 VPS41 TRAPPC6A ZNF207 TTC19 BID MIPEP AIFM2 TPR PKP2 NDC1 NCKAP1 AP3D1 WDR18 RHOA NUP133 CFAP20 WDR1 PICALM MARK3 NEBL PIK3C3 PCM1 EPB41L2 EPB41L3 MRPL22 ATG16L1 ZW10 UIMC1 EPB41L1 SNAP23 MSH2 ABLIM1 RANBP1 MIEF1 PRMT5 VTI1B SEC23A MAP1LC3A KATNAL1 DNAJA3 STX4 FBL RAB3A PMPCB SSBP1 CHCHD2 KANK1 BCCIP C1QBP GOSR1 GRPEL1 NUP98 TRPV4 ARPC3 MDN1 RAB23 MSH3 RAD50 NUP155 ARL6 LM…
4.96381e-36	518	3309	Cellular component assembly	HCCS CIAPIN1 VPS41 TRAPPC6A ZNF207 TTC19 PSMC4 SH3YL1 PKP2 NCKAP1 WDR18 RHOA CFAP20 WDR1 NEBL PIK3C3 PCM1 MRPL22 ATG16L1 SNAP23 ABLIM1 PALM SNRPD3 SEC23A MAP1LC3A CIAO3 EIF4H KANK1 EIF3A BCCIP C1QBP LUC7L3 ARPC3 MDN1 RAB23 ARL6 RTKN RPS15 NDUFS7 EXOC8 DR1 NDUFB3 DNAL1 TAF12 WASHC3 CLU CLTA SRSF6 SNRPC TBCC SNRPD2 MACF1 HIP1 RAC2 TMOD2 APOE ARPC1B HIP1R AAR2 KIF3A CDC73 ISCA1 PREB COX17 SEC31A EFL…
5.42539e-36	388	2220	Vesicle-mediated transport	GSK3B VPS41 TRAPPC6A SPAG9 TRAPPC3 ATP9A AP3D1 EXOC5 PICALM PIK3C3 SDF4 DOP1A DDHD2 ZW10 SIRPG SNAP23 ARCN1 VTI1B SEC23A SIRPB1 STX4 RAB3A RAB11FIP2 GOSR1 HSPA8 VPS29 RAB35 EXOC2 ERGIC1 ARL6 LMAN2L NRBP1 CHMP3 DNAJC6 EXOC8 WASHC3 ANXA11 CCZ1 CLTA STX16 RAB17 C16ORF70 HIP1 HIP1R RAB11FIP4 COG6 STX11 COG2 GCC2 COG3 PREB SEC31A KIAA1109 USO1 ANXA3 VPS53 RAB5A CCZ1B BIN3 GOLGA7 LRSAM1 ARFGAP2 SAR1B T…
1.18225e-35	388	2228	Peptide transport	SH3GLB1 RAC2 SAE1 VPS11 RABGAP1 SEC63 MIPEP RANBP3 VPS13D TBC1D22A ZC3H11A AP3D1 TBC1D1 NUP133 XPO1 IPO11 NUP50 NUP188 PMM1 VTI1B NUTF2 NUP93 STX4 TBC1D17 TNPO2 RAB3A PMPCB SEC61B BCCIP NUP88 GRPEL1 HSPA8 NUP98 VPS29 RAB35 RAB23 NUP155 ARL6 SPCS1 CHMP3 SCAMP3 TBC1D15 FYTTD1 STX16 PEX6 NUP153 RAB17 C16ORF70 NUP85 THOC2 TIMM17B NUP214 RAB2B XPO4 IPO8 STX11 GCC2 TBC1D4 PREB SEC31A USO1 PEX5 UQCRC2 T…
9.63211e-35	390	2265	Amide transport	SH3GLB1 RAC2 SAE1 VPS11 RABGAP1 SEC63 MIPEP RANBP3 VPS13D TBC1D22A ZC3H11A AP3D1 TBC1D1 NUP133 XPO1 IPO11 NUP50 NUP188 PMM1 VTI1B NUTF2 NUP93 STX4 TBC1D17 TNPO2 RAB3A PMPCB SEC61B BCCIP NUP88 GRPEL1 HSPA8 NUP98 VPS29 RAB35 RAB23 NUP155 ARL6 SPCS1 CHMP3 SCAMP3 TBC1D15 FYTTD1 STX16 PEX6 NUP153 RAB17 C16ORF70 NUP85 THOC2 TIMM17B NUP214 RAB2B XPO4 IPO8 STX11 GCC2 TBC1D4 PREB SEC31A USO1 PEX5 UQCRC2 T…
6.26212e-34	250	1203	Cellular amide metabolic process	MRPS17 MGST1 LARS2 MIPEP ZC3H15 IARS2 SRBD1 CERS4 ACOT7 GGT5 GSTZ1 HM13 GSR SARS2 EIF3B EIF4H EIF3A C1QBP HSPA8 MVK MTRF1L VNN2 HBS1L NIT2 SPCS1 WARS2 ACOT2 IDE MTIF3 NLN TSFM MRPS12 ACLY CARS2 MTHFS SEC11A TARS2 CERS2 EIF2D POLR2D CNOT9 RARS2 MRRF PTGES EIF3M ZFP36L2 MRPL10 RPL26 RPL29 ACOT11 PARS2 PMVK RPL9 ABCE1 NEMF MRPL16 MRPL58 GFM1 BTD THOP1 MRPL13 PAIP1 MRPL57 EIF3F OPLAH SAMD4B MRPL41 RP…
1.57734e-33	415	2500	Cellular catabolic process	UPF1 PSMB1 CUL3 EDC4 MTREX PSMA4 CUL1 OAT EXOSC7 PIK3C3 ITCH MOXD1 BCKDHB ATG16L1 ACOX3 GGT5 TIMP3 GSTZ1 DICER1 PSMB5 DCAF11 PSMA6 PYGB MAP1LC3A CCDC22 GDPD3 PSMD7 USP10 HMOX2 HIBADH CPVL UBE2R2 ATE1 FBXL20 PSMD3 TRIM2 CTSC HSPA8 DCPS UBE4A TPI1 RAB23 NUDT12 EHHADH UBE3A ARMC8 AUP1 GLS BIRC6 KYNU ERI3 RAD23B IDE ACAT2 CLU ACADS PRDX4 CLPP UBR4 ECHS1 DUT APOE ADRM1 PSME3 MCCC2 FBXL8 YME1L1 PSMB7 R…
2.14015e-33	359	2046	Organonitrogen compound biosynthetic process	MRPS17 LARS2 CPS1 ALG1 ZC3H15 FECH IARS2 COASY SRBD1 NDST1 HACD3 MOXD1 CAD CERS4 ATP5F1D GGT5 PMM1 PIGU PRPS2 SARS2 EIF3B EIF4H EIF3A C1QBP TPI1 MTRF1L HBS1L GLS SPR ATP5PB CTH WARS2 ALG2 MTIF3 TSFM PIGT MTRR UROD MRPS12 DUT ATP5IF1 ACLY CARS2 ITM2B MTHFS WDR45B PIGK TARS2 CERS2 EIF2D POLR2D CNOT9 ATG12 RARS2 GOLGA7 MRRF APIP EIF3M B3GAT3 ZFP36L2 PFKM MRPL10 GART PGAP3 RPL26 RPL29 PARS2 POGLUT1 S…
1.76312e-32	472	3011	Organic substance transport	SH3GLB1 RAC2 SAE1 VPS11 SLC25A13 RABGAP1 SEC63 MIPEP RANBP3 GPM6B VPS13D TBC1D22A ATP9A ATP11B ZC3H11A AP3D1 TBC1D1 NUP133 XPO1 IPO11 NUP50 NUP188 SLC25A1 PMM1 VTI1B NUTF2 NUP93 STX4 TBC1D17 TNPO2 RAB3A PMPCB SEC61B BCCIP NUP88 GRPEL1 HSPA8 NUP98 VPS29 RAB35 RAB23 NUP155 HRG ARL6 SPCS1 CHMP3 SCAMP3 SLC17A5 SLC35B1 TBC1D15 FYTTD1 STX16 PEX6 NUP153 RAB17 C16ORF70 NUP85 THOC2 TIMM17B NUP214 RAB2B AP…
2.44843e-32	177	726	Translation	MRPS17 LARS2 ZC3H15 IARS2 SRBD1 SARS2 EIF3B EIF4H EIF3A C1QBP MTRF1L HBS1L WARS2 MTIF3 TSFM MRPS12 CARS2 TARS2 EIF2D POLR2D CNOT9 RARS2 MRRF EIF3M ZFP36L2 MRPL10 RPL26 RPL29 PARS2 RPL9 ABCE1 NEMF MRPL16 MRPL58 GFM1 MRPL13 PAIP1 MRPL57 EIF3F SAMD4B MRPL41 RPL35A EIF3C RPS23 EIF4EBP1 RPS4X EIF3CL TMA7 MARS2 AC011455.2 CYFIP1 EIF3I RPS18 RPS13 RPS15 DARS2 RPS6 YARS2 EIF3H RPS3 RPS21 UPF1 ELAVL1 KHSR…
2.85455e-32	204	907	Peptide metabolic process	MRPS17 MGST1 LARS2 MIPEP ZC3H15 IARS2 SRBD1 GGT5 GSTZ1 HM13 GSR SARS2 EIF3B EIF4H EIF3A C1QBP HSPA8 MTRF1L HBS1L SPCS1 WARS2 IDE MTIF3 NLN TSFM MRPS12 CARS2 SEC11A TARS2 EIF2D POLR2D CNOT9 RARS2 MRRF PTGES EIF3M ZFP36L2 MRPL10 RPL26 RPL29 PARS2 RPL9 ABCE1 NEMF MRPL16 MRPL58 GFM1 THOP1 MRPL13 PAIP1 MRPL57 EIF3F OPLAH SAMD4B MRPL41 RPL35A EIF3C RPS23 EIF4EBP1 GSTK1 RPS4X EIF3CL TMA7 MARS2 AC011455.…
2.85455e-32	422	2592	Nitrogen compound transport	SH3GLB1 RAC2 SAE1 VPS11 SLC25A13 RABGAP1 SEC63 MIPEP RANBP3 GPM6B VPS13D TBC1D22A ZC3H11A AP3D1 TBC1D1 NUP133 XPO1 IPO11 NUP50 NUP188 PMM1 VTI1B NUTF2 NUP93 STX4 TBC1D17 TNPO2 RAB3A PMPCB SEC61B BCCIP NUP88 GRPEL1 HSPA8 NUP98 VPS29 RAB35 RAB23 NUP155 HRG ARL6 SPCS1 CHMP3 SCAMP3 SLC35B1 TBC1D15 FYTTD1 STX16 PEX6 NUP153 RAB17 C16ORF70 NUP85 THOC2 TIMM17B NUP214 RAB2B XPO4 IPO8 STX11 GCC2 TBC1D4 PRE…
8.37447e-32	448	2825	Catabolic process	FUCA2 UPF1 PSMB1 CUL3 EDC4 MTREX PSMA4 CUL1 OAT EXOSC7 PIK3C3 ITCH MOXD1 BCKDHB ATG16L1 ACOX3 MMP2 GGT5 TIMP3 GSTZ1 DICER1 PSMB5 DCAF11 PSMA6 PYGB MAP1LC3A CCDC22 ASB9 GDPD3 PSMD7 USP10 HMOX2 HIBADH CPVL RARRES2 UBE2R2 ATE1 FBXL20 PSMD3 TRIM2 CTSC HSPA8 DCPS UBE4A TPI1 RAB23 NUDT12 EHHADH UBE3A ARMC8 AUP1 GLS BIRC6 KYNU ERI3 RAD23B IDE ACAT2 CLU LYPLA1 ACADS PRDX4 CLPP UBR4 ECHS1 DUT APOE ADRM1 P…
1.9003e-31	179	751	Peptide biosynthetic process	MRPS17 LARS2 ZC3H15 IARS2 SRBD1 GGT5 SARS2 EIF3B EIF4H EIF3A C1QBP MTRF1L HBS1L WARS2 MTIF3 TSFM MRPS12 CARS2 TARS2 EIF2D POLR2D CNOT9 RARS2 MRRF EIF3M ZFP36L2 MRPL10 RPL26 RPL29 PARS2 RPL9 ABCE1 NEMF MRPL16 MRPL58 GFM1 MRPL13 PAIP1 MRPL57 EIF3F SAMD4B MRPL41 RPL35A EIF3C RPS23 EIF4EBP1 RPS4X EIF3CL TMA7 MARS2 AC011455.2 CYFIP1 EIF3I RPS18 RPS13 RPS15 DARS2 RPS6 YARS2 EIF3H RPS3 RPS21 UPF1 ELAVL1…
4.48274e-31	202	911	Amide biosynthetic process	MRPS17 LARS2 ZC3H15 IARS2 SRBD1 CERS4 GGT5 SARS2 EIF3B EIF4H EIF3A C1QBP MTRF1L HBS1L WARS2 MTIF3 TSFM MRPS12 ACLY CARS2 MTHFS TARS2 CERS2 EIF2D POLR2D CNOT9 RARS2 MRRF EIF3M ZFP36L2 MRPL10 RPL26 RPL29 PARS2 RPL9 ABCE1 NEMF MRPL16 MRPL58 GFM1 MRPL13 PAIP1 MRPL57 EIF3F SAMD4B MRPL41 RPL35A EIF3C RPS23 EIF4EBP1 RPS4X EIF3CL TMA7 MARS2 ST20-MTHFS AC011455.2 CYFIP1 EIF3I RPS18 RPS13 RPS15 DARS2 RPS6 …
4.66832e-30	377	2273	Small molecule metabolic process	FUCA2 LARS2 PGM3 CPS1 OAT IARS2 COASY SDHA HACD3 MOXD1 ME2 BCKDHB CAD ACOX3 ACOT7 ATP5F1D GGT5 MCAT PMM1 GSTZ1 PRPS2 SQLE SARS2 HIBADH DHRS7B MVK LTA4H TPI1 VNN2 NUDT12 EHHADH NIT2 GLS PLCL1 KYNU SPR MECR ATP5PB CTH WARS2 UAP1 ACOT2 GPAM ACAT2 LIAS ACO1 P4HA1 ACADS MTRR ECHS1 DUT APOE ACLY MCCC2 HSD17B7 IMPA1 CARS2 MTHFS AOX1 YARS2 ETFA PRUNE1 TARS2 NDUFS6 RARS2 NSDHL APIP PLCB3 ME3 INPP1 PFKM CY…
5.67808e-28	353	2126	Protein-containing complex assembly	HCCS VPS41 TTC19 PSMC4 WDR18 MRPL22 SNAP23 SNRPD3 SEC23A EIF4H KANK1 EIF3A C1QBP LUC7L3 ARPC3 MDN1 RPS15 NDUFS7 EXOC8 DR1 NDUFB3 DNAL1 TAF12 WASHC3 CLU CLTA SRSF6 SNRPC TBCC SNRPD2 HIP1 APOE ARPC1B HIP1R AAR2 CDC73 PREB COX17 SEC31A EFL1 EIF2D POLR2D ARHGAP18 SAR1B TMSB4Y APOA2 PSMD4 VPS11 COX18 ATP23 ATXN2L NDUFS5 CLTB RUVBL1 BAIAP2 EDC3 SNRPE COA5 PSMG1 KANK3 RPF2 OPA1 VPS16 PET100 ISY1 MRPL20 …
1.24044e-26	377	2361	Organic substance catabolic process	FUCA2 UPF1 PSMB1 CUL3 EDC4 MTREX PSMA4 CUL1 OAT EXOSC7 ITCH MOXD1 BCKDHB ACOX3 GGT5 TIMP3 GSTZ1 DICER1 PSMB5 DCAF11 PSMA6 PYGB CCDC22 ASB9 GDPD3 PSMD7 HMOX2 HIBADH CPVL RARRES2 UBE2R2 ATE1 FBXL20 PSMD3 TRIM2 CTSC HSPA8 DCPS UBE4A TPI1 NUDT12 EHHADH UBE3A ARMC8 AUP1 GLS BIRC6 KYNU ERI3 RAD23B IDE ACAT2 CLU LYPLA1 ACADS CLPP UBR4 ECHS1 DUT APOE ADRM1 PSME3 MCCC2 IMPA1 GGACT FBXL8 YME1L1 PSMB7 RNF12…
7.87309e-26	201	986	MRNA metabolic process	UPF1 EDC4 SART3 EXOSC7 SNRPA SF3B2 SNRPD3 PRPF31 BUD31 C1QBP LUC7L3 DCPS SRSF3 SRSF7 SRSF4 HNRNPA2B1 SRSF6 SNRPC SNRPD2 AAR2 SNRPA1 CDC73 SRSF1 WDR33 C9ORF78 PRPF4 SLTM SF3B4 POLR2D WTAP RBMX CWC15 ZFP36L2 SMG1 SON U2AF1 IWS1 CWC22 TRA2A METTL3 PLRG1 SAMD4B EDC3 SNRPE SF3A3 SF3B3 PRPF40A RBMXL1 EXOSC6 ISY1 RBM8A U2AF1L5 AQR ZCCHC8 MTREX SNRNP40 U2AF2 PPIE PNN DDX5 PPWD1 SF3B1 HNRNPU SRRM2 HNRNPH1…
8.85029e-26	69	170	Mitochondrial gene expression	MRPS17 ELAC2 LARS2 IARS2 C1QBP MTRF1L WARS2 MTIF3 TSFM MTO1 RARS2 SUPV3L1 MRPL16 MRPL58 GFM1 DARS2 YARS2 HSD17B10 UQCC1 GFM2 MRPS35 MRPS34 NOA1 QRSL1 PTCD3 LRPPRC TEFM MRPS18B CHCHD10 MRPL44 COA3 MRPS18A MRPS15 MRPS2 MRPS12 MRPL57 MRPS16 MRPS10 MRPL22 MRPL28 MRPS31 MRPS30 MRPL19 MRPL37 MRPL34 DAP3 MRPS9 MRPL24 TARS2 MRPL9 MRPS5 MRPS28 MRRF MRPL49 MRPL39 MRPL10 MRPL13 MRPS22 MRPL48 MRPL14 MRPS23 M…
1.13454e-25	63	144	Mitochondrial translation	MRPS17 LARS2 IARS2 C1QBP MTRF1L WARS2 MTIF3 TSFM RARS2 MRPL16 MRPL58 GFM1 DARS2 YARS2 UQCC1 GFM2 MRPS35 MRPS34 NOA1 QRSL1 PTCD3 LRPPRC MRPS18B MRPL44 COA3 MRPS18A MRPS15 MRPS2 MRPS12 MRPL57 MRPS16 MRPS10 MRPL22 MRPL28 MRPS31 MRPS30 MRPL19 MRPL37 MRPL34 DAP3 MRPS9 MRPL24 TARS2 MRPL9 MRPS5 MRPS28 MRRF MRPL49 MRPL39 MRPL10 MRPL13 MRPS22 MRPL48 MRPL14 MRPS23 MRPL41 MRPL30 MRPL38 MRPL53 MRPL20 MRPL33 …
1.3216e-25	186	883	Membrane organization	VPS41 ATP9A ATP11B AP3D1 PICALM SNAP23 VTI1B SEC23A STX4 RAB3A GOSR1 STX16 STX11 PREB SEC31A USO1 AFG3L2 TIMM29 BIN3 ARFGAP2 SAR1B APOOL VPS8 SEC13 CHCHD6 VPS11 LEMD2 MAIP1 COX18 SUN1 PACSIN3 LEMD3 TMEM11 SCRIB PLSCR3 PLSCR1 OPA1 VPS16 GET4 ARFGAP3 STX16-NPEPL1 AGK BAK1 RHOA HYAL2 ABCB1 BAG6 TOMM22 SAMM50 SYTL4 NUP93 TMEM30A NUP155 MFN2 NECTIN2 APOE THBS1 GULP1 SLC25A46 VPS39 ACAA2 STXBP6 TMED10 …
2.33662e-25	205	1024	Symbiont process	ATG16L1 RSF1 CTDP1 HYAL2 MAVS ICAM1 EP300 AC011462.1 EIF3B EIF3A TRIM38 FN1 CHMP3 PLG THOC2 NECTIN2 TRIM28 SSB EIF2D IFI16 DAG1 EIF3F RXRA PCBP2 DDX39B CALM1 UPF1 PSMB1 PGLYRP1 VIM VRK2 PSMA4 CUL7 CUL1 NCKAP1 CDK13 RHOA PVR TSG101 DYNC1I2 FBLN1 ITCH ITGB5 XPO1 EPS15 RTRAF SF3B2 DYNLL1 POLR2E PSMB5 CRTC1 EIF4H C1QBP DDX5 HSPA8 HPX NECTIN1 NUP98 VPS29 COPS7A IK RAD50 UBE3A WDR48 PDCL3 MSH6 VPS4B ID…
1.55563e-24	193	951	Viral process	ATG16L1 RSF1 CTDP1 HYAL2 MAVS ICAM1 EP300 AC011462.1 EIF3B EIF3A TRIM38 CHMP3 NECTIN2 TRIM28 SSB EIF2D IFI16 DAG1 EIF3F RXRA PCBP2 UPF1 PSMB1 VIM VRK2 PSMA4 CUL7 CUL1 NCKAP1 CDK13 RHOA PVR TSG101 DYNC1I2 FBLN1 ITCH ITGB5 XPO1 EPS15 RTRAF SF3B2 DYNLL1 POLR2E PSMB5 CRTC1 EIF4H C1QBP DDX5 HSPA8 HPX NECTIN1 NUP98 VPS29 COPS7A IK RAD50 UBE3A WDR48 PDCL3 MSH6 VPS4B IDE NUP153 CD93 IRF3 UBR4 ILF3 RAB11F…
1.39414e-23	200	1019	RNA processing	ELAC2 NSUN2 MTREX WDR18 THUMPD1 SART3 EXOSC7 SNRPA SF3B2 SNRPD3 PES1 RTCB DICER1 FBL PRPF31 BUD31 C1QBP LUC7L3 MAGOHB SRSF3 MDN1 THG1L SRSF7 SRSF4 ERI3 HNRNPA2B1 SRSF6 MOCS3 SNRPC SNRPD2 INTS11 AAR2 SNRPA1 ELP3 THUMPD3 CDC73 MTO1 MRPL44 MRPS9 SRSF1 WDR33 C9ORF78 PRPF4 SLTM RNF113B NOB1 SF3B4 POLR2D CDKAL1 WTAP RBMX CWC15 SUPV3L1 SON U2AF1 IWS1 CWC22 LSM6 TRA2A INTS1 METTL3 RSL1D1 PLRG1 RPS21 TRMT…
2.29247e-23	122	484	RNA splicing	SART3 SNRPA SF3B2 SNRPD3 RTCB PRPF31 BUD31 C1QBP LUC7L3 MAGOHB SRSF3 SRSF7 SRSF4 HNRNPA2B1 SRSF6 SNRPC SNRPD2 AAR2 SNRPA1 SRSF1 C9ORF78 PRPF4 RNF113B SF3B4 WTAP RBMX CWC15 SON U2AF1 CWC22 TRA2A METTL3 PLRG1 SNRPE SF3A3 SF3B3 PRPF40A RBMXL1 ISY1 RBM8A U2AF1L5 AQR ZCCHC8 MTREX SNRNP40 U2AF2 PPIE PNN DDX5 DHX15 PPWD1 SF3B1 HNRNPU SRRM2 HNRNPH1 STRAP GEMIN5 FUS ESRP2 DCPS RPS13 IK WBP4 KHDRBS1 LSM8 S…
6.58132e-23	207	1084	Interspecies interaction between organisms	PGLYRP1 ATG16L1 RSF1 CTDP1 HYAL2 MAVS ICAM1 LYZ EP300 AC011462.1 EIF3B EIF3A TRIM38 HRG FN1 CHMP3 PLG THOC2 NECTIN2 TRIM28 SSB EIF2D RPL30 IFI16 DAG1 EIF3F RXRA PCBP2 DDX39B CALM1 UPF1 PSMB1 VIM VRK2 PSMA4 CUL7 CUL1 NCKAP1 CDK13 RHOA PVR TSG101 DYNC1I2 FBLN1 ITCH ITGB5 XPO1 EPS15 RTRAF SF3B2 DYNLL1 POLR2E PSMB5 CRTC1 EIF4H C1QBP DDX5 HSPA8 HPX NECTIN1 NUP98 VPS29 COPS7A IK RAD50 UBE3A WDR48 PDCL3…
2.17262e-22	104	384	RNA splicing, via transesterification reactions	SART3 SNRPA SF3B2 SNRPD3 PRPF31 BUD31 C1QBP LUC7L3 SRSF3 SRSF7 SRSF4 HNRNPA2B1 SRSF6 SNRPC SNRPD2 AAR2 SNRPA1 SRSF1 C9ORF78 PRPF4 SF3B4 WTAP RBMX CWC15 SON U2AF1 CWC22 TRA2A METTL3 PLRG1 SNRPE SF3A3 SF3B3 PRPF40A RBMXL1 ISY1 RBM8A U2AF1L5 AQR ZCCHC8 MTREX SNRNP40 U2AF2 PPIE PNN DDX5 PPWD1 SF3B1 HNRNPU SRRM2 HNRNPH1 STRAP GEMIN5 DCPS IK WBP4 KHDRBS1 LSM8 SCAF11 MFAP1 AC074143.1 LSM6 USP39 DDX39B K…
4.05696e-22	103	381	RNA splicing, via transesterification reactions with bulged adenosine as nucleophile	SART3 SNRPA SF3B2 SNRPD3 PRPF31 BUD31 C1QBP LUC7L3 SRSF3 SRSF7 SRSF4 HNRNPA2B1 SRSF6 SNRPC SNRPD2 AAR2 SNRPA1 SRSF1 C9ORF78 PRPF4 SF3B4 WTAP RBMX CWC15 SON U2AF1 CWC22 TRA2A METTL3 PLRG1 SNRPE SF3A3 SF3B3 PRPF40A RBMXL1 ISY1 RBM8A U2AF1L5 AQR ZCCHC8 MTREX SNRNP40 U2AF2 PPIE PNN DDX5 PPWD1 SF3B1 HNRNPU SRRM2 HNRNPH1 STRAP GEMIN5 DCPS IK WBP4 KHDRBS1 LSM8 SCAF11 MFAP1 AC074143.1 LSM6 USP39 DDX39B K…
4.05696e-22	103	381	MRNA splicing, via spliceosome	SART3 SNRPA SF3B2 SNRPD3 PRPF31 BUD31 C1QBP LUC7L3 SRSF3 SRSF7 SRSF4 HNRNPA2B1 SRSF6 SNRPC SNRPD2 AAR2 SNRPA1 SRSF1 C9ORF78 PRPF4 SF3B4 WTAP RBMX CWC15 SON U2AF1 CWC22 TRA2A METTL3 PLRG1 SNRPE SF3A3 SF3B3 PRPF40A RBMXL1 ISY1 RBM8A U2AF1L5 AQR ZCCHC8 MTREX SNRNP40 U2AF2 PPIE PNN DDX5 PPWD1 SF3B1 HNRNPU SRRM2 HNRNPH1 STRAP GEMIN5 DCPS IK WBP4 KHDRBS1 LSM8 SCAF11 MFAP1 AC074143.1 LSM6 USP39 DDX39B K…
1.04545e-21	51	112	Translational termination	MTRF1L ABCE1 MRPL58 UPF1 MRPS10 MRPS35 MRPS34 MRPL22 MRPL28 MRPS18A MRPS31 MRPS30 MRPL19 MRPL37 MRPS15 MRPS2 MRPS12 MRPL34 PTCD3 DAP3 MRPL44 MRPS9 MRPL24 MRPL9 MRPS5 MRPS28 MRRF MRPL49 MRPL39 MRPL10 APEH GFM2 MRPL16 MRPL13 TRMT112 MRPL57 MRPS22 MRPL48 MRPL14 MRPS23 MRPL41 MRPS16 MRPL30 MRPS18B MRPL38 MRPL53 MRPS17 MRPL20 MRPL33 MRPL46 MRPL45
1.69262e-21	214	1166	Carboxylic acid metabolic process	LARS2 CPS1 OAT IARS2 SDHA HACD3 ME2 BCKDHB CAD ACOX3 ACOT7 GGT5 MCAT GSTZ1 SARS2 HIBADH LTA4H TPI1 VNN2 EHHADH NIT2 GLS KYNU MECR CTH WARS2 ACOT2 GPAM ACAT2 LIAS ACO1 P4HA1 ACADS MTRR ECHS1 ACLY MCCC2 CARS2 MTHFS YARS2 ETFA TARS2 RARS2 APIP ME3 PFKM CPT2 AHCYL2 ACOX1 ACOT11 PARS2 SLC27A4 ACAA2 BTD CYP7B1 NMNAT1 D2HGDH AFMID ACOT1 OGDHL DDAH2 UGT1A1 MARS2 BCKDHA ST20-MTHFS AC011455.2 DARS2 CD44 AT…
2.04769e-21	47	97	Mitochondrial translational termination	MTRF1L MRPL58 MRPS10 MRPS35 MRPS34 MRPL22 MRPL28 MRPS18A MRPS31 MRPS30 MRPL19 MRPL37 MRPS15 MRPS2 MRPS12 MRPL34 PTCD3 DAP3 MRPL44 MRPS9 MRPL24 MRPL9 MRPS5 MRPS28 MRRF MRPL49 MRPL39 MRPL10 GFM2 MRPL16 MRPL13 MRPL57 MRPS22 MRPL48 MRPL14 MRPS23 MRPL41 MRPS16 MRPL30 MRPS18B MRPL38 MRPL53 MRPS17 MRPL20 MRPL33 MRPL46 MRPL45
2.22238e-21	132	575	MRNA processing	SART3 SNRPA SF3B2 SNRPD3 PRPF31 BUD31 C1QBP LUC7L3 SRSF3 SRSF7 SRSF4 HNRNPA2B1 SRSF6 SNRPC SNRPD2 AAR2 SNRPA1 CDC73 SRSF1 WDR33 C9ORF78 PRPF4 SLTM SF3B4 POLR2D WTAP RBMX CWC15 SON U2AF1 IWS1 CWC22 TRA2A METTL3 PLRG1 SNRPE SF3A3 SF3B3 PRPF40A RBMXL1 ISY1 RBM8A U2AF1L5 AQR ZCCHC8 MTREX SNRNP40 U2AF2 PPIE PNN DDX5 PPWD1 SF3B1 HNRNPU SRRM2 HNRNPH1 CDK11A AKAP8L STRAP GEMIN5 MTPAP DCPS CPSF6 IK WBP4 K…
1.05421e-20	46	96	Mitochondrial translational elongation	TSFM GFM1 MRPL44 MRPS10 MRPS35 MRPS34 MRPL22 MRPL28 MRPS18A MRPS31 MRPS30 MRPL19 MRPL37 MRPS15 MRPS2 MRPS12 MRPL34 PTCD3 DAP3 MRPS9 MRPL24 MRPL9 MRPS5 MRPS28 MRPL49 MRPL39 MRPL10 MRPL16 MRPL58 MRPL13 MRPL57 MRPS22 MRPL48 MRPL14 MRPS23 MRPL41 MRPS16 MRPL30 MRPS18B MRPL38 MRPL53 MRPS17 MRPL20 MRPL33 MRPL46 MRPL45
5.51007e-20	77	251	RNA localization	CCT4 TCP1 CCT6A CCT5 CCT8 CCT3 RUVBL1 ZC3H11A XPO1 NUP93 BCCIP NUP88 NUP98 FYTTD1 NUP85 THOC2 RBM26 POLR2D MCM3AP IWS1 ABCE1 PHAX AL121753.1 AKAP8L TPR NUP133 POLDIP3 SRSF3 KHDRBS1 HNRNPA2B1 NUP153 TST CHTOP DDX39B NDC1 NCBP3 SEH1L KHSRP NUP50 AAAS NUP188 NUTF2 MAGOHB QKI NUP155 SRSF7 NUP214 SRSF1 LRPPRC G3BP2 NUP58 HNRNPU SEC13 DDX19B NUP35 DDX19A SNUPN DHX36 PURA RANBP17 NUP62 RBM8A FBL CPSF6 R…
6.88625e-20	98	375	Nucleocytoplasmic transport	RANBP3 ZC3H11A NUP133 XPO1 IPO11 NUP50 AAAS NUP188 NUTF2 NUP93 TNPO2 BCCIP NUP88 NUP98 NUP155 FYTTD1 NUP153 NUP85 THOC2 NUP214 XPO4 IPO8 ANP32D RBM26 ANP32A POLR2D MCM3AP NUP35 IWS1 ABCE1 PHAX PTTG1IP IPO4 RANBP17 NUP62 AL121753.1 AKAP8L TPR RAPGEF3 GSK3B MAVS POLDIP3 RANGAP1 AC011462.1 SRSF3 KHDRBS1 HNRNPA2B1 TRIM28 PIK3R1 APPL1 CHTOP STAT3 XPO6 HDAC3 DMAP1 CALR CHP1 APOD DDX39B PPP1R12A HYAL2 P…
6.91142e-20	70	214	Nuclear export	RANBP3 ZC3H11A XPO1 NUP93 BCCIP NUP88 NUP98 FYTTD1 NUP85 THOC2 XPO4 RBM26 POLR2D MCM3AP IWS1 ABCE1 PHAX RANBP17 AL121753.1 AKAP8L TPR NUP133 RAPGEF3 GSK3B POLDIP3 RANGAP1 NUTF2 AC011462.1 SRSF3 KHDRBS1 HNRNPA2B1 NUP153 CHTOP XPO6 CALR DDX39B PPM1A HSPA9 NUP155 NUP214 TXN CHP1 EMD CPSF6 RPS15 SSB NEMF TSC1 UPF1 NDC1 U2AF2 SEH1L NUP50 AAAS NUP188 MAGOHB SRSF7 SRSF4 SRSF6 SRSF1 WDR33 NUP58 EIF4E SEC…
1.23867e-19	98	378	Nuclear transport	RANBP3 ZC3H11A NUP133 XPO1 IPO11 NUP50 AAAS NUP188 NUTF2 NUP93 TNPO2 BCCIP NUP88 NUP98 NUP155 FYTTD1 NUP153 NUP85 THOC2 NUP214 XPO4 IPO8 ANP32D RBM26 ANP32A POLR2D MCM3AP NUP35 IWS1 ABCE1 PHAX PTTG1IP IPO4 RANBP17 NUP62 AL121753.1 AKAP8L TPR RAPGEF3 GSK3B MAVS POLDIP3 RANGAP1 AC011462.1 SRSF3 KHDRBS1 HNRNPA2B1 TRIM28 PIK3R1 APPL1 CHTOP STAT3 XPO6 HDAC3 DMAP1 CALR CHP1 APOD DDX39B PPP1R12A HYAL2 P…
3.54389e-19	68	209	Nucleic acid transport	ZC3H11A XPO1 NUP93 BCCIP NUP88 NUP98 FYTTD1 NUP85 THOC2 RBM26 POLR2D MCM3AP IWS1 ABCE1 PHAX AL121753.1 AKAP8L TPR NUP133 POLDIP3 SRSF3 KHDRBS1 HNRNPA2B1 NUP153 TST CHTOP DDX39B NDC1 NCBP3 SEH1L KHSRP NUP50 AAAS NUP188 NUTF2 MAGOHB QKI NUP155 SRSF7 NUP214 SRSF1 LRPPRC G3BP2 NUP58 HNRNPU SEC13 DDX19B NUP35 DDX19A SNUPN PURA RANBP17 NUP62 RBM8A CPSF6 RPS15 RFTN1 SSB TSC1 UPF1 U2AF2 RTRAF SRSF4 SRSF6…
3.54389e-19	68	209	RNA transport	ZC3H11A XPO1 NUP93 BCCIP NUP88 NUP98 FYTTD1 NUP85 THOC2 RBM26 POLR2D MCM3AP IWS1 ABCE1 PHAX AL121753.1 AKAP8L TPR NUP133 POLDIP3 SRSF3 KHDRBS1 HNRNPA2B1 NUP153 TST CHTOP DDX39B NDC1 NCBP3 SEH1L KHSRP NUP50 AAAS NUP188 NUTF2 MAGOHB QKI NUP155 SRSF7 NUP214 SRSF1 LRPPRC G3BP2 NUP58 HNRNPU SEC13 DDX19B NUP35 DDX19A SNUPN PURA RANBP17 NUP62 RBM8A CPSF6 RPS15 RFTN1 SSB TSC1 UPF1 U2AF2 RTRAF SRSF4 SRSF6…
5.66929e-19	99	392	Golgi vesicle transport	TRAPPC6A TRAPPC3 ATP9A AP3D1 EXOC5 DOP1A DDHD2 ZW10 ARCN1 VTI1B SEC23A GOSR1 EXOC2 ERGIC1 LMAN2L NRBP1 C16ORF70 COG6 COG2 GCC2 COG3 PREB SEC31A USO1 GOLGA7 ARFGAP2 SAR1B TRAPPC8 SEC13 TMED4 COPG2 TRAPPC10 COG5 COG7 STX18 STXBP6 LMAN2 TRAPPC1 TMED10 TRAPPC6B COG8 ARFGAP3 TMED7-TICAM2 AC026464.3 CUL3 GGA1 GGA2 MACF1 SORT1 SORL1 HYOU1 GOPC VAMP3 SCFD1 LMF1 TFG LYPLA1 YIPF5 VCP LRRK2 AL132671.2 RP2 R…
6.91913e-19	218	1256	Oxoacid metabolic process	LARS2 CPS1 OAT IARS2 SDHA HACD3 ME2 BCKDHB CAD ACOX3 ACOT7 GGT5 MCAT GSTZ1 SARS2 HIBADH LTA4H TPI1 VNN2 EHHADH NIT2 GLS KYNU MECR CTH WARS2 ACOT2 GPAM ACAT2 LIAS ACO1 P4HA1 ACADS MTRR ECHS1 ACLY MCCC2 CARS2 MTHFS YARS2 ETFA PRUNE1 TARS2 RARS2 APIP ME3 PFKM CPT2 AHCYL2 ACOX1 ACOT11 PARS2 SLC27A4 ACAA2 BTD CYP7B1 NMNAT1 D2HGDH AFMID ACOT1 OGDHL PAPSS2 DDAH2 UGT1A1 MARS2 BCKDHA ST20-MTHFS AC011455.2…
8.16837e-19	68	212	Establishment of RNA localization	ZC3H11A XPO1 NUP93 BCCIP NUP88 NUP98 FYTTD1 NUP85 THOC2 RBM26 POLR2D MCM3AP IWS1 ABCE1 PHAX AL121753.1 AKAP8L TPR NUP133 POLDIP3 SRSF3 KHDRBS1 HNRNPA2B1 NUP153 TST CHTOP DDX39B NDC1 NCBP3 SEH1L KHSRP NUP50 AAAS NUP188 NUTF2 MAGOHB QKI NUP155 SRSF7 NUP214 SRSF1 LRPPRC G3BP2 NUP58 HNRNPU SEC13 DDX19B NUP35 DDX19A SNUPN PURA RANBP17 NUP62 RBM8A CPSF6 RPS15 RFTN1 SSB TSC1 UPF1 U2AF2 RTRAF SRSF4 SRSF6…
1.47939e-18	218	1264	Organophosphate metabolic process	PIK3C2A AGPAT4 IDI1 COASY TTC7A SDHA PIK3C3 CAD ACOT7 ATP5F1D PIGU PRPS2 GDPD3 MVK TPI1 NUDT12 PLCL1 ATP5PB ACOT2 GPAM PIK3CA LPGAT1 PIGT DUT ACLY IMPA1 PIGK NDUFS6 PIK3R1 PLCB3 INPP1 PFKM PI4K2A SYNJ1 GART FDPS PGAP3 ACOT11 PMVK GMPS HPRT1 ATP5MG DPAGT1 NMNAT1 PIGG ADCY6 TALDO1 NDUFV2 PGP ACOT1 PLCD1 NUDT11 GPAA1 GFPT1 PAPSS2 GK APRT INPP5B GK3P APOC2 PISD PI4KA ATP5MGL AL355315.1 NUDT3 FABP3 AT…
1.75217e-18	126	577	Establishment of protein localization to organelle	SH3GLB1 RAC2 SAE1 VPS11 SEC63 MIPEP VPS13D AP3D1 NUP133 IPO11 NUP50 NUP188 PMM1 VTI1B NUTF2 NUP93 TNPO2 PMPCB SEC61B NUP88 GRPEL1 HSPA8 NUP98 NUP155 SPCS1 PEX6 NUP153 NUP85 TIMM17B NUP214 IPO8 GCC2 PEX5 UQCRC2 TIMM29 LRSAM1 MAIP1 NUP35 COX18 PMPCA SCRIB SRPRA PTTG1IP IPO4 DNAJC19 NUP62 DNLZ CLU LRRK2 AGK MAVS TOMM22 SAMM50 AC011462.1 MFN2 TRIM28 SORL1 PIK3R1 APPL1 STAT3 HSPA4 HDAC3 DMAP1 CHP1 APO…
1.86521e-18	56	153	Translational elongation	TSFM NEMF GFM1 ELOB HBS1L TCEAL4 EFL1 ELOC RPL30 GFM2 TCEA1 MRPL44 USP16 MRPS10 MRPS35 MRPS34 MRPL22 MRPL28 MRPS18A MRPS31 MRPS30 MRPL19 MRPL37 MRPS15 MRPS2 MRPS12 MRPL34 PTCD3 DAP3 MRPS9 MRPL24 MRPL9 MRPS5 MRPS28 MRPL49 MRPL39 MRPL10 MRPL16 MRPL58 MRPL13 MRPL57 MRPS22 MRPL48 MRPL14 MRPS23 MRPL41 MRPS16 MRPL30 MRPS18B MRPL38 MRPL53 MRPS17 MRPL20 MRPL33 MRPL46 MRPL45
1.86521e-18	65	199	Protein export from nucleus	RANBP3 ZC3H11A XPO1 NUP93 BCCIP NUP88 FYTTD1 NUP85 THOC2 XPO4 POLR2D MCM3AP IWS1 ABCE1 RANBP17 AL121753.1 AKAP8L TPR NUP133 RAPGEF3 GSK3B POLDIP3 RANGAP1 NUTF2 AC011462.1 SRSF3 HNRNPA2B1 CHTOP XPO6 CALR DDX39B PPM1A NUP98 HSPA9 NUP155 NUP214 TXN CHP1 EMD RPS15 SSB TSC1 UPF1 NDC1 U2AF2 SEH1L NUP50 AAAS NUP188 MAGOHB SRSF7 SRSF4 SRSF6 NUP153 SRSF1 WDR33 NUP58 EIF4E SEC13 SMG1 DDX19B U2AF1 NUP35 NUP…
1.98903e-18	138	662	Posttranscriptional regulation of gene expression	DICER1 C1QBP MRPL44 POLR2D CNOT9 LIMD1 ZFP36L2 NEMF METTL3 MRPL13 PAIP1 SAMD4B EIF4EBP1 CYFIP1 AGO2 UPF1 ELAVL1 KHSRP EIF5 UQCC1 AC011462.1 EIF3B EIF4G2 KHDRBS1 HNRNPA2B1 TSFM RIPK1 THBS1 FTO RPS3 EIF4E HNRNPU TSC1 STAT3 MYD88 DHX36 CALR PRKRA YTHDF2 MTOR GIGYF2 DDX3X RHOA ROCK1 GEMIN5 ZMPSTE24 SRRT POLDIP3 DNAJC3 QKI EPB41L5 PTK2B ZNF706 ACO1 ILF3 HABP4 PTCD3 CDK4 EIF4E2 TACO1 DNAJC1 LRPPRC HNRN…
2.02092e-18	219	1276	Organic acid metabolic process	LARS2 CPS1 OAT IARS2 SDHA HACD3 ME2 BCKDHB CAD ACOX3 ACOT7 GGT5 MCAT GSTZ1 SARS2 HIBADH LTA4H TPI1 VNN2 EHHADH NIT2 GLS KYNU MECR CTH WARS2 ACOT2 GPAM ACAT2 LIAS ACO1 P4HA1 ACADS MTRR ECHS1 ACLY MCCC2 CARS2 MTHFS YARS2 ETFA PRUNE1 TARS2 RARS2 APIP ME3 PFKM CYP2U1 CPT2 AHCYL2 ACOX1 ACOT11 PARS2 SLC27A4 ACAA2 BTD CYP7B1 NMNAT1 D2HGDH AFMID ACOT1 OGDHL PAPSS2 DDAH2 UGT1A1 MARS2 BCKDHA ST20-MTHFS AC0…
2.11296e-18	124	565	Mitochondrion organization	SH3GLB1 RAC2 SAE1 VPS11 TTC19 BID MIPEP AIFM2 MIEF1 MAP1LC3A DNAJA3 PMPCB SSBP1 CHCHD2 GRPEL1 NDUFS7 MFN2 MTFR1L NDUFB3 MGME1 TIMM17B RHOT1 YME1L1 COX17 UQCRC2 AFG3L2 WDR45B TIMM29 ATG3 ATG12 APOOL CHCHD6 MAIP1 COX18 PMPCA ATP23 NDUFS5 MFN1 PARL TMEM11 COA5 LRRK2 OPA1 DNAJC19 DNLZ FIS1 PET100 MTFP1 CHCHD10 CLU AGK BAK1 TOMM22 SAMM50 UQCC1 FAM162A AC074143.1 MIGA2 SLC25A46 ACAA2 HSPA4 LYRM7 HSPA1A…
3.03196e-18	70	228	Cellular protein complex disassembly	WDR1 MTRF1L DNAJC6 ABCE1 MRPL58 LIMA1 VPS4B DSTN MICAL1 HDAC6 HSPA8 TRPV4 TMOD2 SWAP70 SH3GL1 GSN SPTAN1 CLASP1 UPF1 ARHGEF2 VPS4A SYNJ1 MRPS10 MRPS35 KIF2A MRPS34 MRPL22 MRPL28 MRPS18A MRPS31 MRPS30 MRPL19 MRPL37 MRPS15 MRPS2 MRPS12 MRPL34 PTCD3 DAP3 MRPL44 MRPS9 MRPL24 MRPL9 MRPS5 MRPS28 MRRF MRPL49 MRPL39 MRPL10 APEH GFM2 MRPL16 MRPL13 TRMT112 MRPL57 MRPS22 MRPL48 MRPL14 MRPS23 MRPL41 MRPS16 M…
1.12962e-17	178	972	Protein localization to organelle	RAP1A SH3GLB1 CCT4 TCP1 RAC2 SAE1 CCT6A CCT5 CCT8 VPS11 CCT3 SEC63 MIPEP VPS13D AP3D1 NUP133 PCM1 IPO11 NUP50 NUP188 PMM1 VTI1B NUTF2 NUP93 TNPO2 PMPCB SEC61B NUP88 GRPEL1 HSPA8 NUP98 NUP155 ARL6 SPCS1 RTKN PEX6 NUP153 NUP85 TIMM17B NUP214 IPO8 GCC2 PEX5 UQCRC2 TIMM29 LRSAM1 TRAPPC8 MAIP1 NUP35 COX18 IFT122 PMPCA MAPRE2 SCRIB SRPRA PTTG1IP IPO4 DNAJC19 NUP62 DNLZ GET4 CLU LRRK2 AGK ANKRD13A MAVS …
1.36477e-17	54	149	RNA export from nucleus	ZC3H11A XPO1 NUP93 BCCIP NUP88 NUP98 FYTTD1 NUP85 THOC2 RBM26 POLR2D MCM3AP IWS1 ABCE1 PHAX AL121753.1 AKAP8L TPR NUP133 POLDIP3 SRSF3 KHDRBS1 HNRNPA2B1 NUP153 CHTOP DDX39B NUP155 NUP214 CPSF6 RPS15 SSB TSC1 UPF1 NDC1 U2AF2 SEH1L NUP50 AAAS NUP188 MAGOHB SRSF7 SRSF4 SRSF6 SRSF1 WDR33 NUP58 EIF4E SEC13 SMG1 DDX19B U2AF1 NUP35 NUP62 RBM8A
1.49054e-17	106	456	Endomembrane system organization	AP3D1 LMAN2L COG2 GCC2 COG3 SEC31A GOLGA6D LNPK BIN3 GOLGA8F PI4K2A TMED4 GOLGA6A VPS11 LEMD2 SUN1 PACSIN3 GOLGA2 GOLGA6C COG7 LMAN2 TMED10 LEMD3 GOLGA8A GOLGA8J TANGO2 GOLGA8R PLSCR3 PLSCR1 GOLGA8M GOLGA8O GOLGA6B GOLGA8B GOLGA8N GET4 GOLGA8K AL355315.1 TMED7-TICAM2 GOLGA8T GOLGA8S GOLGA8H BAG6 SYTL4 NUP93 RAB3A NUP155 RTN3 SNX33 PDE4DIP ATL1 PIK3C3 EPB41L3 ZMPSTE24 TMEM38B ABCD1 VPS4B NECTIN2 M…
1.51224e-17	89	347	Protein-containing complex disassembly	WDR1 HSPA8 MTRF1L DNAJC6 MTIF3 FYCO1 ABCE1 GFM2 VCP MRPL58 LIX1L LIMA1 MAP1LC3A VAMP8 VPS4B DSTN MICAL1 EIF2D MRRF ZMPSTE24 IRAK3 HDAC6 TRPV4 TMOD2 SWAP70 SH3GL1 SNAPIN GSN SPTAN1 CLASP1 UPF1 GRWD1 ARHGEF2 VPS4A CALCOCO2 VPS33A VPS16 CHCHD10 SYNJ1 VTA1 MRPS10 MRPS35 KIF2A MRPS34 TSG101 MRPL22 GSK3B MRPL28 MRPS18A MRPS31 MRPS30 MRPL19 CHMP3 MRPL37 MRPS15 MRPS2 MRPS12 MRPL34 PTCD3 DAP3 MRPL44 MRPS9…
1.78981e-17	184	1023	Exocytosis	GSK3B EXOC5 SDF4 SNAP23 STX4 RAB3A RAB11FIP2 EXOC2 EXOC8 WASHC3 STX11 RAB11FIP1 VPS11 STXBP6 TNFAIP2 CEACAM1 SYTL2 ANXA3 SNAPIN FGA FGB VPS41 PIK3C2A VAMP3 TSG101 SCFD1 SYTL4 FBXL20 GNAI2 STXBP3 RAP1A RAC2 MYH10 MICAL1 VPS33A PDPK1 MIA3 PI4K2A ABR PRKCB TMED10 SCRIB SCFD2 BCR CHP1 CALM1 RSC1A1 AC048338.1 AC000093.1 CLASP1 SDC1 VAMP8 VPS4B RAB2B VPS4A STAM RAB5A WASHC1 LAMP1 LRRK2 SYNJ1 S100A13 FU…
4.30804e-17	212	1253	Cellular protein-containing complex assembly	HCCS VPS41 TTC19 PSMC4 WDR18 MRPL22 SNAP23 SNRPD3 SEC23A EIF4H KANK1 EIF3A C1QBP LUC7L3 ARPC3 MDN1 RPS15 NDUFS7 EXOC8 DR1 NDUFB3 DNAL1 TAF12 WASHC3 CLTA SRSF6 SNRPC TBCC SNRPD2 HIP1 ARPC1B HIP1R AAR2 CDC73 COX17 SEC31A EFL1 EIF2D POLR2D ARHGAP18 TMSB4Y PSMD4 VPS11 COX18 ATP23 ATXN2L NDUFS5 CLTB RUVBL1 BAIAP2 EDC3 SNRPE COA5 PSMG1 KANK3 RPF2 OPA1 VPS16 PET100 ISY1 MRPL20 AL121753.1 AGO2 STRAP RSF1…
5.13572e-17	122	573	Cellular component disassembly	WDR1 DICER1 MAP1LC3A HSPA8 MTRF1L DNAJC6 MTIF3 WDR45B ATG3 ATG12 EXOG FYCO1 ABCE1 GFM2 VCP MRPL58 FIS1 LIX1L CST3 AC011462.1 LIMA1 VAMP8 VPS4B PLG DSTN MICAL1 EIF2D MRRF DFFA MELTF ZMPSTE24 CTTN IRAK3 HDAC6 TRPV4 MFN2 C3 TMOD2 SWAP70 SH3GL1 SNAPIN CISD2 GSN C1QC NMNAT1 SPTAN1 CLASP1 UPF1 AKAP8L VPS13D GRWD1 CDK5RAP3 ARHGEF2 EXOC8 ATP5IF1 VPS4A LAMC1 CALCOCO2 VPS33A WASHC1 HTT VPS16 CHCHD10 SYNJ1 …
5.49743e-17	160	850	Nucleobase-containing small molecule metabolic process	PGM3 COASY SDHA CAD ACOT7 ATP5F1D PRPS2 MVK TPI1 NUDT12 ATP5PB UAP1 ACOT2 DUT ACLY AOX1 NDUFS6 PFKM AHCYL2 GART ACOT11 PMVK GMPS HPRT1 ATP5MG NMNAT1 ADCY6 TALDO1 NDUFV2 ACOT1 NUDT11 ADA GFPT1 PAPSS2 APRT ATP5MGL NUDT3 ATP5F1E ATP5PF SLC25A13 GUCY1B1 ENO1 MLYCD AC011462.1 HSPA8 RAB23 UMPS DGUOK MACROD1 EFL1 GLYAT GPAT4 CMPK1 AK4 MFN1 GIMAP7 LRRK2 NUDT16 OPA1 HSPA1B HSPA1A KDM1A PDK2 NADK AASS BID …
6.51995e-17	127	610	Ribose phosphate metabolic process	COASY SDHA CAD ACOT7 ATP5F1D PRPS2 MVK TPI1 ATP5PB ACOT2 ACLY NDUFS6 PFKM ACOT11 PMVK GMPS HPRT1 ATP5MG ADCY6 TALDO1 NDUFV2 ACOT1 NUDT11 PAPSS2 APRT ATP5MGL NUDT3 ATP5F1E ATP5PF SLC25A13 GUCY1B1 ENO1 MLYCD AC011462.1 HSPA8 RAB23 UMPS EFL1 GLYAT GPAT4 AK4 MFN1 NMNAT1 GIMAP7 LRRK2 NUDT16 OPA1 HSPA1B HSPA1A PDK2 AASS BID RHOA MSH2 ABCD1 NME3 KYNU MCCC2 ATIC NME7 MPC2 ATP6V1B2 ALDOA NDUFC2 GUCY1A2 PA…
7.60546e-17	124	590	Ribonucleotide metabolic process	COASY SDHA CAD ACOT7 ATP5F1D MVK TPI1 ATP5PB ACOT2 ACLY NDUFS6 PFKM ACOT11 PMVK GMPS HPRT1 ATP5MG ADCY6 NDUFV2 ACOT1 NUDT11 PAPSS2 APRT ATP5MGL NUDT3 ATP5F1E ATP5PF SLC25A13 GUCY1B1 ENO1 MLYCD AC011462.1 HSPA8 RAB23 UMPS EFL1 GLYAT GPAT4 AK4 MFN1 NMNAT1 GIMAP7 LRRK2 NUDT16 OPA1 HSPA1B HSPA1A PDK2 AASS BID RHOA MSH2 ABCD1 NME3 KYNU MCCC2 ATIC NME7 MPC2 ATP6V1B2 ALDOA NDUFC2 GUCY1A2 PANK4 GART ADPG…
1.7764e-16	131	646	Purine-containing compound metabolic process	COASY SDHA ACOT7 ATP5F1D PRPS2 MVK TPI1 ATP5PB ACOT2 ACLY AOX1 NDUFS6 PFKM AHCYL2 GART ACOT11 PMVK GMPS HPRT1 ATP5MG ADCY6 NDUFV2 ACOT1 NUDT11 ADA PAPSS2 APRT ATP5MGL NUDT3 ATP5F1E ATP5PF SLC25A13 GUCY1B1 ENO1 MLYCD AC011462.1 HSPA8 RAB23 DGUOK MACROD1 EFL1 GLYAT GPAT4 AK4 MFN1 NMNAT1 GIMAP7 LRRK2 NUDT16 OPA1 HSPA1B HSPA1A KDM1A PDK2 AASS BID RHOA MSH2 ABCD1 NME3 KYNU MCCC2 ATIC NME7 MPC2 ATP6V1B…
1.78339e-16	121	575	Purine ribonucleotide metabolic process	COASY SDHA ACOT7 ATP5F1D MVK TPI1 ATP5PB ACOT2 ACLY NDUFS6 PFKM ACOT11 PMVK GMPS HPRT1 ATP5MG ADCY6 NDUFV2 ACOT1 NUDT11 PAPSS2 APRT ATP5MGL NUDT3 ATP5F1E ATP5PF SLC25A13 GUCY1B1 ENO1 MLYCD AC011462.1 HSPA8 RAB23 EFL1 GLYAT GPAT4 AK4 MFN1 NMNAT1 GIMAP7 LRRK2 NUDT16 OPA1 HSPA1B HSPA1A PDK2 AASS BID RHOA MSH2 ABCD1 NME3 KYNU MCCC2 ATIC NME7 MPC2 ATP6V1B2 ALDOA NDUFC2 GUCY1A2 PANK4 GART ADPGK PGAM2 N…
1.87377e-16	51	142	Ribonucleoprotein complex localization	ZC3H11A XPO1 NUP93 BCCIP NUP88 FYTTD1 NUP85 THOC2 POLR2D MCM3AP IWS1 ABCE1 AL121753.1 AKAP8L TPR NUP133 POLDIP3 SRSF3 HNRNPA2B1 CHTOP DDX39B NUP98 NUP155 NUP214 PRPF31 RPS15 SSB TSC1 UPF1 NDC1 U2AF2 SEH1L NUP50 AAAS NUP188 MAGOHB SRSF7 SRSF4 SRSF6 NUP153 SRSF1 WDR33 NUP58 EIF4E SEC13 SMG1 DDX19B U2AF1 NUP35 NUP62 RBM8A
3.48495e-16	64	213	ER to Golgi vesicle-mediated transport	TRAPPC6A TRAPPC3 DDHD2 ZW10 ARCN1 VTI1B SEC23A GOSR1 ERGIC1 LMAN2L NRBP1 PREB SEC31A USO1 ARFGAP2 SAR1B TRAPPC8 SEC13 TMED4 COPG2 LMAN2 TRAPPC1 TMED10 TRAPPC6B ARFGAP3 TMED7-TICAM2 CUL3 COG3 HYOU1 SCFD1 LMF1 TFG YIPF5 VCP LRRK2 RAB1B SORL1 MIA3 PEF1 STX18 PDCD6 GOLGA2 GOPC DYNC1I2 DYNLL1 F9 DCTN6 PPP6R1 CTSC PPP6C F10 COG6 COG2 TRAPPC10 COG5 DCTN5 COG7 DCTN2 MCFD2 PROS1 SPTAN1 ANKRD28 COG8 DYNLL2
4.30744e-16	72	260	Nucleobase-containing compound transport	ZC3H11A XPO1 NUP93 BCCIP NUP88 NUP98 SLC35B1 FYTTD1 NUP85 THOC2 RBM26 POLR2D MCM3AP IWS1 ABCE1 PHAX AL121753.1 AKAP8L TPR NUP133 POLDIP3 SRSF3 KHDRBS1 HNRNPA2B1 NUP153 TST CHTOP DDX39B NDC1 NCBP3 SEH1L KHSRP NUP50 AAAS NUP188 ABCD1 NUTF2 MAGOHB QKI NUP155 SRSF7 NUP214 SRSF1 LRPPRC G3BP2 NUP58 HNRNPU SEC13 DDX19B NUP35 DDX19A SNUPN GJB1 PURA RANBP17 NUP62 RBM8A CPSF6 RPS15 RFTN1 RIPK1 SSB TSC1 UPF…
5.09632e-16	50	140	Ribonucleoprotein complex export from nucleus	ZC3H11A XPO1 NUP93 BCCIP NUP88 FYTTD1 NUP85 THOC2 POLR2D MCM3AP IWS1 ABCE1 AL121753.1 AKAP8L TPR NUP133 POLDIP3 SRSF3 HNRNPA2B1 CHTOP DDX39B NUP98 NUP155 NUP214 RPS15 SSB TSC1 UPF1 NDC1 U2AF2 SEH1L NUP50 AAAS NUP188 MAGOHB SRSF7 SRSF4 SRSF6 NUP153 SRSF1 WDR33 NUP58 EIF4E SEC13 SMG1 DDX19B U2AF1 NUP35 NUP62 RBM8A
5.88456e-16	473	3597	Phosphorus metabolic process	CX3CL1 CDK11A SPAG9 PIK3C2A PGM3 CD44 AGPAT4 VRK2 PPP1R12A CTDP1 PKN2 DGKA MAP2K4 CDK13 IDI1 COASY TTC7A STK10 SDHA PIK3C3 CAD IRAK3 ACOT7 ATP5F1D RPS6KA5 STK4 PIGU PRPS2 CAB39L GDPD3 STK3 SH2D4A AC011462.1 CDK6 BCCIP CDK5RAP3 MAP2K6 GTF2H1 MVK TPI1 STK38 NUDT12 PLCL1 ATP5PB UAP1 CDK18 ACOT2 GPAM PTK2B PIK3CA PKN1 LPGAT1 PIGT MAP2K2 PRKRIP1 DUT PAK4 ACLY RAF1 IMPA1 STK26 TAOK3 MAP3K7 CDK4 RIPK1 B…
6.18404e-16	470	3570	Phosphate-containing compound metabolic process	CX3CL1 CDK11A SPAG9 PIK3C2A CD44 AGPAT4 VRK2 PPP1R12A CTDP1 PKN2 DGKA MAP2K4 CDK13 IDI1 COASY TTC7A STK10 SDHA PIK3C3 CAD IRAK3 ACOT7 ATP5F1D RPS6KA5 STK4 PIGU PRPS2 CAB39L GDPD3 STK3 SH2D4A AC011462.1 CDK6 BCCIP CDK5RAP3 MAP2K6 GTF2H1 MVK TPI1 STK38 NUDT12 PLCL1 ATP5PB CDK18 ACOT2 GPAM PTK2B PIK3CA PKN1 LPGAT1 PIGT MAP2K2 PRKRIP1 DUT PAK4 ACLY RAF1 IMPA1 STK26 TAOK3 MAP3K7 CDK4 RIPK1 BMP2K PDPK1…
6.81427e-16	145	760	Organophosphate biosynthetic process	PIK3C2A IDI1 COASY PIK3C3 CAD ATP5F1D PIGU PRPS2 MVK TPI1 PLCL1 ATP5PB GPAM PIK3CA PIGT DUT ACLY PIGK PLCB3 PFKM GART FDPS PGAP3 PMVK GMPS HPRT1 ATP5MG DPAGT1 NMNAT1 PIGG ADCY6 PLCD1 GPAA1 PAPSS2 GK APRT GK3P PISD ATP5MGL FABP3 ATP5F1E ATP5PF SLC25A13 GUCY1B1 DGKA ENO1 ACOT7 MLYCD AC011462.1 UMPS MOCS3 PIP5K1A PI4K2A GPAT4 APOA2 CMPK1 AK4 PDK2 NADK AGPAT4 SH3YL1 HEXB ADGRF5 MOCOS PIGS LPCAT2 TMEM…
7.25827e-16	124	607	Purine nucleotide metabolic process	COASY SDHA ACOT7 ATP5F1D PRPS2 MVK TPI1 ATP5PB ACOT2 ACLY NDUFS6 PFKM GART ACOT11 PMVK GMPS HPRT1 ATP5MG ADCY6 NDUFV2 ACOT1 NUDT11 PAPSS2 APRT ATP5MGL NUDT3 ATP5F1E ATP5PF SLC25A13 GUCY1B1 ENO1 MLYCD AC011462.1 HSPA8 RAB23 EFL1 GLYAT GPAT4 AK4 MFN1 NMNAT1 GIMAP7 LRRK2 NUDT16 OPA1 HSPA1B HSPA1A PDK2 AASS BID RHOA MSH2 ABCD1 NME3 DGUOK KYNU MCCC2 ATIC NME7 MPC2 ATP6V1B2 ALDOA NDUFC2 GUCY1A2 PANK4 A…
2.66319e-15	209	1276	Cellular macromolecule catabolic process	UPF1 PSMB1 CUL3 EDC4 MTREX PSMA4 CUL1 EXOSC7 ITCH DICER1 PSMB5 DCAF11 PSMA6 CCDC22 PSMD7 CPVL UBE2R2 ATE1 FBXL20 PSMD3 TRIM2 CTSC DCPS UBE4A UBE3A ARMC8 AUP1 BIRC6 ERI3 RAD23B IDE CLU CLPP UBR4 ADRM1 PSME3 FBXL8 YME1L1 PSMB7 RNF121 UBL7 COPS3 PSMB6 POLR2D DNAJB12 UBE3B ZFP36L2 TRIP12 ELOC SUPV3L1 EXOG SMG1 CUL4B UBE2Z PSMD4 UBR1 CTSB VCP NEMF ARIH1 CUL5 RNASEH1 CTSF PSMD2 SAMD4B EDC3 RAD23A UBE2H…
3.31193e-15	126	633	Cofactor metabolic process	CIAPIN1 MGST1 MAT2B FECH COASY ACOT7 GGT5 GSTZ1 CIAO3 HMOX2 GSR HPX MVK TPI1 VNN2 NUDT12 SPR ACOT2 LIAS PRDX4 UROD ATP5IF1 ACLY ISCA1 MTHFS CIAO1 PTGES PFKM AHCYL2 ACOT11 PMVK PRDX2 BTD NMNAT1 TALDO1 OPLAH IBA57 ACOT1 GSTK1 HMBS ST20-MTHFS HDAC6 MLYCD GLRX3 MOCS3 MTRR GLYAT GPAT4 GPT2 GSTM4 MAT2A BOLA2B BOLA2 PDK2 NADK AASS ENO1 MOCOS GSS NAMPT COQ5 HSPA9 KYNU MCCC2 COQ3 PCBD2 ATIC MMAB MPC2 MDH2…
3.97105e-15	367	2653	Regulation of cellular component organization	RHOA YWHAZ SH3GLB1 RAC2 SAE1 VPS11 VPS41 ZNF207 PSMC4 BID SH3YL1 TPR WDR1 PLXNA2 ZW10 SIRPG PALM RANBP1 MIEF1 SIRPB1 RAB3A KANK1 ARPC3 DR1 CLU RAB17 RHOT1 MACF1 HIP1 ARPC1B HIP1R PREB RAB5A ARHGAP18 LRSAM1 SAR1B TRIP12 THY1 BUB3 TMSB4Y IWS1 FYCO1 RICTOR MAPRE2 MLST8 ATXN2L SSH3 PARL BAIAP2 RHOG EPS8L2 KANK3 LRRK2 CD47 SIRPA QRICH1 CTR9 HSPA1B HSPA1A VPS16 STON1 CST3 AC011462.1 C4BPB APOC2 FHL1 GR…
4.01496e-15	142	753	Nucleotide metabolic process	COASY SDHA CAD ACOT7 ATP5F1D PRPS2 MVK TPI1 NUDT12 ATP5PB ACOT2 DUT ACLY NDUFS6 PFKM GART ACOT11 PMVK GMPS HPRT1 ATP5MG NMNAT1 ADCY6 TALDO1 NDUFV2 ACOT1 NUDT11 PAPSS2 APRT ATP5MGL NUDT3 ATP5F1E ATP5PF SLC25A13 GUCY1B1 ENO1 MLYCD AC011462.1 HSPA8 RAB23 UMPS EFL1 GLYAT GPAT4 CMPK1 AK4 MFN1 GIMAP7 LRRK2 NUDT16 OPA1 HSPA1B HSPA1A PDK2 NADK AASS BID AGPAT4 RHOA MSH2 ERH ABCD1 NME3 NAMPT RAD50 DGUOK KY…
7.71053e-15	52	159	MRNA transport	ZC3H11A NUP93 NUP88 FYTTD1 NUP85 THOC2 POLR2D MCM3AP IWS1 AKAP8L TPR NUP133 POLDIP3 SRSF3 HNRNPA2B1 CHTOP DDX39B NDC1 NCBP3 XPO1 SEH1L KHSRP NUP50 AAAS NUP188 NUTF2 NUP98 MAGOHB QKI NUP155 SRSF7 NUP153 NUP214 SRSF1 LRPPRC G3BP2 NUP58 SEC13 DDX19B NUP35 DDX19A RANBP17 NUP62 RBM8A UPF1 U2AF2 SRSF4 SRSF6 WDR33 EIF4E SMG1 U2AF1
9.92276e-15	142	761	Nucleoside phosphate metabolic process	COASY SDHA CAD ACOT7 ATP5F1D PRPS2 MVK TPI1 NUDT12 ATP5PB ACOT2 DUT ACLY NDUFS6 PFKM GART ACOT11 PMVK GMPS HPRT1 ATP5MG NMNAT1 ADCY6 TALDO1 NDUFV2 ACOT1 NUDT11 PAPSS2 APRT ATP5MGL NUDT3 ATP5F1E ATP5PF SLC25A13 GUCY1B1 ENO1 MLYCD AC011462.1 HSPA8 RAB23 UMPS EFL1 GLYAT GPAT4 CMPK1 AK4 MFN1 GIMAP7 LRRK2 NUDT16 OPA1 HSPA1B HSPA1A PDK2 NADK AASS BID AGPAT4 RHOA MSH2 ERH ABCD1 NME3 NAMPT RAD50 DGUOK KY…
2.76548e-14	87	376	Nucleoside triphosphate metabolic process	SDHA CAD ATP5F1D TPI1 ATP5PB DUT NDUFS6 PFKM ATP5MG NDUFV2 ATP5MGL ATP5F1E ATP5PF SLC25A13 ENO1 AC011462.1 HSPA8 RAB23 EFL1 CMPK1 AK4 MFN1 NMNAT1 GIMAP7 LRRK2 OPA1 HSPA1B HSPA1A BID RHOA MSH2 ABCD1 NME3 DGUOK NME7 ATP6V1B2 ALDOA NDUFC2 ADPGK PGAM2 NDUFB6 VCP NDUFB8 STAT3 ADA OGDHL AL133352.1 NDUFC2-KCTD14 AC093512.2 ATP5IF1 NCOR1 NIPSNAP2 SURF1 NDUFV3 TEFM CHCHD10 ATP7A ENTPD5 NUDT16 NADK NDUFB4 …
3.11678e-14	84	357	Purine nucleoside triphosphate metabolic process	SDHA ATP5F1D TPI1 ATP5PB NDUFS6 PFKM ATP5MG NDUFV2 ATP5MGL ATP5F1E ATP5PF SLC25A13 ENO1 AC011462.1 HSPA8 RAB23 EFL1 AK4 MFN1 NMNAT1 GIMAP7 LRRK2 OPA1 HSPA1B HSPA1A BID RHOA MSH2 ABCD1 NME3 DGUOK NME7 ATP6V1B2 ALDOA NDUFC2 ADPGK PGAM2 NDUFB6 VCP NDUFB8 STAT3 ADA OGDHL AL133352.1 NDUFC2-KCTD14 AC093512.2 ATP5IF1 NCOR1 NIPSNAP2 SURF1 NDUFV3 TEFM CHCHD10 ATP7A ENTPD5 NUDT16 NADK NDUFB4 NDUFC1 NDUFS7 …
5.86558e-14	158	901	Regulated exocytosis	GSK3B SDF4 SNAP23 STX4 RAB3A RAB11FIP2 STX11 RAB11FIP1 CEACAM1 ANXA3 SNAPIN VPS41 VAMP3 FBXL20 GNAI2 RAP1A RAC2 MICAL1 PDPK1 PI4K2A ABR PRKCB TMED10 SCRIB BCR CHP1 CALM1 STXBP3 VAMP8 RAB5A LAMP1 LRRK2 SYNJ1 S100A13 FUCA2 PSMB1 MGST1 PGLYRP1 CAPN1 CD44 GRN ATP6V0A1 VCL HEXB ITIH4 ATP11B CDK13 RHOA ROCK1 WDR1 STK10 PPIE APLP2 CEACAM6 DYNLL1 LYZ TIMP3 VTI1B PYGB SIRPB1 CST3 MAGED2 SYTL4 DNAJC3 PSMD7…
6.39285e-14	142	778	Aromatic compound catabolic process	UPF1 EDC4 MTREX EXOSC7 MOXD1 GSTZ1 DICER1 HMOX2 DCPS TPI1 NUDT12 KYNU ERI3 DUT AOX1 POLR2D ZFP36L2 PFKM SUPV3L1 EXOG SMG1 RNASEH1 SAMD4B EDC3 AFMID NUDT11 ADA EXOSC6 RBM8A NUDT3 THRAP3 ELAVL1 KHSRP ACOT7 MLYCD DDX5 TRIR FTO HNRNPU DFFA HPRT1 MYD88 DHX36 NUDT16 GIGYF2 HSPA1B HSPA1A ROCK1 ENO1 AGO2 LRPPRC HNRNPD CNOT9 METTL14 ALDOA ADPGK PGAM2 STAT3 NMNAT1 RBM10 MAOA OGDHL MTOR UGT1A1 AC093512.2 MA…
7.50689e-14	43	120	MRNA export from nucleus	ZC3H11A NUP93 NUP88 FYTTD1 NUP85 THOC2 POLR2D MCM3AP IWS1 AKAP8L TPR NUP133 POLDIP3 SRSF3 HNRNPA2B1 CHTOP DDX39B NUP98 NUP155 NUP214 UPF1 NDC1 U2AF2 SEH1L NUP50 AAAS NUP188 MAGOHB SRSF7 SRSF4 SRSF6 NUP153 SRSF1 WDR33 NUP58 EIF4E SEC13 SMG1 DDX19B U2AF1 NUP35 NUP62 RBM8A
7.50689e-14	43	120	MRNA-containing ribonucleoprotein complex export from nucleus	ZC3H11A NUP93 NUP88 FYTTD1 NUP85 THOC2 POLR2D MCM3AP IWS1 AKAP8L TPR NUP133 POLDIP3 SRSF3 HNRNPA2B1 CHTOP DDX39B NUP98 NUP155 NUP214 UPF1 NDC1 U2AF2 SEH1L NUP50 AAAS NUP188 MAGOHB SRSF7 SRSF4 SRSF6 NUP153 SRSF1 WDR33 NUP58 EIF4E SEC13 SMG1 DDX19B U2AF1 NUP35 NUP62 RBM8A
8.26989e-14	235	1537	Macromolecule catabolic process	UPF1 PSMB1 CUL3 EDC4 MTREX PSMA4 CUL1 EXOSC7 ITCH TIMP3 DICER1 PSMB5 DCAF11 PSMA6 PYGB CCDC22 ASB9 PSMD7 CPVL UBE2R2 ATE1 FBXL20 PSMD3 TRIM2 CTSC HSPA8 DCPS UBE4A UBE3A ARMC8 AUP1 BIRC6 ERI3 RAD23B IDE CLU LYPLA1 CLPP UBR4 APOE ADRM1 PSME3 FBXL8 YME1L1 PSMB7 RNF121 UBL7 COPS3 PSMB6 POLR2D DNAJB12 UBE3B ZFP36L2 TRIP12 ELOC SUPV3L1 EXOG SMG1 CUL4B UBE2Z PSMD4 UBR1 CTSB VCP NEMF ARIH1 CUL5 RNASEH1 C…
1.51146e-13	48	148	Golgi organization	LMAN2L COG2 GCC2 COG3 GOLGA6D GOLGA8F PI4K2A TMED4 GOLGA6A GOLGA2 GOLGA6C COG7 LMAN2 TMED10 GOLGA8A GOLGA8J TANGO2 GOLGA8R GOLGA8M GOLGA8O GOLGA6B GOLGA8B GOLGA8N GOLGA8K AL355315.1 TMED7-TICAM2 GOLGA8T GOLGA8S GOLGA8H PDE4DIP HOOK1 TJAP1 USO1 BCAS3 LRRK2 ZW10 CLASP1 PRMT5 ATL2 STX16 RBSN TRAPPC8 YWHAZ STX18 ATL3 HTT CUL7 MAP2K2
1.8022e-13	139	765	Cellular nitrogen compound catabolic process	UPF1 EDC4 MTREX EXOSC7 DICER1 HMOX2 DCPS TPI1 NUDT12 KYNU ERI3 DUT AOX1 POLR2D ZFP36L2 PFKM SUPV3L1 EXOG SMG1 RNASEH1 SAMD4B EDC3 AFMID NUDT11 ADA EXOSC6 RBM8A NUDT3 THRAP3 ELAVL1 KHSRP ACOT7 MLYCD DDX5 TRIR FTO HNRNPU DFFA HPRT1 MYD88 DHX36 NUDT16 GIGYF2 HSPA1B HSPA1A ROCK1 ENO1 AGO2 LRPPRC HNRNPD CNOT9 METTL14 BHMT ALDOA ADPGK PGAM2 STAT3 NMNAT1 RBM10 OGDHL MTOR AC093512.2 MAGOHB VIM ABCD1 MTPA…
2.14796e-13	145	813	Organic cyclic compound catabolic process	UPF1 EDC4 MTREX EXOSC7 MOXD1 GSTZ1 DICER1 HMOX2 DCPS TPI1 NUDT12 KYNU ERI3 DUT APOE AOX1 POLR2D ZFP36L2 PFKM SUPV3L1 EXOG SMG1 RNASEH1 SAMD4B EDC3 AFMID NUDT11 ADA EXOSC6 RBM8A NUDT3 THRAP3 ELAVL1 KHSRP ACOT7 MLYCD DDX5 TRIR YWHAH FTO HNRNPU DFFA HPRT1 MYD88 DHX36 NUDT16 GIGYF2 HSPA1B HSPA1A ROCK1 ENO1 AGO2 LRPPRC HNRNPD CNOT9 METTL14 ALDOA ADPGK ALDH4A1 PGAM2 STAT3 NMNAT1 RBM10 MAOA OGDHL MTOR U…

## Sheet: Medulla_RehVsCon_MF
GO_ DEPs_ Medulla _RehVsCon_MF
Gene Ontology enriched terms (molecular functions) in the one-humped Arabian camel kidney medulla during rehydration. Based on the DEGs detected in rehydration compared to control.
Enrichment FDR	Genes in list	Total genes	Functional Category	Genes
2.83075e-54	383	1839	RNA binding	UPF1 ELAC2 ZNF207 AKAP8L AQR STRAP SEC63 BCLAF1 GRN ZCCHC8 NSUN2 MTREX STAU2 YTHDC2 POLR2B TPR THRAP3 ZC3H11A CCAR1 SNRNP40 MRPS35 U2AF2 PKN2 ZC3H15 CDK13 ELAVL1 THUMPD1 NUCKS1 CFAP20 TCOF1 HSD17B10 NCBP3 ENO1 ZNF638 SART3 MKRN2 SNRPA TNS1 MRPL22 GEMIN5 PPIE NOA1 MRPL28 SRRT RTRAF SF3B2 KHSRP FUS ARCN1 RPS18 HNRNPH3 CRKL SNRPD3 PES1 DDX17 RTCB POLDIP3 MCAT ERH EIF5 PNN CSTF1 DIDO1 NOP56 PIN4 MRPS…
8.83336e-21	437	3048	Anion binding	KDM1A CD44 SH3YL1 AIFM2 OAT RHOA SIRT2 ACADVL SDHA PICALM ACOX3 MSH2 ACOT7 GSS PYGB PRPS2 GSR C1QBP HSPA8 HSPA9 MSH3 HRG ARL6 MSH6 PARD3B CTH MAPKAP1 ANXA11 ITPR2 MTRR RHOT1 GFER HIP1 RAC2 PDE11A APOE HIP1R CARS2 MTO1 SQOR ANXA7 AOX1 ANXA3 ETFA CPNE2 WDR45B SIRT3 PFKM THY1 APOA2 CYB5R1 ACOX1 ACOT11 NUP35 ARFIP1 ABCE1 PACSIN3 ZFYVE19 TUBA1A STXBP6 PLEKHF2 RHOG TUBAL3 GIMAP7 D2HGDH PLCD1 APRT HSPA1…
1.90555e-20	358	2367	Nucleoside phosphate binding	KDM1A AIFM2 RHOA SIRT2 ACADVL SDHA ACOX3 MSH2 ACOT7 PRPS2 GSR GRPEL1 HSPA8 HSPA9 MSH3 ARL6 MSH6 SIL1 MTRR RHOT1 GFER RAC2 PDE11A CARS2 MTO1 SQOR AOX1 ETFA SIRT3 PFKM CYB5R1 ACOX1 ACOT11 ABCE1 TUBA1A RHOG TUBAL3 GIMAP7 D2HGDH APRT HSPA1B HSPA1A HSPA1L PDK2 CDK11A PPP5C NOA1 IRAK3 MIEF1 PRMT5 ERH RPS6KA5 GSS STK4 ABCD1 STK3 CDK6 BAG1 GTPBP4 MTPAP RAB35 STK38 HSD17B8 THG1L PTPA IDE RAP2C RAB17 MYH10…
2.03853e-20	357	2366	Nucleotide binding	KDM1A AIFM2 RHOA SIRT2 ACADVL SDHA ACOX3 MSH2 ACOT7 PRPS2 GSR GRPEL1 HSPA8 HSPA9 MSH3 ARL6 MSH6 SIL1 MTRR RHOT1 GFER RAC2 PDE11A CARS2 MTO1 SQOR AOX1 ETFA SIRT3 PFKM CYB5R1 ACOX1 ACOT11 ABCE1 TUBA1A RHOG TUBAL3 GIMAP7 D2HGDH APRT HSPA1B HSPA1A HSPA1L PDK2 CDK11A PPP5C NOA1 IRAK3 MIEF1 PRMT5 ERH RPS6KA5 GSS STK4 ABCD1 STK3 CDK6 BAG1 GTPBP4 MTPAP RAB35 STK38 HSD17B8 THG1L PTPA IDE RAP2C RAB17 MYH10…
2.03853e-20	404	2776	Small molecule binding	KDM1A CD44 AIFM2 OAT RHOA SIRT2 OSBPL3 ACADVL SDHA ACOX3 MSH2 ACOT7 PYGB PRPS2 GSR C1QBP GRPEL1 HSPA8 HSPA9 MSH3 ARL6 LMAN2L MSH6 CTH SIL1 ITPR2 MTRR RHOT1 GFER RAC2 PDE11A APOE CARS2 MTO1 SQOR AOX1 ETFA SIRT3 PFKM PROM2 APOA2 CYB5R1 ACOX1 ACOT11 ABCE1 TUBA1A LMAN2 RHOG TUBAL3 GIMAP7 D2HGDH APOD APRT HSPA1B HSPA1A HSPA1L DDAH2 CASTOR1 PDK2 CDK11A PPP5C HYAL2 AFM NOA1 IRAK3 MIEF1 PRMT5 ERH RPS6KA5…
3.09025e-19	351	2353	Enzyme binding	VAV2 ARHGEF28 SPAG9 NISCH RABGAP1 RANBP3 ATP6V0A1 CUL3 DCUN1D1 TRAPPC3 TBC1D22A CUL1 PKP2 NCKAP1 TBC1D1 RHOA NUP50 RANBP1 TIMP3 TAB1 SH2D4A TBC1D17 SEC61B RAB11FIP2 ELP4 RTKN STRN TBC1D15 CLPP TRAP1 RAC2 PRKRIP1 PAK4 ATP5IF1 RAB11FIP4 CDC73 TBC1D4 RTF1 PREB NCOR1 CTTNBP2NL TBCK THY1 RAB11FIP1 APPL1 CUL4B ARIH1 CUL5 STXBP6 TRAPPC1 RHOG EPS8L2 SUMO3 RILPL1 LRRK2 NCOR2 STRN3 TBC1D9B CTR9 HSPA1B HSPA…
4.24335e-19	120	525	Cell adhesion molecule binding	VCL LIMA1 PKP2 PKN2 ZC3H15 EPN2 PICALM ENO1 ERC1 CTTN EPS15 DOCK9 ITGA6 SH3GLB1 RANBP1 CRKL RANGAP1 EIF5 NOP56 EMD TJP1 EIF4H PDLIM1 RPL34 HSPA8 EIF4G2 DDX6 PPFIBP1 STK38 HDLBP PCMT1 TMPO CALD1 LRRFIP1 VASP MACF1 PAK4 ARHGEF16 SWAP70 FLNB BZW2 ABI1 TLN1 ATIC USO1 IQGAP1 SH3GL1 PSMB6 PHLDB2 ARHGAP18 SH3GLB2 TNKS1BP1 PLCB3 ALDOA ITGB1 LARP1 CCT8 FMNL2 WASF2 TAGLN2 ABCF3 RPL29 S100A11 YWHAZ GOLGA2 E…
1.24454e-17	89	344	Cadherin binding	VCL LIMA1 PKP2 PKN2 ZC3H15 EPN2 PICALM ENO1 ERC1 CTTN EPS15 DOCK9 ITGA6 SH3GLB1 RANBP1 CRKL RANGAP1 EIF5 NOP56 EMD TJP1 EIF4H PDLIM1 RPL34 HSPA8 EIF4G2 DDX6 PPFIBP1 STK38 HDLBP PCMT1 TMPO CALD1 LRRFIP1 VASP MACF1 PAK4 ARHGEF16 SWAP70 FLNB BZW2 ABI1 TLN1 ATIC USO1 IQGAP1 SH3GL1 PSMB6 PHLDB2 ARHGAP18 SH3GLB2 TNKS1BP1 PLCB3 ALDOA ITGB1 LARP1 CCT8 FMNL2 WASF2 TAGLN2 ABCF3 RPL29 S100A11 YWHAZ GOLGA2 E…
1.78518e-15	309	2114	Purine nucleotide binding	RHOA ACADVL MSH2 ACOT7 PRPS2 GRPEL1 HSPA8 HSPA9 MSH3 ARL6 MSH6 SIL1 RHOT1 RAC2 PDE11A CARS2 PFKM ACOT11 ABCE1 TUBA1A RHOG TUBAL3 GIMAP7 APRT HSPA1B HSPA1A HSPA1L PDK2 CDK11A PPP5C NOA1 IRAK3 MIEF1 RPS6KA5 GSS STK4 ABCD1 STK3 CDK6 BAG1 GTPBP4 MTPAP RAB35 STK38 THG1L PTPA IDE RAP2C RAB17 MYH10 MORC2 STK26 MTHFS RAB5A MMAA SMARCA5 HNRNPU PI4K2A RAB28 PMVK CDC42BPG OXSR1 RAB1B LRRK2 RABL6 MAP3K5 NUDT…
3.97944e-15	306	2101	Purine ribonucleotide binding	RHOA ACADVL MSH2 ACOT7 PRPS2 HSPA8 HSPA9 MSH3 ARL6 MSH6 RHOT1 RAC2 PDE11A CARS2 PFKM ACOT11 ABCE1 TUBA1A RHOG TUBAL3 GIMAP7 APRT HSPA1B HSPA1A HSPA1L PDK2 CDK11A PPP5C NOA1 IRAK3 MIEF1 RPS6KA5 GSS STK4 ABCD1 STK3 CDK6 GTPBP4 MTPAP RAB35 STK38 THG1L PTPA IDE RAP2C RAB17 MYH10 MORC2 STK26 MTHFS RAB5A MMAA SMARCA5 HNRNPU PI4K2A RAB28 PMVK CDC42BPG OXSR1 RAB1B LRRK2 RABL6 MAP3K5 NUDT16 CDK11B UPF1 PR…
5.49178e-15	307	2116	Ribonucleotide binding	RHOA ACADVL MSH2 ACOT7 PRPS2 HSPA8 HSPA9 MSH3 ARL6 MSH6 MTRR RHOT1 RAC2 PDE11A CARS2 PFKM ACOT11 ABCE1 TUBA1A RHOG TUBAL3 GIMAP7 APRT HSPA1B HSPA1A HSPA1L PDK2 CDK11A PPP5C NOA1 IRAK3 MIEF1 RPS6KA5 GSS STK4 ABCD1 STK3 CDK6 GTPBP4 MTPAP RAB35 STK38 THG1L PTPA IDE RAP2C RAB17 MYH10 MORC2 STK26 MTHFS RAB5A MMAA SMARCA5 HNRNPU PI4K2A RAB28 PMVK CDC42BPG OXSR1 RAB1B LRRK2 RABL6 MAP3K5 NUDT16 CDK11B UP…
8.56611e-15	297	2036	Purine ribonucleoside triphosphate binding	RHOA MSH2 PRPS2 HSPA8 HSPA9 MSH3 ARL6 MSH6 RHOT1 RAC2 CARS2 PFKM ABCE1 TUBA1A RHOG TUBAL3 GIMAP7 HSPA1B HSPA1A HSPA1L PDK2 CDK11A PPP5C NOA1 IRAK3 RPS6KA5 GSS STK4 ABCD1 STK3 CDK6 GTPBP4 MTPAP RAB35 STK38 THG1L PTPA IDE RAP2C MYH10 MORC2 STK26 MTHFS RAB5A MMAA SMARCA5 HNRNPU PI4K2A RAB28 PMVK CDC42BPG OXSR1 RAB1B LRRK2 RABL6 MAP3K5 NUDT16 CDK11B UPF1 AGK NADK BAZ1B LARS2 PIK3C2A PSMC4 AQR CPS1 AB…
1.58955e-14	342	2447	Carbohydrate derivative binding	PGLYRP1 CD44 RHOA ACADVL MSH2 ACOT7 PRPS2 C1QBP HSPA8 HSPA9 MSH3 HRG ARL6 MSH6 MTRR RHOT1 RAC2 PDE11A CHI3L1 CARS2 PFKM THY1 ACOT11 ABCE1 TUBA1A RHOG TUBAL3 GIMAP7 APRT HSPA1B HSPA1A HSPA1L ADGRG1 PDK2 CDK11A PPP5C HYAL2 NOA1 APOB IRAK3 MIEF1 RPS6KA5 GSS STK4 ABCD1 STK3 CDK6 GTPBP4 MTPAP RAB35 STK38 THG1L THBS4 FN1 PTPA IDE RAP2C RAB17 LBP APOE ACTN4 MYH10 MORC2 STK26 MTHFS THBS1 RAB5A MMAA SMARC…
1.50341e-13	57	197	Structural constituent of ribosome	RPS3 MRPS17 MRPS35 SRBD1 MRPL22 MRPL28 MRPS18A RPS13 RPS15 MRPL19 RPL21 MRPS2 MRPS12 RPL27 DAP3 MRPS9 MRPS5 MRPL49 RPL30 MRPL10 RPL26 RPL29 RPL9 RPL27A MRPL16 RPS21 MRPL13 MRPL57 MRPS22 MRPL41 MRPS16 RPL35A RPS23 RPS4X MRPL20 MRPL46 MRPS34 RPS18 MRPS31 RPL18A RPL34 MRPS30 MRPL37 MRPS15 MRPL34 RPS6 MRPL24 MRPL9 RPL13 MRPL14 MRPS23 MRPL30 RPL14 MRPS18B MRPL33 AC092647.5 RPL36A-HNRNPH2
1.73186e-11	249	1733	Adenyl nucleotide binding	ACADVL MSH2 ACOT7 PRPS2 GRPEL1 HSPA8 HSPA9 MSH3 MSH6 SIL1 CARS2 PFKM ACOT11 ABCE1 APRT HSPA1B HSPA1A HSPA1L PDK2 CDK11A PPP5C IRAK3 MIEF1 RPS6KA5 GSS STK4 ABCD1 STK3 CDK6 BAG1 MTPAP STK38 THG1L PTPA IDE MYH10 MORC2 STK26 MTHFS SMARCA5 HNRNPU PI4K2A PMVK CDC42BPG OXSR1 MAP3K5 CDK11B UPF1 PRKAR2B AGK NADK BAZ1B LARS2 PIK3C2A PSMC4 AQR CPS1 ABCC2 VRK2 ABCF2 MTREX YTHDC2 MAPK9 THRAP3 ATP9A ATP11B ATP…
3.19231e-11	191	1242	Protein-containing complex binding	HSPA8 ANXA11 PKP2 WDR1 NEBL ITGB5 GNA11 ICAM1 ABLIM1 EIF4H C1QBP ICAM2 ARPC3 MTRF1L GNAI2 STRN MSH6 RAD23B MTIF3 HIP1 GNAZ ARPC1B ADRM1 HIP1R ANXA7 EFL1 MRRF ITGB1 THY1 GNA14 GNAQ PPP1R9A APOA2 VCAM1 MAIP1 ABCE1 NEMF RAD23A SRPRA PSMG1 TMEM201 STRN3 AL121753.1 CX3CL1 TPR LIMA1 TSG101 GEMIN5 HDAC6 MSH2 BAG6 PQBP1 MYH14 PRPF31 DDX5 VTN CPSF6 UHRF1BP1L THBS4 HRG ACTR3 FN1 RAP1A LRP1 PEX6 DSTN HP1BP3…
4.08441e-11	246	1722	Adenyl ribonucleotide binding	ACADVL MSH2 ACOT7 PRPS2 HSPA8 HSPA9 MSH3 MSH6 CARS2 PFKM ACOT11 ABCE1 APRT HSPA1B HSPA1A HSPA1L PDK2 CDK11A PPP5C IRAK3 MIEF1 RPS6KA5 GSS STK4 ABCD1 STK3 CDK6 MTPAP STK38 THG1L PTPA IDE MYH10 MORC2 STK26 MTHFS SMARCA5 HNRNPU PI4K2A PMVK CDC42BPG OXSR1 MAP3K5 CDK11B UPF1 PRKAR2B AGK NADK BAZ1B LARS2 PIK3C2A PSMC4 AQR CPS1 ABCC2 VRK2 ABCF2 MTREX YTHDC2 MAPK9 THRAP3 ATP9A ATP11B ATP2B4 PKN2 DGKA MYL…
1.16839e-10	61	254	MRNA binding	AQR ZC3H11A SRBD1 EIF3A C1QBP LUC7L3 EIF4G2 SF3B1 FYTTD1 HNRNPA2B1 THOC2 HNRNPD G3BP2 RBM26 RBMS3 G3BP1 ZFP36L2 RBM47 MRPL13 SAMD4B EDC3 SUPT5H RBM8A TPR ELAVL1 NCBP3 GEMIN5 PPIE KHSRP ESRP2 RNF40 DDX5 RPS13 CPSF6 NCL ACO1 MYH10 SRSF1 METTL14 RBMX RPS3 CCT5 HNRNPU LARP1 RNF20 METTL3 RSL1D1 DHX36 CALR NUDT16 DDX3X SRSF3 SRSF4 AGO2 SNRPC RPL30 FMC1-LUC7L2 NUP98 SSB RPL26 HNRNPAB
1.40643e-10	237	1664	ATP binding	MSH2 PRPS2 HSPA8 HSPA9 MSH3 MSH6 CARS2 PFKM ABCE1 HSPA1B HSPA1A HSPA1L PDK2 CDK11A PPP5C IRAK3 RPS6KA5 GSS STK4 ABCD1 STK3 CDK6 MTPAP STK38 THG1L PTPA IDE MYH10 MORC2 STK26 MTHFS SMARCA5 HNRNPU PI4K2A PMVK CDC42BPG OXSR1 MAP3K5 CDK11B UPF1 AGK NADK BAZ1B LARS2 PIK3C2A PSMC4 AQR CPS1 ABCC2 VRK2 ABCF2 MTREX YTHDC2 MAPK9 THRAP3 ATP9A ATP11B ATP2B4 PKN2 DGKA MYLK MAP2K4 CDK13 IARS2 ROCK1 COASY KIF2A …
9.03563e-10	263	1929	Drug binding	OAT PPIE MSH2 PYGB PRPS2 HSPA8 HSPA9 MSH3 NKTR MSH6 CTH CHI3L1 CARS2 PPIG PFKM ABCE1 PPID APRT HSPA1B HSPA1A HSPA1L PDK2 CDK11A PPP5C FKBP1A IRAK3 RPS6KA5 PCIF1 GSS STK4 ABCD1 STK3 CDK6 MTPAP STK38 THG1L PPWD1 PTPA IDE MYH10 MORC2 STK26 MTHFS MMAB SMARCA5 HNRNPU PI4K2A ACE PMVK ALB METTL3 CDC42BPG OXSR1 MAP3K5 CDK11B UPF1 AGK NADK BAZ1B LARS2 PIK3C2A PSMC4 AQR CPS1 ABCC2 VRK2 ABCF2 MTREX YTHDC2 M…
1.13421e-09	145	907	Structural molecule activity	RPS3 MRPS17 SPAG9 TPR PKP2 NDC1 MRPS35 SRBD1 NUP133 MRPL22 MRPL28 NUP188 MRPS18A NUP93 COL1A1 RPS13 NUP98 NUP155 RPS15 MRPL19 RPL21 MRPS2 NUP153 NUP85 NUP214 MACF1 MRPS12 RPL27 DAP3 MRPS9 SEC31A NUP58 MRPS5 MRPL49 RPL30 MRPL10 RPL26 RPL29 NUP35 RPL9 RPL27A MRPL16 TUBA1A EVPL COL3A1 COL22A1 RPS21 MRPL13 MRPL57 MRPS22 TUBAL3 MRPL41 MRPS16 RPL35A RPS23 MBP RPS4X NUP62 MRPL20 MRPL46 LRRK2 VIM WWC3 FB…
3.59601e-09	126	766	Protein domain specific binding	ATP2B4 STRN TCEAL4 KIDINS220 ABI1 SYNJ1 GNG5 TCEAL2 STRN3 VRK2 CUL3 ZMYND8 MAP2K2 TRIM28 ACOX1 SRRM2 DAG1 RXRA PLSCR1 NUP62 PRKAR2B ITGA3 ABCC2 BAK1 ARHGAP31 ARHGAP6 U2AF2 RHOA EPB41L2 XPO1 EPS15 ELMO3 TJP1 TRPV4 QKI DPYSL3 EPB41L5 DNAJC6 KHDRBS1 VASP YWHAH HIP1R SH3BGRL DTNA AC074143.1 TOM1L1 MVB12A SH3GL1 ADAM17 ENAH ELMO1 PPP1R9A SON HMGB2 ARFIP1 YWHAZ NOLC1 ILK TUBA1A STX18 YWHAG PTEN MYD88 B…
1.1836e-08	102	588	GTPase binding	VAV2 ARHGEF28 RABGAP1 RANBP3 TRAPPC3 TBC1D22A NCKAP1 TBC1D1 NUP50 RANBP1 TBC1D17 SEC61B RAB11FIP2 RTKN TBC1D15 PAK4 RAB11FIP4 TBC1D4 PREB TBCK RAB11FIP1 STXBP6 TRAPPC1 EPS8L2 RILPL1 LRRK2 TBC1D9B ALS2 SBF1 NUTF2 GGA2 ARHGEF18 ARHGEF2 DOCK7 MAPKAP1 CCZ1 PKN1 ARHGEF16 SBF2 ELMO1 DENND2D RCC1 CHM PKN2 ROCK1 RAPGEF3 XPO1 IPO11 DOCK9 RANGAP1 DAAM1 SYTL4 CYTH2 TNPO2 EXOC2 RAP1A CLTA SH3BP4 RBSN RAF1 AR…
1.89167e-08	157	1047	Pyrophosphatase activity	RHOA GFM2 DDX39B UPF1 ABCC2 ATP6V0A1 MTREX YTHDC2 ATP9A ATP11B ATP2B4 KIF2A DYNC1I2 ABCB1 GNA11 DYNLL1 DHX32 MSH2 ATP5F1D KIF3B KATNAL1 RAB3A ABCC3 DHX15 HSPA8 DCPS GTF2H1 RAB35 RAB23 ASCC3 HBS1L TMEM30A NUDT12 HSPA9 MSH3 RAD50 GNAI2 MSH6 ATP5PB MFN2 KIF21B VPS4B DNAL1 ATP5F1E WRNIP1 PEX6 RAB17 CLPP RHOT1 GNAZ RAC2 DUT RAB2B ABCB7 KIF3A DHX30 VPS4A YME1L1 ATP6V1G1 EFL1 PRUNE1 RAB5A SAR1B ATP6V1C1…
1.89167e-08	250	1871	Identical protein binding	BAK1 PVR MIEF1 NECTIN1 CLPP GRHPR ANXA7 CDH13 PFKM ALDH4A1 C1ORF50 NECTIN3 CDH5 BCL2L2-PABPN1 SLC25A13 TPR HEXB TBC1D22A STK10 ENO1 TPD52 FBLN1 CEACAM1 CEACAM6 MSH2 GSS STK4 HM13 ABCD1 PSMD7 CEACAM5 RASIP1 COL1A1 MVK TPI1 KYNU PTPA VPS4B ATL2 IDE KHDRBS1 GLIPR2 LRRFIP1 HIP1 APOE HIP1R RAB11FIP4 PDLIM4 MORC2 IMPA1 AOX1 FBLN5 TARS2 LNPK CNOT9 CISD2 RBMX MIGA2 MMAA HNRNPU APPL1 APOA2 S100B S100A11 F…
2.31771e-08	157	1051	Hydrolase activity, acting on acid anhydrides	RHOA GFM2 DDX39B UPF1 ABCC2 ATP6V0A1 MTREX YTHDC2 ATP9A ATP11B ATP2B4 KIF2A DYNC1I2 ABCB1 GNA11 DYNLL1 DHX32 MSH2 ATP5F1D KIF3B KATNAL1 RAB3A ABCC3 DHX15 HSPA8 DCPS GTF2H1 RAB35 RAB23 ASCC3 HBS1L TMEM30A NUDT12 HSPA9 MSH3 RAD50 GNAI2 MSH6 ATP5PB MFN2 KIF21B VPS4B DNAL1 ATP5F1E WRNIP1 PEX6 RAB17 CLPP RHOT1 GNAZ RAC2 DUT RAB2B ABCB7 KIF3A DHX30 VPS4A YME1L1 ATP6V1G1 EFL1 PRUNE1 RAB5A SAR1B ATP6V1C1…
2.31771e-08	157	1051	Hydrolase activity, acting on acid anhydrides, in phosphorus-containing anhydrides	RHOA GFM2 DDX39B UPF1 ABCC2 ATP6V0A1 MTREX YTHDC2 ATP9A ATP11B ATP2B4 KIF2A DYNC1I2 ABCB1 GNA11 DYNLL1 DHX32 MSH2 ATP5F1D KIF3B KATNAL1 RAB3A ABCC3 DHX15 HSPA8 DCPS GTF2H1 RAB35 RAB23 ASCC3 HBS1L TMEM30A NUDT12 HSPA9 MSH3 RAD50 GNAI2 MSH6 ATP5PB MFN2 KIF21B VPS4B DNAL1 ATP5F1E WRNIP1 PEX6 RAB17 CLPP RHOT1 GNAZ RAC2 DUT RAB2B ABCB7 KIF3A DHX30 VPS4A YME1L1 ATP6V1G1 EFL1 PRUNE1 RAB5A SAR1B ATP6V1C1…
3.81988e-08	87	485	Small GTPase binding	RABGAP1 RANBP3 TRAPPC3 TBC1D22A NCKAP1 TBC1D1 NUP50 RANBP1 TBC1D17 RAB11FIP2 RTKN TBC1D15 PAK4 RAB11FIP4 TBC1D4 TBCK RAB11FIP1 STXBP6 TRAPPC1 EPS8L2 RILPL1 LRRK2 TBC1D9B ALS2 SBF1 NUTF2 GGA2 ARHGEF2 DOCK7 MAPKAP1 PKN1 ARHGEF16 SBF2 DENND2D RCC1 CHM PKN2 ROCK1 XPO1 IPO11 RANGAP1 DAAM1 SYTL4 ARHGEF18 TNPO2 EXOC2 RAP1A SH3BP4 RBSN RAF1 ARHGEF11 IPO8 MICAL1 SYTL2 FGD4 IQGAP1 STRIP1 FMNL2 ABR VAV2 FMN…
4.73041e-08	44	180	Ligase activity	CPS1 GMPS LARS2 IARS2 UBA5 CAD RTCB GSS SARS2 WARS2 MOCS3 UBA2 LRRC47 UBA1 MCCC2 CARS2 MTHFS YARS2 SAE1 TARS2 RARS2 GART NAE1 PARS2 SLC27A4 MARS2 ST20-MTHFS AC011455.2 MCCC1 DARS2 QRSL1 GLUL ITCH AACS TTLL12 ACSS3 UBE3A ACSL3 UBE3B SUCLG2 LIPT2 ACSL5 WWP2 ACACA
2.25425e-07	15	29	Structural constituent of nuclear pore	TPR NDC1 NUP133 NUP188 NUP93 NUP98 NUP155 NUP153 NUP85 NUP214 NUP58 NUP35 NUP62 NUTF2 NUP88
2.26742e-07	146	992	Nucleoside-triphosphatase activity	RHOA GFM2 DDX39B UPF1 ABCC2 ATP6V0A1 MTREX YTHDC2 ATP9A ATP11B ATP2B4 KIF2A DYNC1I2 ABCB1 GNA11 DYNLL1 DHX32 MSH2 ATP5F1D KIF3B KATNAL1 RAB3A ABCC3 DHX15 HSPA8 GTF2H1 RAB35 RAB23 ASCC3 HBS1L TMEM30A HSPA9 MSH3 RAD50 GNAI2 MSH6 ATP5PB MFN2 KIF21B VPS4B DNAL1 ATP5F1E WRNIP1 PEX6 RAB17 CLPP RHOT1 GNAZ RAC2 RAB2B ABCB7 KIF3A DHX30 VPS4A YME1L1 ATP6V1G1 EFL1 RAB5A SAR1B ATP6V1C1 GNA14 GNAQ SUPV3L1 RAB…
3.76674e-07	82	470	Ras GTPase binding	RABGAP1 RANBP3 TRAPPC3 TBC1D22A NCKAP1 TBC1D1 NUP50 RANBP1 TBC1D17 RAB11FIP2 RTKN TBC1D15 PAK4 RAB11FIP4 TBC1D4 TBCK RAB11FIP1 STXBP6 TRAPPC1 EPS8L2 LRRK2 TBC1D9B ALS2 SBF1 NUTF2 ARHGEF2 DOCK7 MAPKAP1 PKN1 ARHGEF16 SBF2 DENND2D RCC1 CHM PKN2 ROCK1 XPO1 IPO11 RANGAP1 DAAM1 SYTL4 ARHGEF18 TNPO2 EXOC2 RAP1A SH3BP4 RBSN RAF1 ARHGEF11 IPO8 MICAL1 SYTL2 FGD4 IQGAP1 STRIP1 FMNL2 ABR VAV2 FMNL3 ATP7A PRK…
9.39579e-07	348	2891	Hydrolase activity	ELAC2 PNPLA6 RHOA MMP2 DICER1 PTPN12 NOB1 ACE GFM2 ADA DDX39B FUCA2 UPF1 PRKAR2B PSMB1 PGLYRP1 PPP5C CAPN1 ABCC2 MIPEP ATP6V0A1 MTREX PSMA4 YTHDC2 ATP9A ATP11B ATP2B4 CTDP1 KIF2A SIRT2 NDST1 REXO2 DYNC1I2 CPB2 EXD2 ZMPSTE24 CAD ABCB1 DDHD2 GNA11 DYNLL1 DHX32 MSH2 ACOT7 ATP5F1D GGT5 TAB1 PPM1A PSMB5 PSMA6 HM13 KIF3B PIGU KATNAL1 GDPD3 USP10 ASAH1 RAB3A PMPCB CPVL ABCC3 DHX15 CTSC HSPA8 DCPS PTPMT1…
1.35278e-06	90	548	Cofactor binding	KDM1A AIFM2 OAT SIRT2 ACADVL SDHA ACOX3 ACOT7 GSS PYGB CIAO3 HMOX2 GSR CTH ACO1 MTRR GFER ISCA1 MTO1 SQOR AOX1 ETFA SIRT3 CYP2U1 CYB5R1 ACOX1 ACOT11 D2HGDH CIAPIN1 PCIF1 HSD17B8 HRG LANCL1 AOC3 MICAL1 GRHPR FDX1 MMAB CISD2 CBR4 PTGES ALB CRYL1 METTL3 GSTM4 FMO3 MGST1 GUCY1B1 FECH MAOB MOCOS ME2 GCAT SDR39U1 SQLE HIBADH ACBD5 GLRX3 NDUFS7 KYNU LIAS P4HA1 ACADS IVD ACLY ELP3 GLYR1 THNSL2 CDKAL1 ME3…
2.25122e-06	21	62	Oxidoreductase activity, acting on a sulfur group of donors	GSR GLRX3 QSOX1 TXNDC12 GFER SQOR QSOX2 TMX3 MSRA TXNRD2 ERO1A TXNRD1 TXNL1 TMX1 SUMF1 PDIA3 TXN PTGES2 NXN GSTK1 CCS
3.72135e-06	58	309	Coenzyme binding	KDM1A AIFM2 OAT SIRT2 ACADVL SDHA ACOX3 ACOT7 PYGB GSR CTH MTRR GFER MTO1 SQOR AOX1 ETFA SIRT3 CYB5R1 ACOX1 ACOT11 D2HGDH PCIF1 HSD17B8 MICAL1 GRHPR CBR4 ALB CRYL1 METTL3 FMO3 MAOB MOCOS ME2 GCAT SDR39U1 SQLE HIBADH ACBD5 KYNU P4HA1 ACADS IVD GLYR1 THNSL2 ME3 ACAD8 GPT2 ACBD3 ALDH1A3 TXNRD2 OGDHL TXNRD1 LBR MCCC1 CRYZL1 SPR WWOX
4.61866e-06	24	81	Flavin adenine dinucleotide binding	KDM1A AIFM2 SDHA ACOX3 GSR MTRR GFER MTO1 SQOR AOX1 ETFA CYB5R1 ACOX1 D2HGDH MICAL1 FMO3 MAOB ACADVL SQLE ACADS IVD ACAD8 TXNRD2 TXNRD1
5.1168e-06	120	818	Oxidoreductase activity	L2HGDH D2HGDH VKORC1L1 KDM1A FMO3 AASS AIFM2 CP ACADVL SDHA MOXD1 ME2 BCKDHB ACOX3 PDPR HMOX2 SQLE GSR HIBADH GLRX3 SOD2 EHHADH NDUFS7 SPR QSOX1 MECR TXNDC12 P4HA1 ACADS PRDX4 MTRR GFER ALDH1A2 IVD HSD17B7 GRHPR SQOR AOX1 ETFA MGST3 NSDHL ME3 CYP2U1 ALDH4A1 ACOX1 QSOX2 TMX3 PRDX2 CYP7B1 MSRA NDUFV2 ALDH1A3 TXNRD2 OGDHL GSTK1 ERO1A TXNRD1 BCKDHA MGST1 HSD17B10 TXNL1 HSD17B8 AOC3 MICAL1 FDX1 TMX1 P…
5.94994e-06	141	1004	Cytoskeletal protein binding	SPAG9 ZNF207 KIF2A WDR1 NEBL ABLIM1 KIF3B MAP1LC3A EMD BCCIP ARPC3 KIF21B DNAL1 UXT HIP1 TMOD2 ARPC1B HIP1R KIF3A HOOK1 CDH13 BIN3 EML3 TMSB4Y PPP1R9A PACSIN3 MAPRE2 SSH3 EPS8L2 CDH5 FHL3 PARVB TMEM201 OPA1 VPS16 VCL TPR LIMA1 LIMCH1 POLB CLASP1 HDAC6 MYH14 ACTR3 ARHGEF2 DSTN MACF1 ACTN4 CLIP1 MYH10 MICAL1 ACTR2 LRPPRC BCAS3 PRUNE1 GSN RPS3 ALDOA ITGB1 HNRNPU APPL1 GOLGA2 PTK2 MTSS1 DAG1 DCTN2 FL…
7.03789e-06	29	113	Translation factor activity, RNA binding	EIF3B EIF4H EIF3A EIF4G2 MTRF1L MTIF3 TSFM EIF4E2 EIF2D EIF3H EIF4E GFM2 GFM1 EIF3F EIF3C EIF3CL EIF3I EIF3M EIF2S2 MRPL58 EIF5 ELOB HBS1L TCEAL4 EFL1 ELOC EIF1AD TCEA1 AGO2
7.03789e-06	155	1132	Enzyme regulator activity	RASA1 RABGAP1 ARHGAP31 RANBP3 MAT2B TBC1D22A PPP1R12A TBC1D1 PPP1R12B NUP50 RANBP1 TIMP3 TAB1 SEC23A RENBP TBC1D17 BCCIP GRPEL1 HRG RTKN AUP1 BIRC6 PTPA SIL1 TBC1D15 RECK WRNIP1 SERPINB6 PRKRIP1 APOE ADRM1 ATP5IF1 PSME3 PCNA KIDINS220 AGT TBC1D4 PREB BMP2K ANXA3 ANP32E TBCK PIK3R1 ARHGAP18 ARFGAP2 THY1 GNAQ APOA2 UBE2Z CSTB RICTOR SERPINF2 GPRC5C CCS HEXIM1 SERPINA5 TBC1D9B DNAJC19 APOC2 ARFGAP3 …
8.00632e-06	503	4501	Nucleic acid binding	UPF1 ELAC2 ZNF207 AKAP8L AQR STRAP SEC63 BCLAF1 GRN ZCCHC8 NSUN2 MTREX STAU2 YTHDC2 POLR2B TPR THRAP3 ZC3H11A CCAR1 SNRNP40 MRPS35 U2AF2 PKN2 ZC3H15 CDK13 ELAVL1 THUMPD1 NUCKS1 CFAP20 TCOF1 HSD17B10 NCBP3 ENO1 ZNF638 SART3 MKRN2 SNRPA TNS1 MRPL22 GEMIN5 PPIE NOA1 MRPL28 SRRT RTRAF SF3B2 KHSRP FUS ARCN1 RPS18 HNRNPH3 CRKL SNRPD3 PES1 DDX17 RTCB POLDIP3 MCAT ERH EIF5 PNN CSTF1 DIDO1 NOP56 PIN4 MRPS…
1.39954e-05	32	136	SH3 domain binding	ABI1 SYNJ1 PLSCR1 ARHGAP31 ARHGAP6 EPS15 ELMO3 QKI DPYSL3 DNAJC6 KHDRBS1 VASP HIP1R SH3BGRL TOM1L1 MVB12A SH3GL1 ADAM17 ENAH ELMO1 ILK PLSCR3 SIRPA CD2AP NCKIPSD FMN1 LANCL1 PTPN12 MICAL1 REPS1 WASF2 ARHGAP27
3.35786e-05	33	148	Unfolded protein binding	PPIE DNAJC3 CDC37L1 GRPEL1 HSPA8 HSPA9 NKTR CCDC115 PPIG PPID HSPA1B HSPA1A HSPA1L PET100 DNAJA3 CCT4 TCP1 PFDN5 TRAP1 CANX TOR1A PFDN2 CCT6A CCT5 CCT8 CCT3 CALR MDN1 TTC1 SIL1 RP2 AFG3L2 NAP1L4
3.89097e-05	85	552	Enzyme activator activity	RASA1 RABGAP1 ARHGAP31 RANBP3 TBC1D22A TBC1D1 NUP50 RANBP1 TAB1 SEC23A TBC1D17 PTPA TBC1D15 WRNIP1 APOE ADRM1 PSME3 TBC1D4 PREB TBCK ARHGAP18 ARFGAP2 THY1 GNAQ RICTOR GPRC5C CCS TBC1D9B DNAJC19 APOC2 ARFGAP3 ALS2 RAP1GAP RANGAP1 RP2 RASA4 MAP2K2 IQGAP1 BCAS3 TOR1AIP1 B3GAT3 APOA2 VCP MLST8 LRRK2 CALM1 DDX3X ARHGAP6 FBLN1 AC011462.1 RAB3A CTSC FN1 PIK3CA CHN1 RAF1 ARHGEF11 ABI1 ARHGAP24 FAM13A GIT…
4.13777e-05	15	41	Disulfide oxidoreductase activity	GSR GLRX3 TXNDC12 GFER TXNRD2 ERO1A TXNRD1 TXNL1 TMX1 PDIA3 TXN PTGES2 NXN GSTK1 CCS
4.19033e-05	8	12	RNA 7-methylguanosine cap binding	DCPS EIF4E2 EIF4E CYFIP1 GEMIN5 AGO2 LARP1 NCBP3
4.19033e-05	69	422	Nucleoside binding	RHOA ARL6 RHOT1 RAC2 TUBA1A RHOG TUBAL3 GIMAP7 NOA1 MIEF1 GTPBP4 MTPAP RAB35 THG1L RAP2C RAB17 ACTN4 RAB5A MMAA RAB28 RAB1B LRRK2 RABL6 NUDT16 POLR2B GUCY1B1 GNA11 EIF5 RP2 SPAG1 RAB3A RAB23 HBS1L GNAI2 RTKN RAP1A MFN2 ATL2 GNAZ RAB2B DAP3 RERG GNL2 EFL1 GUF1 GUCY1A2 SAR1B GNA14 GNAQ AK4 GFM2 NUDT2 NOLC1 NKIRAS2 GFM1 MFN1 SUCLG2 SRPRA GBP6 ATL3 ARL15 ARL17A ADA ATL1 OPA1 GNL1 ARL17B AC000093.1 RA…
4.83241e-05	33	151	Ribonucleoprotein complex binding	EIF4H C1QBP MTRF1L MTIF3 EFL1 MRRF MAIP1 ABCE1 NEMF SRPRA AL121753.1 GEMIN5 BAG6 PQBP1 PRPF31 DDX5 CPSF6 PTCD3 HNRNPU LARP1 DDX3X SNRPA SNRPD3 PES1 SPCS1 SNRPC SNRPD2 GUF1 RICTOR NOLC1 MTOR ITCH PRMT5
5.6429e-05	36	173	Isomerase activity	PGM3 IDI1 PPIE FKBP1A FKBP5 PMM1 GSTZ1 RENBP TPI1 PPWD1 NKTR QSOX1 PTPA PPIG LSS QSOX2 PDIA3 PPID ERO1A FKBP1C TOP1 YJEFN3 DDT PTGDS PTGES2 PTGES PIN4 KATNAL1 EHHADH FKBP9 ENOSF1 PGAM2 TMX3 FKBP2 PIGK GNE
7.37749e-05	18	59	Translation initiation factor activity	EIF3B EIF4H EIF3A EIF4G2 MTIF3 EIF4E2 EIF2D EIF3H EIF4E EIF3F EIF3C EIF3CL EIF3I EIF3M EIF2S2 EIF5 EIF1AD AGO2
7.78294e-05	67	414	Ribonucleoside binding	RHOA ARL6 RHOT1 RAC2 TUBA1A RHOG TUBAL3 GIMAP7 NOA1 MIEF1 GTPBP4 MTPAP RAB35 THG1L RAP2C RAB17 RAB5A MMAA RAB28 RAB1B LRRK2 RABL6 NUDT16 POLR2B GUCY1B1 GNA11 EIF5 RP2 SPAG1 RAB3A RAB23 HBS1L GNAI2 RTKN RAP1A MFN2 ATL2 GNAZ RAB2B DAP3 RERG GNL2 EFL1 GUF1 GUCY1A2 SAR1B GNA14 GNAQ AK4 GFM2 NUDT2 NOLC1 NKIRAS2 GFM1 MFN1 SUCLG2 SRPRA GBP6 ATL3 ARL15 ARL17A ATL1 OPA1 GNL1 ARL17B AC000093.1 RANBP17
0.000125902	71	453	Actin binding	WDR1 NEBL ABLIM1 EMD ARPC3 HIP1 ARPC1B HIP1R TMSB4Y PPP1R9A SSH3 EPS8L2 FHL3 PARVB TMEM201 VPS16 VCL LIMA1 MYH14 ACTR3 DSTN MACF1 ACTN4 MYH10 MICAL1 ACTR2 GSN ITGB1 HNRNPU PTK2 MTSS1 DAG1 FLII CORO7 LIMCH1 MYLK FERMT2 TNS1 EPB41L2 EPB41L3 EPB41L1 HDAC6 DAAM1 FERMT1 TRPV4 CTNNAL1 CALD1 VASP YWHAH TMOD2 HOOK1 FLNB TLN1 FGD4 PPP1R18 ENAH FMNL2 WASF2 FMNL3 MYO5B PRKCE MYO1H WASHC1 SETD3 SPTAN1 FMN1 C…
0.00013323	66	413	Purine nucleoside binding	RHOA ARL6 RHOT1 RAC2 TUBA1A RHOG TUBAL3 GIMAP7 NOA1 MIEF1 GTPBP4 RAB35 THG1L RAP2C RAB17 RAB5A MMAA RAB28 RAB1B LRRK2 RABL6 NUDT16 GUCY1B1 GNA11 EIF5 RP2 SPAG1 RAB3A RAB23 HBS1L GNAI2 RTKN RAP1A MFN2 ATL2 GNAZ RAB2B DAP3 RERG GNL2 EFL1 GUF1 GUCY1A2 SAR1B GNA14 GNAQ AK4 GFM2 NUDT2 NOLC1 NKIRAS2 GFM1 MFN1 SUCLG2 SRPRA GBP6 ATL3 ARL15 ARL17A ADA ATL1 OPA1 GNL1 ARL17B AC000093.1 RANBP17
0.00013323	5	5	GPI-anchor transamidase activity	PIGU PIGT PIGK PIGS GPAA1
0.000162897	42	226	Magnesium ion binding	DUT HPRT1 IRAK3 MSH2 GSS STK4 RP2 STK3 MTPAP STK38 THG1L MSH6 ENOSF1 MORC2 IMPA1 STK26 CDC42BPG OXSR1 DHX36 MAP3K5 NUDT16 NUDT3 PGM3 ATP9A ATP11B ENO1 PPM1A RPS6KA5 PRPS2 MAP3K7 GLUL PPM1B RNASEH1 SUCLG2 PGP PDCD6 AC013717.1 UBA2 LRRK2 MVK PI4K2A OPA1
0.000163892	80	533	ATPase activity	DDX39B UPF1 ABCC2 ATP6V0A1 MTREX YTHDC2 ATP9A ATP11B ATP2B4 KIF2A DYNC1I2 ABCB1 DYNLL1 DHX32 MSH2 ATP5F1D KIF3B KATNAL1 ABCC3 DHX15 HSPA8 GTF2H1 ASCC3 TMEM30A HSPA9 MSH3 RAD50 MSH6 ATP5PB KIF21B VPS4B ATP5F1E WRNIP1 PEX6 CLPP ABCB7 KIF3A DHX30 VPS4A YME1L1 ATP6V1G1 ATP6V1C1 SUPV3L1 ATP6V0D1 ATP7A VCP ATP5MG DHX36 RUVBL1 ABCB8 HSPA1B HSPA1A HSPA1L ATP5MGL AC026464.4 DYNLL2 ATRX ABCD1 MYH14 PTPA MY…
0.000182158	67	426	Guanyl nucleotide binding	RHOA ARL6 RHOT1 RAC2 PDE11A TUBA1A RHOG TUBAL3 GIMAP7 NOA1 MIEF1 GTPBP4 RAB35 THG1L RAP2C RAB17 RAB5A MMAA RAB28 RAB1B LRRK2 RABL6 NUDT16 GUCY1B1 GNA11 EIF5 RP2 SPAG1 RAB3A RAB23 HBS1L GNAI2 RTKN RAP1A MFN2 ATL2 GNAZ RAB2B DAP3 RERG GNL2 EFL1 GUF1 GUCY1A2 SAR1B GNA14 GNAQ AK4 GFM2 NUDT2 NOLC1 NKIRAS2 GFM1 MFN1 SUCLG2 SRPRA GBP6 ATL3 ARL15 PRKG1 ARL17A ATL1 OPA1 GNL1 ARL17B AC000093.1 RANBP17
0.000182158	67	426	Guanyl ribonucleotide binding	RHOA ARL6 RHOT1 RAC2 PDE11A TUBA1A RHOG TUBAL3 GIMAP7 NOA1 MIEF1 GTPBP4 RAB35 THG1L RAP2C RAB17 RAB5A MMAA RAB28 RAB1B LRRK2 RABL6 NUDT16 GUCY1B1 GNA11 EIF5 RP2 SPAG1 RAB3A RAB23 HBS1L GNAI2 RTKN RAP1A MFN2 ATL2 GNAZ RAB2B DAP3 RERG GNL2 EFL1 GUF1 GUCY1A2 SAR1B GNA14 GNAQ AK4 GFM2 NUDT2 NOLC1 NKIRAS2 GFM1 MFN1 SUCLG2 SRPRA GBP6 ATL3 ARL15 PRKG1 ARL17A ATL1 OPA1 GNL1 ARL17B AC000093.1 RANBP17
0.000186178	65	410	Purine ribonucleoside binding	RHOA ARL6 RHOT1 RAC2 TUBA1A RHOG TUBAL3 GIMAP7 NOA1 MIEF1 GTPBP4 RAB35 THG1L RAP2C RAB17 RAB5A MMAA RAB28 RAB1B LRRK2 RABL6 NUDT16 GUCY1B1 GNA11 EIF5 RP2 SPAG1 RAB3A RAB23 HBS1L GNAI2 RTKN RAP1A MFN2 ATL2 GNAZ RAB2B DAP3 RERG GNL2 EFL1 GUF1 GUCY1A2 SAR1B GNA14 GNAQ AK4 GFM2 NUDT2 NOLC1 NKIRAS2 GFM1 MFN1 SUCLG2 SRPRA GBP6 ATL3 ARL15 ARL17A ATL1 OPA1 GNL1 ARL17B AC000093.1 RANBP17
0.000239314	57	348	Ubiquitin-like protein ligase binding	CUL3 CUL1 CUL4B CUL5 SUMO3 HSPA1B HSPA1A PRKAR2B ELOB CDK5RAP3 FAF2 CLU TRIM28 FAF1 BID CUL7 RANGAP1 PTK2B VCL TSG101 ITCH GSK3B HDAC6 BAG6 HM13 MAP1LC3A RNF40 BAG1 HSPA8 SLC22A18 TPI1 HSPA9 SMAD5 SCAMP3 MFN2 RPA2 TCP1 EIF4E2 STAM DERL1 RIPK1 ARRB1 LRPPRC CCDC50 RNF20 NAE1 JAK1 PYHIN1 YWHAZ VCP ARIH1 STAT2 CALR POLR2A WASHC1 PCBP2 HSPA1L
0.000273336	64	407	GTP binding	RHOA ARL6 RHOT1 RAC2 TUBA1A RHOG TUBAL3 GIMAP7 NOA1 GTPBP4 RAB35 THG1L RAP2C RAB5A MMAA RAB28 RAB1B LRRK2 RABL6 NUDT16 GUCY1B1 GNA11 EIF5 RP2 SPAG1 RAB3A RAB23 HBS1L GNAI2 RTKN RAP1A MFN2 ATL2 RAB17 GNAZ RAB2B DAP3 RERG GNL2 EFL1 GUF1 GUCY1A2 SAR1B GNA14 GNAQ AK4 GFM2 NUDT2 NOLC1 NKIRAS2 GFM1 MFN1 SUCLG2 SRPRA GBP6 ATL3 ARL15 ARL17A ATL1 OPA1 GNL1 ARL17B AC000093.1 RANBP17
0.000321833	9	19	RNA cap binding	DCPS EIF4E2 EIF4E CYFIP1 GEMIN5 AGO2 LARP1 NCBP3 SNUPN
0.000321833	120	898	Protein homodimerization activity	BAK1 PVR NECTIN1 GRHPR CDH13 PFKM NECTIN3 CDH5 BCL2L2-PABPN1 TPR HEXB TBC1D22A STK10 ENO1 TPD52 MSH2 GSS STK4 HM13 ABCD1 PSMD7 CEACAM5 RASIP1 TPI1 KYNU PTPA VPS4B IDE GLIPR2 LRRFIP1 HIP1 APOE HIP1R RAB11FIP4 PDLIM4 MORC2 IMPA1 AOX1 FBLN5 TARS2 CNOT9 CISD2 MIGA2 MMAA APPL1 APOA2 S100B S100A11 ALDH1A3 MAP3K5 NUDT16 UGT1A1 PDCD6 MGST1 CUL3 MAOB OXCT1 RENBP AC011462.1 NAMPT NFKB1 GRPEL1 PRDX4 NECTIN2…
0.000407793	17	61	RNA polymerase binding	ELP4 CDC73 RTF1 CTR9 TCOF1 RTRAF PCIF1 AGO2 ELP3 ELP2 ERCC5 HNRNPU NOLC1 SMYD2 YTHDC2 PKN2 STOM
0.000433002	38	206	Lyase activity	HCCS FECH HACD3 CTH ACO1 UROD ECHS1 APIP ADCY6 PISD GUCY1B1 POLB MLYCD UMPS ENOSF1 CA1 GGACT MGST3 ALDOA FAHD1 CA12 ENO1 MOCOS ME2 DDTL DDT TPI1 EHHADH ACLY PCBD2 THNSL2 RPS3 ME3 GUCY1A2 PCBD1 AC093512.2 PTGES2 BCKDHA
0.000466662	19	74	Double-stranded RNA binding	EIF4H PRKRIP1 ILF3 MRPL44 VIM STAU2 ELAVL1 DICER1 DHX15 AGO2 RFTN1 DHX30 ILF2 HNRNPU SUPV3L1 DHX36 PRKRA DDX3X LRRFIP1
0.000466662	7	12	Clathrin adaptor activity	HIP1 HIP1R ARRB1 AP2A2 AP2A1 AP2B1 AP2S1
0.000466662	7	12	Endocytic adaptor activity	HIP1 HIP1R ARRB1 AP2A2 AP2A1 AP2B1 AP2S1
0.000509628	14	45	RNA polymerase core enzyme binding	ELP4 CDC73 RTF1 CTR9 TCOF1 RTRAF PCIF1 AGO2 ELP3 ELP2 ERCC5 HNRNPU NOLC1 SMYD2
0.000516407	25	114	Single-stranded DNA binding	SSBP1 RPA3 RAD50 RPA2 ERCC5 POLR2D XPC NUP35 BIVM-ERCC5 MSH2 MSH3 HNRNPA2B1 RTF1 HNRNPU DHX36 NUCKS1 LRPPRC SSBP2 CNBP PURA PCBP2 TOP1 HMGB2 RAD23B RAD23A
0.00056327	13	40	Ran GTPase binding	RANBP3 NUP50 RANBP1 NUTF2 RCC1 XPO1 IPO11 RANGAP1 TNPO2 IPO8 XPO6 IPO4 RANBP17
0.00104038	23	105	Protein transporter activity	SEC63 IPO11 NUTF2 TNPO2 SEC61B VPS29 TIMM17B IPO8 COG2 COG3 USO1 MIA3 COX18 IPO4 DNAJC19 RAP1A XPO6 AP2S1 XPO1 TOMM22 KPNA4 LRP1 ARFGAP3
0.00107843	4	4	Thiol oxidase activity	QSOX1 GFER QSOX2 TMX3
0.00110022	12	37	RNA polymerase II complex binding	ELP4 CDC73 RTF1 CTR9 RTRAF PCIF1 AGO2 ELP3 ELP2 ERCC5 HNRNPU SMYD2
0.00121609	64	430	ATPase activity, coupled	UPF1 ABCC2 ATP6V0A1 MTREX YTHDC2 ATP9A ATP11B ATP2B4 DYNC1I2 ABCB1 DYNLL1 DHX32 MSH2 ATP5F1D KATNAL1 ABCC3 DHX15 HSPA8 GTF2H1 ASCC3 TMEM30A HSPA9 MSH3 RAD50 MSH6 ATP5PB WRNIP1 CLPP ABCB7 DHX30 YME1L1 ATP6V1G1 ATP6V1C1 SUPV3L1 ATP6V0D1 ATP7A ATP5MG DHX36 RUVBL1 ABCB8 HSPA1B HSPA1A HSPA1L ATP5MGL DYNLL2 ATRX MYH14 VPS4B MYH10 DDX39B DDX3X PSMC4 ABCD1 DDX5 ATP5F1E PEX6 VPS4A DDX17 KIF3B ATP13A1 KIF3…
0.0012595	52	330	Ubiquitin protein ligase binding	CUL3 CUL1 CUL4B CUL5 HSPA1B HSPA1A PRKAR2B ELOB FAF2 CLU TRIM28 FAF1 BID CUL7 RANGAP1 PTK2B VCL TSG101 GSK3B HDAC6 BAG6 HM13 MAP1LC3A RNF40 BAG1 HSPA8 SLC22A18 TPI1 HSPA9 SMAD5 SCAMP3 MFN2 RPA2 TCP1 EIF4E2 DERL1 RIPK1 ARRB1 LRPPRC CCDC50 RNF20 NAE1 JAK1 PYHIN1 YWHAZ VCP ARIH1 CALR POLR2A WASHC1 PCBP2 HSPA1L
0.00130595	6	10	Ubiquitin-like modifier activating enzyme activity	UBA5 MOCS3 UBA2 UBA1 SAE1 NAE1
0.00166155	5	7	GPI anchor binding	THY1 PIGU CEACAM5 GPAA1 PIGK
0.00167433	100	754	Kinase binding	SPAG9 NISCH PKP2 RHOA TAB1 TRAP1 RAC2 PRKRIP1 THY1 APPL1 RHOG VRK2 TPR GRB7 PIP5K1A PTK2 ATF7 ADCY6 FAF1 PRKAR2B PPP1R12A ATP2B4 MAP2K4 CDK13 ELAVL1 PPP1R12B DNAJC3 EIF3A ACTA2 GLRX3 C1QBP TRPV4 AKAP7 PTK2B RAF1 MICAL1 ARRB1 IQGAP1 PDPK1 STRIP1 PPP1R9A MAPRE2 STAT3 YWHAG PTEN AP2A2 CHP1 AP2A1 MAP3K5 CTNND1 MTOR OPA1 PPME1 MARCKS FAS WWC3 HYAL2 CEACAM1 GSK3B MAVS MSH2 TRADD RAB11FIP2 CDK5RAP3 MAP2…
0.00171522	23	109	Chaperone binding	DNAJC3 CDC37L1 DNLZ GRN SACS BAK1 BAG1 GRPEL1 CTSC DNAJC1 ATP7A CP HSPA8 FN1 PLG ALB TSC1 FGB GET4 CLU HYOU1 TBCC CALR
0.00191779	15	57	Basal transcription machinery binding	ELP4 CDC73 RTF1 CTR9 RTRAF PCIF1 AGO2 ELP3 ELP2 ERCC5 HNRNPU SMYD2 RUVBL1 CTDP1 FBL
0.00191779	15	57	Basal RNA polymerase II transcription machinery binding	ELP4 CDC73 RTF1 CTR9 RTRAF PCIF1 AGO2 ELP3 ELP2 ERCC5 HNRNPU SMYD2 RUVBL1 CTDP1 FBL
0.00191779	24	117	Oxidoreductase activity, acting on NAD(P)H	GSR NDUFS7 MTRR NDUFV2 TXNRD2 TXNRD1 MICAL1 CBR4 NDUFB4 NDUFC2 CYB5R1 NDUFB8 NXN AL133352.1 NDUFC2-KCTD14 NDUFC1 NDUFB3 NDUFB10 NDUFS6 NDUFV3 NDUFB6 NDUFS5 CRYZL1 TXN
0.00198068	11	34	Translation initiation factor binding	POLR2D EIF3F EIF3C EIF4EBP1 EIF3CL EIF4E LARP1 DDX3X EIF5 EIF3B EIF3M
0.00214883	56	372	Nucleoside-triphosphatase regulator activity	RASA1 RABGAP1 ARHGAP31 RANBP3 TBC1D22A TBC1D1 NUP50 RANBP1 SEC23A TBC1D17 GRPEL1 RTKN SIL1 TBC1D15 ATP5IF1 TBC1D4 PREB TBCK ARHGAP18 ARFGAP2 THY1 GNAQ TBC1D9B DNAJC19 ARFGAP3 RAP1GAP RANGAP1 RP2 RASA4 BAG1 TOR1AIP1 TSC1 LRRK2 ARHGAP6 DNAJA3 RAB3A CHN1 ARHGEF11 ARHGAP24 FAM13A GIT2 ASAP2 ARHGAP27 ABR RASA4B BCR CHM SIPA1L1 GDI1 SH3BP4 ARRB1 SIRPA HACD3 DNAJC1 RGS3 IQGAP1
0.00237478	6	11	Glutathione binding	GSS LANCL1 PTGES GSTM4 MGST1 PTGES2
0.00246762	286	2560	Transferase activity	NSUN2 EP300 PRMT5 STK4 STK3 THG1L PKN1 TRIM28 MAP3K7 SMG1 CPT2 JAK1 PRKCB RNF181 PTK2 MTOR CDK11A MGST1 ST3GAL1 PIK3C2A AGPAT4 VRK2 CUL3 POLR2B RSF1 MAPK9 CUL1 OAT PKN2 DGKA MYLK MAP2K4 CDK13 COASY POLB NDST1 STK10 MARK3 PIK3C3 ITCH CAD ALG9 IRAK3 CERS4 POLR2E GGT5 MCAT GSTZ1 RPS6KA5 PYGB PRPS2 CAB39L NME3 FBL CDK6 UBE2R2 ATE1 FBXL20 MAP2K6 TRIM2 UBE4A GTF2H1 MVK CMAS STK38 RAD50 DGUOK BIRC6 UAP1…
0.00279384	12	41	Ligase activity, forming carbon-sulfur bonds	UBA5 MOCS3 UBA2 UBA1 SAE1 NAE1 SLC27A4 AACS ACSS3 ACSL3 SUCLG2 ACSL5
0.00282052	62	428	Catalytic activity, acting on RNA	ELAC2 NSUN2 DICER1 NOB1 UPF1 LARS2 MTREX YTHDC2 POLR2B IARS2 REXO2 DHX32 POLR2E RTCB SARS2 FBL DHX15 WARS2 ERI3 LRRC47 DHX30 THUMPD3 CARS2 MRPL44 YARS2 PTRH2 TARS2 POLR2D RARS2 SUPV3L1 EXOG PARS2 RNASEH1 DHX36 POLR2L POLR2A ISY1 MARS2 RNASE4 AC011455.2 PCIF1 DARS2 AGO2 QRSL1 FTO METTL14 METTL3 MRPL58 DDX39B NUDT16 DDX3X DDX5 CDKAL1 PTRHD1 AC108488.2 TRMT112 EDC3 EXOSC7 DDX17 DCPS DDX6 G3BP1
0.00284717	35	204	Phosphatase binding	SH2D4A STRN CTTNBP2NL STRN3 SH3YL1 ATP2B4 PTPA SYTL2 PPME1 CTSC PDLIM4 SBF2 SH3GL1 PPP1R18 PPP1R9A CDH5 EIF4EBP1 PPP2R2A CEACAM1 MTMR9 PPP6R1 RPA2 KIF3A LGALS3 AP3B1 IQGAP1 PIK3R1 JAK1 VCP STAT3 PTK2 ANAPC7 MAP3K5 ITGA1 SIRPA
0.00290338	9	25	Protein disulfide oxidoreductase activity	GFER ERO1A TXNL1 GLRX3 TXN PTGES2 GSTK1 TXNRD1 CCS
0.00290338	9	25	MRNA 5 -UTR binding	RPS13 NCL MYH10 CCT5 LARP1 RSL1D1 DHX36 DDX3X RPL26
0.00302523	26	136	Integrin binding	ITGB5 ICAM1 ICAM2 ANXA7 ITGB1 THY1 VCAM1 CX3CL1 VTN THBS4 FN1 CD151 ITGA3 NISCH TGFBI TLN1 FBLN5 ILK THBS1 COL3A1 ANGPTL3 ADAM17 CXADR CALR TNXB ACTN4
0.00337789	28	152	Protein phosphatase binding	STRN CTTNBP2NL STRN3 ATP2B4 PTPA PPME1 PDLIM4 PPP1R9A CDH5 EIF4EBP1 PPP2R2A CEACAM1 MTMR9 PPP6R1 RPA2 KIF3A LGALS3 AP3B1 IQGAP1 PIK3R1 JAK1 VCP STAT3 PTK2 ANAPC7 MAP3K5 ITGA1 SIRPA
0.00355464	89	673	Protein kinase binding	SPAG9 NISCH PKP2 RHOA TAB1 TRAP1 RAC2 PRKRIP1 THY1 APPL1 RHOG VRK2 TPR GRB7 PTK2 ATF7 ADCY6 FAF1 PRKAR2B PPP1R12A ATP2B4 MAP2K4 CDK13 ELAVL1 PPP1R12B DNAJC3 EIF3A ACTA2 GLRX3 C1QBP TRPV4 AKAP7 PTK2B RAF1 MICAL1 ARRB1 IQGAP1 PDPK1 STRIP1 PPP1R9A MAPRE2 STAT3 YWHAG PTEN AP2A2 AP2A1 MAP3K5 CTNND1 MTOR PPME1 MARCKS HYAL2 CEACAM1 GSK3B MAVS MSH2 RAB11FIP2 CDK5RAP3 MAP2K6 STK38 EXOC2 SLC12A7 MAPKAP1 PK…
0.00387385	14	55	NADH dehydrogenase (ubiquinone) activity	NDUFS7 NDUFB4 NDUFC2 NDUFB8 AL133352.1 NDUFC2-KCTD14 NDUFV2 NDUFC1 NDUFB3 NDUFB10 NDUFS6 NDUFV3 NDUFB6 NDUFS5
0.00387385	14	55	NADH dehydrogenase (quinone) activity	NDUFS7 NDUFB4 NDUFC2 NDUFB8 AL133352.1 NDUFC2-KCTD14 NDUFV2 NDUFC1 NDUFB3 NDUFB10 NDUFS6 NDUFV3 NDUFB6 NDUFS5
0.00387385	9	26	Lipoprotein particle receptor binding	APOE APOA2 LRP1 LANCL1 MESD APOB PICALM CLU AP2A1
0.00387385	6	12	Oligopeptide binding	GSS LANCL1 PTGES GSTM4 MGST1 PTGES2
