# Supplementary material for: Multiomic analysis of the Arabian camel (Camelus dromedarius) kidney reveals a role for cholesterol in water conservation
Source: Commun Biol. 2021 Jun 23;4:779. doi: 10.1038/s42003-021-02327-3 (PMC8222267; doi:10.1038/s42003-021-02327-3)
Supplement: Supplementary file 10 — Supplementary Data 7 [file 42003_2021_2327_MOESM10_ESM.xlsx]

## Sheet: Cortex_RNAvsProt_Deh
Gene_catalogue_DEGs_Cortex_RNAvsProt_Deh
Genes differentially expressed at transcript and protein level in the one-humped Arabian camel kidney cortex during dehydration compared to controls
ensembl_gene_id	ensembl_peptide_id	external_gene_name	description	baseMean	logFoldChange	lfcSE	stat	p.Value	Adjusted.p.Value
ENSCDRG00005011717	ENSCDRP00005017069	ACADM	acyl-CoA dehydrogenase medium chain [Source:NCBI gene;Acc:105096653]	12370.8	-1.04333	0.275165	-3.79166	0.000149641	0.00811398
ENSCDRG00005022041	ENSCDRP00005032391	ACSF2	acyl-CoA synthetase family member 2 [Source:NCBI gene;Acc:105097727]	2509.18	-0.766829	0.144922	-5.29131	1.2144e-07	3.5864e-05
ENSCDRG00005002439	ENSCDRP00005003490	AMPD2	adenosine monophosphate deaminase 2 [Source:HGNC Symbol;Acc:HGNC:469]	324.074	1.12138	0.208847	5.36939	7.90044e-08	2.61315e-05
ENSCDRG00005019870	ENSCDRP00005029043	ATP6V1H	ATPase H+ transporting V1 subunit H [Source:HGNC Symbol;Acc:HGNC:18303]	1738.16	-0.379934	0.101856	-3.7301	0.000191401	0.00970977
ENSCDRG00005016039	ENSCDRP00005023155	BCL2L1	BCL2 like 1 [Source:NCBI gene;Acc:105100821]	2998.16	-0.48868	0.12988	-3.76255	0.000168189	0.00874691
ENSCDRG00005015534	ENSCDRP00005024323	CADM1	cell adhesion molecule 1 [Source:HGNC Symbol;Acc:HGNC:5951]	1634.93	0.699056	0.19065	3.6667	0.000245702	0.0115767
ENSCDRG00005003365	ENSCDRP00005004833	CADM2	cell adhesion molecule 2 [Source:NCBI gene;Acc:105087772]	47.5967	-1.58507	0.466351	-3.39888	0.000676631	0.0227905
ENSCDRG00005015220	ENSCDRP00005021897	COMMD2	COMM domain containing 2 [Source:HGNC Symbol;Acc:HGNC:24993]	121.689	-0.801392	0.240392	-3.33369	0.000857011	0.027006
ENSCDRG00005020975	ENSCDRP00005030675	COPS5	COP9 signalosome subunit 5 [Source:NCBI gene;Acc:105096596]	1945.34	-0.346712	0.108697	-3.18971	0.00142414	0.0380018
ENSCDRG00005009858	ENSCDRP00005014024	COPS6	COP9 signalosome subunit 6 [Source:NCBI gene;Acc:105104800]	3039.95	-0.627598	0.17628	-3.56024	0.000370514	0.0152807
ENSCDRG00005010301	ENSCDRP00005014590	CSNK1D	casein kinase 1 delta [Source:NCBI gene;Acc:105102221]	2391.14	0.25456	0.0817324	3.11455	0.00184227	0.0449373
ENSCDRG00005011209	ENSCDRP00005015973	CSTF2	cleavage stimulation factor subunit 2 [Source:NCBI gene;Acc:105085498]	283.409	-0.433475	0.128524	-3.37271	0.000744313	0.0244721
ENSCDRG00005022091	ENSCDRP00005032458	CYP51A1	cytochrome P450 family 51 subfamily A member 1 [Source:HGNC Symbol;Acc:HGNC:2649]	1251.33	-1.74667	0.248413	-7.03131	2.04605e-12	4.83394e-09
ENSCDRG00005021350	ENSCDRP00005031271	DHCR7	7-dehydrocholesterol reductase [Source:NCBI gene;Acc:105104565]	675.252	-1.24314	0.210588	-5.90318	3.56564e-09	2.26802e-06
ENSCDRG00005021173	ENSCDRP00005030994	EMC2	ER membrane protein complex subunit 2 [Source:NCBI gene;Acc:105093289]	1482.27	-0.427028	0.132376	-3.22588	0.00125588	0.0348486
ENSCDRG00005019317	ENSCDRP00005028120	ENO2	enolase 2 [Source:NCBI gene;Acc:105098197]	1220.91	-0.865568	0.265838	-3.256	0.00112995	0.0324264
ENSCDRG00005000821	ENSCDRP00005001104	ENSCDRG00005000821		375.497	-0.922662	0.285983	-3.22628	0.00125411	0.0348486
ENSCDRG00005002153	ENSCDRP00005003036	ENSCDRG00005002153		736.765	-0.549708	0.160134	-3.4328	0.000597394	0.0213384
ENSCDRG00005003260	ENSCDRP00005004641	ENSCDRG00005003260	Bet1 golgi vesicular membrane trafficking protein like [Source:HGNC Symbol;Acc:HGNC:19348]	129.337	-0.75928	0.237718	-3.19404	0.00140298	0.0376052
ENSCDRG00005003420	ENSCDRP00005004911	ENSCDRG00005003420	golgi SNAP receptor complex member 2 [Source:NCBI gene;Acc:105090439]	425.583	-0.559418	0.1663	-3.36392	0.000768452	0.0250664
ENSCDRG00005006807	ENSCDRP00005009722	ENSCDRG00005006807	PAF1 homolog, Paf1/RNA polymerase II complex component [Source:NCBI gene;Acc:105093317]	1377.04	0.435641	0.128281	3.39598	0.000683842	0.0229865
ENSCDRG00005007198	ENSCDRP00005010095	ENSCDRG00005007198	mitochondrial ribosomal protein S10 [Source:NCBI gene;Acc:105086762]	59.0012	-0.854144	0.245791	-3.47507	0.000510712	0.0189647
ENSCDRG00005007214	ENSCDRP00005010135	ENSCDRG00005007214		2715.04	-1.2748	0.30596	-4.16657	3.0922e-05	0.00263387
ENSCDRG00005013573	ENSCDRP00005019543	ENSCDRG00005013573	cytochrome P450 2A13 [Source:NCBI gene;Acc:105093359]	9026.35	4.24034	0.625055	6.78395	1.16938e-11	1.93392e-08
ENSCDRG00005015487	ENSCDRP00005022325	ENSCDRG00005015487		3049.56	1.19014	0.217607	5.46922	4.52028e-08	1.69901e-05
ENSCDRG00005020708	ENSCDRP00005030308	ENSCDRG00005020708		197.905	2.70987	0.530795	5.10531	3.3026e-07	7.18663e-05
ENSCDRG00005022226	ENSCDRP00005032657	ENSCDRG00005022226		2669.23	-0.514911	0.161935	-3.17973	0.00147411	0.0390061
ENSCDRG00005005002	ENSCDRP00005007201	ERBB2	erb-b2 receptor tyrosine kinase 2 [Source:HGNC Symbol;Acc:HGNC:3430]	3299.18	0.818898	0.169952	4.81841	1.44703e-06	0.00023234
ENSCDRG00005009013	ENSCDRP00005012683	F13A1	coagulation factor XIII A chain [Source:NCBI gene;Acc:105099774]	140.833	2.20067	0.45185	4.87035	1.11399e-06	0.000189929
ENSCDRG00005013677	ENSCDRP00005019681	F13B	coagulation factor XIII B chain [Source:HGNC Symbol;Acc:HGNC:3534]	254.87	-1.89108	0.369922	-5.1121	3.1859e-07	7.18663e-05
ENSCDRG00005008269	ENSCDRP00005011680	FDPS	farnesyl diphosphate synthase [Source:NCBI gene;Acc:105088801]	3402.97	-1.17739	0.226592	-5.19609	2.03527e-07	5.34274e-05
ENSCDRG00005018788	ENSCDRP00005027400	FLNB	filamin B [Source:HGNC Symbol;Acc:HGNC:3755]	4945.08	0.412582	0.115316	3.57783	0.000346458	0.0146916
ENSCDRG00005011150	ENSCDRP00005015922	FLOT2	flotillin 2 [Source:HGNC Symbol;Acc:HGNC:3758]	2555.59	0.532795	0.152651	3.49027	0.00048253	0.0183029
ENSCDRG00005002053	ENSCDRP00005002860	FMN1	formin 1 [Source:HGNC Symbol;Acc:HGNC:3768]	99.6995	1.11173	0.342141	3.24935	0.00115669	0.0329818
ENSCDRG00005010729	ENSCDRP00005015224	FUCA2	alpha-L-fucosidase 2 [Source:NCBI gene;Acc:105092063]	1905.7	-0.313428	0.0954422	-3.28395	0.00102363	0.0306681
ENSCDRG00005007844	ENSCDRP00005011028	GHITM	growth hormone inducible transmembrane protein [Source:NCBI gene;Acc:105092408]	4757.94	-0.767654	0.247706	-3.09906	0.00194139	0.0466667
ENSCDRG00005004161	ENSCDRP00005005847	GLIPR2	GLI pathogenesis related 2 [Source:HGNC Symbol;Acc:HGNC:18007]	137.049	0.666344	0.20458	3.25714	0.00112543	0.0324098
ENSCDRG00005001984	ENSCDRP00005002749	GSTM3	glutathione S-transferase mu 3 [Source:NCBI gene;Acc:105085656]	725.603	-0.99301	0.313306	-3.16946	0.00152722	0.0400005
ENSCDRG00005003805	ENSCDRP00005005476	GUF1	GUF1 homolog, GTPase [Source:NCBI gene;Acc:105089312]	739.199	-0.536782	0.157663	-3.40461	0.000662585	0.0224852
ENSCDRG00005002491	ENSCDRP00005003552	HMGCR	3-hydroxy-3-methylglutaryl-CoA reductase [Source:HGNC Symbol;Acc:HGNC:5006]	939.325	-1.60678	0.323694	-4.96389	6.90946e-07	0.000133416
ENSCDRG00005014801	ENSCDRP00005021288	HMGCS1	3-hydroxy-3-methylglutaryl-CoA synthase 1 [Source:NCBI gene;Acc:105107063]	1770.25	-1.64636	0.375264	-4.38719	1.14823e-05	0.00120186
ENSCDRG00005006991	ENSCDRP00005009827	HSD11B1	hydroxysteroid 11-beta dehydrogenase 1 [Source:NCBI gene;Acc:105099329]	619.229	-1.82294	0.331272	-5.50285	3.73698e-08	1.47224e-05
ENSCDRG00005009726	ENSCDRP00005013710	HSPA1L	heat shock protein family A (Hsp70) member 1 like [Source:NCBI gene;Acc:105087447]	190.858	0.854408	0.171316	4.98733	6.12199e-07	0.000122146
ENSCDRG00005018970	ENSCDRP00005027553	IDI1	isopentenyl-diphosphate delta isomerase 1 [Source:HGNC Symbol;Acc:HGNC:5387]	754.118	-1.64162	0.297372	-5.52044	3.38157e-08	1.39811e-05
ENSCDRG00005000881	ENSCDRP00005001220	INPPL1	inositol polyphosphate phosphatase like 1 [Source:HGNC Symbol;Acc:HGNC:6080]	1115.64	0.393523	0.123061	3.19778	0.0013849	0.0372415
ENSCDRG00005021737	ENSCDRP00005031901	ITPR3	inositol 1,4,5-trisphosphate receptor type 3 [Source:NCBI gene;Acc:105101373]	253.751	1.24229	0.235154	5.28286	1.27182e-07	3.69006e-05
ENSCDRG00005013842	ENSCDRP00005019832	LDHD	lactate dehydrogenase D [Source:NCBI gene;Acc:105101704]	1046.49	-0.73504	0.131332	-5.59683	2.18312e-08	9.75797e-06
ENSCDRG00005004629	ENSCDRP00005011095	LIMCH1	LIM and calponin homology domains 1 [Source:HGNC Symbol;Acc:HGNC:29191]	528.653	-0.975081	0.297853	-3.2737	0.00106151	0.0313755
ENSCDRG00005000407	ENSCDRP00005000523	LONP2	lon peptidase 2, peroxisomal [Source:NCBI gene;Acc:105091169]	6149.87	-0.376992	0.116159	-3.24548	0.00117253	0.0332857
ENSCDRG00005004252	ENSCDRP00005005952	LRATD1	LRAT domain containing 1 [Source:NCBI gene;Acc:105097172]	141.483	1.63456	0.422232	3.87125	0.00010828	0.00632769
ENSCDRG00005021914	ENSCDRP00005032184	LRPPRC	leucine rich pentatricopeptide repeat containing [Source:NCBI gene;Acc:105103558]	3004.35	-0.551532	0.145326	-3.79515	0.000147555	0.00802721
ENSCDRG00005021905	ENSCDRP00005032156	LSS	lanosterol synthase [Source:NCBI gene;Acc:105090588]	683.295	-1.08473	0.306279	-3.54165	0.000397626	0.0159998
ENSCDRG00005006865	ENSCDRP00005009940	MICAL1	microtubule associated monooxygenase, calponin and LIM domain containing 1 [Source:HGNC Symbol;Acc:HGNC:20619]	1436.72	-0.541487	0.171193	-3.16303	0.00156138	0.0404258
ENSCDRG00005017184	ENSCDRP00005024986	MPP1	membrane palmitoylated protein 1 [Source:HGNC Symbol;Acc:HGNC:7219]	1230.7	-0.625449	0.193485	-3.23255	0.00122692	0.0342295
ENSCDRG00005020012	ENSCDRP00005029234	MRPL15	mitochondrial ribosomal protein L15 [Source:NCBI gene;Acc:105097062]	1033.27	-0.390983	0.107362	-3.64173	0.00027081	0.0124063
ENSCDRG00005010981	ENSCDRP00005015630	MYO1E	myosin IE [Source:NCBI gene;Acc:105088970]	2131.84	0.824639	0.172936	4.76848	1.85622e-06	0.000281635
ENSCDRG00005005795	ENSCDRP00005008157	NLN	neurolysin [Source:NCBI gene;Acc:105084753]	449.222	-0.82375	0.181792	-4.53129	5.86242e-06	0.00069252
ENSCDRG00005017938	ENSCDRP00005026037	NRP2	neuropilin 2 [Source:HGNC Symbol;Acc:HGNC:8005]	643.05	0.547164	0.174791	3.13039	0.00174572	0.0433046
ENSCDRG00005017818	ENSCDRP00005025840	NSDHL	NAD(P) dependent steroid dehydrogenase-like [Source:NCBI gene;Acc:105104051]	1373.29	-0.593331	0.164684	-3.60284	0.000314761	0.0136628
ENSCDRG00005003104	ENSCDRP00005004428	NT5DC1	5'-nucleotidase domain containing 1 [Source:NCBI gene;Acc:105088322]	428.973	-0.683483	0.193204	-3.53762	0.000403747	0.0160896
ENSCDRG00005012192	ENSCDRP00005017745	P4HA1	prolyl 4-hydroxylase subunit alpha 1 [Source:NCBI gene;Acc:105092471]	1507.02	0.71643	0.147791	4.84757	1.24981e-06	0.000206694
ENSCDRG00005005162	ENSCDRP00005007209	PADI2	peptidyl arginine deiminase 2 [Source:HGNC Symbol;Acc:HGNC:18341]	1267.58	1.15386	0.280339	4.11593	3.85618e-05	0.00302957
ENSCDRG00005001163	ENSCDRP00005001864	PDE2A	phosphodiesterase 2A [Source:NCBI gene;Acc:105096768]	865.071	0.711261	0.192568	3.69357	0.000221131	0.0106932
ENSCDRG00005021688	ENSCDRP00005031819	PDK3	pyruvate dehydrogenase kinase 3 [Source:NCBI gene;Acc:105103897]	2451.66	-1.22576	0.170561	-7.18662	6.64162e-13	1.83065e-09
ENSCDRG00005012687	ENSCDRP00005018272	PGAP1	post-GPI attachment to proteins inositol deacylase 1 [Source:NCBI gene;Acc:105088800]	71.8862	-1.25348	0.330714	-3.79022	0.000150517	0.00812367
ENSCDRG00005019558	ENSCDRP00005028482	PHYH	phytanoyl-CoA 2-hydroxylase [Source:NCBI gene;Acc:105100655]	7482.75	-0.52622	0.167804	-3.13591	0.00171321	0.0427664
ENSCDRG00005009801	ENSCDRP00005013817	PLCG1	phospholipase C gamma 1 [Source:HGNC Symbol;Acc:HGNC:9065]	1576.94	0.399939	0.113127	3.5353	0.00040732	0.0161478
ENSCDRG00005015653	ENSCDRP00005022635	PLEKHA6	pleckstrin homology domain containing A6 [Source:HGNC Symbol;Acc:HGNC:17053]	5817.33	0.601373	0.174275	3.4507	0.000559129	0.0202782
ENSCDRG00005013502	ENSCDRP00005019401	PNPLA8	patatin like phospholipase domain containing 8 [Source:NCBI gene;Acc:105097361]	1681.35	-0.603571	0.184412	-3.27295	0.00106432	0.0313755
ENSCDRG00005018315	ENSCDRP00005026573	PSMD11	proteasome 26S subunit, non-ATPase 11 [Source:NCBI gene;Acc:105088223]	810.614	-0.413849	0.116643	-3.548	0.000388172	0.0157343
ENSCDRG00005017540	ENSCDRP00005025584	PTPN12	protein tyrosine phosphatase non-receptor type 12 [Source:HGNC Symbol;Acc:HGNC:9645]	753.183	0.62265	0.144218	4.31743	1.57855e-05	0.00154474
ENSCDRG00005012913	ENSCDRP00005018899	REPS1	RALBP1 associated Eps domain containing 1 [Source:NCBI gene;Acc:105092048]	1435.56	-0.565455	0.171516	-3.2968	0.000977915	0.029839
ENSCDRG00005015219	ENSCDRP00005021944	REXO2	RNA exonuclease 2 [Source:HGNC Symbol;Acc:HGNC:17851]	1191.77	-0.707338	0.174291	-4.05837	4.94173e-05	0.00364849
ENSCDRG00005009990	ENSCDRP00005014097	RTN4IP1	reticulon 4 interacting protein 1 [Source:NCBI gene;Acc:105097133]	678.879	-0.504469	0.127374	-3.96054	7.47804e-05	0.00490258
ENSCDRG00005008661	ENSCDRP00005012203	SAR1A	secretion associated Ras related GTPase 1A [Source:NCBI gene;Acc:105099874]	399.956	-0.475113	0.147537	-3.2203	0.00128058	0.035415
ENSCDRG00005019165	ENSCDRP00005027837	SCD	stearoyl-CoA desaturase [Source:NCBI gene;Acc:105084320]	8129.3	-2.33498	0.312208	-7.47892	7.4933e-14	2.47848e-10
ENSCDRG00005004922	ENSCDRP00005006890	SLC13A1	solute carrier family 13 member 1 [Source:HGNC Symbol;Acc:HGNC:10916]	1251	-1.82594	0.433275	-4.21426	2.50596e-05	0.00230242
ENSCDRG00005007288	ENSCDRP00005010255	SLC7A7	solute carrier family 7 member 7 [Source:HGNC Symbol;Acc:HGNC:11065]	2747.55	-1.03619	0.169551	-6.11137	9.87796e-10	8.59798e-07
ENSCDRG00005018497	ENSCDRP00005027983	SLC8A1	solute carrier family 8 member A1 [Source:HGNC Symbol;Acc:HGNC:11068]	299.553	-2.6191	0.498333	-5.25571	1.47452e-07	4.13315e-05
ENSCDRG00005004790	ENSCDRP00005006767	SQLE	squalene epoxidase [Source:NCBI gene;Acc:105096439]	3671.22	-1.66968	0.268185	-6.22586	4.78909e-10	4.65894e-07
ENSCDRG00005014921	ENSCDRP00005021448	SRSF4	serine and arginine rich splicing factor 4 [Source:HGNC Symbol;Acc:HGNC:10786]	2279.59	0.561752	0.15108	3.71825	0.00020061	0.00993318
ENSCDRG00005004981	ENSCDRP00005006956	SUOX	sulfite oxidase [Source:NCBI gene;Acc:105086383]	509.77	-0.614597	0.166468	-3.69198	0.000222515	0.0107287
ENSCDRG00005007550	ENSCDRP00005010675	SUPT5H	SPT5 homolog, DSIF elongation factor subunit [Source:NCBI gene;Acc:105093324]	2210.24	0.245137	0.0689607	3.55473	0.000378365	0.0154886
ENSCDRG00005004596	ENSCDRP00005006465	TMCO1	transmembrane and coiled-coil domains 1 [Source:NCBI gene;Acc:105092716]	1045.37	-0.429363	0.10688	-4.01725	5.88821e-05	0.00412624
ENSCDRG00005003116	ENSCDRP00005004443	TMED4	transmembrane p24 trafficking protein 4 [Source:NCBI gene;Acc:105092334]	1952.17	0.416852	0.118604	3.51464	0.000440343	0.0172689
ENSCDRG00005012111	ENSCDRP00005017348	TMEM205	transmembrane protein 205 [Source:NCBI gene;Acc:105087610]	1340.25	-0.969093	0.232053	-4.17617	2.96464e-05	0.00259414
ENSCDRG00005007296	ENSCDRP00005010495	TRAP1	TNF receptor associated protein 1 [Source:HGNC Symbol;Acc:HGNC:16264]	4086.5	-0.573949	0.164935	-3.47985	0.000501689	0.0187713
ENSCDRG00005004427	ENSCDRP00005006411	TTC7B	tetratricopeptide repeat domain 7B [Source:NCBI gene;Acc:105095991]	428.026	-0.526694	0.143048	-3.68194	0.000231466	0.0110317
ENSCDRG00005019625	ENSCDRP00005028591	TUBB1	tubulin beta 1 class VI [Source:NCBI gene;Acc:105095658]	11.6456	-2.61759	0.654835	-3.99732	6.40638e-05	0.004433
ENSCDRG00005011159	ENSCDRP00005015959	UBQLN4	ubiquilin 4 [Source:NCBI gene;Acc:105105661]	1080.7	0.766757	0.136791	5.60531	2.07881e-08	9.54981e-06
ENSCDRG00005018685	ENSCDRP00005027134	VAPB	VAMP associated protein B and C [Source:HGNC Symbol;Acc:HGNC:12649]	1534.1	-0.433838	0.0858192	-5.05526	4.29815e-07	9.23152e-05
ENSCDRG00005010578	ENSCDRP00005014990	VWA8	von Willebrand factor A domain containing 8 [Source:HGNC Symbol;Acc:HGNC:29071]	1033.02	-1.20874	0.248676	-4.86069	1.16977e-06	0.000197404

## Sheet: Cortex_RNAvsProt_Reh
Gene_catalogue_DEGs_Cortex_RNAvsProt_Reh
Genes differentially expressed at transcript and protein level in the one-humped Arabian camel kidney cortex during rehydration compared to controls
ensembl_gene_id	ensembl_peptide_id	external_gene_name	description	baseMean	logFoldChange	lfcSE	stat	p.Value	Adjusted.p.Value
ENSCDRG00005022041	ENSCDRP00005032391	ACSF2	acyl-CoA synthetase family member 2 [Source:NCBI gene;Acc:105097727]	2509.18	-0.534596	0.144827	-3.69128	0.000223127	0.0395119
ENSCDRG00005004535	ENSCDRP00005006393	CALCOCO1	calcium binding and coiled-coil domain 1 [Source:NCBI gene;Acc:105094555]	1876.85	-0.457009	0.0997144	-4.58317	4.57969e-06	0.0033818
ENSCDRG00005002776	ENSCDRP00005003945	ENSCDRG00005002776		86556.1	1.18574	0.259755	4.56484	4.99879e-06	0.0033818
ENSCDRG00005010729	ENSCDRP00005015224	FUCA2	alpha-L-fucosidase 2 [Source:NCBI gene;Acc:105092063]	1905.7	-0.407603	0.0956247	-4.26253	2.02125e-05	0.00882796
ENSCDRG00005004252	ENSCDRP00005005952	LRATD1	LRAT domain containing 1 [Source:NCBI gene;Acc:105097172]	141.483	2.90481	0.416157	6.98008	2.95018e-12	2.38374e-08
ENSCDRG00005017540	ENSCDRP00005025584	PTPN12	protein tyrosine phosphatase non-receptor type 12 [Source:HGNC Symbol;Acc:HGNC:9645]	753.183	0.600837	0.144363	4.16198	3.15504e-05	0.0124355
ENSCDRG00005005794	ENSCDRP00005008147	RETREG3	reticulophagy regulator family member 3 [Source:NCBI gene;Acc:105090468]	2658.72	-0.393793	0.107119	-3.67622	0.000236712	0.0395119
ENSCDRG00005017890	ENSCDRP00005025949	SHMT2	serine hydroxymethyltransferase 2 [Source:HGNC Symbol;Acc:HGNC:10852]	587.633	-0.76705	0.20868	-3.67573	0.000237169	0.0395119
ENSCDRG00005014773	ENSCDRP00005021341	SLC34A2	solute carrier family 34 member 2 [Source:NCBI gene;Acc:105098372]	1626.15	1.78726	0.480675	3.71823	0.000200621	0.0372647
ENSCDRG00005014509	ENSCDRP00005021041	TPP1	tripeptidyl peptidase 1 [Source:NCBI gene;Acc:105097984]	2570.71	-0.641805	0.172917	-3.71163	0.000205928	0.0378159

## Sheet: Medulla_RNAvsProt_Deh
Gene_catalogue_DEGs_Medulla_RNAvsProt_Deh
Genes differentially expressed at transcript and protein level in the one-humped Arabian camel kidney medulla during dehydration compared to controls
ensembl_gene_id	ensembl_peptide_id	external_gene_name	description	baseMean	logFoldChange	lfcSE	stat	p.Value	Adjusted.p.Value
ENSCDRG00005022368	ENSCDRP00005032873	AACS	acetoacetyl-CoA synthetase [Source:HGNC Symbol;Acc:HGNC:21298]	803.784	-0.917766	0.175269	-5.23634	1.63796e-07	7.36052e-05
ENSCDRG00005014585	ENSCDRP00005020953	APOD	apolipoprotein D [Source:NCBI gene;Acc:105101273]	1739.22	1.24539	0.297449	4.18689	2.82799e-05	0.00371882
ENSCDRG00005003913	ENSCDRP00005005549	CA12	carbonic anhydrase 12 [Source:NCBI gene;Acc:105101792]	5240.33	-0.865603	0.236436	-3.66105	0.000251182	0.018061
ENSCDRG00005022091	ENSCDRP00005032458	CYP51A1	cytochrome P450 family 51 subfamily A member 1 [Source:HGNC Symbol;Acc:HGNC:2649]	1251.33	-2.08798	0.246492	-8.47078	2.43749e-17	6.71854e-14
ENSCDRG00005021350	ENSCDRP00005031271	DHCR7	7-dehydrocholesterol reductase [Source:NCBI gene;Acc:105104565]	675.252	-1.93549	0.205617	-9.4131	4.81728e-21	2.65561e-17
ENSCDRG00005018240	ENSCDRP00005026472	ENSCDRG00005018240	tubulin beta class I [Source:NCBI gene;Acc:105087494]	2815.41	-0.368023	0.110718	-3.32396	0.000887487	0.0422482
ENSCDRG00005008269	ENSCDRP00005011680	FDPS	farnesyl diphosphate synthase [Source:NCBI gene;Acc:105088801]	3402.97	-2.0205	0.226784	-8.90935	5.13347e-19	2.12244e-15
ENSCDRG00005014801	ENSCDRP00005021288	HMGCS1	3-hydroxy-3-methylglutaryl-CoA synthase 1 [Source:NCBI gene;Acc:105107063]	1770.25	-2.58523	0.373387	-6.92372	4.39935e-12	8.08405e-09
ENSCDRG00005011575	ENSCDRP00005016511	HSD11B2	hydroxysteroid 11-beta dehydrogenase 2 [Source:HGNC Symbol;Acc:HGNC:5209]	4766.86	-1.06816	0.240618	-4.43925	9.02728e-06	0.0015234
ENSCDRG00005018970	ENSCDRP00005027553	IDI1	isopentenyl-diphosphate delta isomerase 1 [Source:HGNC Symbol;Acc:HGNC:5387]	754.118	-1.8932	0.293775	-6.44439	1.16067e-10	1.28816e-07
ENSCDRG00005021905	ENSCDRP00005032156	LSS	lanosterol synthase [Source:NCBI gene;Acc:105090588]	683.295	-1.88382	0.302348	-6.23064	4.64524e-10	4.26794e-07
ENSCDRG00005008675	ENSCDRP00005012223	ME3	malic enzyme 3 [Source:HGNC Symbol;Acc:HGNC:6985]	342.29	-1.08786	0.227239	-4.78729	1.69045e-06	0.000471991
ENSCDRG00005017818	ENSCDRP00005025840	NSDHL	NAD(P) dependent steroid dehydrogenase-like [Source:NCBI gene;Acc:105104051]	1373.29	-1.03403	0.164149	-6.2993	2.98986e-10	2.9086e-07
ENSCDRG00005009142	ENSCDRP00005012862	PCYT2	phosphate cytidylyltransferase 2, ethanolamine [Source:HGNC Symbol;Acc:HGNC:8756]	4612.74	-0.891324	0.149368	-5.96732	2.41177e-09	1.89933e-06
ENSCDRG00005017602	ENSCDRP00005025562	PNKD	PNKD metallo-beta-lactamase domain containing [Source:NCBI gene;Acc:105096077]	1704.42	-0.624734	0.165519	-3.7744	0.000160393	0.0131316
ENSCDRG00005021986	ENSCDRP00005032294	SAFB	scaffold attachment factor B [Source:NCBI gene;Acc:105091756]	1644.88	0.545919	0.142493	3.8312	0.000127522	0.0111585
ENSCDRG00005019165	ENSCDRP00005027837	SCD	stearoyl-CoA desaturase [Source:NCBI gene;Acc:105084320]	8129.3	-2.05528	0.312249	-6.58219	4.63571e-11	5.89734e-08
ENSCDRG00005009772	ENSCDRP00005014175	SLC13A3	solute carrier family 13 member 3 [Source:NCBI gene;Acc:105087853]	10189.2	-1.54273	0.411152	-3.7522	0.000175288	0.0140724
ENSCDRG00005010383	ENSCDRP00005014677	TBC1D1	TBC1 domain family member 1 [Source:NCBI gene;Acc:105089350]	4476.12	0.817343	0.162649	5.02518	5.0295e-07	0.000189041

## Sheet: Medulla_RNAvsProt_Reh
Gene_catalogue_DEGs_Medulla_RNAvsProt_Reh
Genes differentially expressed at transcript and protein level in the one-humped Arabian camel kidney medulla during rehydration compared to controls
ensembl_gene_id	ensembl_peptide_id	external_gene_name	description	baseMean	logFoldChange	lfcSE	stat	p.Value	Adjusted.p.Value
ENSCDRG00005015012	ENSCDRP00005021604	ACAT2	acetyl-CoA acetyltransferase 2 [Source:NCBI gene;Acc:105101767]	1449.47	-0.672521	0.193357	-3.47814	0.000504908	0.0320141
ENSCDRG00005019852	ENSCDRP00005028982	ALB	albumin [Source:NCBI gene;Acc:105091295]	473.881	-0.627395	0.191339	-3.27898	0.00104184	0.0492492
ENSCDRG00005017407	ENSCDRP00005025320	ASMTL	acetylserotonin O-methyltransferase like [Source:HGNC Symbol;Acc:HGNC:751]	151.928	1.06711	0.270678	3.94234	8.06893e-05	0.012173
ENSCDRG00005020581	ENSCDRP00005030133	BAG1	BCL2 associated athanogene 1 [Source:HGNC Symbol;Acc:HGNC:937]	4126.1	-0.507756	0.134034	-3.78825	0.000151711	0.0164974
ENSCDRG00005006787	ENSCDRP00005009520	BCKDHB	branched chain keto acid dehydrogenase E1 subunit beta [Source:HGNC Symbol;Acc:HGNC:987]	2373.81	-0.657977	0.183162	-3.59232	0.000327747	0.0255978
ENSCDRG00005020423	ENSCDRP00005029871	BCL9L	BCL9 like [Source:NCBI gene;Acc:105090161]	158.772	0.966359	0.241068	4.00865	6.1066e-05	0.010831
ENSCDRG00005016129	ENSCDRP00005023309	CCDC97	coiled-coil domain containing 97 [Source:NCBI gene;Acc:105093366]	67.067	1.21837	0.367993	3.31084	0.000930163	0.0460694
ENSCDRG00005022058	ENSCDRP00005032407	CHI3L1	chitinase 3 like 1 [Source:HGNC Symbol;Acc:HGNC:1932]	523.411	2.93923	0.647055	4.54247	5.55996e-06	0.00228045
ENSCDRG00005002091	ENSCDRP00005002955	CHN1	chimerin 1 [Source:NCBI gene;Acc:105097570]	608.394	-0.802921	0.20648	-3.88861	0.00010082	0.0136112
ENSCDRG00005017516	ENSCDRP00005025565	CIC	capicua transcriptional repressor [Source:HGNC Symbol;Acc:HGNC:14214]	418.471	0.62901	0.186947	3.36465	0.000766408	0.0416472
ENSCDRG00005019585	ENSCDRP00005028527	CLU	clusterin [Source:HGNC Symbol;Acc:HGNC:2095]	78898.7	0.865225	0.224791	3.84903	0.000118589	0.0154107
ENSCDRG00005015610	ENSCDRP00005022495	CPSF6	cleavage and polyadenylation specific factor 6 [Source:HGNC Symbol;Acc:HGNC:13871]	663.788	0.931841	0.23431	3.97696	6.9802e-05	0.0117847
ENSCDRG00005020644	ENSCDRP00005030228	DHRS7B	dehydrogenase/reductase 7B [Source:NCBI gene;Acc:105100593]	505.809	0.812486	0.184239	4.40995	1.03393e-05	0.00339259
ENSCDRG00005009555	ENSCDRP00005013930	DHX30	DExH-box helicase 30 [Source:NCBI gene;Acc:105103749]	915.417	0.469396	0.13238	3.54581	0.000391409	0.027738
ENSCDRG00005012292	ENSCDRP00005017596	DISC1	DISC1 scaffold protein [Source:HGNC Symbol;Acc:HGNC:2888]	524.919	-0.491686	0.137651	-3.57198	0.000354287	0.0266496
ENSCDRG00005011473	ENSCDRP00005016350	ECE1	endothelin converting enzyme 1 [Source:NCBI gene;Acc:105088862]	2098.69	0.428234	0.127683	3.35388	0.000796873	0.0426896
ENSCDRG00005002150	ENSCDRP00005003032	ECHS1	enoyl-CoA hydratase, short chain 1 [Source:NCBI gene;Acc:105104592]	37531.6	-1.08352	0.269696	-4.01757	5.88017e-05	0.0105722
ENSCDRG00005009659	ENSCDRP00005017503	ELAC2	elaC ribonuclease Z 2 [Source:HGNC Symbol;Acc:HGNC:14198]	912.962	0.567266	0.148809	3.81204	0.000137824	0.0160071
ENSCDRG00005006127	ENSCDRP00005008667	ENSCDRG00005006127	S100 calcium binding protein B [Source:NCBI gene;Acc:105090595]	1131.8	-0.802101	0.232246	-3.45366	0.000553025	0.0336047
ENSCDRG00005007446	ENSCDRP00005014743	ENSCDRG00005007446		1099.93	0.425172	0.121695	3.49375	0.000476294	0.031224
ENSCDRG00005009752	ENSCDRP00005013776	ENSCDRG00005009752		1247.17	1.30371	0.391062	3.33376	0.000856809	0.0444491
ENSCDRG00005018240	ENSCDRP00005026472	ENSCDRG00005018240	tubulin beta class I [Source:NCBI gene;Acc:105087494]	2815.41	0.575218	0.110485	5.20629	1.92651e-07	0.000309066
ENSCDRG00005019956	ENSCDRP00005029158	ENSCDRG00005019956	tetraspanin 7 [Source:NCBI gene;Acc:105099917]	2517.42	-0.590138	0.154776	-3.81285	0.000137374	0.0160071
ENSCDRG00005019428	ENSCDRP00005028290	ETFA	electron transfer flavoprotein subunit alpha [Source:HGNC Symbol;Acc:HGNC:3481]	5790.27	-0.517169	0.117176	-4.4136	1.01666e-05	0.00339259
ENSCDRG00005012232	ENSCDRP00005017502	EXOSC6	exosome component 6 [Source:HGNC Symbol;Acc:HGNC:19055]	52.5189	2.30498	0.629568	3.66121	0.000251027	0.0219649
ENSCDRG00005004504	ENSCDRP00005006337	FBLN2	fibulin 2 [Source:HGNC Symbol;Acc:HGNC:3601]	190.182	1.09893	0.259224	4.23929	2.24225e-05	0.0062898
ENSCDRG00005005537	ENSCDRP00005007788	FBLN5	fibulin 5 [Source:HGNC Symbol;Acc:HGNC:3602]	3308.41	-0.644105	0.155981	-4.12939	3.63727e-05	0.00815261
ENSCDRG00005021922	ENSCDRP00005032175	FDX1		619.194	-0.621577	0.190546	-3.26208	0.00110598	0.0499583
ENSCDRG00005020193	ENSCDRP00005029464	FGL1	fibrinogen like 1 [Source:NCBI gene;Acc:105102373]	593.602	-0.734122	0.185009	-3.96804	7.24677e-05	0.0117847
ENSCDRG00005008754	ENSCDRP00005012533	GATD1	glutamine amidotransferase like class 1 domain containing 1 [Source:HGNC Symbol;Acc:HGNC:26616]	146.265	1.05522	0.29565	3.56915	0.000358143	0.0266496
ENSCDRG00005001910	ENSCDRP00005002643	GRWD1	glutamate rich WD repeat containing 1 [Source:NCBI gene;Acc:105098938]	395.112	0.538466	0.160209	3.36102	0.000776559	0.0417719
ENSCDRG00005016734	ENSCDRP00005024218	IPO4	importin 4 [Source:NCBI gene;Acc:105102418]	359.915	0.568872	0.10964	5.18856	2.11931e-07	0.000309066
ENSCDRG00005011195	ENSCDRP00005015971	IRF2BP1	interferon regulatory factor 2 binding protein 1 [Source:HGNC Symbol;Acc:HGNC:21728]	266.455	0.916482	0.218342	4.19745	2.69935e-05	0.00694685
ENSCDRG00005006517	ENSCDRP00005009257	ITM2B	integral membrane protein 2B [Source:HGNC Symbol;Acc:HGNC:6174]	9809.82	-0.311565	0.0916227	-3.40052	0.000672567	0.0385052
ENSCDRG00005000716	ENSCDRP00005000998	IVD	isovaleryl-CoA dehydrogenase [Source:HGNC Symbol;Acc:HGNC:6186]	3545.48	-0.665201	0.178763	-3.72113	0.000198334	0.0185938
ENSCDRG00005004252	ENSCDRP00005005952	LRATD1	LRAT domain containing 1 [Source:NCBI gene;Acc:105097172]	141.483	1.3888	0.373212	3.7212	0.000198278	0.0185938
ENSCDRG00005003395	ENSCDRP00005004821	MCCC2	methylcrotonoyl-CoA carboxylase 2 [Source:HGNC Symbol;Acc:HGNC:6937]	1797.06	-0.445321	0.127484	-3.49315	0.000477353	0.031224
ENSCDRG00005015660	ENSCDRP00005022585	MGST1	microsomal glutathione S-transferase 1 [Source:NCBI gene;Acc:105096502]	12762	-1.18019	0.346081	-3.41017	0.000649225	0.0373731
ENSCDRG00005017207	ENSCDRP00005024897	MRPL57	mitochondrial ribosomal protein L57 [Source:NCBI gene;Acc:105096402]	86.4655	2.67554	0.714801	3.74305	0.000181797	0.0183545
ENSCDRG00005007008	ENSCDRP00005009858	NCLN	nicalin [Source:HGNC Symbol;Acc:HGNC:26923]	230.744	0.781752	0.198292	3.94244	8.06573e-05	0.012173
ENSCDRG00005022358	ENSCDRP00005032857	NCOR2	nuclear receptor corepressor 2 [Source:HGNC Symbol;Acc:HGNC:7673]	356.076	0.976806	0.291686	3.34883	0.000811547	0.0427773
ENSCDRG00005001933	ENSCDRP00005002714	OXNAD1	oxidoreductase NAD binding domain containing 1 [Source:HGNC Symbol;Acc:HGNC:25128]	1224.52	-0.573768	0.152305	-3.76724	0.00016506	0.0170583
ENSCDRG00005014019	ENSCDRP00005020188	PIGS	phosphatidylinositol glycan anchor biosynthesis class S [Source:NCBI gene;Acc:105088183]	1611.43	-0.46313	0.118159	-3.91954	8.87181e-05	0.0127772
ENSCDRG00005021957	ENSCDRP00005032232	RANBP3	RAN binding protein 3 [Source:NCBI gene;Acc:105091765]	650.144	0.63982	0.157317	4.06709	4.76047e-05	0.00932423
ENSCDRG00005018915	ENSCDRP00005027508	SARAF	store-operated calcium entry associated regulatory factor [Source:NCBI gene;Acc:105095793]	3143.5	-0.345437	0.101798	-3.39337	0.000690386	0.0387684
ENSCDRG00005007090	ENSCDRP00005009962	SCRIB	scribble planar cell polarity protein [Source:HGNC Symbol;Acc:HGNC:30377]	686.987	0.989714	0.30017	3.29718	0.000976625	0.0472997
ENSCDRG00005006754	ENSCDRP00005009542	SUMF1	sulfatase modifying factor 1 [Source:NCBI gene;Acc:105093157]	3445.2	-0.466691	0.111708	-4.17779	2.94353e-05	0.0072894
ENSCDRG00005002111	ENSCDRP00005002978	TCOF1	treacle ribosome biogenesis factor 1 [Source:NCBI gene;Acc:105098482]	408.95	0.782523	0.204443	3.82759	0.000129406	0.0160071
ENSCDRG00005018629	ENSCDRP00005027057	TRAPPC6B	trafficking protein particle complex 6B [Source:NCBI gene;Acc:105092127]	646.787	-0.495223	0.151049	-3.27857	0.00104334	0.0492492
ENSCDRG00005018488	ENSCDRP00005026840	ZNF503	zinc finger protein 503 [Source:HGNC Symbol;Acc:HGNC:23589]	287.021	1.02268	0.30766	3.32406	0.000887165	0.0452644
