# Supplementary material for: Multiomic analysis of the Arabian camel (Camelus dromedarius) kidney reveals a role for cholesterol in water conservation
Source: Commun Biol. 2021 Jun 23;4:779. doi: 10.1038/s42003-021-02327-3 (PMC8222267; doi:10.1038/s42003-021-02327-3)
Supplement: Supplementary file 11 — Supplementary Data 8 [file 42003_2021_2327_MOESM11_ESM.xlsx]

## Sheet: Cortex_RNAvsProt_Deh_BP
GO _DEGs_Cortex_RNAvsProt_Deh_BP
Gene Ontology enriched terms (biological processes) in the one-humped Arabian camel kidney medulla during dehydration. Based on the DEGs with their corresponding coded protein significantly expressed as well detected in dehydration compared to control.
Enrichment FDR	Genes in list	Total genes	Functional Category	Genes
3.46327e-11	37	2273	Small molecule metabolic process	FUCA2 CYP51A1 SCD SQLE MAN2B1 PHYH HMGCS1 AMPD2 ACADM ACOT2 P4HA1 PLCG1 NSDHL SLC7A7 LSS LDHD DHCR7 ACOT1 PDE2A CYP2A13 CYP2A7 CYP2A6 AC010422.3 HMGCR PNPLA8 IDI1 PDK3 ENO2 NLN MPP1 SUOX FDPS INPPL1 ACSF2 LONP2 REXO2 PSMD11
4.90821e-11	9	44	Regulation of sterol biosynthetic process	DHCR7 CYP51A1 IDI1 SCD SQLE HMGCS1 HMGCR LSS FDPS
4.90821e-11	9	44	Regulation of cholesterol biosynthetic process	DHCR7 CYP51A1 IDI1 SCD SQLE HMGCS1 HMGCR LSS FDPS
7.00779e-11	10	70	Cholesterol biosynthetic process	CYP51A1 LSS DHCR7 HMGCR IDI1 HMGCS1 NSDHL FDPS SCD SQLE
7.52747e-11	10	72	Secondary alcohol biosynthetic process	CYP51A1 LSS DHCR7 HMGCR IDI1 HMGCS1 NSDHL FDPS SCD SQLE
1.26214e-10	10	77	Sterol biosynthetic process	CYP51A1 SQLE HMGCR LSS DHCR7 IDI1 HMGCS1 NSDHL FDPS SCD
2.55621e-10	9	57	Regulation of cholesterol metabolic process	DHCR7 CYP51A1 IDI1 SCD SQLE HMGCS1 HMGCR LSS FDPS
5.32218e-09	9	81	Regulation of alcohol biosynthetic process	DHCR7 CYP51A1 IDI1 SCD SQLE HMGCS1 HMGCR LSS FDPS
5.32218e-09	27	1520	Lipid metabolic process	CYP51A1 IDI1 SCD SQLE PHYH HMGCS1 HMGCR ACADM ACOT2 NSDHL LSS FDPS TTC7B DHCR7 ACOT1 PGAP1 CYP2A13 CYP2A7 CYP2A6 PNPLA8 HSD11B1 PLCG1 INPPL1 ACSF2 PDK3 LONP2 VAPB
1.70993e-08	11	178	Alcohol biosynthetic process	CYP51A1 PLCG1 LSS DHCR7 HMGCR IDI1 HMGCS1 NSDHL FDPS SCD SQLE
1.70993e-08	9	94	Regulation of steroid biosynthetic process	DHCR7 CYP51A1 IDI1 SCD SQLE HMGCS1 HMGCR LSS FDPS
4.0457e-08	10	146	Cholesterol metabolic process	CYP51A1 SQLE NSDHL LSS DHCR7 HMGCR IDI1 HMGCS1 FDPS SCD
5.14984e-08	10	152	Secondary alcohol metabolic process	CYP51A1 SQLE NSDHL LSS DHCR7 HMGCR IDI1 HMGCS1 FDPS SCD
5.14984e-08	15	463	Regulation of small molecule metabolic process	SLC7A7 ACADM NLN DHCR7 PDK3 LONP2 CYP51A1 IDI1 SCD SQLE PSMD11 HMGCS1 HMGCR LSS FDPS
7.67218e-08	11	211	Steroid biosynthetic process	CYP51A1 SQLE HMGCR LSS DHCR7 IDI1 HMGCS1 NSDHL FDPS SCD HSD11B1
1.19337e-07	10	169	Sterol metabolic process	CYP51A1 SQLE HMGCR NSDHL LSS DHCR7 IDI1 HMGCS1 FDPS SCD
1.19337e-07	9	122	Regulation of steroid metabolic process	DHCR7 CYP51A1 IDI1 SCD SQLE HMGCS1 HMGCR LSS FDPS
4.4839e-07	21	1167	Cellular lipid metabolic process	IDI1 SCD PHYH HMGCS1 HMGCR ACADM ACOT2 FDPS TTC7B ACOT1 PGAP1 CYP2A13 CYP2A7 CYP2A6 PNPLA8 PLCG1 INPPL1 ACSF2 PDK3 LONP2 VAPB
5.66147e-07	20	1072	Oxidation-reduction process	CYP51A1 PHYH ACADM CYP2A13 CYP2A7 CYP2A6 MICAL1 SCD SQLE HMGCR HSD11B1 P4HA1 RTN4IP1 SUOX NSDHL LDHD DHCR7 LONP2 TRAP1 ENO2
9.47237e-07	11	276	Organic hydroxy compound biosynthetic process	CYP51A1 SQLE HMGCR PLCG1 LSS DHCR7 IDI1 HMGCS1 NSDHL FDPS SCD
9.69014e-07	12	348	Steroid metabolic process	CYP51A1 SQLE HMGCR NSDHL LSS DHCR7 IDI1 HMGCS1 HSD11B1 FDPS CYP2A6 SCD
2.36075e-06	12	379	Alcohol metabolic process	CYP51A1 SQLE PLCG1 NSDHL LSS DHCR7 HMGCR IDI1 HMGCS1 FDPS SCD INPPL1
3.4462e-06	12	394	Fatty acid metabolic process	SCD PHYH ACADM ACOT2 ACOT1 CYP2A13 CYP2A7 CYP2A6 PNPLA8 ACSF2 PDK3 LONP2
3.83801e-06	12	401	Regulation of lipid metabolic process	DHCR7 PDK3 LONP2 CYP51A1 IDI1 SCD SQLE HMGCS1 HMGCR ACADM LSS FDPS
3.83801e-06	9	190	Regulation of lipid biosynthetic process	DHCR7 CYP51A1 IDI1 SCD SQLE HMGCS1 HMGCR LSS FDPS
8.12313e-06	16	818	Small molecule biosynthetic process	CYP51A1 SCD PLCG1 LSS DHCR7 PDE2A HMGCR PNPLA8 IDI1 ENO2 HMGCS1 ACADM NLN NSDHL FDPS SQLE
1.80353e-05	13	559	Organic hydroxy compound metabolic process	CYP51A1 SQLE HMGCR PLCG1 NSDHL LSS LDHD DHCR7 IDI1 HMGCS1 FDPS SCD INPPL1
1.89029e-05	14	662	Monocarboxylic acid metabolic process	SCD PHYH ACADM ACOT2 LDHD ACOT1 CYP2A13 CYP2A7 CYP2A6 PNPLA8 ENO2 ACSF2 PDK3 LONP2
2.06468e-05	15	774	Lipid biosynthetic process	CYP51A1 IDI1 SCD SQLE HMGCS1 HMGCR LSS FDPS DHCR7 PNPLA8 NSDHL INPPL1 PGAP1 HSD11B1 VAPB
2.54404e-05	19	1264	Organophosphate metabolic process	IDI1 HMGCS1 AMPD2 ACOT2 PLCG1 FDPS TTC7B ACOT1 PDE2A PGAP1 PNPLA8 ENO2 HMGCR MPP1 INPPL1 PDK3 REXO2 SCD ACSF2
9.35882e-05	8	213	ER to Golgi vesicle-mediated transport	SAR1A GOSR2 TMED4 PGAP1 AC005670.2 VAPB CSNK1D BET1L
9.66252e-05	18	1256	Oxoacid metabolic process	SCD PHYH ACADM ACOT2 P4HA1 SLC7A7 LDHD ACOT1 CYP2A13 CYP2A7 CYP2A6 PNPLA8 ENO2 SUOX ACSF2 PDK3 LONP2 PSMD11
0.000107148	18	1276	Organic acid metabolic process	SCD PHYH ACADM ACOT2 P4HA1 SLC7A7 LDHD ACOT1 CYP2A13 CYP2A7 CYP2A6 PNPLA8 ENO2 SUOX ACSF2 PDK3 LONP2 PSMD11
0.000107148	7	155	Nucleoside bisphosphate metabolic process	HMGCS1 ACOT2 ACOT1 HMGCR PDK3 SCD ACSF2
0.000107148	7	155	Ribonucleoside bisphosphate metabolic process	HMGCS1 ACOT2 ACOT1 HMGCR PDK3 SCD ACSF2
0.000107148	7	155	Purine nucleoside bisphosphate metabolic process	HMGCS1 ACOT2 ACOT1 HMGCR PDK3 SCD ACSF2
0.000131242	17	1166	Carboxylic acid metabolic process	SCD PHYH ACADM ACOT2 P4HA1 SLC7A7 LDHD ACOT1 CYP2A13 CYP2A7 CYP2A6 PNPLA8 ENO2 ACSF2 PDK3 LONP2 PSMD11
0.000151858	3	9	Phenylpropanoid metabolic process	CYP2A13 CYP2A7 CYP2A6
0.000151858	3	9	Coumarin metabolic process	CYP2A13 CYP2A7 CYP2A6
0.000181981	6	112	Long-chain fatty acid metabolic process	CYP2A13 CYP2A7 CYP2A6 ACOT2 PNPLA8 ACOT1
0.000200399	4	31	Isoprenoid biosynthetic process	IDI1 HMGCS1 HMGCR FDPS
0.000239977	6	119	Acyl-CoA metabolic process	HMGCS1 ACOT2 ACOT1 PDK3 SCD ACSF2
0.000239977	6	119	Thioester metabolic process	HMGCS1 ACOT2 ACOT1 PDK3 SCD ACSF2
0.000240413	8	254	Hexose metabolic process	FUCA2 MAN2B1 AC010422.3 PDK3 ACADM NLN INPPL1 ENO2
0.000554172	11	575	Purine ribonucleotide metabolic process	HMGCS1 AMPD2 ACOT2 ACOT1 PDE2A ENO2 HMGCR MPP1 PDK3 SCD ACSF2
0.000686189	11	590	Ribonucleotide metabolic process	HMGCS1 AMPD2 ACOT2 ACOT1 PDE2A ENO2 HMGCR MPP1 PDK3 SCD ACSF2
0.000726736	8	299	Monosaccharide metabolic process	FUCA2 MAN2B1 AC010422.3 PDK3 ACADM NLN INPPL1 ENO2
0.000759401	9	393	Sulfur compound metabolic process	HMGCS1 ACOT2 SUOX ACOT1 GSTM3 MICAL1 PDK3 SCD ACSF2
0.00083407	11	607	Purine nucleotide metabolic process	HMGCS1 AMPD2 ACOT2 ACOT1 PDE2A ENO2 HMGCR MPP1 PDK3 SCD ACSF2
0.000854725	11	610	Ribose phosphate metabolic process	HMGCS1 AMPD2 ACOT2 ACOT1 PDE2A ENO2 HMGCR MPP1 PDK3 SCD ACSF2
0.00121112	12	753	Nucleotide metabolic process	HMGCS1 AMPD2 ACOT2 ACOT1 PDE2A ENO2 HMGCR MPP1 PDK3 REXO2 SCD ACSF2
0.00131412	12	761	Nucleoside phosphate metabolic process	HMGCS1 AMPD2 ACOT2 ACOT1 PDE2A ENO2 HMGCR MPP1 PDK3 REXO2 SCD ACSF2
0.00132531	4	53	Arachidonic acid metabolic process	CYP2A13 CYP2A7 CYP2A6 PNPLA8
0.00132531	11	646	Purine-containing compound metabolic process	HMGCS1 AMPD2 ACOT2 ACOT1 PDE2A ENO2 HMGCR MPP1 PDK3 SCD ACSF2
0.00136525	22	2220	Vesicle-mediated transport	SAR1A GOSR2 TMED4 BET1L PGAP1 AC005670.2 ATP6V1H COPS5 MICAL1 REPS1 BCL2L1 VAPB MYO1E INPPL1 FUCA2 MAN2B1 PSMD11 PADI2 PLCG1 F13A1 CSNK1D S100A11
0.00138918	3	20	Epoxygenase P450 pathway	CYP2A13 CYP2A7 CYP2A6
0.00187725	2	4	Farnesyl diphosphate biosynthetic process	HMGCS1 FDPS
0.00195888	15	1203	Cellular amide metabolic process	HMGCS1 ACOT2 NLN ACOT1 GSTM3 COPS5 MRPL15 LRPPRC GUF1 PDK3 TRAP1 ERBB2 MRPS10 SCD ACSF2
0.00212905	29	3536	Cellular response to chemical stimulus	CYP2A13 CYP2A7 HSPA1L CYP2A6 PADI2 VAPB PLCG1 GSTM3 ERBB2 PDE2A CSTF2 HMGCS1 HMGCR NRP2 TRAP1 MPP1 FLNB MRPL15 CSNK1D BCL2L1 SLC8A1 PDK3 COPS5 PTPN12 ATP6V1H GOSR2 PSMD11 F13A1 INPPL1
0.00212905	6	186	Cellular response to xenobiotic stimulus	CYP2A13 CYP2A7 CYP2A6 GSTM3 PDE2A SLC8A1
0.00213065	5	117	Unsaturated fatty acid metabolic process	SCD CYP2A13 CYP2A7 CYP2A6 PNPLA8
0.00220146	3	24	Exogenous drug catabolic process	CYP2A13 CYP2A7 CYP2A6
0.00240767	29	3570	Phosphate-containing compound metabolic process	IDI1 HMGCS1 AMPD2 ACOT2 PLCG1 DUSP9 CSNK1D ERBB2 FDPS TTC7B ACOT1 PDE2A PGAP1 PDK3 COPS5 GLIPR2 PTPN12 PNPLA8 ENO2 HMGCR MPP1 MICAL1 INPPL1 NT5DC1 LIMCH1 REXO2 SCD PSMD11 ACSF2
0.0026949	2	5	Negative regulation of amyloid-beta clearance	CYP51A1 HMGCR
0.0026949	29	3597	Phosphorus metabolic process	IDI1 HMGCS1 AMPD2 ACOT2 PLCG1 DUSP9 CSNK1D ERBB2 FDPS TTC7B ACOT1 PDE2A PGAP1 PDK3 COPS5 GLIPR2 PTPN12 PNPLA8 ENO2 HMGCR MPP1 MICAL1 INPPL1 NT5DC1 LIMCH1 REXO2 SCD PSMD11 ACSF2
0.0026949	2	5	Farnesyl diphosphate metabolic process	HMGCS1 FDPS
0.00288322	12	850	Nucleobase-containing small molecule metabolic process	HMGCS1 AMPD2 ACOT2 ACOT1 PDE2A ENO2 HMGCR MPP1 PDK3 REXO2 SCD ACSF2
0.00329236	8	392	Golgi vesicle transport	SAR1A GOSR2 TMED4 BET1L PGAP1 AC005670.2 VAPB CSNK1D
0.00400932	4	75	COPII-coated vesicle budding	SAR1A VAPB GOSR2 CSNK1D
0.00408923	10	633	Cofactor metabolic process	HMGCS1 ACOT2 ACOT1 PHYH GSTM3 ENO2 HMGCR PDK3 SCD ACSF2
0.00465338	15	1327	Carbohydrate derivative metabolic process	FUCA2 MAN2B1 HMGCS1 AMPD2 ACOT2 ACOT1 PDE2A PGAP1 AC010422.3 ENO2 HMGCR MPP1 PDK3 SCD ACSF2
0.00518483	8	423	Coenzyme metabolic process	HMGCS1 ACOT2 ACOT1 ENO2 HMGCR PDK3 SCD ACSF2
0.00557872	5	150	Isoprenoid metabolic process	IDI1 HMGCS1 HMGCR FDPS PHYH
0.00557872	4	83	Golgi vesicle budding	SAR1A VAPB GOSR2 CSNK1D
0.00833564	4	93	Post-embryonic development	ACADM MYO1E INPPL1 DHCR7
0.00833564	2	9	Vesicle fusion with Golgi apparatus	GOSR2 AC005670.2
0.0100534	2	10	Mannose metabolic process	MAN2B1 AC010422.3
0.0100534	8	475	Phospholipid metabolic process	IDI1 HMGCS1 FDPS TTC7B PGAP1 PNPLA8 PLCG1 INPPL1
0.0100534	27	3547	Response to organic substance	SCD HSPA1L PADI2 VAPB PLCG1 ERBB2 BCL2L1 PDE2A CSTF2 LONP2 SQLE HMGCS1 HMGCR SRSF4 NRP2 FLNB MRPL15 CSNK1D INPPL1 SLC8A1 PDK3 COPS5 PTPN12 ATP6V1H GOSR2 PSMD11 F13A1
0.0100534	2	10	Protein deneddylation	COPS5 COPS6
0.0125212	4	106	Vesicle budding from membrane	SAR1A VAPB GOSR2 CSNK1D
0.0125212	3	47	Cellular response to epidermal growth factor stimulus	PLCG1 PTPN12 ERBB2
0.0138097	5	188	Fatty acid derivative metabolic process	CYP2A13 CYP2A7 CYP2A6 PNPLA8 SCD
0.0140465	10	760	Organophosphate biosynthetic process	IDI1 HMGCS1 AMPD2 PLCG1 FDPS ENO2 INPPL1 PGAP1 PDK3 SCD
0.015254	3	51	Response to epidermal growth factor	PLCG1 PTPN12 ERBB2
0.0154601	20	2364	Establishment of localization in cell	SAR1A ITPR3 LONP2 GOSR2 PLCG1 TMED4 BET1L PGAP1 AC005670.2 ERBB2 HMGCR FLOT2 SLC8A1 VAPB HSPA1L PHYH SRSF4 ACOT2 LRPPRC CSNK1D
0.0176627	23	2938	Cellular response to organic substance	HSPA1L PADI2 VAPB PLCG1 ERBB2 PDE2A CSTF2 HMGCS1 HMGCR NRP2 FLNB MRPL15 CSNK1D BCL2L1 SLC8A1 PDK3 COPS5 PTPN12 ATP6V1H GOSR2 PSMD11 F13A1 INPPL1
0.0178243	2	14	Regulation of amyloid-beta clearance	CYP51A1 HMGCR
0.0178243	6	300	Response to xenobiotic stimulus	CYP2A13 CYP2A7 CYP2A6 GSTM3 PDE2A SLC8A1
0.0180626	4	120	Icosanoid metabolic process	CYP2A13 CYP2A7 CYP2A6 PNPLA8
0.0199827	2	15	Terpenoid biosynthetic process	HMGCS1 FDPS
0.0205149	5	211	Glucose metabolic process	PDK3 ACADM NLN INPPL1 ENO2
0.0205149	4	125	Xenobiotic metabolic process	CYP2A13 CYP2A7 CYP2A6 GSTM3
0.0227583	22	2825	Catabolic process	FUCA2 PHYH PSMD11 ACADM CSNK1D UBQLN4 LDHD PDE2A CYP2A13 CYP2A7 CYP2A6 GSTM3 PNPLA8 CYP51A1 LONP2 ENO2 HMGCR PLCG1 LRPPRC SUPT5H ATP6V1H MAN2B1
0.0293964	7	454	Protein targeting	LONP2 GOSR2 AC005670.2 ERBB2 HSPA1L PHYH ACOT2
0.0293964	3	67	IRE1-mediated unfolded protein response	VAPB COPS5 GOSR2
0.0293964	4	140	Monocarboxylic acid catabolic process	PHYH ACADM LDHD LONP2
0.0299784	3	68	Secondary metabolic process	CYP2A13 CYP2A7 CYP2A6
0.0299784	23	3087	Cellular localization	SAR1A ITPR3 LONP2 GOSR2 PLCG1 TMED4 TTC7B BET1L PGAP1 AC005670.2 ERBB2 BCL2L1 HMGCR FLOT2 SLC8A1 VAPB CSNK1D HSPA1L PHYH SRSF4 ACOT2 FLNB LRPPRC
0.0306303	3	69	Vesicle targeting, rough ER to cis-Golgi	SAR1A GOSR2 CSNK1D

## Sheet: Cortex_RNAvsProt_Deh_MF
GO _DEGs_Cortex_RNAvsProt_Deh_MF
Gene Ontology enriched terms (molecular functions) in the one-humped Arabian camel kidney medulla during dehydration. Based on the DEGs with their corresponding coded protein significantly expressed as well detected in dehydration compared to control.
Enrichment FDR	Genes in list	Total genes	Functional Category	Genes
2.74698e-06	17	818	Oxidoreductase activity	DHCR7 CYP51A1 SCD SQLE PHYH HMGCR ACADM HSD11B1 P4HA1 SUOX NSDHL LDHD CYP2A13 CYP2A7 CYP2A6 MICAL1 RTN4IP1
2.74698e-06	9	177	Oxidoreductase activity, acting on paired donors, with incorporation or reduction of molecular oxygen	CYP51A1 SCD SQLE PHYH P4HA1 CYP2A13 CYP2A7 CYP2A6 MICAL1
2.74698e-06	14	548	Cofactor binding	SUOX LDHD CYP2A13 CYP2A7 CYP2A6 CYP51A1 PHYH HMGCR GSTM3 MICAL1 SQLE ACADM P4HA1 DHCR7
0.000209456	9	309	Coenzyme binding	SUOX LDHD HMGCR MICAL1 SQLE PHYH ACADM P4HA1 DHCR7
0.000214213	7	170	Iron ion binding	SCD PHYH CYP51A1 P4HA1 CYP2A13 CYP2A7 CYP2A6
0.000242036	6	117	Monooxygenase activity	CYP51A1 SQLE CYP2A13 CYP2A7 CYP2A6 MICAL1
0.00056002	27	2891	Hydrolase activity	PTPN12 FUCA2 REXO2 SAR1A MAN2B1 AMPD2 PADI2 ACOT2 COPS5 NLN PLCG1 DUSP9 NT5DC1 ACOT1 PDE2A PGAP1 HSPA1L AC010422.3 LONP2 PNPLA8 MYO1E ATP6V1H IDI1 TUBB1 VWA8 GUF1 INPPL1
0.000666535	3	16	Arachidonic acid monooxygenase activity	CYP2A13 CYP2A7 CYP2A6
0.000666535	3	16	Arachidonic acid epoxygenase activity	CYP2A13 CYP2A7 CYP2A6
0.00158409	25	2776	Small molecule binding	ITPR3 TUBB1 LDHD PDE2A HSPA1L PDK3 PHYH HMGCR MICAL1 SAR1A VWA8 LONP2 SQLE HMGCS1 ACADM P4HA1 TRAP1 CSNK1D ERBB2 GUF1 MYO1E ACSF2 DHCR7 PNPLA8 CYP2A7
0.00370454	5	136	SH3 domain binding	INPPL1 FMN1 PTPN12 MICAL1 REPS1
0.00411818	3	33	SNAP receptor activity	GOSR2 BET1L AC005670.2
0.00411818	4	81	Flavin adenine dinucleotide binding	LDHD MICAL1 SQLE ACADM
0.00411818	3	33	FAD binding	MICAL1 SQLE LDHD
0.00478991	5	155	Heme binding	SUOX CYP2A13 CYP2A7 CYP2A6 CYP51A1
0.00478991	2	8	Myristoyl-CoA hydrolase activity	ACOT2 ACOT1
0.00520574	3	40	Steroid hydroxylase activity	CYP2A13 CYP2A7 CYP2A6
0.00520574	3	39	Oxidoreductase activity, acting on paired donors, with incorporation or reduction of molecular oxygen, NAD(P)H as one donor, and incorporation of one atom of oxygen	CYP51A1 SQLE MICAL1
0.00520574	5	165	Tetrapyrrole binding	SUOX CYP2A13 CYP2A7 CYP2A6 CYP51A1
0.00569313	3	42	Oxidoreductase activity, acting on paired donors, with incorporation or reduction of molecular oxygen, reduced flavin or flavoprotein as one donor, and incorporation of one atom of oxygen	CYP2A13 CYP2A7 CYP2A6
0.00800385	24	3048	Anion binding	ITPR3 TUBB1 LDHD PDE2A HSPA1L PDK3 PHYH HMGCR GSTM3 MICAL1 MYO1E SAR1A VWA8 LONP2 SQLE ACADM NRP2 P4HA1 TRAP1 CSNK1D ERBB2 GUF1 ACSF2 PNPLA8
0.00877776	20	2366	Nucleotide binding	TUBB1 LDHD PDE2A HSPA1L PDK3 HMGCR MICAL1 SAR1A VWA8 LONP2 SQLE ACADM TRAP1 CSNK1D ERBB2 GUF1 MYO1E ACSF2 DHCR7 PNPLA8
0.00877776	2	13	Palmitoyl-CoA hydrolase activity	ACOT2 ACOT1
0.00877776	20	2367	Nucleoside phosphate binding	TUBB1 LDHD PDE2A HSPA1L PDK3 HMGCR MICAL1 SAR1A VWA8 LONP2 SQLE ACADM TRAP1 CSNK1D ERBB2 GUF1 MYO1E ACSF2 DHCR7 PNPLA8
0.0128609	2	16	Alpha-mannosidase activity	MAN2B1 AC010422.3
0.0134602	2	17	Mannosidase activity	MAN2B1 AC010422.3
0.0134602	10	830	Hydrolase activity, acting on ester bonds	PTPN12 REXO2 ACOT2 PLCG1 DUSP9 NT5DC1 ACOT1 PDE2A PGAP1 PNPLA8
0.0156734	4	141	Oxidoreductase activity, acting on the CH-OH group of donors, NAD or NADP as acceptor	HMGCR HSD11B1 NSDHL LDHD
0.0156734	2	19	Acyl-CoA hydrolase activity	ACOT2 ACOT1
0.0159156	4	143	Calcium ion transmembrane transporter activity	ITPR3 TMCO1 SLC8A1 PDE2A
0.0162481	2	20	L-ascorbic acid binding	PHYH P4HA1
0.0171758	2	21	CoA hydrolase activity	ACOT2 ACOT1
0.0171758	4	150	Oxidoreductase activity, acting on CH-OH group of donors	HMGCR HSD11B1 NSDHL LDHD
0.0181808	10	898	Protein homodimerization activity	BCL2L1 PDE2A HMGCS1 PADI2 GLIPR2 GSTM3 S100A11 HMGCR VAPB CADM1
0.0193766	9	766	Protein domain specific binding	INPPL1 FMN1 VAPB PTPN12 MICAL1 REPS1 BCL2L1 PDE2A CADM1
0.0193766	4	159	Carboxylic ester hydrolase activity	PGAP1 PNPLA8 ACOT2 ACOT1
0.0195661	2	24	Aromatase activity	CYP2A13 CYP2A7
0.0224597	13	1420	Protein dimerization activity	BCL2L1 PDE2A HMGCS1 PADI2 GLIPR2 GSTM3 ERBB2 S100A11 HMGCR FLOT2 VAPB SUPT5H CADM1
0.0265859	6	402	Phosphoric ester hydrolase activity	PTPN12 PLCG1 DUSP9 NT5DC1 PDE2A PGAP1
0.0368038	15	1871	Identical protein binding	BCL2L1 PDE2A HMGCS1 ACADM PADI2 GLIPR2 GSTM3 S100A11 HMGCR P4HA1 VAPB FLNB ERBB2 UBQLN4 CADM1
0.0390429	2	36	Steroid dehydrogenase activity, acting on the CH-OH group of donors, NAD or NADP as acceptor	HSD11B1 NSDHL
0.0407189	3	109	Hydrolase activity, hydrolyzing O-glycosyl compounds	FUCA2 MAN2B1 AC010422.3
0.0420566	6	453	Actin binding	MICAL1 MYO1E LIMCH1 FLNB INPPL1 FMN1
0.0424528	2	39	Beta-tubulin binding	VAPB LRPPRC
0.0471594	2	42	Steroid dehydrogenase activity	HSD11B1 NSDHL
0.0471594	28	4541	Metal ion binding	ITPR3 SCD PHYH PADI2 PDE2A CYP51A1 LIMCH1 IDI1 MAN2B1 ENO2 AMPD2 NRP2 COPS5 P4HA1 NLN PLCG1 F13A1 RTN4IP1 MICAL1 REPS1 SUOX FDPS S100A11 NT5DC1 SLC8A1 CYP2A13 CYP2A7 CYP2A6

## Sheet: Medulla_RNAvsProt_Deh_BP
GO _DEGs_Medulla_RNAvsProt_Deh_BP
Gene Ontology enriched terms (biological processes) in the one-humped Arabian camel kidney cortex during dehydration. Based on the DEGs with their corresponding coded protein significantly expressed as well detected in dehydration compared to control.
Enrichment FDR	Genes in list	Total genes	Functional Category	Genes
4.90442e-14	8	72	Secondary alcohol biosynthetic process	CYP51A1 LSS DHCR7 IDI1 HMGCS1 NSDHL FDPS SCD
4.90442e-14	8	70	Cholesterol biosynthetic process	CYP51A1 LSS DHCR7 IDI1 HMGCS1 NSDHL FDPS SCD
5.73574e-14	8	77	Sterol biosynthetic process	CYP51A1 LSS DHCR7 IDI1 HMGCS1 NSDHL FDPS SCD
1.20206e-13	7	44	Regulation of sterol biosynthetic process	DHCR7 CYP51A1 IDI1 SCD HMGCS1 LSS FDPS
1.20206e-13	7	44	Regulation of cholesterol biosynthetic process	DHCR7 CYP51A1 IDI1 SCD HMGCS1 LSS FDPS
6.86971e-13	7	57	Regulation of cholesterol metabolic process	DHCR7 CYP51A1 IDI1 SCD HMGCS1 LSS FDPS
1.03299e-12	9	211	Steroid biosynthetic process	CYP51A1 LSS DHCR7 IDI1 HMGCS1 NSDHL FDPS SCD HSD11B2
4.17966e-12	8	146	Cholesterol metabolic process	CYP51A1 NSDHL LSS DHCR7 IDI1 HMGCS1 FDPS SCD
5.15453e-12	8	152	Secondary alcohol metabolic process	CYP51A1 NSDHL LSS DHCR7 IDI1 HMGCS1 FDPS SCD
5.36114e-12	7	81	Regulation of alcohol biosynthetic process	DHCR7 CYP51A1 IDI1 SCD HMGCS1 LSS FDPS
9.96549e-12	8	169	Sterol metabolic process	CYP51A1 NSDHL LSS DHCR7 IDI1 HMGCS1 FDPS SCD
1.28313e-11	8	178	Alcohol biosynthetic process	CYP51A1 LSS DHCR7 IDI1 HMGCS1 NSDHL FDPS SCD
1.28313e-11	7	94	Regulation of steroid biosynthetic process	DHCR7 CYP51A1 IDI1 SCD HMGCS1 LSS FDPS
4.72881e-11	9	348	Steroid metabolic process	CYP51A1 NSDHL LSS DHCR7 IDI1 HMGCS1 FDPS HSD11B2 SCD
6.75538e-11	7	122	Regulation of steroid metabolic process	DHCR7 CYP51A1 IDI1 SCD HMGCS1 LSS FDPS
3.53496e-10	8	276	Organic hydroxy compound biosynthetic process	CYP51A1 LSS DHCR7 IDI1 HMGCS1 NSDHL FDPS SCD
1.36741e-09	7	190	Regulation of lipid biosynthetic process	DHCR7 CYP51A1 IDI1 SCD HMGCS1 LSS FDPS
1.51252e-09	10	774	Lipid biosynthetic process	CYP51A1 IDI1 SCD HMGCS1 LSS FDPS DHCR7 NSDHL PCYT2 HSD11B2
2.37093e-09	9	559	Organic hydroxy compound metabolic process	CYP51A1 NSDHL LSS DHCR7 IDI1 HMGCS1 PNKD FDPS SCD
2.44429e-09	12	1520	Lipid metabolic process	CYP51A1 IDI1 SCD HMGCS1 NSDHL LSS FDPS DHCR7 APOD AACS HSD11B2 PCYT2
3.34834e-09	8	379	Alcohol metabolic process	CYP51A1 NSDHL LSS DHCR7 IDI1 HMGCS1 FDPS SCD
4.99211e-09	8	401	Regulation of lipid metabolic process	APOD DHCR7 CYP51A1 IDI1 SCD HMGCS1 LSS FDPS
5.53709e-08	9	818	Small molecule biosynthetic process	CYP51A1 SCD LSS DHCR7 IDI1 HMGCS1 NSDHL FDPS AACS
2.05078e-07	12	2273	Small molecule metabolic process	CYP51A1 SCD HMGCS1 NSDHL ME3 LSS DHCR7 APOD IDI1 AACS PNKD FDPS
4.46292e-07	7	463	Regulation of small molecule metabolic process	DHCR7 CYP51A1 IDI1 SCD HMGCS1 LSS FDPS
1.66076e-05	3	31	Isoprenoid biosynthetic process	IDI1 HMGCS1 FDPS
2.8941e-05	2	4	Farnesyl diphosphate biosynthetic process	HMGCS1 FDPS
4.64892e-05	2	5	Farnesyl diphosphate metabolic process	HMGCS1 FDPS
0.000105564	7	1072	Oxidation-reduction process	CYP51A1 ME3 APOD SCD NSDHL DHCR7 HSD11B2
0.000176958	7	1167	Cellular lipid metabolic process	IDI1 SCD HMGCS1 FDPS APOD AACS PCYT2
0.000438705	2	15	Terpenoid biosynthetic process	HMGCS1 FDPS
0.000599615	4	300	Phospholipid biosynthetic process	IDI1 HMGCS1 FDPS PCYT2
0.000599615	2	18	Cellular response to cholesterol	AACS HMGCS1
0.000876925	2	22	Cellular response to sterol	AACS HMGCS1
0.00142096	3	150	Isoprenoid metabolic process	IDI1 HMGCS1 FDPS
0.00145057	2	29	Response to cholesterol	AACS HMGCS1
0.00172639	5	760	Organophosphate biosynthetic process	IDI1 HMGCS1 FDPS PCYT2 SCD
0.00178361	2	33	Response to sterol	AACS HMGCS1
0.00287142	4	475	Phospholipid metabolic process	IDI1 HMGCS1 FDPS PCYT2
0.00572376	5	1006	Response to lipid	SCD SAFB AACS HMGCS1 HSD11B2
0.00586614	4	583	Regulation of hormone levels	DHCR7 AACS SAFB HSD11B2
0.00647102	3	269	Hormone metabolic process	DHCR7 SAFB HSD11B2
0.00736867	5	1082	Response to drug	SLC13A3 AACS HMGCS1 HSD11B2 APOD
0.00872388	4	662	Monocarboxylic acid metabolic process	SCD ME3 AACS PNKD
0.0108636	2	89	Response to fatty acid	SCD AACS
0.0115867	2	93	Cellular response to alcohol	AACS HMGCS1
0.0120827	10	4907	Organic cyclic compound biosynthetic process	CYP51A1 LSS SAFB DHCR7 IDI1 HMGCS1 NSDHL FDPS SCD HSD11B2
0.0130669	5	1264	Organophosphate metabolic process	IDI1 HMGCS1 FDPS PCYT2 SCD
0.0148124	2	110	Fatty acid derivative biosynthetic process	AACS SCD
0.0148124	2	110	Hormone biosynthetic process	DHCR7 HSD11B2
0.0166058	2	119	Acyl-CoA metabolic process	HMGCS1 SCD
0.0166058	2	119	Thioester metabolic process	HMGCS1 SCD
0.0190634	2	129	Terpenoid metabolic process	HMGCS1 FDPS
0.0244382	2	152	Response to purine-containing compound	AACS HMGCS1
0.0244382	2	149	Liver development	AACS HMGCS1
0.0244382	2	155	Nucleoside bisphosphate metabolic process	HMGCS1 SCD
0.0244382	2	155	Ribonucleoside bisphosphate metabolic process	HMGCS1 SCD
0.0244382	2	155	Purine nucleoside bisphosphate metabolic process	HMGCS1 SCD
0.0244382	2	152	Hepaticobiliary system development	AACS HMGCS1
0.0255463	4	975	Response to organic cyclic compound	SAFB AACS HMGCS1 HSD11B2
0.0263056	3	506	Response to nutrient levels	AACS HMGCS1 HSD11B2
0.0299563	4	1040	Response to hormone	SAFB AACS HMGCS1 HSD11B2
0.0299563	3	539	Response to extracellular stimulus	AACS HMGCS1 HSD11B2
0.0299563	3	534	Negative regulation of transport	APOD CYP51A1 PNKD
0.0321399	2	188	Fatty acid derivative metabolic process	AACS SCD
0.0338142	4	1087	Regulation of protein localization	APOD CYP51A1 TBC1D1 AACS
0.0342727	5	1725	Response to oxygen-containing compound	SCD APOD AACS HMGCS1 HSD11B2
0.0342727	3	578	Cellular response to organic cyclic compound	SAFB AACS HMGCS1
0.0377277	2	211	Negative regulation of protein transport	APOD CYP51A1
0.0392222	2	217	Negative regulation of establishment of protein localization	APOD CYP51A1
0.0399078	4	1166	Carboxylic acid metabolic process	SCD ME3 AACS PNKD
0.0404978	2	224	Response to nutrient	AACS HMGCS1
0.043382	2	234	Negative regulation of secretion by cell	CYP51A1 PNKD
0.0453227	8	4319	Regulation of biological quality	DHCR7 AACS PNKD SAFB HSD11B2 CA12 LSS SCD
0.0453227	3	667	Cellular response to lipid	SAFB AACS HMGCS1
0.047033	2	253	Response to alcohol	AACS HMGCS1
0.047033	3	687	Blood vessel development	NSDHL DHCR7 APOD
0.047033	4	1256	Oxoacid metabolic process	SCD ME3 AACS PNKD
0.0485174	4	1276	Organic acid metabolic process	SCD ME3 AACS PNKD
0.048966	2	262	Negative regulation of secretion	CYP51A1 PNKD

## Sheet: Medulla_RNAvsProt_Deh_MF
GO _DEGs_Medulla_RNAvsProt_Deh_MF
Gene Ontology enriched terms (molecular functions) in the one-humped Arabian camel kidney medulla during dehydration. Based on the DEGs with their corresponding coded protein significantly expressed as well detected in dehydration compared to control.
Enrichment FDR	Genes in list	Total genes	Functional Category	Genes
0.001276	6	818	Oxidoreductase activity	DHCR7 CYP51A1 SCD NSDHL ME3 HSD11B2
0.00270532	3	150	Oxidoreductase activity, acting on CH-OH group of donors	NSDHL ME3 HSD11B2
0.00270532	3	141	Oxidoreductase activity, acting on the CH-OH group of donors, NAD or NADP as acceptor	NSDHL ME3 HSD11B2
0.00270532	3	173	Isomerase activity	IDI1 LSS HMGCS1
0.00270532	2	36	Steroid dehydrogenase activity, acting on the CH-OH group of donors, NAD or NADP as acceptor	NSDHL HSD11B2
0.00307186	2	42	Steroid dehydrogenase activity	NSDHL HSD11B2
0.00457441	4	548	Cofactor binding	CYP51A1 ME3 HSD11B2 DHCR7
0.00469397	2	60	NAD binding	ME3 HSD11B2
0.00751807	3	309	Coenzyme binding	ME3 HSD11B2 DHCR7
0.0104976	2	101	Steroid binding	APOD HSD11B2
0.0159614	7	2776	Small molecule binding	TUBB APOD AACS HMGCS1 ME3 HSD11B2 DHCR7
0.0239838	2	170	Iron ion binding	SCD CYP51A1
0.0239838	2	177	Oxidoreductase activity, acting on paired donors, with incorporation or reduction of molecular oxygen	CYP51A1 SCD
0.0297594	2	206	Lyase activity	CA12 ME3
