# Supplementary material for: Multiomic analysis of the Arabian camel (Camelus dromedarius) kidney reveals a role for cholesterol in water conservation
Source: Commun Biol. 2021 Jun 23;4:779. doi: 10.1038/s42003-021-02327-3 (PMC8222267; doi:10.1038/s42003-021-02327-3)
Supplement: Supplementary file 12 — Supplementary Data 9 [file 42003_2021_2327_MOESM12_ESM.xlsx]

## Sheet: Cortex_Cholesterol_genes_qPCR
Fold change calculated using RT-qPCR of genes invloved in the cholesterol biosynthesis pathway from kidney cortex.
GOI	Treatment	Fold_change
DHCR7	Control	1.20683
DHCR7	Control	0.992196
DHCR7	Control	0.947334
DHCR7	Control	0.774015
DHCR7	Control	1.13895
DHCR7	Dehydration	0.613416
DHCR7	Dehydration	0.440639
DHCR7	Dehydration	0.428475
DHCR7	Dehydration	0.301517
DHCR7	Dehydration	0.684919
DHCR7	Rehydration	1.2297
DHCR7	Rehydration	2.11338
DHCR7	Rehydration	1.05999
DHCR7	Rehydration	1.21421
DHCR7	Rehydration	0.45622
FDFT1	Control	1.03975
FDFT1	Control	0.885351
FDFT1	Control	1.27769
FDFT1	Control	0.817939
FDFT1	Control	1.03946
FDFT1	Dehydration	0.509756
FDFT1	Dehydration	0.843838
FDFT1	Dehydration	0.50359
FDFT1	Dehydration	1.19689
FDFT1	Dehydration	0.934451
FDFT1	Rehydration	0.923229
FDFT1	Rehydration	1.13854
FDFT1	Rehydration	0.809434
FDFT1	Rehydration	1.40468
FDFT1	Rehydration	3.43654
HMGCR	Control	0.66934
HMGCR	Control	1.04967
HMGCR	Control	1.25307
HMGCR	Control	1.05986
HMGCR	Control	1.07171
HMGCR	Dehydration	0.318861
HMGCR	Dehydration	0.563589
HMGCR	Dehydration	0.304897
HMGCR	Dehydration	0.513959
HMGCR	Dehydration	0.469184
HMGCR	Rehydration	0.713064
HMGCR	Rehydration	0.826562
HMGCR	Rehydration	0.673814
HMGCR	Rehydration	2.06909
HMGCR	Rehydration	4.90646
LSS	Control	0.871981
LSS	Control	1.02402
LSS	Control	1.24329
LSS	Control	0.790635
LSS	Control	1.13929
LSS	Dehydration	0.237374
LSS	Dehydration	0.525623
LSS	Dehydration	0.290633
LSS	Dehydration	0.594856
LSS	Dehydration	0.433831
LSS	Rehydration	0.568254
LSS	Rehydration	1.19444
LSS	Rehydration	0.607745
LSS	Rehydration	1.50869
LSS	Rehydration	4.38613
SQLE	Control	0.769061
SQLE	Control	0.839544
SQLE	Control	1.21775
SQLE	Control	0.911237
SQLE	Control	1.39574
SQLE	Dehydration	0.159755
SQLE	Dehydration	0.172623
SQLE	Dehydration	0.106212
SQLE	Dehydration	0.596433
SQLE	Dehydration	0.384841
SQLE	Rehydration	0.429037
SQLE	Rehydration	0.810008
SQLE	Rehydration	0.819612
SQLE	Rehydration	0.641045
SQLE	Rehydration	1.47229
MVK	Control	0.143724
MVK	Control	0.0109153
MVK	Control	0.666412
MVK	Control	7.91647
MVK	Control	1.31886
MVK	Dehydration	0.231651
MVK	Dehydration	3.99864
MVK	Dehydration	2.79926
MVK	Dehydration	1.28332
MVK	Dehydration	1.87793
MVK	Rehydration	0.482993
MVK	Rehydration	5.49551
MVK	Rehydration	3.5923
MVK	Rehydration	1.45825
MVK	Rehydration	14.3233
NSDHL	Control	0.473662
NSDHL	Control	0.161189
NSDHL	Control	0.754172
NSDHL	Control	9.22553
NSDHL	Control	1.8825
NSDHL	Dehydration	0.516011
NSDHL	Dehydration	4.30264
NSDHL	Dehydration	1.81644
NSDHL	Dehydration	1.23045
NSDHL	Dehydration	1.15332
NSDHL	Rehydration	0.897536
NSDHL	Rehydration	7.32627
NSDHL	Rehydration	1.83116
NSDHL	Rehydration	1.38702
NSDHL	Rehydration	9.27353
ACAT2	Control	0.535201
ACAT2	Control	0.232037
ACAT2	Control	0.746147
ACAT2	Control	6.78992
ACAT2	Control	1.58941
ACAT2	Dehydration	0.533754
ACAT2	Dehydration	3.17666
ACAT2	Dehydration	1.49358
ACAT2	Dehydration	1.34757
ACAT2	Dehydration	1.14047
ACAT2	Rehydration	0.814639
ACAT2	Rehydration	3.55526
ACAT2	Rehydration	1.42863
ACAT2	Rehydration	0.799554
ACAT2	Rehydration	8.01489
HMGCS1	Control	1.84848
HMGCS1	Control	0.389137
HMGCS1	Control	1.07803
HMGCS1	Control	0.758951
HMGCS1	Control	1.69918
HMGCS1	Dehydration	0.548974
HMGCS1	Dehydration	0.780155
HMGCS1	Dehydration	0.469665
HMGCS1	Dehydration	1.18697
HMGCS1	Dehydration	0.740771
HMGCS1	Rehydration	1.29381
HMGCS1	Rehydration	1.77924
HMGCS1	Rehydration	0.767696
HMGCS1	Rehydration	1.17909
HMGCS1	Rehydration	1.33682
MVD	Control	2.32739
MVD	Control	0.488405
MVD	Control	1.05223
MVD	Control	0.910784
MVD	Control	0.917966
MVD	Dehydration	0.502677
MVD	Dehydration	0.736997
MVD	Dehydration	0.390936
MVD	Dehydration	1.17824
MVD	Dehydration	0.900817
MVD	Rehydration	1.65811
MVD	Rehydration	1.54641
MVD	Rehydration	0.930892
MVD	Rehydration	0.932012
MVD	Rehydration	1.9356
FDPS	Control	1.8276
FDPS	Control	0.486393
FDPS	Control	0.789117
FDPS	Control	1.16253
FDPS	Control	1.22627
FDPS	Dehydration	0.756987
FDPS	Dehydration	1.10239
FDPS	Dehydration	0.528756
FDPS	Dehydration	1.85768
FDPS	Dehydration	1.27948
FDPS	Rehydration	1.04982
FDPS	Rehydration	0.938389
FDPS	Rehydration	0.48438
FDPS	Rehydration	0.58979
FDPS	Rehydration	1.14844
CYP51A1	Control	1.68142
CYP51A1	Control	0.26554
CYP51A1	Control	1.38112
CYP51A1	Control	0.996579
CYP51A1	Control	1.62724
CYP51A1	Dehydration	0.424953
CYP51A1	Dehydration	0.866683
CYP51A1	Dehydration	0.42408
CYP51A1	Dehydration	1.56791
CYP51A1	Dehydration	0.833287
CYP51A1	Rehydration	1.31813
CYP51A1	Rehydration	1.55752
CYP51A1	Rehydration	0.603704
CYP51A1	Rehydration	1.06579
CYP51A1	Rehydration	1.49649
PMVK	Control	3.41641
PMVK	Control	0.236199
PMVK	Control	1.2404
PMVK	Control	1.12514
PMVK	Control	1.03135
PMVK	Dehydration	0.472872
PMVK	Dehydration	0.873327
PMVK	Dehydration	0.439484
PMVK	Dehydration	1.69599
PMVK	Dehydration	1.07245
PMVK	Rehydration	1.58205
PMVK	Rehydration	1.31258
PMVK	Rehydration	0.824678
PMVK	Rehydration	0.658568
PMVK	Rehydration	1.82845
DHCR24	Control	1.06841
DHCR24	Control	1.85749
DHCR24	Control	0.663518
DHCR24	Control	2.65763
DHCR24	Control	0.285752
DHCR24	Dehydration	0.0121025
DHCR24	Dehydration	0.114606
DHCR24	Dehydration	0.163671
DHCR24	Dehydration	0.679653
DHCR24	Dehydration	0.210001
DHCR24	Rehydration	0.215738
DHCR24	Rehydration	1.0689
DHCR24	Rehydration	0.147937
DHCR24	Rehydration	1.72297
DHCR24	Rehydration	0.121901

## Sheet: Medulla_Cholesterol_genes_qPCR
Fold change calculated using RT-qPCR of genes invloved in the cholesterol biosynthesis pathway from kidney medulla.
GOI	Treatment	Fold_change
DHCR7	Control	1.10423
DHCR7	Control	0.780053
DHCR7	Control	1.20998
DHCR7	Control	1.07484
DHCR7	Control	0.892683
DHCR7	Dehydration	0.442917
DHCR7	Dehydration	0.303278
DHCR7	Dehydration	0.367447
DHCR7	Dehydration	0.474905
DHCR7	Dehydration	0.55681
DHCR7	Rehydration	0.724967
DHCR7	Rehydration	1.3643
DHCR7	Rehydration	0.961502
DHCR7	Rehydration	0.776098
DHCR7	Rehydration	0.95823
FDFT1	Control	1.59448
FDFT1	Control	0.775776
FDFT1	Control	0.534476
FDFT1	Control	0.84887
FDFT1	Control	1.78187
FDFT1	Dehydration	0.580738
FDFT1	Dehydration	0.95937
FDFT1	Dehydration	0.452807
FDFT1	Dehydration	1.08688
FDFT1	Dehydration	0.580922
FDFT1	Rehydration	1.41706
FDFT1	Rehydration	1.63306
FDFT1	Rehydration	1.63378
FDFT1	Rehydration	1.40883
FDFT1	Rehydration	1.28801
HMGCR	Control	1.35802
HMGCR	Control	0.793042
HMGCR	Control	0.463191
HMGCR	Control	0.967243
HMGCR	Control	2.07254
HMGCR	Dehydration	0.199203
HMGCR	Dehydration	0.676678
HMGCR	Dehydration	0.191037
HMGCR	Dehydration	0.587559
HMGCR	Dehydration	0.253974
HMGCR	Rehydration	1.57436
HMGCR	Rehydration	2.25846
HMGCR	Rehydration	1.71848
HMGCR	Rehydration	1.73565
HMGCR	Rehydration	1.48461
LSS	Control	1.74719
LSS	Control	0.844144
LSS	Control	0.497292
LSS	Control	0.92861
LSS	Control	1.46825
LSS	Dehydration	0.210875
LSS	Dehydration	0.622891
LSS	Dehydration	0.221039
LSS	Dehydration	0.609699
LSS	Dehydration	0.265345
LSS	Rehydration	0.981204
LSS	Rehydration	1.88712
LSS	Rehydration	1.20854
LSS	Rehydration	1.26139
LSS	Rehydration	1.76742
SQLE	Control	0.811819
SQLE	Control	1.12521
SQLE	Control	0.784166
SQLE	Control	1.53848
SQLE	Control	0.907422
SQLE	Dehydration	0.390769
SQLE	Dehydration	0.138788
SQLE	Dehydration	0.331676
SQLE	Dehydration	0.338571
SQLE	Dehydration	0.481242
SQLE	Rehydration	0.571272
SQLE	Rehydration	0.0342934
SQLE	Rehydration	1.38529
SQLE	Rehydration	0.780739
SQLE	Rehydration	0.694659
MVK	Control	0.276391
MVK	Control	0.401496
MVK	Control	4.42187
MVK	Control	4.62436
MVK	Control	0.440694
MVK	Dehydration	0.137859
MVK	Dehydration	0.282377
MVK	Dehydration	0.264457
MVK	Dehydration	0.752494
MVK	Dehydration	0.820331
MVK	Rehydration	0.0796762
MVK	Rehydration	0.963454
MVK	Rehydration	0.219611
MVK	Rehydration	0.590047
MVK	Rehydration	0.368112
NSDHL	Control	0.325226
NSDHL	Control	0.643045
NSDHL	Control	2.68655
NSDHL	Control	2.28691
NSDHL	Control	0.778268
NSDHL	Dehydration	0.280977
NSDHL	Dehydration	0.241001
NSDHL	Dehydration	0.170178
NSDHL	Dehydration	0.535243
NSDHL	Dehydration	0.663844
NSDHL	Rehydration	0.182348
NSDHL	Rehydration	1.49237
NSDHL	Rehydration	0.178749
NSDHL	Rehydration	0.528764
NSDHL	Rehydration	0.310419
ACAT2	Control	0.384216
ACAT2	Control	0.587207
ACAT2	Control	2.48569
ACAT2	Control	2.61659
ACAT2	Control	0.681478
ACAT2	Dehydration	0.353864
ACAT2	Dehydration	0.180035
ACAT2	Dehydration	0.135645
ACAT2	Dehydration	0.756808
ACAT2	Dehydration	0.62511
ACAT2	Rehydration	0.143438
ACAT2	Rehydration	1.54989
ACAT2	Rehydration	0.183647
ACAT2	Rehydration	0.538546
ACAT2	Rehydration	0.413642
HMGCS1	Control	1.50066
HMGCS1	Control	2.7994
HMGCS1	Control	1.2511
HMGCS1	Control	0.277293
HMGCS1	Control	0.686152
HMGCS1	Dehydration	0.440672
HMGCS1	Dehydration	0.26856
HMGCS1	Dehydration	0.245099
HMGCS1	Dehydration	0.307365
HMGCS1	Dehydration	0.838302
HMGCS1	Rehydration	1.2053
HMGCS1	Rehydration	1.10423
HMGCS1	Rehydration	0.529737
HMGCS1	Rehydration	0.94479
HMGCS1	Rehydration	0.346387
MVD	Control	1.13857
MVD	Control	1.68157
MVD	Control	1.28485
MVD	Control	0.601684
MVD	Control	0.675625
MVD	Dehydration	0.499454
MVD	Dehydration	0.161542
MVD	Dehydration	0.205123
MVD	Dehydration	0.604529
MVD	Dehydration	1.09347
MVD	Rehydration	0.501226
MVD	Rehydration	1.78614
MVD	Rehydration	0.774714
MVD	Rehydration	0.85273
MVD	Rehydration	0.741437
FDPS	Control	0.485412
FDPS	Control	2.32058
FDPS	Control	1.53654
FDPS	Control	0.336033
FDPS	Control	1.71936
FDPS	Dehydration	1.08828
FDPS	Dehydration	0.21378
FDPS	Dehydration	0.430942
FDPS	Dehydration	1.7398
FDPS	Rehydration	0.895463
FDPS	Rehydration	0.768811
FDPS	Rehydration	0.310778
FDPS	Rehydration	0.890627
FDPS	Rehydration	1.23285
CYP51A1	Control	0.354359
CYP51A1	Control	1.11313
CYP51A1	Control	2.78718
CYP51A1	Control	1.14195
CYP51A1	Control	0.796528
CYP51A1	Dehydration	0.202945
CYP51A1	Dehydration	0.433287
CYP51A1	Dehydration	0.202288
CYP51A1	Dehydration	0.531197
CYP51A1	Dehydration	0.709926
CYP51A1	Rehydration	0.640305
CYP51A1	Rehydration	2.10312
CYP51A1	Rehydration	0.328705
CYP51A1	Rehydration	0.979705
CYP51A1	Rehydration	0.311462
PMVK	Control	0.271395
PMVK	Control	0.743652
PMVK	Control	2.81097
PMVK	Control	2.48242
PMVK	Control	0.710061
PMVK	Dehydration	0.203443
PMVK	Dehydration	0.246464
PMVK	Dehydration	0.156483
PMVK	Dehydration	0.515158
PMVK	Dehydration	0.752777
PMVK	Rehydration	0.13073
PMVK	Rehydration	1.13743
PMVK	Rehydration	0.121074
PMVK	Rehydration	0.480363
PMVK	Rehydration	0.312354
DHCR24	Control	0.704736
DHCR24	Control	0.988104
DHCR24	Control	0.999897
DHCR24	Control	2.30866
DHCR24	Control	0.622095
DHCR24	Dehydration	0.288351
DHCR24	Dehydration	0.0905429
DHCR24	Dehydration	0.207672
DHCR24	Dehydration	0.174714
DHCR24	Dehydration	0.234198
DHCR24	Rehydration	0.778186
DHCR24	Rehydration	0.78295
DHCR24	Rehydration	0.630775
DHCR24	Rehydration	0.88095
DHCR24	Rehydration	0.348802

## Sheet: Cortex_IonWater transport_qPCR
Fold change calculated using RT-qPCR of genes invloved in ion and water transport from kidney cortex.
GOI	Treatment	Fold_change
KCNJ8	Control	1.30066
KCNJ8	Control	0.66831
KCNJ8	Control	0.856729
KCNJ8	Control	1.23424
KCNJ8	Control	1.08796
KCNJ8	Dehydration	1.27899
KCNJ8	Dehydration	2.14428
KCNJ8	Dehydration	1.34603
KCNJ8	Dehydration	3.36389
KCNJ8	Dehydration	2.82703
KCNJ8	Rehydration	1.28629
KCNJ8	Rehydration	0.816641
KCNJ8	Rehydration	0.746704
KCNJ8	Rehydration	0.772611
KCNJ8	Rehydration	1.39661
ATP1B3	Control	1.65817
ATP1B3	Control	0.41731
ATP1B3	Control	0.834553
ATP1B3	Control	1.61177
ATP1B3	Control	1.07438
ATP1B3	Dehydration	0.967
ATP1B3	Dehydration	1.74447
ATP1B3	Dehydration	0.907428
ATP1B3	Dehydration	2.46818
ATP1B3	Dehydration	2.45622
ATP1B3	Rehydration	1.09583
ATP1B3	Rehydration	1.03979
ATP1B3	Rehydration	0.675259
ATP1B3	Rehydration	0.676748
ATP1B3	Rehydration	1.67647
SLC9A7	Control	1.71667
SLC9A7	Control	0.533862
SLC9A7	Control	1.09388
SLC9A7	Control	0.946377
SLC9A7	Control	1.05402
SLC9A7	Dehydration	1.44701
SLC9A7	Dehydration	2.87206
SLC9A7	Dehydration	1.26438
SLC9A7	Dehydration	3.11981
SLC9A7	Dehydration	2.55027
SLC9A7	Rehydration	1.52757
SLC9A7	Rehydration	0.789977
SLC9A7	Rehydration	0.714732
SLC9A7	Rehydration	0.722023
SLC9A7	Rehydration	2.15077
AQP2	Control	2.34399
AQP2	Control	0.776526
AQP2	Control	0.841774
AQP2	Control	0.672383
AQP2	Control	0.970677
AQP2	Dehydration	1.36622
AQP2	Dehydration	1.6207
AQP2	Dehydration	1.43681
AQP2	Dehydration	1.04508
AQP2	Dehydration	0.946837
AQP2	Rehydration	0.242154
AQP2	Rehydration	0.185819
AQP2	Rehydration	0.553399
AQP2	Rehydration	0.79635
AQP2	Rehydration	0.800692
AQP3	Control	1.76365
AQP3	Control	0.509766
AQP3	Control	1.38591
AQP3	Control	0.827551
AQP3	Control	0.969807
AQP3	Dehydration	1.75232
AQP3	Dehydration	2.55614
AQP3	Dehydration	3.59432
AQP3	Dehydration	3.02536
AQP3	Dehydration	2.79963
AQP3	Rehydration	0.465108
AQP3	Rehydration	0.97254
AQP3	Rehydration	0.867038
AQP3	Rehydration	1.44572
AQP3	Rehydration	1.25197
AQP1	Control	1.55154
AQP1	Control	0.837214
AQP1	Control	0.826481
AQP1	Control	0.694955
AQP1	Control	1.34032
AQP1	Dehydration	1.90798
AQP1	Dehydration	1.35042
AQP1	Dehydration	2.41557
AQP1	Dehydration	2.02362
AQP1	Dehydration	2.98696
AQP1	Rehydration	0.86889
AQP1	Rehydration	1.35274
AQP1	Rehydration	3.15131
AQP1	Rehydration	1.59267
AQP1	Rehydration	1.82218
ENaC	Control	0.752306
ENaC	Control	0.263634
ENaC	Control	2.46415
ENaC	Control	0.569966
ENaC	Control	3.58994
ENaC	Dehydration	2.02369
ENaC	Dehydration	0.73057
ENaC	Dehydration	1.21103
ENaC	Dehydration	0.137496
ENaC	Dehydration	0.360165
ENaC	Rehydration	0.245689
ENaC	Rehydration	4.8785
ENaC	Rehydration	1.3882
ENaC	Rehydration	3.77628

## Sheet: Medulla_IonWater transport_qPCR
Fold change calculated using RT-qPCR of genes invloved in ion and water transport from kidney medulla.
GOI	Treatment	Fold_change
KCNJ8	Control	0.474477
KCNJ8	Control	1.83808
KCNJ8	Control	1.29535
KCNJ8	Control	0.885776
KCNJ8	Control	0.999334
KCNJ8	Dehydration	1.40618
KCNJ8	Dehydration	1.61887
KCNJ8	Dehydration	1.3422
KCNJ8	Dehydration	3.64712
KCNJ8	Dehydration	2.85488
KCNJ8	Rehydration	1.4203
KCNJ8	Rehydration	1.19822
KCNJ8	Rehydration	0.671422
KCNJ8	Rehydration	0.978242
KCNJ8	Rehydration	1.86562
ATP1B3	Control	0.584301
ATP1B3	Control	2.31856
ATP1B3	Control	1.74654
ATP1B3	Control	0.240834
ATP1B3	Control	1.75488
ATP1B3	Dehydration	1.87715
ATP1B3	Dehydration	0.399555
ATP1B3	Dehydration	1.41034
ATP1B3	Dehydration	1.92175
ATP1B3	Dehydration	3.65059
ATP1B3	Rehydration	0.695351
ATP1B3	Rehydration	1.33337
ATP1B3	Rehydration	0.249603
ATP1B3	Rehydration	0.774872
ATP1B3	Rehydration	2.29273
SLC9A7	Control	0.472235
SLC9A7	Control	2.81085
SLC9A7	Control	2.31695
SLC9A7	Control	0.285964
SLC9A7	Control	1.13704
SLC9A7	Dehydration	2.08521
SLC9A7	Dehydration	0.627298
SLC9A7	Dehydration	1.20561
SLC9A7	Dehydration	2.35054
SLC9A7	Dehydration	2.93832
SLC9A7	Rehydration	1.24575
SLC9A7	Rehydration	1.17966
SLC9A7	Rehydration	0.560669
SLC9A7	Rehydration	1.32919
SLC9A7	Rehydration	3.34496
AQP2	Control	0.589243
AQP2	Control	1.31554
AQP2	Control	1.23612
AQP2	Control	1.05631
AQP2	Control	0.987984
AQP2	Dehydration	1.36356
AQP2	Dehydration	1.65177
AQP2	Dehydration	2.37659
AQP2	Dehydration	2.28922
AQP2	Dehydration	2.74071
AQP2	Rehydration	1.13714
AQP2	Rehydration	1.13869
AQP2	Rehydration	1.17384
AQP2	Rehydration	0.850427
AQP2	Rehydration	1.27706
AQP3	Control	0.540255
AQP3	Control	2.92447
AQP3	Control	0.876292
AQP3	Control	0.611057
AQP3	Control	1.18202
AQP3	Dehydration	2.04637
AQP3	Dehydration	2.10467
AQP3	Dehydration	4.10572
AQP3	Dehydration	3.06816
AQP3	Dehydration	3.26716
AQP3	Rehydration	1.37415
AQP3	Rehydration	0.583377
AQP3	Rehydration	1.13454
AQP3	Rehydration	0.605314
AQP3	Rehydration	1.59408
AQP1	Control	0.519165
AQP1	Control	0.94889
AQP1	Control	1.17115
AQP1	Control	1.51931
AQP1	Control	1.14083
AQP1	Dehydration	1.79945
AQP1	Dehydration	0.722037
AQP1	Dehydration	0.56901
AQP1	Dehydration	0.866904
AQP1	Dehydration	0.847238
AQP1	Rehydration	0.671546
AQP1	Rehydration	0.425874
AQP1	Rehydration	0.642534
AQP1	Rehydration	0.849025
AQP1	Rehydration	0.852067
ENaC	Control	0.68027
ENaC	Control	1.02693
ENaC	Control	1.31894
ENaC	Control	0.89153
ENaC	Control	1.21736
ENaC	Dehydration	0.574974
ENaC	Dehydration	0.454287
ENaC	Dehydration	0.718091
ENaC	Dehydration	0.896151
ENaC	Dehydration	1.06707
ENaC	Rehydration	1.23549
ENaC	Rehydration	1.14629
ENaC	Rehydration	0.964976
ENaC	Rehydration	1.39469
ENaC	Rehydration	0.89353

## Sheet: Kidney cholesterol
Concentration of kidney (cortex and medulla separately) cholesterol
sample	tissue	treatment	cholesterol
1	Cortex	Control	0.74
2	Cortex	Control	1.39
3	Cortex	Control	1.2
4	Cortex	Control	1.43
5	Cortex	Control	1.06
6	Cortex	Dehydration	0.9
7	Cortex	Dehydration	0.87
8	Cortex	Dehydration	0.98
9	Cortex	Dehydration	1.16
10	Cortex	Dehydration	0.68
11	Cortex	Rehydration	1.17
12	Cortex	Rehydration	0.79
13	Cortex	Rehydration	0.82
14	Cortex	Rehydration	0.78
15	Cortex	Rehydration	1.03
16	Medulla	Control	0.95
17	Medulla	Control	1.16
18	Medulla	Control	0.85
19	Medulla	Control	1.01
20	Medulla	Control	0.62
21	Medulla	Dehydration	0.67
22	Medulla	Dehydration	0.65
23	Medulla	Dehydration	1.19
24	Medulla	Dehydration	0.92
25	Medulla	Dehydration	1.2
26	Medulla	Rehydration	0.77
27	Medulla	Rehydration	0.89
28	Medulla	Rehydration	0.78
29	Medulla	Rehydration	0.85
30	Medulla	Rehydration	1.05

## Sheet: Serum cholesterol
Concentration of serum cholesterol in one-humped Arabian camels
treatment	concentration
Control	425
Control	348
Control	193
Dehydration	967
Dehydration	696
Dehydration	580
Dehydration	541
Dehydration	812
Dehydration	696
Rehydration	541
Rehydration	387
Rehydration	735
Rehydration	580
Rehydration	464
Rehydration	580

## Sheet: Kidney plasma membrane cholest
Concentration of kidney plasma membrane cholesterol in one-humped Arabian camels
tissue	treatment	concentration
Cortex	Control	564.446
Cortex	Control	332.299
Cortex	Control	359.29
Cortex	Dehydration	146.029
Cortex	Dehydration	263.657
Cortex	Dehydration	402.999
Medulla	Control	385.658
Medulla	Control	441.535
Medulla	Control	232.581
Medulla	Dehydration	256.672
Medulla	Dehydration	215.975
Medulla	Dehydration	295.351
